# Supplementary material for: Interactome Analysis of Human Phospholipase D and Phosphatidic Acid-Associated Protein Network
Source: Mol Cell Proteomics. 2022 Jan 8;21(2):100195. doi: 10.1016/j.mcpro.2022.100195 (PMC8864472; doi:10.1016/j.mcpro.2022.100195)
Supplement: Supplemental Table S1 — Complete peptide identification list for human PLDs and PA-based MS experiments. [file mmc1.xlsx]

## Sheet: PLD1_Experiment 1
ScanF	ScanL	Time	PepID	MS2 ID	PrecursorID	Obs M+H	Obs m/z	Obs m/z Link	Isolation m/z	Orig Prec m/z	z	Scan Event	Detector Type	Activation Energy	TIC	Parent Scan	MS Level	CV	SrchID	RunID	ScansID	SrchName	File	Rank	Theo M+H	Theo m/z	PPM	Dalton	XCorr	&#916;Corr	Uniq. &#916;corr	SP	Rank/SP	# Ions	# Ions Link	Ions Matched	Total Ions	Reference	Reference Link	raw_pep_per_ref	raw_psm_per_ref	Redun	Redun Link	Peptide	Peptide Link	Trimmed Peptide	Pept. Length	Start Position	End Position
10032	10032	49.05	648	10032	7547	1087.59	544.301	/core/www/modules//monocle/view/?run_id=50299&search_id=51817&scans_id=50299&peptide_id=648&scanf=10032&charge=2&value=544.30110	0	544.301	2	2	ITMS	35	24360.6	10031	2	0	51817	50299	50299	76189	50299.10032.7547.2	1	1087.59	544.3	1.92	0.002	1.851	0.223	0.223	174.9	0.00572	2021-10-16	/core/www/modules//sdig/index.php?run_id=50299&search_id=51817&scans_id=50299&peptide_id=648&scanf=10032&charge=2&value=10/16	10	16	sp|P62269|RS18_HUMAN	/core/www/modules//consensus/?run_id=50299&search_id=51817&scans_id=50299&peptide_id=648&scanf=10032&charge=2&value=sp|P62269|RS18_HUMAN	0	0	0	/core/www/modules/match_peptides/blast_html4.php?run_id=50299&search_id=51817&scans_id=50299&peptide_id=648&scanf=10032&charge=2&value=0	R.VITIM*QNPR.Q	/core/www/modules/show_out/show_out_wrapper.php?run_id=50299&search_id=51817&scans_id=50299&peptide_id=648&scanf=10032&charge=2&value=R.VITIM*QNPR.Q	VITIM*QNPR	9	67	75
10040	10040	49.09	655	10040	7553	1562.82	781.912	/core/www/modules//monocle/view/?run_id=50299&search_id=51817&scans_id=50299&peptide_id=655&scanf=10040&charge=2&value=781.91248	0	781.913	2	3	ITMS	35	6056.7	10038	2	0	51817	50299	50299	76189	50299.10040.7553.2	1	1562.82	781.912	0.27	0	1.59	0.004	0.004	200	0.005	2021-10-28	/core/www/modules//sdig/index.php?run_id=50299&search_id=51817&scans_id=50299&peptide_id=655&scanf=10040&charge=2&value=10/28	10	28	sp|Q86VM9|ZCH18_HUMAN	/core/www/modules//consensus/?run_id=50299&search_id=51817&scans_id=50299&peptide_id=655&scanf=10040&charge=2&value=sp|Q86VM9|ZCH18_HUMAN	0	0	3	/core/www/modules/match_peptides/blast_html4.php?run_id=50299&search_id=51817&scans_id=50299&peptide_id=655&scanf=10040&charge=2&value=3	K.TTAPVPEPTKPGDPR.E	/core/www/modules/show_out/show_out_wrapper.php?run_id=50299&search_id=51817&scans_id=50299&peptide_id=655&scanf=10040&charge=2&value=K.TTAPVPEPTKPGDPR.E	TTAPVPEPTKPGDPR	15	652	666
10046	10046	49.11	660	10046	7558	878.438	439.722	/core/www/modules//monocle/view/?run_id=50299&search_id=51817&scans_id=50299&peptide_id=660&scanf=10046&charge=2&value=439.72243	0	439.723	2	2	ITMS	35	28561.6	10045	2	0	51817	50299	50299	76189	50299.10046.7558.2	1	878.437	439.722	1.06	0.001	1.481	0.055	0.055	392.6	0.00255	2021-09-12	/core/www/modules//sdig/index.php?run_id=50299&search_id=51817&scans_id=50299&peptide_id=660&scanf=10046&charge=2&value=9/12	9	12	sp|Q13393|PLD1_HUMAN	/core/www/modules//consensus/?run_id=50299&search_id=51817&scans_id=50299&peptide_id=660&scanf=10046&charge=2&value=sp|Q13393|PLD1_HUMAN	0	0	1	/core/www/modules/match_peptides/blast_html4.php?run_id=50299&search_id=51817&scans_id=50299&peptide_id=660&scanf=10046&charge=2&value=1	R.EEQFLGR.R	/core/www/modules/show_out/show_out_wrapper.php?run_id=50299&search_id=51817&scans_id=50299&peptide_id=660&scanf=10046&charge=2&value=R.EEQFLGR.R	EEQFLGR	7	173	179
10073	10073	49.21	685	10073	7581	1119.59	560.299	/core/www/modules//monocle/view/?run_id=50299&search_id=51817&scans_id=50299&peptide_id=685&scanf=10073&charge=2&value=560.29897	0	560.299	2	2	ITMS	35	34117.8	10072	2	0	51817	50299	50299	76189	50299.10073.7581.2	1	1119.59	560.298	1.28	0.001	2.676	0.31	0.31	764.1	0.00131	14/18	/core/www/modules//sdig/index.php?run_id=50299&search_id=51817&scans_id=50299&peptide_id=685&scanf=10073&charge=2&value=14/18	14	18	sp|Q13393|PLD1_HUMAN	/core/www/modules//consensus/?run_id=50299&search_id=51817&scans_id=50299&peptide_id=685&scanf=10073&charge=2&value=sp|Q13393|PLD1_HUMAN	0	0	1	/core/www/modules/match_peptides/blast_html4.php?run_id=50299&search_id=51817&scans_id=50299&peptide_id=685&scanf=10073&charge=2&value=1	K.SIDDVDSKLK.G	/core/www/modules/show_out/show_out_wrapper.php?run_id=50299&search_id=51817&scans_id=50299&peptide_id=685&scanf=10073&charge=2&value=K.SIDDVDSKLK.G	SIDDVDSKLK	10	540	549
10134	10134	49.47	737	10134	7628	1119.59	560.299	/core/www/modules//monocle/view/?run_id=50299&search_id=51817&scans_id=50299&peptide_id=737&scanf=10134&charge=2&value=560.29900	0	560.299	2	2	ITMS	35	34682.5	10133	2	0	51817	50299	50299	76189	50299.10134.7628.2	1	1119.59	560.298	1.33	0.001	2.905	0.254	0.254	636.3	0.00157	13/18	/core/www/modules//sdig/index.php?run_id=50299&search_id=51817&scans_id=50299&peptide_id=737&scanf=10134&charge=2&value=13/18	13	18	sp|Q13393|PLD1_HUMAN	/core/www/modules//consensus/?run_id=50299&search_id=51817&scans_id=50299&peptide_id=737&scanf=10134&charge=2&value=sp|Q13393|PLD1_HUMAN	0	0	1	/core/www/modules/match_peptides/blast_html4.php?run_id=50299&search_id=51817&scans_id=50299&peptide_id=737&scanf=10134&charge=2&value=1	K.SIDDVDSKLK.G	/core/www/modules/show_out/show_out_wrapper.php?run_id=50299&search_id=51817&scans_id=50299&peptide_id=737&scanf=10134&charge=2&value=K.SIDDVDSKLK.G	SIDDVDSKLK	10	540	549
10137	10137	49.48	740	10137	7631	1241.69	621.348	/core/www/modules//monocle/view/?run_id=50299&search_id=51817&scans_id=50299&peptide_id=740&scanf=10137&charge=2&value=621.34761	0	621.349	2	5	ITMS	35	7726.5	10133	2	0	51817	50299	50299	76189	50299.10137.7631.2	1	1241.68	621.346	2.52	0.003	2.195	0.141	0.141	345.6	0.00289	2021-11-20	/core/www/modules//sdig/index.php?run_id=50299&search_id=51817&scans_id=50299&peptide_id=740&scanf=10137&charge=2&value=11/20	11	20	sp|P62750|RL23A_HUMAN	/core/www/modules//consensus/?run_id=50299&search_id=51817&scans_id=50299&peptide_id=740&scanf=10137&charge=2&value=sp|P62750|RL23A_HUMAN	0	0	5	/core/www/modules/match_peptides/blast_html4.php?run_id=50299&search_id=51817&scans_id=50299&peptide_id=740&scanf=10137&charge=2&value=5	K.VNTLIRPDGEK.K	/core/www/modules/show_out/show_out_wrapper.php?run_id=50299&search_id=51817&scans_id=50299&peptide_id=740&scanf=10137&charge=2&value=K.VNTLIRPDGEK.K	VNTLIRPDGEK	11	124	134
10154	10154	49.56	753	10154	7642	1241.69	621.347	/core/www/modules//monocle/view/?run_id=50299&search_id=51817&scans_id=50299&peptide_id=753&scanf=10154&charge=2&value=621.34716	0	621.85	2	2	ITMS	35	9056.1	10153	2	0	51817	50299	50299	76189	50299.10154.7642.2	1	1241.68	621.346	1.8	0.002	2.542	0.241	0.241	546.6	0.00183	2021-12-20	/core/www/modules//sdig/index.php?run_id=50299&search_id=51817&scans_id=50299&peptide_id=753&scanf=10154&charge=2&value=12/20	12	20	sp|P62750|RL23A_HUMAN	/core/www/modules//consensus/?run_id=50299&search_id=51817&scans_id=50299&peptide_id=753&scanf=10154&charge=2&value=sp|P62750|RL23A_HUMAN	0	0	5	/core/www/modules/match_peptides/blast_html4.php?run_id=50299&search_id=51817&scans_id=50299&peptide_id=753&scanf=10154&charge=2&value=5	K.VNTLIRPDGEK.K	/core/www/modules/show_out/show_out_wrapper.php?run_id=50299&search_id=51817&scans_id=50299&peptide_id=753&scanf=10154&charge=2&value=K.VNTLIRPDGEK.K	VNTLIRPDGEK	11	124	134
10180	10180	49.67	774	10180	7661	943.523	472.265	/core/www/modules//monocle/view/?run_id=50299&search_id=51817&scans_id=50299&peptide_id=774&scanf=10180&charge=2&value=472.26498	0	472.767	2	5	ITMS	35	12762.9	10176	2	0	51817	50299	50299	76189	50299.10180.7661.2	1	943.521	472.264	2.12	0.002	1.727	0.114	0.114	310.9	0.00322	2021-09-14	/core/www/modules//sdig/index.php?run_id=50299&search_id=51817&scans_id=50299&peptide_id=774&scanf=10180&charge=2&value=9/14	9	14	sp|Q13393|PLD1_HUMAN	/core/www/modules//consensus/?run_id=50299&search_id=51817&scans_id=50299&peptide_id=774&scanf=10180&charge=2&value=sp|Q13393|PLD1_HUMAN	0	0	2	/core/www/modules/match_peptides/blast_html4.php?run_id=50299&search_id=51817&scans_id=50299&peptide_id=774&scanf=10180&charge=2&value=2	K.AQVLEVER.F	/core/www/modules/show_out/show_out_wrapper.php?run_id=50299&search_id=51817&scans_id=50299&peptide_id=774&scanf=10180&charge=2&value=K.AQVLEVER.F	AQVLEVER	8	83	90
10189	10189	49.71	780	10189	7667	1238.57	619.791	/core/www/modules//monocle/view/?run_id=50299&search_id=51817&scans_id=50299&peptide_id=780&scanf=10189&charge=2&value=619.79067	0	619.791	2	2	ITMS	35	10365.8	10188	2	0	51817	50299	50299	76189	50299.10189.7667.2	1	1238.57	619.79	1.53	0.002	2.57	0.393	0.393	1374.9	0.00073	17/20	/core/www/modules//sdig/index.php?run_id=50299&search_id=51817&scans_id=50299&peptide_id=780&scanf=10189&charge=2&value=17/20	17	20	sp|P0DMV9|HS71B_HUMAN	/core/www/modules//consensus/?run_id=50299&search_id=51817&scans_id=50299&peptide_id=780&scanf=10189&charge=2&value=sp|P0DMV9|HS71B_HUMAN	0	0	9	/core/www/modules/match_peptides/blast_html4.php?run_id=50299&search_id=51817&scans_id=50299&peptide_id=780&scanf=10189&charge=2&value=9	K.FGDPVVQSDM*K.H	/core/www/modules/show_out/show_out_wrapper.php?run_id=50299&search_id=51817&scans_id=50299&peptide_id=780&scanf=10189&charge=2&value=K.FGDPVVQSDM*K.H	FGDPVVQSDM*K	11	78	88
10195	10195	49.74	786	10195	7672	943.522	472.265	/core/www/modules//monocle/view/?run_id=50299&search_id=51817&scans_id=50299&peptide_id=786&scanf=10195&charge=2&value=472.26455	0	472.264	2	2	ITMS	35	14239.5	10194	2	0	51817	50299	50299	76189	50299.10195.7672.2	1	943.521	472.264	1.2	0.001	2.01	0.041	0.041	341	0.00293	2021-09-14	/core/www/modules//sdig/index.php?run_id=50299&search_id=51817&scans_id=50299&peptide_id=786&scanf=10195&charge=2&value=9/14	9	14	sp|Q13393|PLD1_HUMAN	/core/www/modules//consensus/?run_id=50299&search_id=51817&scans_id=50299&peptide_id=786&scanf=10195&charge=2&value=sp|Q13393|PLD1_HUMAN	0	0	2	/core/www/modules/match_peptides/blast_html4.php?run_id=50299&search_id=51817&scans_id=50299&peptide_id=786&scanf=10195&charge=2&value=2	K.AQVLEVER.F	/core/www/modules/show_out/show_out_wrapper.php?run_id=50299&search_id=51817&scans_id=50299&peptide_id=786&scanf=10195&charge=2&value=K.AQVLEVER.F	AQVLEVER	8	83	90
10219	10219	49.84	805	10219	7689	1249.62	625.313	/core/www/modules//monocle/view/?run_id=50299&search_id=51817&scans_id=50299&peptide_id=805&scanf=10219&charge=2&value=625.31313	0	625.313	2	2	ITMS	35	14179.4	10218	2	0	51817	50299	50299	76189	50299.10219.7689.2	1	1249.62	625.312	1.43	0.002	2.497	0.44	0.44	504.2	0.00198	2021-12-20	/core/www/modules//sdig/index.php?run_id=50299&search_id=51817&scans_id=50299&peptide_id=805&scanf=10219&charge=2&value=12/20	12	20	sp|Q58FF7|H90B3_HUMAN	/core/www/modules//consensus/?run_id=50299&search_id=51817&scans_id=50299&peptide_id=805&scanf=10219&charge=2&value=sp|Q58FF7|H90B3_HUMAN	0	0	6	/core/www/modules/match_peptides/blast_html4.php?run_id=50299&search_id=51817&scans_id=50299&peptide_id=805&scanf=10219&charge=2&value=6	K.EQVANSAFVER.V	/core/www/modules/show_out/show_out_wrapper.php?run_id=50299&search_id=51817&scans_id=50299&peptide_id=805&scanf=10219&charge=2&value=K.EQVANSAFVER.V	EQVANSAFVER	11	365	375
10221	10221	49.85	808	10221	7691	1204.53	602.771	/core/www/modules//monocle/view/?run_id=50299&search_id=51817&scans_id=50299&peptide_id=808&scanf=10221&charge=2&value=602.77071	0	602.771	2	4	ITMS	35	8729.7	10218	2	0	51817	50299	50299	76189	50299.10221.7691.2	1	1204.53	602.77	1.08	0.001	2.052	0.191	0.191	165.5	0.00604	2021-11-24	/core/www/modules//sdig/index.php?run_id=50299&search_id=51817&scans_id=50299&peptide_id=808&scanf=10221&charge=2&value=11/24	11	24	sp|P0DMV9|HS71B_HUMAN	/core/www/modules//consensus/?run_id=50299&search_id=51817&scans_id=50299&peptide_id=808&scanf=10221&charge=2&value=sp|P0DMV9|HS71B_HUMAN	0	0	16	/core/www/modules/match_peptides/blast_html4.php?run_id=50299&search_id=51817&scans_id=50299&peptide_id=808&scanf=10221&charge=2&value=16	K.GGSGSGPTIEEVD.-	/core/www/modules/show_out/show_out_wrapper.php?run_id=50299&search_id=51817&scans_id=50299&peptide_id=808&scanf=10221&charge=2&value=K.GGSGSGPTIEEVD.-	GGSGSGPTIEEVD	13	629	641
10254	10254	50	835	10254	7715	943.522	472.265	/core/www/modules//monocle/view/?run_id=50299&search_id=51817&scans_id=50299&peptide_id=835&scanf=10254&charge=2&value=472.26458	0	472.265	2	2	ITMS	35	170265	10253	2	0	51817	50299	50299	76189	50299.10254.7715.2	1	943.521	472.264	1.27	0.001	2.811	0.16	0.16	1046.6	0.00096	13/14	/core/www/modules//sdig/index.php?run_id=50299&search_id=51817&scans_id=50299&peptide_id=835&scanf=10254&charge=2&value=13/14	13	14	sp|Q13393|PLD1_HUMAN	/core/www/modules//consensus/?run_id=50299&search_id=51817&scans_id=50299&peptide_id=835&scanf=10254&charge=2&value=sp|Q13393|PLD1_HUMAN	0	0	2	/core/www/modules/match_peptides/blast_html4.php?run_id=50299&search_id=51817&scans_id=50299&peptide_id=835&scanf=10254&charge=2&value=2	K.AQVLEVER.F	/core/www/modules/show_out/show_out_wrapper.php?run_id=50299&search_id=51817&scans_id=50299&peptide_id=835&scanf=10254&charge=2&value=K.AQVLEVER.F	AQVLEVER	8	83	90
10262	10262	50.03	840	10262	7720	1235.6	618.306	/core/www/modules//monocle/view/?run_id=50299&search_id=51817&scans_id=50299&peptide_id=840&scanf=10262&charge=2&value=618.30551	0	618.305	2	2	ITMS	35	16773.2	10261	2	0	51817	50299	50299	76189	50299.10262.7720.2	1	1235.6	618.304	1.87	0.002	2.762	0.369	0.369	892.3	0.00112	14/20	/core/www/modules//sdig/index.php?run_id=50299&search_id=51817&scans_id=50299&peptide_id=840&scanf=10262&charge=2&value=14/20	14	20	sp|P07900|HS90A_HUMAN	/core/www/modules//consensus/?run_id=50299&search_id=51817&scans_id=50299&peptide_id=840&scanf=10262&charge=2&value=sp|P07900|HS90A_HUMAN	0	0	6	/core/www/modules/match_peptides/blast_html4.php?run_id=50299&search_id=51817&scans_id=50299&peptide_id=840&scanf=10262&charge=2&value=6	K.DQVANSAFVER.L	/core/www/modules/show_out/show_out_wrapper.php?run_id=50299&search_id=51817&scans_id=50299&peptide_id=840&scanf=10262&charge=2&value=K.DQVANSAFVER.L	DQVANSAFVER	11	500	510
10281	10281	50.11	857	10281	7735	1204.53	602.771	/core/www/modules//monocle/view/?run_id=50299&search_id=51817&scans_id=50299&peptide_id=857&scanf=10281&charge=2&value=602.77094	0	602.771	2	2	ITMS	35	14773.3	10280	2	0	51817	50299	50299	76189	50299.10281.7735.2	1	1204.53	602.77	1.46	0.002	2.339	0.271	0.271	536.4	0.00186	14/24	/core/www/modules//sdig/index.php?run_id=50299&search_id=51817&scans_id=50299&peptide_id=857&scanf=10281&charge=2&value=14/24	14	24	sp|P0DMV9|HS71B_HUMAN	/core/www/modules//consensus/?run_id=50299&search_id=51817&scans_id=50299&peptide_id=857&scanf=10281&charge=2&value=sp|P0DMV9|HS71B_HUMAN	0	0	16	/core/www/modules/match_peptides/blast_html4.php?run_id=50299&search_id=51817&scans_id=50299&peptide_id=857&scanf=10281&charge=2&value=16	K.GGSGSGPTIEEVD.-	/core/www/modules/show_out/show_out_wrapper.php?run_id=50299&search_id=51817&scans_id=50299&peptide_id=857&scanf=10281&charge=2&value=K.GGSGSGPTIEEVD.-	GGSGSGPTIEEVD	13	629	641
10302	10302	50.2	875	10302	7751	1032.57	516.789	/core/www/modules//monocle/view/?run_id=50299&search_id=51817&scans_id=50299&peptide_id=875&scanf=10302&charge=2&value=516.78865	0	516.788	2	3	ITMS	35	26478.8	10300	2	0	51817	50299	50299	76189	50299.10302.7751.2	1	1032.57	516.788	1.62	0.002	1.507	0.137	0.137	310.4	0.00322	2021-11-18	/core/www/modules//sdig/index.php?run_id=50299&search_id=51817&scans_id=50299&peptide_id=875&scanf=10302&charge=2&value=11/18	11	18	sp|P49411|EFTU_HUMAN	/core/www/modules//consensus/?run_id=50299&search_id=51817&scans_id=50299&peptide_id=875&scanf=10302&charge=2&value=sp|P49411|EFTU_HUMAN	0	0	0	/core/www/modules/match_peptides/blast_html4.php?run_id=50299&search_id=51817&scans_id=50299&peptide_id=875&scanf=10302&charge=2&value=0	R.GTVVTGTLER.G	/core/www/modules/show_out/show_out_wrapper.php?run_id=50299&search_id=51817&scans_id=50299&peptide_id=875&scanf=10302&charge=2&value=R.GTVVTGTLER.G	GTVVTGTLER	10	272	281
10315	10315	50.25	886	10315	7761	943.522	472.265	/core/www/modules//monocle/view/?run_id=50299&search_id=51817&scans_id=50299&peptide_id=886&scanf=10315&charge=2&value=472.26460	0	472.265	2	2	ITMS	35	27259.3	10314	2	0	51817	50299	50299	76189	50299.10315.7761.2	1	943.521	472.264	1.32	0.001	2.771	0.118	0.118	942.6	0.00106	13/14	/core/www/modules//sdig/index.php?run_id=50299&search_id=51817&scans_id=50299&peptide_id=886&scanf=10315&charge=2&value=13/14	13	14	sp|Q13393|PLD1_HUMAN	/core/www/modules//consensus/?run_id=50299&search_id=51817&scans_id=50299&peptide_id=886&scanf=10315&charge=2&value=sp|Q13393|PLD1_HUMAN	0	0	2	/core/www/modules/match_peptides/blast_html4.php?run_id=50299&search_id=51817&scans_id=50299&peptide_id=886&scanf=10315&charge=2&value=2	K.AQVLEVER.F	/core/www/modules/show_out/show_out_wrapper.php?run_id=50299&search_id=51817&scans_id=50299&peptide_id=886&scanf=10315&charge=2&value=K.AQVLEVER.F	AQVLEVER	8	83	90
10336	10336	50.33	905	10336	7779	1456.77	728.886	/core/www/modules//monocle/view/?run_id=50299&search_id=51817&scans_id=50299&peptide_id=905&scanf=10336&charge=2&value=728.88630	0	728.886	2	2	ITMS	35	459852	10335	2	0	51817	50299	50299	76189	50299.10336.7779.2	1	1456.76	728.886	0.8	0.001	2.71	0.087	0.087	445.5	0.00224	16/22	/core/www/modules//sdig/index.php?run_id=50299&search_id=51817&scans_id=50299&peptide_id=905&scanf=10336&charge=2&value=16/22	16	22	sp|Q13393|PLD1_HUMAN	/core/www/modules//consensus/?run_id=50299&search_id=51817&scans_id=50299&peptide_id=905&scanf=10336&charge=2&value=sp|Q13393|PLD1_HUMAN	0	0	1	/core/www/modules/match_peptides/blast_html4.php?run_id=50299&search_id=51817&scans_id=50299&peptide_id=905&scanf=10336&charge=2&value=1	K.EDPIRAEEELKK.I	/core/www/modules/show_out/show_out_wrapper.php?run_id=50299&search_id=51817&scans_id=50299&peptide_id=905&scanf=10336&charge=2&value=K.EDPIRAEEELKK.I	EDPIRAEEELKK	12	1028	1039
10341	10341	50.35	910	10341	7783	1132.53	566.768	/core/www/modules//monocle/view/?run_id=50299&search_id=51817&scans_id=50299&peptide_id=910&scanf=10341&charge=2&value=566.76762	0	566.768	2	2	ITMS	35	12692.1	10340	2	0	51817	50299	50299	76189	50299.10341.7783.2	1	1132.53	566.767	0.87	0.001	2.219	0.279	0.279	447	0.00224	13/18	/core/www/modules//sdig/index.php?run_id=50299&search_id=51817&scans_id=50299&peptide_id=910&scanf=10341&charge=2&value=13/18	13	18	sp|P63261|ACTG_HUMAN	/core/www/modules//consensus/?run_id=50299&search_id=51817&scans_id=50299&peptide_id=910&scanf=10341&charge=2&value=sp|P63261|ACTG_HUMAN	0	0	17	/core/www/modules/match_peptides/blast_html4.php?run_id=50299&search_id=51817&scans_id=50299&peptide_id=910&scanf=10341&charge=2&value=17	R.GYSFTTTAER.E	/core/www/modules/show_out/show_out_wrapper.php?run_id=50299&search_id=51817&scans_id=50299&peptide_id=910&scanf=10341&charge=2&value=R.GYSFTTTAER.E	GYSFTTTAER	10	197	206
10374	10374	50.49	938	10374	7808	1143.61	572.31	/core/www/modules//monocle/view/?run_id=50299&search_id=51817&scans_id=50299&peptide_id=938&scanf=10374&charge=2&value=572.31041	0	572.311	2	4	ITMS	35	12369.6	10371	2	0	51817	50299	50299	76189	50299.10374.7808.2	1	1143.61	572.309	1.62	0.002	2.33	0.092	0.092	309.1	0.00324	2021-11-20	/core/www/modules//sdig/index.php?run_id=50299&search_id=51817&scans_id=50299&peptide_id=938&scanf=10374&charge=2&value=11/20	11	20	sp|O15355|PPM1G_HUMAN	/core/www/modules//consensus/?run_id=50299&search_id=51817&scans_id=50299&peptide_id=938&scanf=10374&charge=2&value=sp|O15355|PPM1G_HUMAN	0	0	6	/core/www/modules/match_peptides/blast_html4.php?run_id=50299&search_id=51817&scans_id=50299&peptide_id=938&scanf=10374&charge=2&value=6	K.QLIVANAGDSR.C	/core/www/modules/show_out/show_out_wrapper.php?run_id=50299&search_id=51817&scans_id=50299&peptide_id=938&scanf=10374&charge=2&value=K.QLIVANAGDSR.C	QLIVANAGDSR	11	340	350
10397	10397	50.59	956	10397	7825	1456.77	728.887	/core/www/modules//monocle/view/?run_id=50299&search_id=51817&scans_id=50299&peptide_id=956&scanf=10397&charge=2&value=728.88652	0	728.887	2	2	ITMS	35	20531.7	10396	2	0	51817	50299	50299	76189	50299.10397.7825.2	1	1456.76	728.886	1.09	0.002	2.282	0	0	254.6	0.00393	2021-12-22	/core/www/modules//sdig/index.php?run_id=50299&search_id=51817&scans_id=50299&peptide_id=956&scanf=10397&charge=2&value=12/22	12	22	sp|Q13393|PLD1_HUMAN	/core/www/modules//consensus/?run_id=50299&search_id=51817&scans_id=50299&peptide_id=956&scanf=10397&charge=2&value=sp|Q13393|PLD1_HUMAN	0	0	1	/core/www/modules/match_peptides/blast_html4.php?run_id=50299&search_id=51817&scans_id=50299&peptide_id=956&scanf=10397&charge=2&value=1	K.EDPIRAEEELKK.I	/core/www/modules/show_out/show_out_wrapper.php?run_id=50299&search_id=51817&scans_id=50299&peptide_id=956&scanf=10397&charge=2&value=K.EDPIRAEEELKK.I	EDPIRAEEELKK	12	1028	1039
10399	10399	50.6	958	10399	7827	943.523	472.265	/core/www/modules//monocle/view/?run_id=50299&search_id=51817&scans_id=50299&peptide_id=958&scanf=10399&charge=2&value=472.26493	0	472.265	2	4	ITMS	35	15770.3	10396	2	0	51817	50299	50299	76189	50299.10399.7827.2	1	943.521	472.264	2.01	0.002	1.786	0.048	0.048	165.4	0.00605	2021-08-14	/core/www/modules//sdig/index.php?run_id=50299&search_id=51817&scans_id=50299&peptide_id=958&scanf=10399&charge=2&value=8/14	8	14	sp|Q13393|PLD1_HUMAN	/core/www/modules//consensus/?run_id=50299&search_id=51817&scans_id=50299&peptide_id=958&scanf=10399&charge=2&value=sp|Q13393|PLD1_HUMAN	0	0	2	/core/www/modules/match_peptides/blast_html4.php?run_id=50299&search_id=51817&scans_id=50299&peptide_id=958&scanf=10399&charge=2&value=2	K.AQVLEVER.F	/core/www/modules/show_out/show_out_wrapper.php?run_id=50299&search_id=51817&scans_id=50299&peptide_id=958&scanf=10399&charge=2&value=K.AQVLEVER.F	AQVLEVER	8	83	90
10433	10433	50.75	987	10433	7852	1143.61	572.31	/core/www/modules//monocle/view/?run_id=50299&search_id=51817&scans_id=50299&peptide_id=987&scanf=10433&charge=2&value=572.31033	0	572.31	2	2	ITMS	35	35746.9	10432	2	0	51817	50299	50299	76189	50299.10433.7852.2	1	1143.61	572.309	1.49	0.002	2.802	0.304	0.304	524.6	0.00191	15/20	/core/www/modules//sdig/index.php?run_id=50299&search_id=51817&scans_id=50299&peptide_id=987&scanf=10433&charge=2&value=15/20	15	20	sp|O15355|PPM1G_HUMAN	/core/www/modules//consensus/?run_id=50299&search_id=51817&scans_id=50299&peptide_id=987&scanf=10433&charge=2&value=sp|O15355|PPM1G_HUMAN	0	0	6	/core/www/modules/match_peptides/blast_html4.php?run_id=50299&search_id=51817&scans_id=50299&peptide_id=987&scanf=10433&charge=2&value=6	K.QLIVANAGDSR.C	/core/www/modules/show_out/show_out_wrapper.php?run_id=50299&search_id=51817&scans_id=50299&peptide_id=987&scanf=10433&charge=2&value=K.QLIVANAGDSR.C	QLIVANAGDSR	11	340	350
10440	10440	50.77	993	10440	7858	1107.57	554.289	/core/www/modules//monocle/view/?run_id=50299&search_id=51817&scans_id=50299&peptide_id=993&scanf=10440&charge=2&value=554.28872	0	554.289	2	4	ITMS	35	15716.5	10437	2	0	51817	50299	50299	76189	50299.10440.7858.2	1	1107.57	554.288	1.84	0.002	2.658	0.503	0.503	1132.5	0.00088	16/20	/core/www/modules//sdig/index.php?run_id=50299&search_id=51817&scans_id=50299&peptide_id=993&scanf=10440&charge=2&value=16/20	16	20	sp|Q02539|H11_HUMAN	/core/www/modules//consensus/?run_id=50299&search_id=51817&scans_id=50299&peptide_id=993&scanf=10440&charge=2&value=sp|Q02539|H11_HUMAN	0	0	9	/core/www/modules/match_peptides/blast_html4.php?run_id=50299&search_id=51817&scans_id=50299&peptide_id=993&scanf=10440&charge=2&value=9	K.ALAAAGYDVEK.N	/core/www/modules/show_out/show_out_wrapper.php?run_id=50299&search_id=51817&scans_id=50299&peptide_id=993&scanf=10440&charge=2&value=K.ALAAAGYDVEK.N	ALAAAGYDVEK	11	68	78
10465	10465	50.87	1016	10465	7879	1456.77	728.887	/core/www/modules//monocle/view/?run_id=50299&search_id=51817&scans_id=50299&peptide_id=1016&scanf=10465&charge=2&value=728.88659	0	728.887	2	2	ITMS	35	13052.9	10464	2	0	51817	50299	50299	76189	50299.10465.7879.2	1	1456.76	728.886	1.19	0.002	2.114	0.043	0.043	269.1	0.00372	2021-12-22	/core/www/modules//sdig/index.php?run_id=50299&search_id=51817&scans_id=50299&peptide_id=1016&scanf=10465&charge=2&value=12/22	12	22	sp|Q13393|PLD1_HUMAN	/core/www/modules//consensus/?run_id=50299&search_id=51817&scans_id=50299&peptide_id=1016&scanf=10465&charge=2&value=sp|Q13393|PLD1_HUMAN	0	0	1	/core/www/modules/match_peptides/blast_html4.php?run_id=50299&search_id=51817&scans_id=50299&peptide_id=1016&scanf=10465&charge=2&value=1	K.EDPIRAEEELKK.I	/core/www/modules/show_out/show_out_wrapper.php?run_id=50299&search_id=51817&scans_id=50299&peptide_id=1016&scanf=10465&charge=2&value=K.EDPIRAEEELKK.I	EDPIRAEEELKK	12	1028	1039
10466	10466	50.87	1017	10466	7880	943.52	472.264	/core/www/modules//monocle/view/?run_id=50299&search_id=51817&scans_id=50299&peptide_id=1017&scanf=10466&charge=2&value=472.26387	0	472.264	2	3	ITMS	35	18633.3	10464	2	0	51817	50299	50299	76189	50299.10466.7880.2	1	943.521	472.264	-0.24	0	2.011	0.101	0.101	312.1	0.0032	2021-11-14	/core/www/modules//sdig/index.php?run_id=50299&search_id=51817&scans_id=50299&peptide_id=1017&scanf=10466&charge=2&value=11/14	11	14	sp|Q13393|PLD1_HUMAN	/core/www/modules//consensus/?run_id=50299&search_id=51817&scans_id=50299&peptide_id=1017&scanf=10466&charge=2&value=sp|Q13393|PLD1_HUMAN	0	0	2	/core/www/modules/match_peptides/blast_html4.php?run_id=50299&search_id=51817&scans_id=50299&peptide_id=1017&scanf=10466&charge=2&value=2	K.AQVLEVER.F	/core/www/modules/show_out/show_out_wrapper.php?run_id=50299&search_id=51817&scans_id=50299&peptide_id=1017&scanf=10466&charge=2&value=K.AQVLEVER.F	AQVLEVER	8	83	90
10495	10495	50.98	1044	10495	7904	1361.72	681.363	/core/www/modules//monocle/view/?run_id=50299&search_id=51817&scans_id=50299&peptide_id=1044&scanf=10495&charge=2&value=681.36298	0	681.363	2	2	ITMS	35	14955.1	10494	2	0	51817	50299	50299	76189	50299.10495.7904.2	1	1361.72	681.362	1.12	0.002	2.635	0.286	0.286	398.1	0.00251	13/22	/core/www/modules//sdig/index.php?run_id=50299&search_id=51817&scans_id=50299&peptide_id=1044&scanf=10495&charge=2&value=13/22	13	22	sp|Q00325|MPCP_HUMAN	/core/www/modules//consensus/?run_id=50299&search_id=51817&scans_id=50299&peptide_id=1044&scanf=10495&charge=2&value=sp|Q00325|MPCP_HUMAN	0	0	6	/core/www/modules/match_peptides/blast_html4.php?run_id=50299&search_id=51817&scans_id=50299&peptide_id=1044&scanf=10495&charge=2&value=6	R.IQTQPGYANTLR.D	/core/www/modules/show_out/show_out_wrapper.php?run_id=50299&search_id=51817&scans_id=50299&peptide_id=1044&scanf=10495&charge=2&value=R.IQTQPGYANTLR.D	IQTQPGYANTLR	12	190	201
10503	10503	51.01	1051	10503	7911	1059.54	530.276	/core/www/modules//monocle/view/?run_id=50299&search_id=51817&scans_id=50299&peptide_id=1051&scanf=10503&charge=2&value=530.27594	0	530.276	2	4	ITMS	35	10997	10500	2	0	51817	50299	50299	76189	50299.10503.7911.2	1	1059.54	530.275	1.55	0.002	2.523	0.271	0.271	792.6	0.00126	15/16	/core/www/modules//sdig/index.php?run_id=50299&search_id=51817&scans_id=50299&peptide_id=1051&scanf=10503&charge=2&value=15/16	15	16	sp|O95816|BAG2_HUMAN	/core/www/modules//consensus/?run_id=50299&search_id=51817&scans_id=50299&peptide_id=1051&scanf=10503&charge=2&value=sp|O95816|BAG2_HUMAN	0	0	2	/core/www/modules/match_peptides/blast_html4.php?run_id=50299&search_id=51817&scans_id=50299&peptide_id=1051&scanf=10503&charge=2&value=2	R.EELNLTANR.L	/core/www/modules/show_out/show_out_wrapper.php?run_id=50299&search_id=51817&scans_id=50299&peptide_id=1051&scanf=10503&charge=2&value=R.EELNLTANR.L	EELNLTANR	9	78	86
10520	10520	51.08	1067	10520	7925	1483.75	742.379	/core/www/modules//monocle/view/?run_id=50299&search_id=51817&scans_id=50299&peptide_id=1067&scanf=10520&charge=2&value=742.37932	0	742.379	2	4	ITMS	35	7184.4	10517	2	0	51817	50299	50299	76189	50299.10520.7925.2	1	1483.75	742.379	0.92	0.001	3.154	0.466	0.466	953.7	0.00105	16/26	/core/www/modules//sdig/index.php?run_id=50299&search_id=51817&scans_id=50299&peptide_id=1067&scanf=10520&charge=2&value=16/26	16	26	sp|Q13393|PLD1_HUMAN	/core/www/modules//consensus/?run_id=50299&search_id=51817&scans_id=50299&peptide_id=1067&scanf=10520&charge=2&value=sp|Q13393|PLD1_HUMAN	0	0	1	/core/www/modules/match_peptides/blast_html4.php?run_id=50299&search_id=51817&scans_id=50299&peptide_id=1067&scanf=10520&charge=2&value=1	R.SLQTGVGELHGETR.F	/core/www/modules/show_out/show_out_wrapper.php?run_id=50299&search_id=51817&scans_id=50299&peptide_id=1067&scanf=10520&charge=2&value=R.SLQTGVGELHGETR.F	SLQTGVGELHGETR	14	629	642
10532	10532	51.13	1078	10532	7935	996.512	498.76	/core/www/modules//monocle/view/?run_id=50299&search_id=51817&scans_id=50299&peptide_id=1078&scanf=10532&charge=2&value=498.75977	0	499.262	2	7	ITMS	35	15734.5	10526	2	0	51817	50299	50299	76189	50299.10532.7935.2	1	996.511	498.759	1.4	0.001	1.695	0.092	0.092	536.9	0.00186	2021-12-14	/core/www/modules//sdig/index.php?run_id=50299&search_id=51817&scans_id=50299&peptide_id=1078&scanf=10532&charge=2&value=12/14	12	14	sp|Q00839|HNRPU_HUMAN	/core/www/modules//consensus/?run_id=50299&search_id=51817&scans_id=50299&peptide_id=1078&scanf=10532&charge=2&value=sp|Q00839|HNRPU_HUMAN	0	0	13	/core/www/modules/match_peptides/blast_html4.php?run_id=50299&search_id=51817&scans_id=50299&peptide_id=1078&scanf=10532&charge=2&value=13	K.DIDIHEVR.I	/core/www/modules/show_out/show_out_wrapper.php?run_id=50299&search_id=51817&scans_id=50299&peptide_id=1078&scanf=10532&charge=2&value=K.DIDIHEVR.I	DIDIHEVR	8	353	360
10572	10572	51.28	1115	10572	7969	1093.56	547.285	/core/www/modules//monocle/view/?run_id=50299&search_id=51817&scans_id=50299&peptide_id=1115&scanf=10572&charge=2&value=547.28543	0	547.285	2	4	ITMS	35	9486.7	10569	2	0	51817	50299	50299	76189	50299.10572.7969.2	1	1093.56	547.285	-0.02	0	2.394	0.335	0.335	670.4	0.00149	13/18	/core/www/modules//sdig/index.php?run_id=50299&search_id=51817&scans_id=50299&peptide_id=1115&scanf=10572&charge=2&value=13/18	13	18	sp|O95905|ECD_HUMAN	/core/www/modules//consensus/?run_id=50299&search_id=51817&scans_id=50299&peptide_id=1115&scanf=10572&charge=2&value=sp|O95905|ECD_HUMAN	0	0	2	/core/www/modules/match_peptides/blast_html4.php?run_id=50299&search_id=51817&scans_id=50299&peptide_id=1115&scanf=10572&charge=2&value=2	K.GLIEGSAQYR.E	/core/www/modules/show_out/show_out_wrapper.php?run_id=50299&search_id=51817&scans_id=50299&peptide_id=1115&scanf=10572&charge=2&value=K.GLIEGSAQYR.E	GLIEGSAQYR	10	348	357
10586	10586	51.34	1127	10586	7980	1483.75	742.379	/core/www/modules//monocle/view/?run_id=50299&search_id=51817&scans_id=50299&peptide_id=1127&scanf=10586&charge=2&value=742.37929	0	742.379	2	3	ITMS	35	25602.1	10584	2	0	51817	50299	50299	76189	50299.10586.7980.2	1	1483.75	742.379	0.88	0.001	3.505	0.479	0.479	1192.3	0.00084	19/26	/core/www/modules//sdig/index.php?run_id=50299&search_id=51817&scans_id=50299&peptide_id=1127&scanf=10586&charge=2&value=19/26	19	26	sp|Q13393|PLD1_HUMAN	/core/www/modules//consensus/?run_id=50299&search_id=51817&scans_id=50299&peptide_id=1127&scanf=10586&charge=2&value=sp|Q13393|PLD1_HUMAN	0	0	1	/core/www/modules/match_peptides/blast_html4.php?run_id=50299&search_id=51817&scans_id=50299&peptide_id=1127&scanf=10586&charge=2&value=1	R.SLQTGVGELHGETR.F	/core/www/modules/show_out/show_out_wrapper.php?run_id=50299&search_id=51817&scans_id=50299&peptide_id=1127&scanf=10586&charge=2&value=R.SLQTGVGELHGETR.F	SLQTGVGELHGETR	14	629	642
10587	10587	51.34	1128	10587	7981	1148.61	574.81	/core/www/modules//monocle/view/?run_id=50299&search_id=51817&scans_id=50299&peptide_id=1128&scanf=10587&charge=2&value=574.81039	0	574.81	2	4	ITMS	35	11811.9	10584	2	0	51817	50299	50299	76189	50299.10587.7981.2	1	1148.61	574.81	0.24	0	2.892	0.418	0.418	964	0.00104	14/18	/core/www/modules//sdig/index.php?run_id=50299&search_id=51817&scans_id=50299&peptide_id=1128&scanf=10587&charge=2&value=14/18	14	18	sp|P08708|RS17_HUMAN	/core/www/modules//consensus/?run_id=50299&search_id=51817&scans_id=50299&peptide_id=1128&scanf=10587&charge=2&value=sp|P08708|RS17_HUMAN	0	0	3	/core/www/modules/match_peptides/blast_html4.php?run_id=50299&search_id=51817&scans_id=50299&peptide_id=1128&scanf=10587&charge=2&value=3	K.IAGYVTHLM*K.R	/core/www/modules/show_out/show_out_wrapper.php?run_id=50299&search_id=51817&scans_id=50299&peptide_id=1128&scanf=10587&charge=2&value=K.IAGYVTHLM*K.R	IAGYVTHLM*K	10	50	59
10609	10609	51.43	1148	10609	7999	1589.8	795.404	/core/www/modules//monocle/view/?run_id=50299&search_id=51817&scans_id=50299&peptide_id=1148&scanf=10609&charge=2&value=795.40382	0	795.905	2	2	ITMS	35	8040.9	10608	2	0	51817	50299	50299	76189	50299.10609.7999.2	1	1589.8	795.403	0.74	0.001	2.555	0.287	0.287	307.3	0.00325	14/30	/core/www/modules//sdig/index.php?run_id=50299&search_id=51817&scans_id=50299&peptide_id=1148&scanf=10609&charge=2&value=14/30	14	30	sp|P23396|RS3_HUMAN	/core/www/modules//consensus/?run_id=50299&search_id=51817&scans_id=50299&peptide_id=1148&scanf=10609&charge=2&value=sp|P23396|RS3_HUMAN	0	0	5	/core/www/modules/match_peptides/blast_html4.php?run_id=50299&search_id=51817&scans_id=50299&peptide_id=1148&scanf=10609&charge=2&value=5	K.GGKPEPPAM*PQPVPTA.-	/core/www/modules/show_out/show_out_wrapper.php?run_id=50299&search_id=51817&scans_id=50299&peptide_id=1148&scanf=10609&charge=2&value=K.GGKPEPPAM*PQPVPTA.-	GGKPEPPAM*PQPVPTA	16	228	243
10656	10656	51.6	1193	10656	8039	1483.75	742.38	/core/www/modules//monocle/view/?run_id=50299&search_id=51817&scans_id=50299&peptide_id=1193&scanf=10656&charge=2&value=742.37972	0	742.38	2	3	ITMS	35	10423.3	10654	2	0	51817	50299	50299	76189	50299.10656.8039.2	1	1483.75	742.379	1.46	0.002	3.613	0.373	0.373	1387.7	0.00072	20/26	/core/www/modules//sdig/index.php?run_id=50299&search_id=51817&scans_id=50299&peptide_id=1193&scanf=10656&charge=2&value=20/26	20	26	sp|Q13393|PLD1_HUMAN	/core/www/modules//consensus/?run_id=50299&search_id=51817&scans_id=50299&peptide_id=1193&scanf=10656&charge=2&value=sp|Q13393|PLD1_HUMAN	0	0	1	/core/www/modules/match_peptides/blast_html4.php?run_id=50299&search_id=51817&scans_id=50299&peptide_id=1193&scanf=10656&charge=2&value=1	R.SLQTGVGELHGETR.F	/core/www/modules/show_out/show_out_wrapper.php?run_id=50299&search_id=51817&scans_id=50299&peptide_id=1193&scanf=10656&charge=2&value=R.SLQTGVGELHGETR.F	SLQTGVGELHGETR	14	629	642
10678	10678	51.69	1212	10678	8057	1589.8	795.403	/core/www/modules//monocle/view/?run_id=50299&search_id=51817&scans_id=50299&peptide_id=1212&scanf=10678&charge=2&value=795.40348	0	795.404	2	2	ITMS	35	21502.6	10677	2	0	51817	50299	50299	76189	50299.10678.8057.2	1	1589.8	795.403	0.31	0	2.592	0.314	0.314	282.7	0.00354	13/30	/core/www/modules//sdig/index.php?run_id=50299&search_id=51817&scans_id=50299&peptide_id=1212&scanf=10678&charge=2&value=13/30	13	30	sp|P23396|RS3_HUMAN	/core/www/modules//consensus/?run_id=50299&search_id=51817&scans_id=50299&peptide_id=1212&scanf=10678&charge=2&value=sp|P23396|RS3_HUMAN	0	0	5	/core/www/modules/match_peptides/blast_html4.php?run_id=50299&search_id=51817&scans_id=50299&peptide_id=1212&scanf=10678&charge=2&value=5	K.GGKPEPPAM*PQPVPTA.-	/core/www/modules/show_out/show_out_wrapper.php?run_id=50299&search_id=51817&scans_id=50299&peptide_id=1212&scanf=10678&charge=2&value=K.GGKPEPPAM*PQPVPTA.-	GGKPEPPAM*PQPVPTA	16	228	243
10688	10688	51.73	1222	10688	8066	696.441	348.724	/core/www/modules//monocle/view/?run_id=50299&search_id=51817&scans_id=50299&peptide_id=1222&scanf=10688&charge=2&value=348.72438	0	348.725	2	4	ITMS	35	32588.3	10685	2	0	51817	50299	50299	76189	50299.10688.8066.2	1	696.44	348.724	1.67	0.001	1.403	0.021	0.021	268.9	0.00372	2021-07-10	/core/www/modules//sdig/index.php?run_id=50299&search_id=51817&scans_id=50299&peptide_id=1222&scanf=10688&charge=2&value=7/10	7	10	sp|Q13393|PLD1_HUMAN	/core/www/modules//consensus/?run_id=50299&search_id=51817&scans_id=50299&peptide_id=1222&scanf=10688&charge=2&value=sp|Q13393|PLD1_HUMAN	0	0	1	/core/www/modules/match_peptides/blast_html4.php?run_id=50299&search_id=51817&scans_id=50299&peptide_id=1222&scanf=10688&charge=2&value=1	R.IPIPTR.R	/core/www/modules/show_out/show_out_wrapper.php?run_id=50299&search_id=51817&scans_id=50299&peptide_id=1222&scanf=10688&charge=2&value=R.IPIPTR.R	IPIPTR	6	139	144
10710	10710	51.81	1243	10710	8084	932.531	466.769	/core/www/modules//monocle/view/?run_id=50299&search_id=51817&scans_id=50299&peptide_id=1243&scanf=10710&charge=2&value=466.76908	0	466.769	2	3	ITMS	35	29600.6	10708	2	0	51817	50299	50299	76189	50299.10710.8084.2	1	932.53	466.769	1.04	0.001	1.873	0.212	0.212	291.1	0.00344	2021-11-14	/core/www/modules//sdig/index.php?run_id=50299&search_id=51817&scans_id=50299&peptide_id=1243&scanf=10710&charge=2&value=11/14	11	14	sp|O15355|PPM1G_HUMAN	/core/www/modules//consensus/?run_id=50299&search_id=51817&scans_id=50299&peptide_id=1243&scanf=10710&charge=2&value=sp|O15355|PPM1G_HUMAN	0	0	4	/core/www/modules/match_peptides/blast_html4.php?run_id=50299&search_id=51817&scans_id=50299&peptide_id=1243&scanf=10710&charge=2&value=4	K.LTTEEVIK.E	/core/www/modules/show_out/show_out_wrapper.php?run_id=50299&search_id=51817&scans_id=50299&peptide_id=1243&scanf=10710&charge=2&value=K.LTTEEVIK.E	LTTEEVIK	8	105	112
10717	10717	51.84	1249	10717	8090	2177.05	726.356	/core/www/modules//monocle/view/?run_id=50299&search_id=51817&scans_id=50299&peptide_id=1249&scanf=10717&charge=3&value=726.35569	0	726.69	3	3	ITMS	35	8464.9	10715	2	0	51817	50299	50299	76189	50299.10717.8090.3	1	2177.06	726.357	-2.01	-0.004	3.308	0.222	0.222	683.9	0.00146	23/76	/core/www/modules//sdig/index.php?run_id=50299&search_id=51817&scans_id=50299&peptide_id=1249&scanf=10717&charge=3&value=23/76	23	76	sp|O15355|PPM1G_HUMAN	/core/www/modules//consensus/?run_id=50299&search_id=51817&scans_id=50299&peptide_id=1249&scanf=10717&charge=3&value=sp|O15355|PPM1G_HUMAN	0	0	6	/core/www/modules/match_peptides/blast_html4.php?run_id=50299&search_id=51817&scans_id=50299&peptide_id=1249&scanf=10717&charge=3&value=6	R.KLEEVLSTEGAEENGNSDKK.K	/core/www/modules/show_out/show_out_wrapper.php?run_id=50299&search_id=51817&scans_id=50299&peptide_id=1249&scanf=10717&charge=3&value=R.KLEEVLSTEGAEENGNSDKK.K	KLEEVLSTEGAEENGNSDKK	20	521	540
10725	10725	51.87	1256	10725	8097	1483.75	742.38	/core/www/modules//monocle/view/?run_id=50299&search_id=51817&scans_id=50299&peptide_id=1256&scanf=10725&charge=2&value=742.37972	0	742.38	2	5	ITMS	35	7327.9	10721	2	0	51817	50299	50299	76189	50299.10725.8097.2	1	1483.75	742.379	1.45	0.002	3.179	0.443	0.443	1061.7	0.00094	18/26	/core/www/modules//sdig/index.php?run_id=50299&search_id=51817&scans_id=50299&peptide_id=1256&scanf=10725&charge=2&value=18/26	18	26	sp|Q13393|PLD1_HUMAN	/core/www/modules//consensus/?run_id=50299&search_id=51817&scans_id=50299&peptide_id=1256&scanf=10725&charge=2&value=sp|Q13393|PLD1_HUMAN	0	0	1	/core/www/modules/match_peptides/blast_html4.php?run_id=50299&search_id=51817&scans_id=50299&peptide_id=1256&scanf=10725&charge=2&value=1	R.SLQTGVGELHGETR.F	/core/www/modules/show_out/show_out_wrapper.php?run_id=50299&search_id=51817&scans_id=50299&peptide_id=1256&scanf=10725&charge=2&value=R.SLQTGVGELHGETR.F	SLQTGVGELHGETR	14	629	642
10726	10726	51.87	1257	10726	8098	2177.06	726.358	/core/www/modules//monocle/view/?run_id=50299&search_id=51817&scans_id=50299&peptide_id=1257&scanf=10726&charge=3&value=726.35793	0	726.691	3	6	ITMS	35	8059.4	10721	2	0	51817	50299	50299	76189	50299.10726.8098.3	1	2177.06	726.357	1.08	0.002	4.274	0.415	0.415	1255.3	0.0008	30/76	/core/www/modules//sdig/index.php?run_id=50299&search_id=51817&scans_id=50299&peptide_id=1257&scanf=10726&charge=3&value=30/76	30	76	sp|O15355|PPM1G_HUMAN	/core/www/modules//consensus/?run_id=50299&search_id=51817&scans_id=50299&peptide_id=1257&scanf=10726&charge=3&value=sp|O15355|PPM1G_HUMAN	0	0	6	/core/www/modules/match_peptides/blast_html4.php?run_id=50299&search_id=51817&scans_id=50299&peptide_id=1257&scanf=10726&charge=3&value=6	R.KLEEVLSTEGAEENGNSDKK.K	/core/www/modules/show_out/show_out_wrapper.php?run_id=50299&search_id=51817&scans_id=50299&peptide_id=1257&scanf=10726&charge=3&value=R.KLEEVLSTEGAEENGNSDKK.K	KLEEVLSTEGAEENGNSDKK	20	521	540
10728	10728	51.88	1259	10728	8100	1589.8	795.403	/core/www/modules//monocle/view/?run_id=50299&search_id=51817&scans_id=50299&peptide_id=1259&scanf=10728&charge=2&value=795.40293	0	795.904	2	8	ITMS	35	5034.6	10721	2	0	51817	50299	50299	76189	50299.10728.8100.2	1	1589.8	795.403	-0.38	-0.001	1.765	0.086	0.086	276.1	0.00362	2021-11-30	/core/www/modules//sdig/index.php?run_id=50299&search_id=51817&scans_id=50299&peptide_id=1259&scanf=10728&charge=2&value=11/30	11	30	sp|P23396|RS3_HUMAN	/core/www/modules//consensus/?run_id=50299&search_id=51817&scans_id=50299&peptide_id=1259&scanf=10728&charge=2&value=sp|P23396|RS3_HUMAN	0	0	5	/core/www/modules/match_peptides/blast_html4.php?run_id=50299&search_id=51817&scans_id=50299&peptide_id=1259&scanf=10728&charge=2&value=5	K.GGKPEPPAM*PQPVPTA.-	/core/www/modules/show_out/show_out_wrapper.php?run_id=50299&search_id=51817&scans_id=50299&peptide_id=1259&scanf=10728&charge=2&value=K.GGKPEPPAM*PQPVPTA.-	GGKPEPPAM*PQPVPTA	16	228	243
10734	10734	51.9	1265	10734	8105	1623.86	812.433	/core/www/modules//monocle/view/?run_id=50299&search_id=51817&scans_id=50299&peptide_id=1265&scanf=10734&charge=2&value=812.43323	0	812.433	2	4	ITMS	35	7017.4	10731	2	0	51817	50299	50299	76189	50299.10734.8105.2	1	1623.86	812.433	0.18	0	2.359	0.318	0.318	526.6	0.0019	17/26	/core/www/modules//sdig/index.php?run_id=50299&search_id=51817&scans_id=50299&peptide_id=1265&scanf=10734&charge=2&value=17/26	17	26	sp|P18621|RL17_HUMAN	/core/www/modules//consensus/?run_id=50299&search_id=51817&scans_id=50299&peptide_id=1265&scanf=10734&charge=2&value=sp|P18621|RL17_HUMAN	0	0	7	/core/www/modules/match_peptides/blast_html4.php?run_id=50299&search_id=51817&scans_id=50299&peptide_id=1265&scanf=10734&charge=2&value=7	K.EQIVPKPEEEVAQK.K	/core/www/modules/show_out/show_out_wrapper.php?run_id=50299&search_id=51817&scans_id=50299&peptide_id=1265&scanf=10734&charge=2&value=K.EQIVPKPEEEVAQK.K	EQIVPKPEEEVAQK	14	154	167
10749	10749	51.96	1279	10749	8118	1483.75	742.38	/core/www/modules//monocle/view/?run_id=50299&search_id=51817&scans_id=50299&peptide_id=1279&scanf=10749&charge=2&value=742.37968	0	742.882	2	7	ITMS	35	6629.8	10743	2	0	51817	50299	50299	76189	50299.10749.8118.2	1	1483.75	742.379	1.4	0.002	3.232	0.416	0.416	889.4	0.00112	16/26	/core/www/modules//sdig/index.php?run_id=50299&search_id=51817&scans_id=50299&peptide_id=1279&scanf=10749&charge=2&value=16/26	16	26	sp|Q13393|PLD1_HUMAN	/core/www/modules//consensus/?run_id=50299&search_id=51817&scans_id=50299&peptide_id=1279&scanf=10749&charge=2&value=sp|Q13393|PLD1_HUMAN	0	0	1	/core/www/modules/match_peptides/blast_html4.php?run_id=50299&search_id=51817&scans_id=50299&peptide_id=1279&scanf=10749&charge=2&value=1	R.SLQTGVGELHGETR.F	/core/www/modules/show_out/show_out_wrapper.php?run_id=50299&search_id=51817&scans_id=50299&peptide_id=1279&scanf=10749&charge=2&value=R.SLQTGVGELHGETR.F	SLQTGVGELHGETR	14	629	642
10755	10755	51.98	1285	10755	8123	1287.63	644.321	/core/www/modules//monocle/view/?run_id=50299&search_id=51817&scans_id=50299&peptide_id=1285&scanf=10755&charge=2&value=644.32071	0	644.321	2	4	ITMS	35	9048.6	10752	2	0	51817	50299	50299	76189	50299.10755.8123.2	1	1287.63	644.32	1.03	0.001	2.84	0.344	0.344	803.2	0.00125	16/20	/core/www/modules//sdig/index.php?run_id=50299&search_id=51817&scans_id=50299&peptide_id=1285&scanf=10755&charge=2&value=16/20	16	20	sp|Q07065|CKAP4_HUMAN	/core/www/modules//consensus/?run_id=50299&search_id=51817&scans_id=50299&peptide_id=1285&scanf=10755&charge=2&value=sp|Q07065|CKAP4_HUMAN	0	0	4	/core/www/modules/match_peptides/blast_html4.php?run_id=50299&search_id=51817&scans_id=50299&peptide_id=1285&scanf=10755&charge=2&value=4	R.HSEAFEALQQK.S	/core/www/modules/show_out/show_out_wrapper.php?run_id=50299&search_id=51817&scans_id=50299&peptide_id=1285&scanf=10755&charge=2&value=R.HSEAFEALQQK.S	HSEAFEALQQK	11	395	405
10783	10783	52.09	1309	10783	8145	975.501	488.254	/core/www/modules//monocle/view/?run_id=50299&search_id=51817&scans_id=50299&peptide_id=1309&scanf=10783&charge=2&value=488.25419	0	488.254	2	3	ITMS	35	16133.3	10781	2	0	51817	50299	50299	76189	50299.10783.8145.2	1	975.499	488.253	1.82	0.002	1.754	0.095	0.095	319.1	0.00313	2021-11-16	/core/www/modules//sdig/index.php?run_id=50299&search_id=51817&scans_id=50299&peptide_id=1309&scanf=10783&charge=2&value=11/16	11	16	sp|Q16531|DDB1_HUMAN	/core/www/modules//consensus/?run_id=50299&search_id=51817&scans_id=50299&peptide_id=1309&scanf=10783&charge=2&value=sp|Q16531|DDB1_HUMAN	0	0	2	/core/www/modules/match_peptides/blast_html4.php?run_id=50299&search_id=51817&scans_id=50299&peptide_id=1309&scanf=10783&charge=2&value=2	R.EATADDLIK.V	/core/www/modules/show_out/show_out_wrapper.php?run_id=50299&search_id=51817&scans_id=50299&peptide_id=1309&scanf=10783&charge=2&value=R.EATADDLIK.V	EATADDLIK	9	1123	1131
10799	10799	52.16	1323	10799	8158	1483.75	742.377	/core/www/modules//monocle/view/?run_id=50299&search_id=51817&scans_id=50299&peptide_id=1323&scanf=10799&charge=2&value=742.37706	0	742.377	2	4	ITMS	35	4592.1	10796	2	0	51817	50299	50299	76189	50299.10799.8158.2	1	1483.75	742.379	-2.13	-0.003	2.299	0.371	0.371	700.6	0.00143	15/26	/core/www/modules//sdig/index.php?run_id=50299&search_id=51817&scans_id=50299&peptide_id=1323&scanf=10799&charge=2&value=15/26	15	26	sp|Q13393|PLD1_HUMAN	/core/www/modules//consensus/?run_id=50299&search_id=51817&scans_id=50299&peptide_id=1323&scanf=10799&charge=2&value=sp|Q13393|PLD1_HUMAN	0	0	1	/core/www/modules/match_peptides/blast_html4.php?run_id=50299&search_id=51817&scans_id=50299&peptide_id=1323&scanf=10799&charge=2&value=1	R.SLQTGVGELHGETR.F	/core/www/modules/show_out/show_out_wrapper.php?run_id=50299&search_id=51817&scans_id=50299&peptide_id=1323&scanf=10799&charge=2&value=R.SLQTGVGELHGETR.F	SLQTGVGELHGETR	14	629	642
10813	10813	52.21	1337	10813	8170	1780.8	890.904	/core/www/modules//monocle/view/?run_id=50299&search_id=51817&scans_id=50299&peptide_id=1337&scanf=10813&charge=2&value=890.90418	0	891.404	2	3	ITMS	35	3587.1	10811	2	0	51817	50299	50299	76189	50299.10813.8170.2	1	1780.8	890.903	1.47	0.003	2.33	0.468	0.468	338.3	0.00296	15/32	/core/www/modules//sdig/index.php?run_id=50299&search_id=51817&scans_id=50299&peptide_id=1337&scanf=10813&charge=2&value=15/32	15	32	sp|P61978|HNRPK_HUMAN	/core/www/modules//consensus/?run_id=50299&search_id=51817&scans_id=50299&peptide_id=1337&scanf=10813&charge=2&value=sp|P61978|HNRPK_HUMAN	0	0	4	/core/www/modules/match_peptides/blast_html4.php?run_id=50299&search_id=51817&scans_id=50299&peptide_id=1337&scanf=10813&charge=2&value=4	R.TDYNASVSVPDSSGPER.I	/core/www/modules/show_out/show_out_wrapper.php?run_id=50299&search_id=51817&scans_id=50299&peptide_id=1337&scanf=10813&charge=2&value=R.TDYNASVSVPDSSGPER.I	TDYNASVSVPDSSGPER	17	70	86
10845	10845	52.34	1365	10845	8196	1328.65	664.829	/core/www/modules//monocle/view/?run_id=50299&search_id=51817&scans_id=50299&peptide_id=1365&scanf=10845&charge=2&value=664.82851	0	665.33	2	3	ITMS	35	10774.3	10843	2	0	51817	50299	50299	76189	50299.10845.8196.2	1	1328.65	664.828	1.26	0.002	2.596	0.357	0.357	663.3	0.00151	14/22	/core/www/modules//sdig/index.php?run_id=50299&search_id=51817&scans_id=50299&peptide_id=1365&scanf=10845&charge=2&value=14/22	14	22	sp|P68371|TBB4B_HUMAN	/core/www/modules//consensus/?run_id=50299&search_id=51817&scans_id=50299&peptide_id=1365&scanf=10845&charge=2&value=sp|P68371|TBB4B_HUMAN	0	0	5	/core/www/modules/match_peptides/blast_html4.php?run_id=50299&search_id=51817&scans_id=50299&peptide_id=1365&scanf=10845&charge=2&value=5	R.INVYYNEATGGK.Y	/core/www/modules/show_out/show_out_wrapper.php?run_id=50299&search_id=51817&scans_id=50299&peptide_id=1365&scanf=10845&charge=2&value=R.INVYYNEATGGK.Y	INVYYNEATGGK	12	47	58
10859	10859	52.39	1378	10859	8208	1371.62	686.316	/core/www/modules//monocle/view/?run_id=50299&search_id=51817&scans_id=50299&peptide_id=1378&scanf=10859&charge=2&value=686.31579	0	686.316	2	4	ITMS	35	9967.4	10856	2	0	51817	50299	50299	76189	50299.10859.8208.2	1	1371.62	686.314	2.48	0.003	2.603	0.418	0.418	647.5	0.00154	16/22	/core/www/modules//sdig/index.php?run_id=50299&search_id=51817&scans_id=50299&peptide_id=1378&scanf=10859&charge=2&value=16/22	16	22	sp|Q99615|DNJC7_HUMAN	/core/www/modules//consensus/?run_id=50299&search_id=51817&scans_id=50299&peptide_id=1378&scanf=10859&charge=2&value=sp|Q99615|DNJC7_HUMAN	0	0	7	/core/www/modules/match_peptides/blast_html4.php?run_id=50299&search_id=51817&scans_id=50299&peptide_id=1378&scanf=10859&charge=2&value=7	R.M*DSTNADALYVR.G	/core/www/modules/show_out/show_out_wrapper.php?run_id=50299&search_id=51817&scans_id=50299&peptide_id=1378&scanf=10859&charge=2&value=R.M*DSTNADALYVR.G	M*DSTNADALYVR	12	205	216
10931	10931	52.68	1444	10931	8267	1203.57	602.29	/core/www/modules//monocle/view/?run_id=50299&search_id=51817&scans_id=50299&peptide_id=1444&scanf=10931&charge=2&value=602.28964	0	602.29	2	8	ITMS	35	8341.3	10924	2	0	51817	50299	50299	76189	50299.10931.8267.2	1	1203.57	602.287	3.82	0.005	2.023	0.089	0.089	357	0.0028	2021-11-18	/core/www/modules//sdig/index.php?run_id=50299&search_id=51817&scans_id=50299&peptide_id=1444&scanf=10931&charge=2&value=11/18	11	18	sp|O43143|DHX15_HUMAN	/core/www/modules//consensus/?run_id=50299&search_id=51817&scans_id=50299&peptide_id=1444&scanf=10931&charge=2&value=sp|O43143|DHX15_HUMAN	0	0	1	/core/www/modules/match_peptides/blast_html4.php?run_id=50299&search_id=51817&scans_id=50299&peptide_id=1444&scanf=10931&charge=2&value=1	R.EAM*NDPLLER.Y	/core/www/modules/show_out/show_out_wrapper.php?run_id=50299&search_id=51817&scans_id=50299&peptide_id=1444&scanf=10931&charge=2&value=R.EAM*NDPLLER.Y	EAM*NDPLLER	10	244	253
10935	10935	52.7	1447	10935	8270	1515.8	758.404	/core/www/modules//monocle/view/?run_id=50299&search_id=51817&scans_id=50299&peptide_id=1447&scanf=10935&charge=2&value=758.40417	0	758.404	2	3	ITMS	35	11709.1	10933	2	0	51817	50299	50299	76189	50299.10935.8270.2	1	1515.8	758.404	-0.13	0	3.331	0.413	0.413	987.2	0.00101	17/24	/core/www/modules//sdig/index.php?run_id=50299&search_id=51817&scans_id=50299&peptide_id=1447&scanf=10935&charge=2&value=17/24	17	24	sp|P61247|RS3A_HUMAN	/core/www/modules//consensus/?run_id=50299&search_id=51817&scans_id=50299&peptide_id=1447&scanf=10935&charge=2&value=sp|P61247|RS3A_HUMAN	0	0	9	/core/www/modules/match_peptides/blast_html4.php?run_id=50299&search_id=51817&scans_id=50299&peptide_id=1447&scanf=10935&charge=2&value=9	R.EVQTNDLKEVVNK.L	/core/www/modules/show_out/show_out_wrapper.php?run_id=50299&search_id=51817&scans_id=50299&peptide_id=1447&scanf=10935&charge=2&value=R.EVQTNDLKEVVNK.L	EVQTNDLKEVVNK	13	175	187
10937	10937	52.71	1449	10937	8272	1107.61	554.307	/core/www/modules//monocle/view/?run_id=50299&search_id=51817&scans_id=50299&peptide_id=1449&scanf=10937&charge=2&value=554.30671	0	554.808	2	5	ITMS	35	14261.3	10933	2	0	51817	50299	50299	76189	50299.10937.8272.2	1	1107.6	554.306	1.49	0.002	2.061	0.225	0.225	827.3	0.00121	14/18	/core/www/modules//sdig/index.php?run_id=50299&search_id=51817&scans_id=50299&peptide_id=1449&scanf=10937&charge=2&value=14/18	14	18	sp|Q96EB6|SIR1_HUMAN	/core/www/modules//consensus/?run_id=50299&search_id=51817&scans_id=50299&peptide_id=1449&scanf=10937&charge=2&value=sp|Q96EB6|SIR1_HUMAN	0	0	5	/core/www/modules/match_peptides/blast_html4.php?run_id=50299&search_id=51817&scans_id=50299&peptide_id=1449&scanf=10937&charge=2&value=5	K.FIALSDKEGK.L	/core/www/modules/show_out/show_out_wrapper.php?run_id=50299&search_id=51817&scans_id=50299&peptide_id=1449&scanf=10937&charge=2&value=K.FIALSDKEGK.L	FIALSDKEGK	10	329	338
10944	10944	52.73	1457	10944	8279	1293.72	647.363	/core/www/modules//monocle/view/?run_id=50299&search_id=51817&scans_id=50299&peptide_id=1457&scanf=10944&charge=2&value=647.36285	0	647.866	2	12	ITMS	35	10854.4	10933	2	0	51817	50299	50299	76189	50299.10944.8279.2	1	1293.72	647.362	1.72	0.002	3.355	0.335	0.335	1475.4	0.00068	16/18	/core/www/modules//sdig/index.php?run_id=50299&search_id=51817&scans_id=50299&peptide_id=1457&scanf=10944&charge=2&value=16/18	16	18	sp|Q13393|PLD1_HUMAN	/core/www/modules//consensus/?run_id=50299&search_id=51817&scans_id=50299&peptide_id=1457&scanf=10944&charge=2&value=sp|Q13393|PLD1_HUMAN	0	0	1	/core/www/modules/match_peptides/blast_html4.php?run_id=50299&search_id=51817&scans_id=50299&peptide_id=1457&scanf=10944&charge=2&value=1	R.RKQLEDYLTK.I	/core/www/modules/show_out/show_out_wrapper.php?run_id=50299&search_id=51817&scans_id=50299&peptide_id=1457&scanf=10944&charge=2&value=R.RKQLEDYLTK.I	RKQLEDYLTK	10	180	189
10946	10946	52.74	1458	10946	8280	1293.72	647.362	/core/www/modules//monocle/view/?run_id=50299&search_id=51817&scans_id=50299&peptide_id=1458&scanf=10946&charge=2&value=647.36246	0	647.362	2	2	ITMS	35	10194	10945	2	0	51817	50299	50299	76189	50299.10946.8280.2	1	1293.72	647.362	1.13	0.001	2.997	0.388	0.388	1067.8	0.00094	14/18	/core/www/modules//sdig/index.php?run_id=50299&search_id=51817&scans_id=50299&peptide_id=1458&scanf=10946&charge=2&value=14/18	14	18	sp|Q13393|PLD1_HUMAN	/core/www/modules//consensus/?run_id=50299&search_id=51817&scans_id=50299&peptide_id=1458&scanf=10946&charge=2&value=sp|Q13393|PLD1_HUMAN	0	0	1	/core/www/modules/match_peptides/blast_html4.php?run_id=50299&search_id=51817&scans_id=50299&peptide_id=1458&scanf=10946&charge=2&value=1	R.RKQLEDYLTK.I	/core/www/modules/show_out/show_out_wrapper.php?run_id=50299&search_id=51817&scans_id=50299&peptide_id=1458&scanf=10946&charge=2&value=R.RKQLEDYLTK.I	RKQLEDYLTK	10	180	189
10948	10948	52.75	1460	10948	8282	1328.67	664.839	/core/www/modules//monocle/view/?run_id=50299&search_id=51817&scans_id=50299&peptide_id=1460&scanf=10948&charge=2&value=664.83886	0	664.84	2	4	ITMS	35	15320.3	10945	2	0	51817	50299	50299	76189	50299.10948.8282.2	1	1328.67	664.838	0.95	0.001	2.318	0.065	0.065	379.4	0.00264	14/20	/core/www/modules//sdig/index.php?run_id=50299&search_id=51817&scans_id=50299&peptide_id=1460&scanf=10948&charge=2&value=14/20	14	20	sp|Q13393|PLD1_HUMAN	/core/www/modules//consensus/?run_id=50299&search_id=51817&scans_id=50299&peptide_id=1460&scanf=10948&charge=2&value=sp|Q13393|PLD1_HUMAN	0	0	1	/core/www/modules/match_peptides/blast_html4.php?run_id=50299&search_id=51817&scans_id=50299&peptide_id=1460&scanf=10948&charge=2&value=1	K.EDPIRAEEELK.K	/core/www/modules/show_out/show_out_wrapper.php?run_id=50299&search_id=51817&scans_id=50299&peptide_id=1460&scanf=10948&charge=2&value=K.EDPIRAEEELK.K	EDPIRAEEELK	11	1028	1038
10949	10949	52.75	1461	10949	8283	1107.61	554.307	/core/www/modules//monocle/view/?run_id=50299&search_id=51817&scans_id=50299&peptide_id=1461&scanf=10949&charge=2&value=554.30671	0	554.307	2	5	ITMS	35	15588.5	10945	2	0	51817	50299	50299	76189	50299.10949.8283.2	1	1107.6	554.306	1.49	0.002	2.061	0.241	0.241	714.4	0.0014	13/18	/core/www/modules//sdig/index.php?run_id=50299&search_id=51817&scans_id=50299&peptide_id=1461&scanf=10949&charge=2&value=13/18	13	18	sp|Q96EB6|SIR1_HUMAN	/core/www/modules//consensus/?run_id=50299&search_id=51817&scans_id=50299&peptide_id=1461&scanf=10949&charge=2&value=sp|Q96EB6|SIR1_HUMAN	0	0	5	/core/www/modules/match_peptides/blast_html4.php?run_id=50299&search_id=51817&scans_id=50299&peptide_id=1461&scanf=10949&charge=2&value=5	K.FIALSDKEGK.L	/core/www/modules/show_out/show_out_wrapper.php?run_id=50299&search_id=51817&scans_id=50299&peptide_id=1461&scanf=10949&charge=2&value=K.FIALSDKEGK.L	FIALSDKEGK	10	329	338
10950	10950	52.75	1463	10950	8284	1301.64	651.323	/core/www/modules//monocle/view/?run_id=50299&search_id=51817&scans_id=50299&peptide_id=1463&scanf=10950&charge=2&value=651.32282	0	651.324	2	6	ITMS	35	8972.6	10945	2	0	51817	50299	50299	76189	50299.10950.8284.2	1	1301.64	651.322	0.88	0.001	3.326	0.517	0.517	1118.2	0.00089	17/22	/core/www/modules//sdig/index.php?run_id=50299&search_id=51817&scans_id=50299&peptide_id=1463&scanf=10950&charge=2&value=17/22	17	22	sp|P07437|TBB5_HUMAN	/core/www/modules//consensus/?run_id=50299&search_id=51817&scans_id=50299&peptide_id=1463&scanf=10950&charge=2&value=sp|P07437|TBB5_HUMAN	0	0	7	/core/www/modules/match_peptides/blast_html4.php?run_id=50299&search_id=51817&scans_id=50299&peptide_id=1463&scanf=10950&charge=2&value=7	R.ISVYYNEATGGK.Y	/core/www/modules/show_out/show_out_wrapper.php?run_id=50299&search_id=51817&scans_id=50299&peptide_id=1463&scanf=10950&charge=2&value=R.ISVYYNEATGGK.Y	ISVYYNEATGGK	12	47	58
10973	10973	52.84	1484	10973	8304	1018.53	509.77	/core/www/modules//monocle/view/?run_id=50299&search_id=51817&scans_id=50299&peptide_id=1484&scanf=10973&charge=2&value=509.77022	0	509.77	2	4	ITMS	35	13004.4	10970	2	0	51817	50299	50299	76189	50299.10973.8304.2	1	1018.53	509.769	1.52	0.002	2.075	0.154	0.154	616.2	0.00162	2021-12-16	/core/www/modules//sdig/index.php?run_id=50299&search_id=51817&scans_id=50299&peptide_id=1484&scanf=10973&charge=2&value=12/16	12	16	sp|Q13393|PLD1_HUMAN	/core/www/modules//consensus/?run_id=50299&search_id=51817&scans_id=50299&peptide_id=1484&scanf=10973&charge=2&value=sp|Q13393|PLD1_HUMAN	0	0	1	/core/www/modules/match_peptides/blast_html4.php?run_id=50299&search_id=51817&scans_id=50299&peptide_id=1484&scanf=10973&charge=2&value=1	K.EVWVSTAAR.N	/core/www/modules/show_out/show_out_wrapper.php?run_id=50299&search_id=51817&scans_id=50299&peptide_id=1484&scanf=10973&charge=2&value=K.EVWVSTAAR.N	EVWVSTAAR	9	985	993
10982	10982	52.87	1493	10982	8312	1438.74	719.875	/core/www/modules//monocle/view/?run_id=50299&search_id=51817&scans_id=50299&peptide_id=1493&scanf=10982&charge=2&value=719.87493	0	719.874	2	5	ITMS	35	10294.2	10978	2	0	51817	50299	50299	76189	50299.10982.8312.2	1	1438.74	719.875	0.1	0	3.53	0.487	0.487	958.2	0.00104	16/22	/core/www/modules//sdig/index.php?run_id=50299&search_id=51817&scans_id=50299&peptide_id=1493&scanf=10982&charge=2&value=16/22	16	22	sp|P62277|RS13_HUMAN	/core/www/modules//consensus/?run_id=50299&search_id=51817&scans_id=50299&peptide_id=1493&scanf=10982&charge=2&value=sp|P62277|RS13_HUMAN	0	0	2	/core/www/modules/match_peptides/blast_html4.php?run_id=50299&search_id=51817&scans_id=50299&peptide_id=1493&scanf=10982&charge=2&value=2	K.LTSDDVKEQIYK.L	/core/www/modules/show_out/show_out_wrapper.php?run_id=50299&search_id=51817&scans_id=50299&peptide_id=1493&scanf=10982&charge=2&value=K.LTSDDVKEQIYK.L	LTSDDVKEQIYK	12	28	39
10989	10989	52.9	1499	10989	8318	1163.56	582.284	/core/www/modules//monocle/view/?run_id=50299&search_id=51817&scans_id=50299&peptide_id=1499&scanf=10989&charge=2&value=582.28371	0	582.284	2	5	ITMS	35	11807	10985	2	0	51817	50299	50299	76189	50299.10989.8318.2	1	1163.56	582.283	1.97	0.002	2.155	0.166	0.166	538.3	0.00186	2021-12-18	/core/www/modules//sdig/index.php?run_id=50299&search_id=51817&scans_id=50299&peptide_id=1499&scanf=10989&charge=2&value=12/18	12	18	sp|P18621|RL17_HUMAN	/core/www/modules//consensus/?run_id=50299&search_id=51817&scans_id=50299&peptide_id=1499&scanf=10989&charge=2&value=sp|P18621|RL17_HUMAN	0	0	10	/core/www/modules/match_peptides/blast_html4.php?run_id=50299&search_id=51817&scans_id=50299&peptide_id=1499&scanf=10989&charge=2&value=10	R.YSLDPENPTK.S	/core/www/modules/show_out/show_out_wrapper.php?run_id=50299&search_id=51817&scans_id=50299&peptide_id=1499&scanf=10989&charge=2&value=R.YSLDPENPTK.S	YSLDPENPTK	10	4	13
10999	10999	52.94	1509	10999	8327	1224.63	612.817	/core/www/modules//monocle/view/?run_id=50299&search_id=51817&scans_id=50299&peptide_id=1509&scanf=10999&charge=2&value=612.81690	0	612.817	2	4	ITMS	35	12122.3	10996	2	0	51817	50299	50299	76189	50299.10999.8327.2	1	1224.63	612.817	0.55	0.001	1.918	0.278	0.278	311.9	0.00321	2021-12-18	/core/www/modules//sdig/index.php?run_id=50299&search_id=51817&scans_id=50299&peptide_id=1509&scanf=10999&charge=2&value=12/18	12	18	sp|P07900|HS90A_HUMAN	/core/www/modules//consensus/?run_id=50299&search_id=51817&scans_id=50299&peptide_id=1509&scanf=10999&charge=2&value=sp|P07900|HS90A_HUMAN	0	0	7	/core/www/modules/match_peptides/blast_html4.php?run_id=50299&search_id=51817&scans_id=50299&peptide_id=1509&scanf=10999&charge=2&value=7	K.HIYYITGETK.D	/core/www/modules/show_out/show_out_wrapper.php?run_id=50299&search_id=51817&scans_id=50299&peptide_id=1509&scanf=10999&charge=2&value=K.HIYYITGETK.D	HIYYITGETK	10	490	499
11017	11017	53.01	1526	11017	8342	1328.67	664.839	/core/www/modules//monocle/view/?run_id=50299&search_id=51817&scans_id=50299&peptide_id=1526&scanf=11017&charge=2&value=664.83892	0	664.84	2	2	ITMS	35	40896.1	11016	2	0	51817	50299	50299	76189	50299.11017.8342.2	1	1328.67	664.838	1.03	0.001	2.156	0.032	0.032	315	0.00317	2021-12-20	/core/www/modules//sdig/index.php?run_id=50299&search_id=51817&scans_id=50299&peptide_id=1526&scanf=11017&charge=2&value=12/20	12	20	sp|Q13393|PLD1_HUMAN	/core/www/modules//consensus/?run_id=50299&search_id=51817&scans_id=50299&peptide_id=1526&scanf=11017&charge=2&value=sp|Q13393|PLD1_HUMAN	0	0	1	/core/www/modules/match_peptides/blast_html4.php?run_id=50299&search_id=51817&scans_id=50299&peptide_id=1526&scanf=11017&charge=2&value=1	K.EDPIRAEEELK.K	/core/www/modules/show_out/show_out_wrapper.php?run_id=50299&search_id=51817&scans_id=50299&peptide_id=1526&scanf=11017&charge=2&value=K.EDPIRAEEELK.K	EDPIRAEEELK	11	1028	1038
11027	11027	53.04	1536	11027	8351	1621.88	811.442	/core/www/modules//monocle/view/?run_id=50299&search_id=51817&scans_id=50299&peptide_id=1536&scanf=11027&charge=2&value=811.44170	0	811.442	2	3	ITMS	35	9063.2	11025	2	0	51817	50299	50299	76189	50299.11027.8351.2	1	1621.87	811.44	1.91	0.003	3.487	0.347	0.347	1064.3	0.00094	20/26	/core/www/modules//sdig/index.php?run_id=50299&search_id=51817&scans_id=50299&peptide_id=1536&scanf=11027&charge=2&value=20/26	20	26	sp|Q13367|AP3B2_HUMAN	/core/www/modules//consensus/?run_id=50299&search_id=51817&scans_id=50299&peptide_id=1536&scanf=11027&charge=2&value=sp|Q13367|AP3B2_HUMAN	0	0	8	/core/www/modules/match_peptides/blast_html4.php?run_id=50299&search_id=51817&scans_id=50299&peptide_id=1536&scanf=11027&charge=2&value=8	K.LLQM*QPAQHGEIIK.H	/core/www/modules/show_out/show_out_wrapper.php?run_id=50299&search_id=51817&scans_id=50299&peptide_id=1536&scanf=11027&charge=2&value=K.LLQM*QPAQHGEIIK.H	LLQM*QPAQHGEIIK	14	473	486
11043	11043	53.1	1552	11043	8365	1018.53	509.77	/core/www/modules//monocle/view/?run_id=50299&search_id=51817&scans_id=50299&peptide_id=1552&scanf=11043&charge=2&value=509.77022	0	509.77	2	2	ITMS	35	73596.3	11042	2	0	51817	50299	50299	76189	50299.11043.8365.2	1	1018.53	509.769	1.51	0.002	2.598	0.421	0.421	1052	0.00095	14/16	/core/www/modules//sdig/index.php?run_id=50299&search_id=51817&scans_id=50299&peptide_id=1552&scanf=11043&charge=2&value=14/16	14	16	sp|Q13393|PLD1_HUMAN	/core/www/modules//consensus/?run_id=50299&search_id=51817&scans_id=50299&peptide_id=1552&scanf=11043&charge=2&value=sp|Q13393|PLD1_HUMAN	0	0	1	/core/www/modules/match_peptides/blast_html4.php?run_id=50299&search_id=51817&scans_id=50299&peptide_id=1552&scanf=11043&charge=2&value=1	K.EVWVSTAAR.N	/core/www/modules/show_out/show_out_wrapper.php?run_id=50299&search_id=51817&scans_id=50299&peptide_id=1552&scanf=11043&charge=2&value=K.EVWVSTAAR.N	EVWVSTAAR	9	985	993
11071	11071	53.21	1578	11071	8389	1706.84	853.922	/core/www/modules//monocle/view/?run_id=50299&search_id=51817&scans_id=50299&peptide_id=1578&scanf=11071&charge=2&value=853.92232	0	853.923	2	3	ITMS	35	3581.1	11069	2	0	51817	50299	50299	76189	50299.11071.8389.2	1	1706.84	853.923	-0.23	0	1.973	0.312	0.312	299.7	0.00334	15/28	/core/www/modules//sdig/index.php?run_id=50299&search_id=51817&scans_id=50299&peptide_id=1578&scanf=11071&charge=2&value=15/28	15	28	sp|P38646|GRP75_HUMAN	/core/www/modules//consensus/?run_id=50299&search_id=51817&scans_id=50299&peptide_id=1578&scanf=11071&charge=2&value=sp|P38646|GRP75_HUMAN	0	0	6	/core/www/modules/match_peptides/blast_html4.php?run_id=50299&search_id=51817&scans_id=50299&peptide_id=1578&scanf=11071&charge=2&value=6	R.ETGVDLTKDNM*ALQR.V	/core/www/modules/show_out/show_out_wrapper.php?run_id=50299&search_id=51817&scans_id=50299&peptide_id=1578&scanf=11071&charge=2&value=R.ETGVDLTKDNM*ALQR.V	ETGVDLTKDNM*ALQR	15	293	307
11073	11073	53.22	1579	11073	8390	1268.66	634.832	/core/www/modules//monocle/view/?run_id=50299&search_id=51817&scans_id=50299&peptide_id=1579&scanf=11073&charge=2&value=634.83205	0	634.831	2	2	ITMS	35	14380.5	11072	2	0	51817	50299	50299	76189	50299.11073.8390.2	1	1268.66	634.831	1.05	0.001	3.049	0.41	0.41	1894.3	0.00053	18/20	/core/www/modules//sdig/index.php?run_id=50299&search_id=51817&scans_id=50299&peptide_id=1579&scanf=11073&charge=2&value=18/20	18	20	sp|P11142|HSP7C_HUMAN	/core/www/modules//consensus/?run_id=50299&search_id=51817&scans_id=50299&peptide_id=1579&scanf=11073&charge=2&value=sp|P11142|HSP7C_HUMAN	0	0	15	/core/www/modules/match_peptides/blast_html4.php?run_id=50299&search_id=51817&scans_id=50299&peptide_id=1579&scanf=11073&charge=2&value=15	K.M*KEIAEAYLGK.T	/core/www/modules/show_out/show_out_wrapper.php?run_id=50299&search_id=51817&scans_id=50299&peptide_id=1579&scanf=11073&charge=2&value=K.M*KEIAEAYLGK.T	M*KEIAEAYLGK	11	127	137
11091	11091	53.28	1597	11091	8406	1111.65	556.328	/core/www/modules//monocle/view/?run_id=50299&search_id=51817&scans_id=50299&peptide_id=1597&scanf=11091&charge=2&value=556.32765	0	556.327	2	5	ITMS	35	13232.7	11087	2	0	51817	50299	50299	76189	50299.11091.8406.2	1	1111.65	556.327	0.95	0.001	2.79	0.344	0.344	869.4	0.00115	15/22	/core/www/modules//sdig/index.php?run_id=50299&search_id=51817&scans_id=50299&peptide_id=1597&scanf=11091&charge=2&value=15/22	15	22	sp|Q9Y230|RUVB2_HUMAN	/core/www/modules//consensus/?run_id=50299&search_id=51817&scans_id=50299&peptide_id=1597&scanf=11091&charge=2&value=sp|Q9Y230|RUVB2_HUMAN	0	0	5	/core/www/modules/match_peptides/blast_html4.php?run_id=50299&search_id=51817&scans_id=50299&peptide_id=1597&scanf=11091&charge=2&value=5	R.AVLIAGQPGTGK.T	/core/www/modules/show_out/show_out_wrapper.php?run_id=50299&search_id=51817&scans_id=50299&peptide_id=1597&scanf=11091&charge=2&value=R.AVLIAGQPGTGK.T	AVLIAGQPGTGK	12	72	83
11100	11100	53.32	1606	11100	8414	1764	588.673	/core/www/modules//monocle/view/?run_id=50299&search_id=51817&scans_id=50299&peptide_id=1606&scanf=11100&charge=3&value=588.67251	0	588.672	3	2	ITMS	35	46190	11099	2	0	51817	50299	50299	76189	50299.11100.8414.3	1	1764	588.672	0.86	0.002	4.682	0.311	0.311	2543.8	0.00039	35/56	/core/www/modules//sdig/index.php?run_id=50299&search_id=51817&scans_id=50299&peptide_id=1606&scanf=11100&charge=3&value=35/56	35	56	sp|Q13393|PLD1_HUMAN	/core/www/modules//consensus/?run_id=50299&search_id=51817&scans_id=50299&peptide_id=1606&scanf=11100&charge=3&value=sp|Q13393|PLD1_HUMAN	0	0	1	/core/www/modules/match_peptides/blast_html4.php?run_id=50299&search_id=51817&scans_id=50299&peptide_id=1606&scanf=11100&charge=3&value=1	R.LKDKNEPVQNLPIQK.S	/core/www/modules/show_out/show_out_wrapper.php?run_id=50299&search_id=51817&scans_id=50299&peptide_id=1606&scanf=11100&charge=3&value=R.LKDKNEPVQNLPIQK.S	LKDKNEPVQNLPIQK	15	525	539
11103	11103	53.33	1609	11103	8417	1291.64	646.324	/core/www/modules//monocle/view/?run_id=50299&search_id=51817&scans_id=50299&peptide_id=1609&scanf=11103&charge=2&value=646.32371	0	646.323	2	5	ITMS	35	13532.7	11099	2	0	51817	50299	50299	76189	50299.11103.8417.2	1	1291.64	646.322	2	0.003	3.274	0.326	0.326	809.5	0.00124	15/22	/core/www/modules//sdig/index.php?run_id=50299&search_id=51817&scans_id=50299&peptide_id=1609&scanf=11103&charge=2&value=15/22	15	22	sp|Q14568|HS902_HUMAN	/core/www/modules//consensus/?run_id=50299&search_id=51817&scans_id=50299&peptide_id=1609&scanf=11103&charge=2&value=sp|Q14568|HS902_HUMAN	0	0	6	/core/www/modules/match_peptides/blast_html4.php?run_id=50299&search_id=51817&scans_id=50299&peptide_id=1609&scanf=11103&charge=2&value=6	R.ELISNSSDALDK.I	/core/www/modules/show_out/show_out_wrapper.php?run_id=50299&search_id=51817&scans_id=50299&peptide_id=1609&scanf=11103&charge=2&value=R.ELISNSSDALDK.I	ELISNSSDALDK	12	47	58
11107	11107	53.34	1613	11107	8421	1801.96	901.483	/core/www/modules//monocle/view/?run_id=50299&search_id=51817&scans_id=50299&peptide_id=1613&scanf=11107&charge=2&value=901.48266	0	901.481	2	9	ITMS	35	7052.3	11099	2	0	51817	50299	50299	76189	50299.11107.8421.2	1	1801.96	901.484	-1.99	-0.004	2.013	0.049	0.049	208.9	0.00479	2021-10-28	/core/www/modules//sdig/index.php?run_id=50299&search_id=51817&scans_id=50299&peptide_id=1613&scanf=11107&charge=2&value=10/28	10	28	sp|Q03060|CREM_HUMAN	/core/www/modules//consensus/?run_id=50299&search_id=51817&scans_id=50299&peptide_id=1613&scanf=11107&charge=2&value=sp|Q03060|CREM_HUMAN	0	0	4	/core/www/modules/match_peptides/blast_html4.php?run_id=50299&search_id=51817&scans_id=50299&peptide_id=1613&scanf=11107&charge=2&value=4	K.LIEELETLKDIC#SPK.T	/core/www/modules/show_out/show_out_wrapper.php?run_id=50299&search_id=51817&scans_id=50299&peptide_id=1613&scanf=11107&charge=2&value=K.LIEELETLKDIC#SPK.T	LIEELETLKDIC#SPK	15	344	358
11117	11117	53.37	1623	11117	8430	1018.53	509.77	/core/www/modules//monocle/view/?run_id=50299&search_id=51817&scans_id=50299&peptide_id=1623&scanf=11117&charge=2&value=509.77031	0	509.77	2	7	ITMS	35	12452.6	11111	2	0	51817	50299	50299	76189	50299.11117.8430.2	1	1018.53	509.769	1.69	0.002	2.076	0.356	0.356	449.1	0.00223	2021-11-16	/core/www/modules//sdig/index.php?run_id=50299&search_id=51817&scans_id=50299&peptide_id=1623&scanf=11117&charge=2&value=11/16	11	16	sp|Q13393|PLD1_HUMAN	/core/www/modules//consensus/?run_id=50299&search_id=51817&scans_id=50299&peptide_id=1623&scanf=11117&charge=2&value=sp|Q13393|PLD1_HUMAN	0	0	1	/core/www/modules/match_peptides/blast_html4.php?run_id=50299&search_id=51817&scans_id=50299&peptide_id=1623&scanf=11117&charge=2&value=1	K.EVWVSTAAR.N	/core/www/modules/show_out/show_out_wrapper.php?run_id=50299&search_id=51817&scans_id=50299&peptide_id=1623&scanf=11117&charge=2&value=K.EVWVSTAAR.N	EVWVSTAAR	9	985	993
11148	11148	53.48	1654	11148	8459	1648.87	824.938	/core/www/modules//monocle/view/?run_id=50299&search_id=51817&scans_id=50299&peptide_id=1654&scanf=11148&charge=2&value=824.93788	0	825.438	2	9	ITMS	35	5220.5	11140	2	0	51817	50299	50299	76189	50299.11148.8459.2	1	1648.87	824.936	1.89	0.003	2.191	0.172	0.172	213.4	0.00469	2021-11-28	/core/www/modules//sdig/index.php?run_id=50299&search_id=51817&scans_id=50299&peptide_id=1654&scanf=11148&charge=2&value=11/28	11	28	sp|P60866|RS20_HUMAN	/core/www/modules//consensus/?run_id=50299&search_id=51817&scans_id=50299&peptide_id=1654&scanf=11148&charge=2&value=sp|P60866|RS20_HUMAN	0	0	2	/core/www/modules/match_peptides/blast_html4.php?run_id=50299&search_id=51817&scans_id=50299&peptide_id=1654&scanf=11148&charge=2&value=2	K.DTGKTPVEPEVAIHR.I	/core/www/modules/show_out/show_out_wrapper.php?run_id=50299&search_id=51817&scans_id=50299&peptide_id=1654&scanf=11148&charge=2&value=K.DTGKTPVEPEVAIHR.I	DTGKTPVEPEVAIHR	15	5	19
11157	11157	53.51	1663	11157	8467	1247.68	624.341	/core/www/modules//monocle/view/?run_id=50299&search_id=51817&scans_id=50299&peptide_id=1663&scanf=11157&charge=2&value=624.34130	0	624.341	2	3	ITMS	35	20159.4	11155	2	0	51817	50299	50299	76189	50299.11157.8467.2	1	1247.67	624.341	0.8	0.001	2.32	0.312	0.312	878.7	0.00114	15/20	/core/www/modules//sdig/index.php?run_id=50299&search_id=51817&scans_id=50299&peptide_id=1663&scanf=11157&charge=2&value=15/20	15	20	sp|P60866|RS20_HUMAN	/core/www/modules//consensus/?run_id=50299&search_id=51817&scans_id=50299&peptide_id=1663&scanf=11157&charge=2&value=sp|P60866|RS20_HUMAN	0	0	2	/core/www/modules/match_peptides/blast_html4.php?run_id=50299&search_id=51817&scans_id=50299&peptide_id=1663&scanf=11157&charge=2&value=2	K.TPVEPEVAIHR.I	/core/www/modules/show_out/show_out_wrapper.php?run_id=50299&search_id=51817&scans_id=50299&peptide_id=1663&scanf=11157&charge=2&value=K.TPVEPEVAIHR.I	TPVEPEVAIHR	11	9	19
11190	11190	53.62	1697	11190	8498	1764	588.673	/core/www/modules//monocle/view/?run_id=50299&search_id=51817&scans_id=50299&peptide_id=1697&scanf=11190&charge=3&value=588.67254	0	589.007	3	2	ITMS	35	71947.1	11189	2	0	51817	50299	50299	76189	50299.11190.8498.3	1	1764	588.672	0.92	0.002	3.678	0.06	0.06	1365.8	0.00073	28/56	/core/www/modules//sdig/index.php?run_id=50299&search_id=51817&scans_id=50299&peptide_id=1697&scanf=11190&charge=3&value=28/56	28	56	sp|Q13393|PLD1_HUMAN	/core/www/modules//consensus/?run_id=50299&search_id=51817&scans_id=50299&peptide_id=1697&scanf=11190&charge=3&value=sp|Q13393|PLD1_HUMAN	0	0	1	/core/www/modules/match_peptides/blast_html4.php?run_id=50299&search_id=51817&scans_id=50299&peptide_id=1697&scanf=11190&charge=3&value=1	R.LKDKNEPVQNLPIQK.S	/core/www/modules/show_out/show_out_wrapper.php?run_id=50299&search_id=51817&scans_id=50299&peptide_id=1697&scanf=11190&charge=3&value=R.LKDKNEPVQNLPIQK.S	LKDKNEPVQNLPIQK	15	525	539
11192	11192	53.62	1699	11192	8500	1018.53	509.77	/core/www/modules//monocle/view/?run_id=50299&search_id=51817&scans_id=50299&peptide_id=1699&scanf=11192&charge=2&value=509.77010	0	509.77	2	4	ITMS	35	12173.2	11189	2	0	51817	50299	50299	76189	50299.11192.8500.2	1	1018.53	509.769	1.28	0.001	1.757	0.25	0.25	431.2	0.00232	2021-10-16	/core/www/modules//sdig/index.php?run_id=50299&search_id=51817&scans_id=50299&peptide_id=1699&scanf=11192&charge=2&value=10/16	10	16	sp|Q13393|PLD1_HUMAN	/core/www/modules//consensus/?run_id=50299&search_id=51817&scans_id=50299&peptide_id=1699&scanf=11192&charge=2&value=sp|Q13393|PLD1_HUMAN	0	0	1	/core/www/modules/match_peptides/blast_html4.php?run_id=50299&search_id=51817&scans_id=50299&peptide_id=1699&scanf=11192&charge=2&value=1	K.EVWVSTAAR.N	/core/www/modules/show_out/show_out_wrapper.php?run_id=50299&search_id=51817&scans_id=50299&peptide_id=1699&scanf=11192&charge=2&value=K.EVWVSTAAR.N	EVWVSTAAR	9	985	993
11195	11195	53.63	1702	11195	8503	2072.94	691.652	/core/www/modules//monocle/view/?run_id=50299&search_id=51817&scans_id=50299&peptide_id=1702&scanf=11195&charge=3&value=691.65204	0	691.985	3	7	ITMS	35	21002.6	11189	2	0	51817	50299	50299	76189	50299.11195.8503.3	1	2072.94	691.651	1.93	0.004	3.04	0.221	0.221	804.3	0.00124	23/68	/core/www/modules//sdig/index.php?run_id=50299&search_id=51817&scans_id=50299&peptide_id=1702&scanf=11195&charge=3&value=23/68	23	68	sp|Q16531|DDB1_HUMAN	/core/www/modules//consensus/?run_id=50299&search_id=51817&scans_id=50299&peptide_id=1702&scanf=11195&charge=3&value=sp|Q16531|DDB1_HUMAN	0	0	2	/core/www/modules/match_peptides/blast_html4.php?run_id=50299&search_id=51817&scans_id=50299&peptide_id=1702&scanf=11195&charge=3&value=2	K.M*QEVVANLQYDDGSGM*KR.E	/core/www/modules/show_out/show_out_wrapper.php?run_id=50299&search_id=51817&scans_id=50299&peptide_id=1702&scanf=11195&charge=3&value=K.M*QEVVANLQYDDGSGM*KR.E	M*QEVVANLQYDDGSGM*KR	18	1105	1122
11197	11197	53.64	1704	11197	8505	958.533	479.77	/core/www/modules//monocle/view/?run_id=50299&search_id=51817&scans_id=50299&peptide_id=1704&scanf=11197&charge=2&value=479.77033	0	479.77	2	9	ITMS	35	10929.4	11189	2	0	51817	50299	50299	76189	50299.11197.8505.2	1	958.532	479.769	1.83	0.002	2.07	0.297	0.297	510.6	0.00196	2021-11-16	/core/www/modules//sdig/index.php?run_id=50299&search_id=51817&scans_id=50299&peptide_id=1704&scanf=11197&charge=2&value=11/16	11	16	sp|P11498|PYC_HUMAN	/core/www/modules//consensus/?run_id=50299&search_id=51817&scans_id=50299&peptide_id=1704&scanf=11197&charge=2&value=sp|P11498|PYC_HUMAN	0	0	2	/core/www/modules/match_peptides/blast_html4.php?run_id=50299&search_id=51817&scans_id=50299&peptide_id=1704&scanf=11197&charge=2&value=2	K.ALAVSDLNR.A	/core/www/modules/show_out/show_out_wrapper.php?run_id=50299&search_id=51817&scans_id=50299&peptide_id=1704&scanf=11197&charge=2&value=K.ALAVSDLNR.A	ALAVSDLNR	9	1062	1070
11201	11201	53.65	1709	11201	8509	1801.96	901.483	/core/www/modules//monocle/view/?run_id=50299&search_id=51817&scans_id=50299&peptide_id=1709&scanf=11201&charge=2&value=901.48290	0	901.485	2	13	ITMS	35	4876.7	11189	2	0	51817	50299	50299	76189	50299.11201.8509.2	1	1801.96	901.484	-1.72	-0.003	1.909	0.051	0.051	337.5	0.00296	2021-11-28	/core/www/modules//sdig/index.php?run_id=50299&search_id=51817&scans_id=50299&peptide_id=1709&scanf=11201&charge=2&value=11/28	11	28	sp|Q03060|CREM_HUMAN	/core/www/modules//consensus/?run_id=50299&search_id=51817&scans_id=50299&peptide_id=1709&scanf=11201&charge=2&value=sp|Q03060|CREM_HUMAN	0	0	4	/core/www/modules/match_peptides/blast_html4.php?run_id=50299&search_id=51817&scans_id=50299&peptide_id=1709&scanf=11201&charge=2&value=4	K.LIEELETLKDIC#SPK.T	/core/www/modules/show_out/show_out_wrapper.php?run_id=50299&search_id=51817&scans_id=50299&peptide_id=1709&scanf=11201&charge=2&value=K.LIEELETLKDIC#SPK.T	LIEELETLKDIC#SPK	15	344	358
11217	11217	53.71	1724	11217	8523	1061.56	531.286	/core/www/modules//monocle/view/?run_id=50299&search_id=51817&scans_id=50299&peptide_id=1724&scanf=11217&charge=2&value=531.28586	0	531.286	2	2	ITMS	35	18645	11216	2	0	51817	50299	50299	76189	50299.11217.8523.2	1	1061.56	531.285	1.72	0.002	1.883	0.251	0.251	172.2	0.00581	2021-11-16	/core/www/modules//sdig/index.php?run_id=50299&search_id=51817&scans_id=50299&peptide_id=1724&scanf=11217&charge=2&value=11/16	11	16	sp|Q16531|DDB1_HUMAN	/core/www/modules//consensus/?run_id=50299&search_id=51817&scans_id=50299&peptide_id=1724&scanf=11217&charge=2&value=sp|Q16531|DDB1_HUMAN	0	0	4	/core/www/modules/match_peptides/blast_html4.php?run_id=50299&search_id=51817&scans_id=50299&peptide_id=1724&scanf=11217&charge=2&value=4	R.TVPLYESPR.K	/core/www/modules/show_out/show_out_wrapper.php?run_id=50299&search_id=51817&scans_id=50299&peptide_id=1724&scanf=11217&charge=2&value=R.TVPLYESPR.K	TVPLYESPR	9	714	722
11227	11227	53.75	1734	11227	8532	1423.68	712.342	/core/www/modules//monocle/view/?run_id=50299&search_id=51817&scans_id=50299&peptide_id=1734&scanf=11227&charge=2&value=712.34172	0	712.341	2	5	ITMS	35	4898.6	11223	2	0	51817	50299	50299	76189	50299.11227.8532.2	1	1423.67	712.339	4.38	0.006	1.486	0.001	0.001	116.6	0.00858	2021-08-24	/core/www/modules//sdig/index.php?run_id=50299&search_id=51817&scans_id=50299&peptide_id=1734&scanf=11227&charge=2&value=8/24	8	24	sp|P23396|RS3_HUMAN	/core/www/modules//consensus/?run_id=50299&search_id=51817&scans_id=50299&peptide_id=1734&scanf=11227&charge=2&value=sp|P23396|RS3_HUMAN	0	0	10	/core/www/modules/match_peptides/blast_html4.php?run_id=50299&search_id=51817&scans_id=50299&peptide_id=1734&scanf=11227&charge=2&value=10	R.ELAEDGYSGVEVR.V	/core/www/modules/show_out/show_out_wrapper.php?run_id=50299&search_id=51817&scans_id=50299&peptide_id=1734&scanf=11227&charge=2&value=R.ELAEDGYSGVEVR.V	ELAEDGYSGVEVR	13	28	40
11246	11246	53.82	1753	11246	8549	1801.96	901.483	/core/www/modules//monocle/view/?run_id=50299&search_id=51817&scans_id=50299&peptide_id=1753&scanf=11246&charge=2&value=901.48296	0	901.984	2	5	ITMS	35	3992.4	11242	2	0	51817	50299	50299	76189	50299.11246.8549.2	1	1801.96	901.484	-1.65	-0.003	2.063	0.164	0.164	250.8	0.00399	2021-10-28	/core/www/modules//sdig/index.php?run_id=50299&search_id=51817&scans_id=50299&peptide_id=1753&scanf=11246&charge=2&value=10/28	10	28	sp|Q03060|CREM_HUMAN	/core/www/modules//consensus/?run_id=50299&search_id=51817&scans_id=50299&peptide_id=1753&scanf=11246&charge=2&value=sp|Q03060|CREM_HUMAN	0	0	4	/core/www/modules/match_peptides/blast_html4.php?run_id=50299&search_id=51817&scans_id=50299&peptide_id=1753&scanf=11246&charge=2&value=4	K.LIEELETLKDIC#SPK.T	/core/www/modules/show_out/show_out_wrapper.php?run_id=50299&search_id=51817&scans_id=50299&peptide_id=1753&scanf=11246&charge=2&value=K.LIEELETLKDIC#SPK.T	LIEELETLKDIC#SPK	15	344	358
11250	11250	53.83	1757	11250	8553	696.442	348.725	/core/www/modules//monocle/view/?run_id=50299&search_id=51817&scans_id=50299&peptide_id=1757&scanf=11250&charge=2&value=348.72481	0	349.225	2	9	ITMS	35	8265.1	11242	2	0	51817	50299	50299	76189	50299.11250.8553.2	1	696.44	348.724	2.93	0.002	1.152	0.067	0.067	141.2	0.00708	2021-06-10	/core/www/modules//sdig/index.php?run_id=50299&search_id=51817&scans_id=50299&peptide_id=1757&scanf=11250&charge=2&value=6/10	6	10	sp|Q13393|PLD1_HUMAN	/core/www/modules//consensus/?run_id=50299&search_id=51817&scans_id=50299&peptide_id=1757&scanf=11250&charge=2&value=sp|Q13393|PLD1_HUMAN	0	0	1	/core/www/modules/match_peptides/blast_html4.php?run_id=50299&search_id=51817&scans_id=50299&peptide_id=1757&scanf=11250&charge=2&value=1	R.IPIPTR.R	/core/www/modules/show_out/show_out_wrapper.php?run_id=50299&search_id=51817&scans_id=50299&peptide_id=1757&scanf=11250&charge=2&value=R.IPIPTR.R	IPIPTR	6	139	144
11256	11256	53.85	1762	11256	8558	1156.71	578.856	/core/www/modules//monocle/view/?run_id=50299&search_id=51817&scans_id=50299&peptide_id=1762&scanf=11256&charge=2&value=578.85645	0	578.856	2	6	ITMS	35	12284.6	11251	2	0	51817	50299	50299	76189	50299.11256.8558.2	1	1156.7	578.856	0.69	0.001	1.649	0.005	0.005	323.9	0.00309	2021-10-18	/core/www/modules//sdig/index.php?run_id=50299&search_id=51817&scans_id=50299&peptide_id=1762&scanf=11256&charge=2&value=10/18	10	18	sp|P23396|RS3_HUMAN	/core/www/modules//consensus/?run_id=50299&search_id=51817&scans_id=50299&peptide_id=1762&scanf=11256&charge=2&value=sp|P23396|RS3_HUMAN	0	0	10	/core/www/modules/match_peptides/blast_html4.php?run_id=50299&search_id=51817&scans_id=50299&peptide_id=1762&scanf=11256&charge=2&value=10	R.IRELTAVVQK.R	/core/www/modules/show_out/show_out_wrapper.php?run_id=50299&search_id=51817&scans_id=50299&peptide_id=1762&scanf=11256&charge=2&value=R.IRELTAVVQK.R	IRELTAVVQK	10	66	75
11258	11258	53.86	1764	11258	8560	1059.57	530.289	/core/www/modules//monocle/view/?run_id=50299&search_id=51817&scans_id=50299&peptide_id=1764&scanf=11258&charge=2&value=530.28931	0	530.29	2	8	ITMS	35	15294.1	11251	2	0	51817	50299	50299	76189	50299.11258.8560.2	1	1059.57	530.288	3.03	0.003	2.177	0.161	0.161	673.1	0.00149	2021-12-18	/core/www/modules//sdig/index.php?run_id=50299&search_id=51817&scans_id=50299&peptide_id=1764&scanf=11258&charge=2&value=12/18	12	18	sp|Q9UNE7|CHIP_HUMAN	/core/www/modules//consensus/?run_id=50299&search_id=51817&scans_id=50299&peptide_id=1764&scanf=11258&charge=2&value=sp|Q9UNE7|CHIP_HUMAN	0	0	1	/core/www/modules/match_peptides/blast_html4.php?run_id=50299&search_id=51817&scans_id=50299&peptide_id=1764&scanf=11258&charge=2&value=1	R.ALELDGQSVK.A	/core/www/modules/show_out/show_out_wrapper.php?run_id=50299&search_id=51817&scans_id=50299&peptide_id=1764&scanf=11258&charge=2&value=R.ALELDGQSVK.A	ALELDGQSVK	10	86	95
11260	11260	53.87	1767	11260	8562	2248.06	750.025	/core/www/modules//monocle/view/?run_id=50299&search_id=51817&scans_id=50299&peptide_id=1767&scanf=11260&charge=3&value=750.02496	0	750.358	3	10	ITMS	35	7483.5	11251	2	0	51817	50299	50299	76189	50299.11260.8562.3	1	2248.06	750.024	1.21	0.003	2.927	0.303	0.303	515.4	0.00194	23/80	/core/www/modules//sdig/index.php?run_id=50299&search_id=51817&scans_id=50299&peptide_id=1767&scanf=11260&charge=3&value=23/80	23	80	sp|Q13451|FKBP5_HUMAN	/core/www/modules//consensus/?run_id=50299&search_id=51817&scans_id=50299&peptide_id=1767&scanf=11260&charge=3&value=sp|Q13451|FKBP5_HUMAN	0	0	2	/core/www/modules/match_peptides/blast_html4.php?run_id=50299&search_id=51817&scans_id=50299&peptide_id=1767&scanf=11260&charge=3&value=2	K.NNEESPTATVAEQGEDITSKK.D	/core/www/modules/show_out/show_out_wrapper.php?run_id=50299&search_id=51817&scans_id=50299&peptide_id=1767&scanf=11260&charge=3&value=K.NNEESPTATVAEQGEDITSKK.D	NNEESPTATVAEQGEDITSKK	21	9	29
11273	11273	53.91	1780	11273	8574	1764	588.673	/core/www/modules//monocle/view/?run_id=50299&search_id=51817&scans_id=50299&peptide_id=1780&scanf=11273&charge=3&value=588.67273	0	588.673	3	2	ITMS	35	22366.7	11272	2	0	51817	50299	50299	76189	50299.11273.8574.3	1	1764	588.672	1.24	0.002	4.344	0.2	0.2	1599.8	0.00063	32/56	/core/www/modules//sdig/index.php?run_id=50299&search_id=51817&scans_id=50299&peptide_id=1780&scanf=11273&charge=3&value=32/56	32	56	sp|Q13393|PLD1_HUMAN	/core/www/modules//consensus/?run_id=50299&search_id=51817&scans_id=50299&peptide_id=1780&scanf=11273&charge=3&value=sp|Q13393|PLD1_HUMAN	0	0	1	/core/www/modules/match_peptides/blast_html4.php?run_id=50299&search_id=51817&scans_id=50299&peptide_id=1780&scanf=11273&charge=3&value=1	R.LKDKNEPVQNLPIQK.S	/core/www/modules/show_out/show_out_wrapper.php?run_id=50299&search_id=51817&scans_id=50299&peptide_id=1780&scanf=11273&charge=3&value=R.LKDKNEPVQNLPIQK.S	LKDKNEPVQNLPIQK	15	525	539
11280	11280	53.93	1787	11280	8581	935.478	468.243	/core/www/modules//monocle/view/?run_id=50299&search_id=51817&scans_id=50299&peptide_id=1787&scanf=11280&charge=2&value=468.24279	0	468.243	2	9	ITMS	35	14286.3	11272	2	0	51817	50299	50299	76189	50299.11280.8581.2	1	935.477	468.242	1.67	0.002	1.851	0.245	0.245	254.4	0.00393	2021-09-14	/core/www/modules//sdig/index.php?run_id=50299&search_id=51817&scans_id=50299&peptide_id=1787&scanf=11280&charge=2&value=9/14	9	14	sp|P61247|RS3A_HUMAN	/core/www/modules//consensus/?run_id=50299&search_id=51817&scans_id=50299&peptide_id=1787&scanf=11280&charge=2&value=sp|P61247|RS3A_HUMAN	0	0	8	/core/www/modules/match_peptides/blast_html4.php?run_id=50299&search_id=51817&scans_id=50299&peptide_id=1787&scanf=11280&charge=2&value=8	K.APAM*FNIR.N	/core/www/modules/show_out/show_out_wrapper.php?run_id=50299&search_id=51817&scans_id=50299&peptide_id=1787&scanf=11280&charge=2&value=K.APAM*FNIR.N	APAM*FNIR	8	35	42
11330	11330	54.11	1838	11330	8627	1018.53	509.77	/core/www/modules//monocle/view/?run_id=50299&search_id=51817&scans_id=50299&peptide_id=1838&scanf=11330&charge=2&value=509.77026	0	509.77	2	7	ITMS	35	12682.9	11324	2	0	51817	50299	50299	76189	50299.11330.8627.2	1	1018.53	509.769	1.59	0.002	1.224	0.066	0.066	212.4	0.00471	2021-08-16	/core/www/modules//sdig/index.php?run_id=50299&search_id=51817&scans_id=50299&peptide_id=1838&scanf=11330&charge=2&value=8/16	8	16	sp|Q13393|PLD1_HUMAN	/core/www/modules//consensus/?run_id=50299&search_id=51817&scans_id=50299&peptide_id=1838&scanf=11330&charge=2&value=sp|Q13393|PLD1_HUMAN	0	0	1	/core/www/modules/match_peptides/blast_html4.php?run_id=50299&search_id=51817&scans_id=50299&peptide_id=1838&scanf=11330&charge=2&value=1	K.EVWVSTAAR.N	/core/www/modules/show_out/show_out_wrapper.php?run_id=50299&search_id=51817&scans_id=50299&peptide_id=1838&scanf=11330&charge=2&value=K.EVWVSTAAR.N	EVWVSTAAR	9	985	993
11349	11349	54.18	1856	11349	8644	935.478	468.243	/core/www/modules//monocle/view/?run_id=50299&search_id=51817&scans_id=50299&peptide_id=1856&scanf=11349&charge=2&value=468.24271	0	468.243	2	5	ITMS	35	13251.8	11345	2	0	51817	50299	50299	76189	50299.11349.8644.2	1	935.477	468.242	1.48	0.001	1.635	0.225	0.225	186.1	0.00537	2021-09-14	/core/www/modules//sdig/index.php?run_id=50299&search_id=51817&scans_id=50299&peptide_id=1856&scanf=11349&charge=2&value=9/14	9	14	sp|P61247|RS3A_HUMAN	/core/www/modules//consensus/?run_id=50299&search_id=51817&scans_id=50299&peptide_id=1856&scanf=11349&charge=2&value=sp|P61247|RS3A_HUMAN	0	0	8	/core/www/modules/match_peptides/blast_html4.php?run_id=50299&search_id=51817&scans_id=50299&peptide_id=1856&scanf=11349&charge=2&value=8	K.APAM*FNIR.N	/core/www/modules/show_out/show_out_wrapper.php?run_id=50299&search_id=51817&scans_id=50299&peptide_id=1856&scanf=11349&charge=2&value=K.APAM*FNIR.N	APAM*FNIR	8	35	42
11353	11353	54.19	1860	11353	8648	1821.9	911.453	/core/www/modules//monocle/view/?run_id=50299&search_id=51817&scans_id=50299&peptide_id=1860&scanf=11353&charge=2&value=911.45349	0	911.453	2	9	ITMS	35	6511.5	11345	2	0	51817	50299	50299	76189	50299.11353.8648.2	1	1821.89	911.449	4.67	0.008	3.869	0.468	0.468	1324.9	0.00075	22/30	/core/www/modules//sdig/index.php?run_id=50299&search_id=51817&scans_id=50299&peptide_id=1860&scanf=11353&charge=2&value=22/30	22	30	sp|P11142|HSP7C_HUMAN	/core/www/modules//consensus/?run_id=50299&search_id=51817&scans_id=50299&peptide_id=1860&scanf=11353&charge=2&value=sp|P11142|HSP7C_HUMAN	0	0	12	/core/www/modules/match_peptides/blast_html4.php?run_id=50299&search_id=51817&scans_id=50299&peptide_id=1860&scanf=11353&charge=2&value=12	K.NQVAM*NPTNTVFDAKR.L	/core/www/modules/show_out/show_out_wrapper.php?run_id=50299&search_id=51817&scans_id=50299&peptide_id=1860&scanf=11353&charge=2&value=K.NQVAM*NPTNTVFDAKR.L	NQVAM*NPTNTVFDAKR	16	57	72
11357	11357	54.21	1863	11357	8651	1764	588.673	/core/www/modules//monocle/view/?run_id=50299&search_id=51817&scans_id=50299&peptide_id=1863&scanf=11357&charge=3&value=588.67258	0	588.673	3	2	ITMS	35	16653.6	11356	2	0	51817	50299	50299	76189	50299.11357.8651.3	1	1764	588.672	0.98	0.002	3.753	0.291	0.291	1237.3	0.00081	29/56	/core/www/modules//sdig/index.php?run_id=50299&search_id=51817&scans_id=50299&peptide_id=1863&scanf=11357&charge=3&value=29/56	29	56	sp|Q13393|PLD1_HUMAN	/core/www/modules//consensus/?run_id=50299&search_id=51817&scans_id=50299&peptide_id=1863&scanf=11357&charge=3&value=sp|Q13393|PLD1_HUMAN	0	0	1	/core/www/modules/match_peptides/blast_html4.php?run_id=50299&search_id=51817&scans_id=50299&peptide_id=1863&scanf=11357&charge=3&value=1	R.LKDKNEPVQNLPIQK.S	/core/www/modules/show_out/show_out_wrapper.php?run_id=50299&search_id=51817&scans_id=50299&peptide_id=1863&scanf=11357&charge=3&value=R.LKDKNEPVQNLPIQK.S	LKDKNEPVQNLPIQK	15	525	539
11360	11360	54.22	1867	11360	8654	956.553	478.78	/core/www/modules//monocle/view/?run_id=50299&search_id=51817&scans_id=50299&peptide_id=1867&scanf=11360&charge=2&value=478.77998	0	478.78	2	5	ITMS	35	16689.3	11356	2	0	51817	50299	50299	76189	50299.11360.8654.2	1	956.552	478.78	0.33	0	1.794	0.156	0.156	347.3	0.00288	2021-10-16	/core/www/modules//sdig/index.php?run_id=50299&search_id=51817&scans_id=50299&peptide_id=1867&scanf=11360&charge=2&value=10/16	10	16	sp|P55084|ECHB_HUMAN	/core/www/modules//consensus/?run_id=50299&search_id=51817&scans_id=50299&peptide_id=1867&scanf=11360&charge=2&value=sp|P55084|ECHB_HUMAN	0	0	7	/core/www/modules/match_peptides/blast_html4.php?run_id=50299&search_id=51817&scans_id=50299&peptide_id=1867&scanf=11360&charge=2&value=7	R.NVVVVDGVR.T	/core/www/modules/show_out/show_out_wrapper.php?run_id=50299&search_id=51817&scans_id=50299&peptide_id=1867&scanf=11360&charge=2&value=R.NVVVVDGVR.T	NVVVVDGVR	9	53	61
11362	11362	54.22	1869	11362	8656	1732.81	866.907	/core/www/modules//monocle/view/?run_id=50299&search_id=51817&scans_id=50299&peptide_id=1869&scanf=11362&charge=2&value=866.90721	0	867.41	2	7	ITMS	35	6435.6	11356	2	0	51817	50299	50299	76189	50299.11362.8656.2	1	1732.81	866.907	0.77	0.001	4.28	0.338	0.338	1794.3	0.00056	21/28	/core/www/modules//sdig/index.php?run_id=50299&search_id=51817&scans_id=50299&peptide_id=1869&scanf=11362&charge=2&value=21/28	21	28	sp|Q96EB6|SIR1_HUMAN	/core/www/modules//consensus/?run_id=50299&search_id=51817&scans_id=50299&peptide_id=1869&scanf=11362&charge=2&value=sp|Q96EB6|SIR1_HUMAN	0	0	6	/core/www/modules/match_peptides/blast_html4.php?run_id=50299&search_id=51817&scans_id=50299&peptide_id=1869&scanf=11362&charge=2&value=6	R.NVESIAEQM*ENPDLK.N	/core/www/modules/show_out/show_out_wrapper.php?run_id=50299&search_id=51817&scans_id=50299&peptide_id=1869&scanf=11362&charge=2&value=R.NVESIAEQM*ENPDLK.N	NVESIAEQM*ENPDLK	15	587	601
11368	11368	54.25	1874	11368	8661	1732.81	866.907	/core/www/modules//monocle/view/?run_id=50299&search_id=51817&scans_id=50299&peptide_id=1874&scanf=11368&charge=2&value=866.90667	0	867.408	2	5	ITMS	35	9613	11364	2	0	51817	50299	50299	76189	50299.11368.8661.2	1	1732.81	866.907	0.14	0	4.442	0.312	0.312	1527	0.00065	20/28	/core/www/modules//sdig/index.php?run_id=50299&search_id=51817&scans_id=50299&peptide_id=1874&scanf=11368&charge=2&value=20/28	20	28	sp|Q96EB6|SIR1_HUMAN	/core/www/modules//consensus/?run_id=50299&search_id=51817&scans_id=50299&peptide_id=1874&scanf=11368&charge=2&value=sp|Q96EB6|SIR1_HUMAN	0	0	6	/core/www/modules/match_peptides/blast_html4.php?run_id=50299&search_id=51817&scans_id=50299&peptide_id=1874&scanf=11368&charge=2&value=6	R.NVESIAEQM*ENPDLK.N	/core/www/modules/show_out/show_out_wrapper.php?run_id=50299&search_id=51817&scans_id=50299&peptide_id=1874&scanf=11368&charge=2&value=R.NVESIAEQM*ENPDLK.N	NVESIAEQM*ENPDLK	15	587	601
11384	11384	54.3	1891	11384	8676	1167.69	584.346	/core/www/modules//monocle/view/?run_id=50299&search_id=51817&scans_id=50299&peptide_id=1891&scanf=11384&charge=2&value=584.34633	0	584.346	2	3	ITMS	35	20512.7	11382	2	0	51817	50299	50299	76189	50299.11384.8676.2	1	1167.68	584.346	0.81	0.001	2.021	0.095	0.095	320.2	0.00312	2021-11-18	/core/www/modules//sdig/index.php?run_id=50299&search_id=51817&scans_id=50299&peptide_id=1891&scanf=11384&charge=2&value=11/18	11	18	sp|O00203|AP3B1_HUMAN	/core/www/modules//consensus/?run_id=50299&search_id=51817&scans_id=50299&peptide_id=1891&scanf=11384&charge=2&value=sp|O00203|AP3B1_HUMAN	0	0	4	/core/www/modules/match_peptides/blast_html4.php?run_id=50299&search_id=51817&scans_id=50299&peptide_id=1891&scanf=11384&charge=2&value=4	R.ALKDPNQLIR.A	/core/www/modules/show_out/show_out_wrapper.php?run_id=50299&search_id=51817&scans_id=50299&peptide_id=1891&scanf=11384&charge=2&value=R.ALKDPNQLIR.A	ALKDPNQLIR	10	123	132
11390	11390	54.32	1898	11390	8682	1092.58	546.794	/core/www/modules//monocle/view/?run_id=50299&search_id=51817&scans_id=50299&peptide_id=1898&scanf=11390&charge=2&value=546.79378	0	547.294	2	9	ITMS	35	10724	11382	2	0	51817	50299	50299	76189	50299.11390.8682.2	1	1092.58	546.793	0.63	0.001	2.009	0.35	0.35	928.7	0.00108	13/18	/core/www/modules//sdig/index.php?run_id=50299&search_id=51817&scans_id=50299&peptide_id=1898&scanf=11390&charge=2&value=13/18	13	18	sp|P55795|HNRH2_HUMAN	/core/www/modules//consensus/?run_id=50299&search_id=51817&scans_id=50299&peptide_id=1898&scanf=11390&charge=2&value=sp|P55795|HNRH2_HUMAN	0	0	13	/core/www/modules/match_peptides/blast_html4.php?run_id=50299&search_id=51817&scans_id=50299&peptide_id=1898&scanf=11390&charge=2&value=13	R.VHIEIGPDGR.V	/core/www/modules/show_out/show_out_wrapper.php?run_id=50299&search_id=51817&scans_id=50299&peptide_id=1898&scanf=11390&charge=2&value=R.VHIEIGPDGR.V	VHIEIGPDGR	10	317	326
11398	11398	54.35	1905	11398	8689	1092.58	546.794	/core/www/modules//monocle/view/?run_id=50299&search_id=51817&scans_id=50299&peptide_id=1905&scanf=11398&charge=2&value=546.79378	0	546.795	2	7	ITMS	35	13577.1	11392	2	0	51817	50299	50299	76189	50299.11398.8689.2	1	1092.58	546.793	0.63	0.001	2.426	0.338	0.338	953.6	0.00105	14/18	/core/www/modules//sdig/index.php?run_id=50299&search_id=51817&scans_id=50299&peptide_id=1905&scanf=11398&charge=2&value=14/18	14	18	sp|P55795|HNRH2_HUMAN	/core/www/modules//consensus/?run_id=50299&search_id=51817&scans_id=50299&peptide_id=1905&scanf=11398&charge=2&value=sp|P55795|HNRH2_HUMAN	0	0	13	/core/www/modules/match_peptides/blast_html4.php?run_id=50299&search_id=51817&scans_id=50299&peptide_id=1905&scanf=11398&charge=2&value=13	R.VHIEIGPDGR.V	/core/www/modules/show_out/show_out_wrapper.php?run_id=50299&search_id=51817&scans_id=50299&peptide_id=1905&scanf=11398&charge=2&value=R.VHIEIGPDGR.V	VHIEIGPDGR	10	317	326
11409	11409	54.39	1915	11409	8699	1005.5	503.254	/core/www/modules//monocle/view/?run_id=50299&search_id=51817&scans_id=50299&peptide_id=1915&scanf=11409&charge=2&value=503.25428	0	503.254	2	4	ITMS	35	18687.4	11406	2	0	51817	50299	50299	76189	50299.11409.8699.2	1	1005.5	503.254	1.27	0.001	2.594	0.401	0.401	1126.5	0.00089	16/18	/core/www/modules//sdig/index.php?run_id=50299&search_id=51817&scans_id=50299&peptide_id=1915&scanf=11409&charge=2&value=16/18	16	18	sp|Q13393|PLD1_HUMAN	/core/www/modules//consensus/?run_id=50299&search_id=51817&scans_id=50299&peptide_id=1915&scanf=11409&charge=2&value=sp|Q13393|PLD1_HUMAN	0	0	2	/core/www/modules/match_peptides/blast_html4.php?run_id=50299&search_id=51817&scans_id=50299&peptide_id=1915&scanf=11409&charge=2&value=2	R.SAADWSAGIK.Y	/core/www/modules/show_out/show_out_wrapper.php?run_id=50299&search_id=51817&scans_id=50299&peptide_id=1915&scanf=11409&charge=2&value=R.SAADWSAGIK.Y	SAADWSAGIK	10	747	756
11418	11418	54.42	1925	11418	8708	1808.92	904.962	/core/www/modules//monocle/view/?run_id=50299&search_id=51817&scans_id=50299&peptide_id=1925&scanf=11418&charge=2&value=904.96210	0	905.463	2	13	ITMS	35	2902.9	11406	2	0	51817	50299	50299	76189	50299.11418.8708.2	1	1808.91	904.96	1.78	0.003	1.815	0.29	0.29	462.9	0.00216	14/30	/core/www/modules//sdig/index.php?run_id=50299&search_id=51817&scans_id=50299&peptide_id=1925&scanf=11418&charge=2&value=14/30	14	30	sp|O43164|PJA2_HUMAN	/core/www/modules//consensus/?run_id=50299&search_id=51817&scans_id=50299&peptide_id=1925&scanf=11418&charge=2&value=sp|O43164|PJA2_HUMAN	0	0	1	/core/www/modules/match_peptides/blast_html4.php?run_id=50299&search_id=51817&scans_id=50299&peptide_id=1925&scanf=11418&charge=2&value=1	R.KLISSSQVDQETGFNR.H	/core/www/modules/show_out/show_out_wrapper.php?run_id=50299&search_id=51817&scans_id=50299&peptide_id=1925&scanf=11418&charge=2&value=R.KLISSSQVDQETGFNR.H	KLISSSQVDQETGFNR	16	320	335
11427	11427	54.45	1934	11427	8716	1264.69	632.849	/core/www/modules//monocle/view/?run_id=50299&search_id=51817&scans_id=50299&peptide_id=1934&scanf=11427&charge=2&value=632.84907	0	632.849	2	6	ITMS	35	12852.3	11422	2	0	51817	50299	50299	76189	50299.11427.8716.2	1	1264.69	632.848	1.02	0.001	2.458	0.266	0.266	508	0.00197	2021-12-20	/core/www/modules//sdig/index.php?run_id=50299&search_id=51817&scans_id=50299&peptide_id=1934&scanf=11427&charge=2&value=12/20	12	20	sp|P53041|PPP5_HUMAN	/core/www/modules//consensus/?run_id=50299&search_id=51817&scans_id=50299&peptide_id=1934&scanf=11427&charge=2&value=sp|P53041|PPP5_HUMAN	0	0	8	/core/www/modules/match_peptides/blast_html4.php?run_id=50299&search_id=51817&scans_id=50299&peptide_id=1934&scanf=11427&charge=2&value=8	R.AALRDYETVVK.V	/core/www/modules/show_out/show_out_wrapper.php?run_id=50299&search_id=51817&scans_id=50299&peptide_id=1934&scanf=11427&charge=2&value=R.AALRDYETVVK.V	AALRDYETVVK	11	114	124
11433	11433	54.47	1941	11433	8722	1423.67	712.339	/core/www/modules//monocle/view/?run_id=50299&search_id=51817&scans_id=50299&peptide_id=1941&scanf=11433&charge=2&value=712.33884	0	712.84	2	12	ITMS	35	12230.7	11422	2	0	51817	50299	50299	76189	50299.11433.8722.2	1	1423.67	712.339	0.34	0	3.698	0.488	0.488	1363.1	0.00073	17/24	/core/www/modules//sdig/index.php?run_id=50299&search_id=51817&scans_id=50299&peptide_id=1941&scanf=11433&charge=2&value=17/24	17	24	sp|P23396|RS3_HUMAN	/core/www/modules//consensus/?run_id=50299&search_id=51817&scans_id=50299&peptide_id=1941&scanf=11433&charge=2&value=sp|P23396|RS3_HUMAN	0	0	10	/core/www/modules/match_peptides/blast_html4.php?run_id=50299&search_id=51817&scans_id=50299&peptide_id=1941&scanf=11433&charge=2&value=10	R.ELAEDGYSGVEVR.V	/core/www/modules/show_out/show_out_wrapper.php?run_id=50299&search_id=51817&scans_id=50299&peptide_id=1941&scanf=11433&charge=2&value=R.ELAEDGYSGVEVR.V	ELAEDGYSGVEVR	13	28	40
11437	11437	54.48	1945	11437	8726	1764	882.504	/core/www/modules//monocle/view/?run_id=50299&search_id=51817&scans_id=50299&peptide_id=1945&scanf=11437&charge=2&value=882.50380	0	883.006	2	16	ITMS	35	4099.4	11422	2	0	51817	50299	50299	76189	50299.11437.8726.2	1	1764	882.504	-0.64	-0.001	3.28	0.268	0.268	1411.1	0.00071	18/28	/core/www/modules//sdig/index.php?run_id=50299&search_id=51817&scans_id=50299&peptide_id=1945&scanf=11437&charge=2&value=18/28	18	28	sp|Q13393|PLD1_HUMAN	/core/www/modules//consensus/?run_id=50299&search_id=51817&scans_id=50299&peptide_id=1945&scanf=11437&charge=2&value=sp|Q13393|PLD1_HUMAN	0	0	1	/core/www/modules/match_peptides/blast_html4.php?run_id=50299&search_id=51817&scans_id=50299&peptide_id=1945&scanf=11437&charge=2&value=1	R.LKDKNEPVQNLPIQK.S	/core/www/modules/show_out/show_out_wrapper.php?run_id=50299&search_id=51817&scans_id=50299&peptide_id=1945&scanf=11437&charge=2&value=R.LKDKNEPVQNLPIQK.S	LKDKNEPVQNLPIQK	15	525	539
11439	11439	54.49	1946	11439	8727	1423.67	712.339	/core/www/modules//monocle/view/?run_id=50299&search_id=51817&scans_id=50299&peptide_id=1946&scanf=11439&charge=2&value=712.33890	0	712.339	2	2	ITMS	35	20276.3	11438	2	0	51817	50299	50299	76189	50299.11439.8727.2	1	1423.67	712.339	0.42	0.001	3.726	0.543	0.543	1781.7	0.00056	19/24	/core/www/modules//sdig/index.php?run_id=50299&search_id=51817&scans_id=50299&peptide_id=1946&scanf=11439&charge=2&value=19/24	19	24	sp|P23396|RS3_HUMAN	/core/www/modules//consensus/?run_id=50299&search_id=51817&scans_id=50299&peptide_id=1946&scanf=11439&charge=2&value=sp|P23396|RS3_HUMAN	0	0	10	/core/www/modules/match_peptides/blast_html4.php?run_id=50299&search_id=51817&scans_id=50299&peptide_id=1946&scanf=11439&charge=2&value=10	R.ELAEDGYSGVEVR.V	/core/www/modules/show_out/show_out_wrapper.php?run_id=50299&search_id=51817&scans_id=50299&peptide_id=1946&scanf=11439&charge=2&value=R.ELAEDGYSGVEVR.V	ELAEDGYSGVEVR	13	28	40
11446	11446	54.51	1953	11446	8734	1732.81	866.907	/core/www/modules//monocle/view/?run_id=50299&search_id=51817&scans_id=50299&peptide_id=1953&scanf=11446&charge=2&value=866.90721	0	866.908	2	9	ITMS	35	3480.7	11438	2	0	51817	50299	50299	76189	50299.11446.8734.2	1	1732.81	866.907	0.77	0.001	3.746	0.517	0.517	1328.7	0.00075	19/28	/core/www/modules//sdig/index.php?run_id=50299&search_id=51817&scans_id=50299&peptide_id=1953&scanf=11446&charge=2&value=19/28	19	28	sp|Q96EB6|SIR1_HUMAN	/core/www/modules//consensus/?run_id=50299&search_id=51817&scans_id=50299&peptide_id=1953&scanf=11446&charge=2&value=sp|Q96EB6|SIR1_HUMAN	0	0	6	/core/www/modules/match_peptides/blast_html4.php?run_id=50299&search_id=51817&scans_id=50299&peptide_id=1953&scanf=11446&charge=2&value=6	R.NVESIAEQM*ENPDLK.N	/core/www/modules/show_out/show_out_wrapper.php?run_id=50299&search_id=51817&scans_id=50299&peptide_id=1953&scanf=11446&charge=2&value=R.NVESIAEQM*ENPDLK.N	NVESIAEQM*ENPDLK	15	587	601
11448	11448	54.52	1955	11448	8736	1764	882.504	/core/www/modules//monocle/view/?run_id=50299&search_id=51817&scans_id=50299&peptide_id=1955&scanf=11448&charge=2&value=882.50360	0	883.006	2	11	ITMS	35	4752.9	11438	2	0	51817	50299	50299	76189	50299.11448.8736.2	1	1764	882.504	-0.88	-0.002	3.756	0.361	0.361	1693.8	0.00059	20/28	/core/www/modules//sdig/index.php?run_id=50299&search_id=51817&scans_id=50299&peptide_id=1955&scanf=11448&charge=2&value=20/28	20	28	sp|Q13393|PLD1_HUMAN	/core/www/modules//consensus/?run_id=50299&search_id=51817&scans_id=50299&peptide_id=1955&scanf=11448&charge=2&value=sp|Q13393|PLD1_HUMAN	0	0	1	/core/www/modules/match_peptides/blast_html4.php?run_id=50299&search_id=51817&scans_id=50299&peptide_id=1955&scanf=11448&charge=2&value=1	R.LKDKNEPVQNLPIQK.S	/core/www/modules/show_out/show_out_wrapper.php?run_id=50299&search_id=51817&scans_id=50299&peptide_id=1955&scanf=11448&charge=2&value=R.LKDKNEPVQNLPIQK.S	LKDKNEPVQNLPIQK	15	525	539
11460	11460	54.56	1968	11460	8747	1325.75	663.381	/core/www/modules//monocle/view/?run_id=50299&search_id=51817&scans_id=50299&peptide_id=1968&scanf=11460&charge=2&value=663.38067	0	663.38	2	8	ITMS	35	11738	11453	2	0	51817	50299	50299	76189	50299.11460.8747.2	1	1325.75	663.38	0.4	0.001	2.855	0.193	0.193	879.3	0.00114	15/22	/core/www/modules//sdig/index.php?run_id=50299&search_id=51817&scans_id=50299&peptide_id=1968&scanf=11460&charge=2&value=15/22	15	22	sp|P62805|H4_HUMAN	/core/www/modules//consensus/?run_id=50299&search_id=51817&scans_id=50299&peptide_id=1968&scanf=11460&charge=2&value=sp|P62805|H4_HUMAN	0	0	2	/core/www/modules/match_peptides/blast_html4.php?run_id=50299&search_id=51817&scans_id=50299&peptide_id=1968&scanf=11460&charge=2&value=2	R.DNIQGITKPAIR.R	/core/www/modules/show_out/show_out_wrapper.php?run_id=50299&search_id=51817&scans_id=50299&peptide_id=1968&scanf=11460&charge=2&value=R.DNIQGITKPAIR.R	DNIQGITKPAIR	12	25	36
11474	11474	54.61	1982	11474	8760	1320.69	660.851	/core/www/modules//monocle/view/?run_id=50299&search_id=51817&scans_id=50299&peptide_id=1982&scanf=11474&charge=2&value=660.85092	0	660.852	2	7	ITMS	35	9807.3	11468	2	0	51817	50299	50299	76189	50299.11474.8760.2	1	1320.69	660.851	-0.1	0	2.001	0.119	0.119	336.2	0.00297	2021-10-22	/core/www/modules//sdig/index.php?run_id=50299&search_id=51817&scans_id=50299&peptide_id=1982&scanf=11474&charge=2&value=10/22	10	22	sp|P18124|RL7_HUMAN	/core/www/modules//consensus/?run_id=50299&search_id=51817&scans_id=50299&peptide_id=1982&scanf=11474&charge=2&value=sp|P18124|RL7_HUMAN	0	0	4	/core/www/modules/match_peptides/blast_html4.php?run_id=50299&search_id=51817&scans_id=50299&peptide_id=1982&scanf=11474&charge=2&value=4	R.KAGNFYVPAEPK.L	/core/www/modules/show_out/show_out_wrapper.php?run_id=50299&search_id=51817&scans_id=50299&peptide_id=1982&scanf=11474&charge=2&value=R.KAGNFYVPAEPK.L	KAGNFYVPAEPK	12	77	88
11478	11478	54.63	1985	11478	8763	993.526	497.267	/core/www/modules//monocle/view/?run_id=50299&search_id=51817&scans_id=50299&peptide_id=1985&scanf=11478&charge=2&value=497.26674	0	497.266	2	3	ITMS	35	17023.4	11476	2	0	51817	50299	50299	76189	50299.11478.8763.2	1	993.525	497.266	1.05	0.001	1.79	0.307	0.307	343.5	0.00291	2021-09-16	/core/www/modules//sdig/index.php?run_id=50299&search_id=51817&scans_id=50299&peptide_id=1985&scanf=11478&charge=2&value=9/16	9	16	sp|P11142|HSP7C_HUMAN	/core/www/modules//consensus/?run_id=50299&search_id=51817&scans_id=50299&peptide_id=1985&scanf=11478&charge=2&value=sp|P11142|HSP7C_HUMAN	0	0	15	/core/www/modules/match_peptides/blast_html4.php?run_id=50299&search_id=51817&scans_id=50299&peptide_id=1985&scanf=11478&charge=2&value=15	K.EIAEAYLGK.T	/core/www/modules/show_out/show_out_wrapper.php?run_id=50299&search_id=51817&scans_id=50299&peptide_id=1985&scanf=11478&charge=2&value=K.EIAEAYLGK.T	EIAEAYLGK	9	129	137
11479	11479	54.63	1986	11479	8764	870.541	435.774	/core/www/modules//monocle/view/?run_id=50299&search_id=51817&scans_id=50299&peptide_id=1986&scanf=11479&charge=2&value=435.77437	0	435.775	2	4	ITMS	35	22410.9	11476	2	0	51817	50299	50299	76189	50299.11479.8764.2	1	870.541	435.774	0.86	0.001	1.942	0.134	0.134	134.4	0.00744	2021-07-14	/core/www/modules//sdig/index.php?run_id=50299&search_id=51817&scans_id=50299&peptide_id=1986&scanf=11479&charge=2&value=7/14	7	14	sp|P68104|EF1A1_HUMAN	/core/www/modules//consensus/?run_id=50299&search_id=51817&scans_id=50299&peptide_id=1986&scanf=11479&charge=2&value=sp|P68104|EF1A1_HUMAN	0	0	23	/core/www/modules/match_peptides/blast_html4.php?run_id=50299&search_id=51817&scans_id=50299&peptide_id=1986&scanf=11479&charge=2&value=23	K.QLIVGVNK.M	/core/www/modules/show_out/show_out_wrapper.php?run_id=50299&search_id=51817&scans_id=50299&peptide_id=1986&scanf=11479&charge=2&value=K.QLIVGVNK.M	QLIVGVNK	8	147	154
11480	11480	54.64	1988	11480	8765	938.495	469.751	/core/www/modules//monocle/view/?run_id=50299&search_id=51817&scans_id=50299&peptide_id=1988&scanf=11480&charge=2&value=469.75122	0	469.751	2	5	ITMS	35	9461.9	11476	2	0	51817	50299	50299	76189	50299.11480.8765.2	1	938.494	469.751	1.03	0.001	1.826	0.228	0.228	254.5	0.00393	2021-09-14	/core/www/modules//sdig/index.php?run_id=50299&search_id=51817&scans_id=50299&peptide_id=1988&scanf=11480&charge=2&value=9/14	9	14	sp|P61247|RS3A_HUMAN	/core/www/modules//consensus/?run_id=50299&search_id=51817&scans_id=50299&peptide_id=1988&scanf=11480&charge=2&value=sp|P61247|RS3A_HUMAN	0	0	12	/core/www/modules/match_peptides/blast_html4.php?run_id=50299&search_id=51817&scans_id=50299&peptide_id=1988&scanf=11480&charge=2&value=12	K.TTDGYLLR.L	/core/www/modules/show_out/show_out_wrapper.php?run_id=50299&search_id=51817&scans_id=50299&peptide_id=1988&scanf=11480&charge=2&value=K.TTDGYLLR.L	TTDGYLLR	8	129	136
11499	11499	54.71	2006	11499	8782	1522.82	761.916	/core/www/modules//monocle/view/?run_id=50299&search_id=51817&scans_id=50299&peptide_id=2006&scanf=11499&charge=2&value=761.91561	0	761.915	2	3	ITMS	35	12485.6	11497	2	0	51817	50299	50299	76189	50299.11499.8782.2	1	1522.82	761.915	1.02	0.002	3.489	0.271	0.271	930.5	0.00107	17/24	/core/www/modules//sdig/index.php?run_id=50299&search_id=51817&scans_id=50299&peptide_id=2006&scanf=11499&charge=2&value=17/24	17	24	sp|Q13393|PLD1_HUMAN	/core/www/modules//consensus/?run_id=50299&search_id=51817&scans_id=50299&peptide_id=2006&scanf=11499&charge=2&value=sp|Q13393|PLD1_HUMAN	0	0	1	/core/www/modules/match_peptides/blast_html4.php?run_id=50299&search_id=51817&scans_id=50299&peptide_id=2006&scanf=11499&charge=2&value=1	K.DKNEPVQNLPIQK.S	/core/www/modules/show_out/show_out_wrapper.php?run_id=50299&search_id=51817&scans_id=50299&peptide_id=2006&scanf=11499&charge=2&value=K.DKNEPVQNLPIQK.S	DKNEPVQNLPIQK	13	527	539
11500	11500	54.71	2007	11500	8783	973.605	487.306	/core/www/modules//monocle/view/?run_id=50299&search_id=51817&scans_id=50299&peptide_id=2007&scanf=11500&charge=2&value=487.30615	0	487.306	2	4	ITMS	35	16145.4	11497	2	0	51817	50299	50299	76189	50299.11500.8783.2	1	973.604	487.306	0.99	0.001	2.623	0.282	0.282	738.9	0.00135	14/18	/core/www/modules//sdig/index.php?run_id=50299&search_id=51817&scans_id=50299&peptide_id=2007&scanf=11500&charge=2&value=14/18	14	18	sp|P16403|H12_HUMAN	/core/www/modules//consensus/?run_id=50299&search_id=51817&scans_id=50299&peptide_id=2007&scanf=11500&charge=2&value=sp|P16403|H12_HUMAN	0	0	6	/core/www/modules/match_peptides/blast_html4.php?run_id=50299&search_id=51817&scans_id=50299&peptide_id=2007&scanf=11500&charge=2&value=6	R.SGVSLAALKK.A	/core/www/modules/show_out/show_out_wrapper.php?run_id=50299&search_id=51817&scans_id=50299&peptide_id=2007&scanf=11500&charge=2&value=R.SGVSLAALKK.A	SGVSLAALKK	10	55	64
11531	11531	54.81	2039	11531	8812	1430.69	715.85	/core/www/modules//monocle/view/?run_id=50299&search_id=51817&scans_id=50299&peptide_id=2039&scanf=11531&charge=2&value=715.85030	0	715.85	2	11	ITMS	35	6430.8	11521	2	0	51817	50299	50299	76189	50299.11531.8812.2	1	1430.69	715.849	1.59	0.002	2.404	0.24	0.24	367.5	0.00272	13/22	/core/www/modules//sdig/index.php?run_id=50299&search_id=51817&scans_id=50299&peptide_id=2039&scanf=11531&charge=2&value=13/22	13	22	sp|P11021|GRP78_HUMAN	/core/www/modules//consensus/?run_id=50299&search_id=51817&scans_id=50299&peptide_id=2039&scanf=11531&charge=2&value=sp|P11021|GRP78_HUMAN	0	0	2	/core/www/modules/match_peptides/blast_html4.php?run_id=50299&search_id=51817&scans_id=50299&peptide_id=2039&scanf=11531&charge=2&value=2	R.TWNDPSVQQDIK.F	/core/www/modules/show_out/show_out_wrapper.php?run_id=50299&search_id=51817&scans_id=50299&peptide_id=2039&scanf=11531&charge=2&value=R.TWNDPSVQQDIK.F	TWNDPSVQQDIK	12	102	113
11534	11534	54.82	2042	11534	8815	2133.98	711.998	/core/www/modules//monocle/view/?run_id=50299&search_id=51817&scans_id=50299&peptide_id=2042&scanf=11534&charge=3&value=711.99752	0	712.665	3	14	ITMS	35	32672.3	11521	2	0	51817	50299	50299	76189	50299.11534.8815.3	1	2133.98	711.997	1.07	0.002	3.183	0.383	0.383	786.4	0.00127	29/68	/core/www/modules//sdig/index.php?run_id=50299&search_id=51817&scans_id=50299&peptide_id=2042&scanf=11534&charge=3&value=29/68	29	68	sp|O15355|PPM1G_HUMAN	/core/www/modules//consensus/?run_id=50299&search_id=51817&scans_id=50299&peptide_id=2042&scanf=11534&charge=3&value=sp|O15355|PPM1G_HUMAN	0	0	6	/core/www/modules/match_peptides/blast_html4.php?run_id=50299&search_id=51817&scans_id=50299&peptide_id=2042&scanf=11534&charge=3&value=6	K.ALDM*SYDHKPEDEVELAR.I	/core/www/modules/show_out/show_out_wrapper.php?run_id=50299&search_id=51817&scans_id=50299&peptide_id=2042&scanf=11534&charge=3&value=K.ALDM*SYDHKPEDEVELAR.I	ALDM*SYDHKPEDEVELAR	18	359	376
11537	11537	54.84	2044	11537	8817	2133.98	711.998	/core/www/modules//monocle/view/?run_id=50299&search_id=51817&scans_id=50299&peptide_id=2044&scanf=11537&charge=3&value=711.99757	0	711.998	3	3	ITMS	35	44982.5	11535	2	0	51817	50299	50299	76189	50299.11537.8817.3	1	2133.98	711.997	1.14	0.002	3.785	0.513	0.513	705.7	0.00142	26/68	/core/www/modules//sdig/index.php?run_id=50299&search_id=51817&scans_id=50299&peptide_id=2044&scanf=11537&charge=3&value=26/68	26	68	sp|O15355|PPM1G_HUMAN	/core/www/modules//consensus/?run_id=50299&search_id=51817&scans_id=50299&peptide_id=2044&scanf=11537&charge=3&value=sp|O15355|PPM1G_HUMAN	0	0	6	/core/www/modules/match_peptides/blast_html4.php?run_id=50299&search_id=51817&scans_id=50299&peptide_id=2044&scanf=11537&charge=3&value=6	K.ALDM*SYDHKPEDEVELAR.I	/core/www/modules/show_out/show_out_wrapper.php?run_id=50299&search_id=51817&scans_id=50299&peptide_id=2044&scanf=11537&charge=3&value=K.ALDM*SYDHKPEDEVELAR.I	ALDM*SYDHKPEDEVELAR	18	359	376
11539	11539	54.84	2046	11539	8819	657.362	329.185	/core/www/modules//monocle/view/?run_id=50299&search_id=51817&scans_id=50299&peptide_id=2046&scanf=11539&charge=2&value=329.18457	0	329.185	2	5	ITMS	35	55860.9	11535	2	0	51817	50299	50299	76189	50299.11539.8819.2	1	657.361	329.184	1.82	0.001	1.48	0	0.06	656.4	0.00152	2021-08-08	/core/www/modules//sdig/index.php?run_id=50299&search_id=51817&scans_id=50299&peptide_id=2046&scanf=11539&charge=2&value=8/8	8	8	sp|Q13393|PLD1_HUMAN	/core/www/modules//consensus/?run_id=50299&search_id=51817&scans_id=50299&peptide_id=2046&scanf=11539&charge=2&value=sp|Q13393|PLD1_HUMAN	0	0	1	/core/www/modules/match_peptides/blast_html4.php?run_id=50299&search_id=51817&scans_id=50299&peptide_id=2046&scanf=11539&charge=2&value=1	K.FSLYK.Q	/core/www/modules/show_out/show_out_wrapper.php?run_id=50299&search_id=51817&scans_id=50299&peptide_id=2046&scanf=11539&charge=2&value=K.FSLYK.Q	FSLYK	5	560	564
11547	11547	54.86	2055	11547	8827	1227.63	614.317	/core/www/modules//monocle/view/?run_id=50299&search_id=51817&scans_id=50299&peptide_id=2055&scanf=11547&charge=2&value=614.31744	0	614.317	2	13	ITMS	35	8090.3	11535	2	0	51817	50299	50299	76189	50299.11547.8827.2	1	1227.63	614.316	1.63	0.002	1.826	0.209	0.209	324.4	0.00308	2021-10-18	/core/www/modules//sdig/index.php?run_id=50299&search_id=51817&scans_id=50299&peptide_id=2055&scanf=11547&charge=2&value=10/18	10	18	sp|Q7Z4Q2|HEAT3_HUMAN	/core/www/modules//consensus/?run_id=50299&search_id=51817&scans_id=50299&peptide_id=2055&scanf=11547&charge=2&value=sp|Q7Z4Q2|HEAT3_HUMAN	0	0	0	/core/www/modules/match_peptides/blast_html4.php?run_id=50299&search_id=51817&scans_id=50299&peptide_id=2055&scanf=11547&charge=2&value=0	R.FIAYQETVEK.R	/core/www/modules/show_out/show_out_wrapper.php?run_id=50299&search_id=51817&scans_id=50299&peptide_id=2055&scanf=11547&charge=2&value=R.FIAYQETVEK.R	FIAYQETVEK	10	667	676
11554	11554	54.89	2062	11554	8833	1844.91	922.961	/core/www/modules//monocle/view/?run_id=50299&search_id=51817&scans_id=50299&peptide_id=2062&scanf=11554&charge=2&value=922.96077	0	923.463	2	5	ITMS	35	6856.8	11550	2	0	51817	50299	50299	76189	50299.11554.8833.2	1	1844.91	922.958	2.49	0.005	2.076	0.244	0.244	101.7	0.00983	2021-10-30	/core/www/modules//sdig/index.php?run_id=50299&search_id=51817&scans_id=50299&peptide_id=2062&scanf=11554&charge=2&value=10/30	10	30	sp|O95816|BAG2_HUMAN	/core/www/modules//consensus/?run_id=50299&search_id=51817&scans_id=50299&peptide_id=2062&scanf=11554&charge=2&value=sp|O95816|BAG2_HUMAN	0	0	2	/core/www/modules/match_peptides/blast_html4.php?run_id=50299&search_id=51817&scans_id=50299&peptide_id=2062&scanf=11554&charge=2&value=2	R.QISDGEREELNLTANR.L	/core/www/modules/show_out/show_out_wrapper.php?run_id=50299&search_id=51817&scans_id=50299&peptide_id=2062&scanf=11554&charge=2&value=R.QISDGEREELNLTANR.L	QISDGEREELNLTANR	16	71	86
11559	11559	54.91	2066	11559	8837	1321.68	661.342	/core/www/modules//monocle/view/?run_id=50299&search_id=51817&scans_id=50299&peptide_id=2066&scanf=11559&charge=2&value=661.34208	0	661.342	2	4	ITMS	35	10034.1	11556	2	0	51817	50299	50299	76189	50299.11559.8837.2	1	1321.67	661.341	1.67	0.002	3.592	0.406	0.406	873.4	0.00114	16/22	/core/www/modules//sdig/index.php?run_id=50299&search_id=51817&scans_id=50299&peptide_id=2066&scanf=11559&charge=2&value=16/22	16	22	sp|P62269|RS18_HUMAN	/core/www/modules//consensus/?run_id=50299&search_id=51817&scans_id=50299&peptide_id=2066&scanf=11559&charge=2&value=sp|P62269|RS18_HUMAN	0	0	1	/core/www/modules/match_peptides/blast_html4.php?run_id=50299&search_id=51817&scans_id=50299&peptide_id=2066&scanf=11559&charge=2&value=1	K.YSQVLANGLDNK.L	/core/www/modules/show_out/show_out_wrapper.php?run_id=50299&search_id=51817&scans_id=50299&peptide_id=2066&scanf=11559&charge=2&value=K.YSQVLANGLDNK.L	YSQVLANGLDNK	12	95	106
11560	11560	54.91	2068	11560	8838	1241.67	621.341	/core/www/modules//monocle/view/?run_id=50299&search_id=51817&scans_id=50299&peptide_id=2068&scanf=11560&charge=2&value=621.34058	0	621.341	2	5	ITMS	35	9259.4	11556	2	0	51817	50299	50299	76189	50299.11560.8838.2	1	1241.67	621.341	-0.85	-0.001	2.487	0.456	0.456	735.1	0.00136	14/22	/core/www/modules//sdig/index.php?run_id=50299&search_id=51817&scans_id=50299&peptide_id=2068&scanf=11560&charge=2&value=14/22	14	22	sp|P62249|RS16_HUMAN	/core/www/modules//consensus/?run_id=50299&search_id=51817&scans_id=50299&peptide_id=2068&scanf=11560&charge=2&value=sp|P62249|RS16_HUMAN	0	0	4	/core/www/modules/match_peptides/blast_html4.php?run_id=50299&search_id=51817&scans_id=50299&peptide_id=2068&scanf=11560&charge=2&value=4	K.GGGHVAQIYAIR.Q	/core/www/modules/show_out/show_out_wrapper.php?run_id=50299&search_id=51817&scans_id=50299&peptide_id=2068&scanf=11560&charge=2&value=K.GGGHVAQIYAIR.Q	GGGHVAQIYAIR	12	74	85
11570	11570	54.95	2078	11570	8847	1764	588.673	/core/www/modules//monocle/view/?run_id=50299&search_id=51817&scans_id=50299&peptide_id=2078&scanf=11570&charge=3&value=588.67305	0	589.009	3	6	ITMS	35	10668.8	11565	2	0	51817	50299	50299	76189	50299.11570.8847.3	1	1764	588.672	1.77	0.003	2.512	0.089	0.089	610.6	0.00164	23/56	/core/www/modules//sdig/index.php?run_id=50299&search_id=51817&scans_id=50299&peptide_id=2078&scanf=11570&charge=3&value=23/56	23	56	sp|Q13393|PLD1_HUMAN	/core/www/modules//consensus/?run_id=50299&search_id=51817&scans_id=50299&peptide_id=2078&scanf=11570&charge=3&value=sp|Q13393|PLD1_HUMAN	0	0	1	/core/www/modules/match_peptides/blast_html4.php?run_id=50299&search_id=51817&scans_id=50299&peptide_id=2078&scanf=11570&charge=3&value=1	R.LKDKNEPVQNLPIQK.S	/core/www/modules/show_out/show_out_wrapper.php?run_id=50299&search_id=51817&scans_id=50299&peptide_id=2078&scanf=11570&charge=3&value=R.LKDKNEPVQNLPIQK.S	LKDKNEPVQNLPIQK	15	525	539
11576	11576	54.97	2083	11576	8852	1522.82	761.916	/core/www/modules//monocle/view/?run_id=50299&search_id=51817&scans_id=50299&peptide_id=2083&scanf=11576&charge=2&value=761.91565	0	761.917	2	3	ITMS	35	20482.7	11574	2	0	51817	50299	50299	76189	50299.11576.8852.2	1	1522.82	761.915	1.07	0.002	3.687	0.282	0.282	907.6	0.0011	17/24	/core/www/modules//sdig/index.php?run_id=50299&search_id=51817&scans_id=50299&peptide_id=2083&scanf=11576&charge=2&value=17/24	17	24	sp|Q13393|PLD1_HUMAN	/core/www/modules//consensus/?run_id=50299&search_id=51817&scans_id=50299&peptide_id=2083&scanf=11576&charge=2&value=sp|Q13393|PLD1_HUMAN	0	0	1	/core/www/modules/match_peptides/blast_html4.php?run_id=50299&search_id=51817&scans_id=50299&peptide_id=2083&scanf=11576&charge=2&value=1	K.DKNEPVQNLPIQK.S	/core/www/modules/show_out/show_out_wrapper.php?run_id=50299&search_id=51817&scans_id=50299&peptide_id=2083&scanf=11576&charge=2&value=K.DKNEPVQNLPIQK.S	DKNEPVQNLPIQK	13	527	539
11608	11608	55.08	2114	11608	8881	1580.72	790.863	/core/www/modules//monocle/view/?run_id=50299&search_id=51817&scans_id=50299&peptide_id=2114&scanf=11608&charge=2&value=790.86307	0	790.864	2	14	ITMS	35	6687.5	11595	2	0	51817	50299	50299	76189	50299.11608.8881.2	1	1580.72	790.863	0.08	0	3.278	0.227	0.227	1047.3	0.00095	16/24	/core/www/modules//sdig/index.php?run_id=50299&search_id=51817&scans_id=50299&peptide_id=2114&scanf=11608&charge=2&value=16/24	16	24	sp|Q96RQ3|MCCA_HUMAN	/core/www/modules//consensus/?run_id=50299&search_id=51817&scans_id=50299&peptide_id=2114&scanf=11608&charge=2&value=sp|Q96RQ3|MCCA_HUMAN	0	0	9	/core/www/modules/match_peptides/blast_html4.php?run_id=50299&search_id=51817&scans_id=50299&peptide_id=2114&scanf=11608&charge=2&value=9	R.SEQEFQEQLESAR.R	/core/www/modules/show_out/show_out_wrapper.php?run_id=50299&search_id=51817&scans_id=50299&peptide_id=2114&scanf=11608&charge=2&value=R.SEQEFQEQLESAR.R	SEQEFQEQLESAR	13	220	232
11615	11615	55.11	2121	11615	8887	1091.59	546.297	/core/www/modules//monocle/view/?run_id=50299&search_id=51817&scans_id=50299&peptide_id=2121&scanf=11615&charge=2&value=546.29659	0	546.297	2	6	ITMS	35	18885.2	11610	2	0	51817	50299	50299	76189	50299.11615.8887.2	1	1091.58	546.296	1.41	0.002	2.474	0.243	0.243	539.6	0.00185	13/18	/core/www/modules//sdig/index.php?run_id=50299&search_id=51817&scans_id=50299&peptide_id=2121&scanf=11615&charge=2&value=13/18	13	18	sp|P62277|RS13_HUMAN	/core/www/modules//consensus/?run_id=50299&search_id=51817&scans_id=50299&peptide_id=2121&scanf=11615&charge=2&value=sp|P62277|RS13_HUMAN	0	0	2	/core/www/modules/match_peptides/blast_html4.php?run_id=50299&search_id=51817&scans_id=50299&peptide_id=2121&scanf=11615&charge=2&value=2	K.GLSQSALPYR.R	/core/www/modules/show_out/show_out_wrapper.php?run_id=50299&search_id=51817&scans_id=50299&peptide_id=2121&scanf=11615&charge=2&value=K.GLSQSALPYR.R	GLSQSALPYR	10	10	19
11620	11620	55.12	2126	11620	8892	2133.98	1067.49	/core/www/modules//monocle/view/?run_id=50299&search_id=51817&scans_id=50299&peptide_id=2126&scanf=11620&charge=2&value=1067.49151	0	1067.99	2	11	ITMS	35	2373.3	11610	2	0	51817	50299	50299	76189	50299.11620.8892.2	1	2133.98	1067.49	0.01	0	1.718	0.212	0.212	100.7	0.00993	1934-08-01	/core/www/modules//sdig/index.php?run_id=50299&search_id=51817&scans_id=50299&peptide_id=2126&scanf=11620&charge=2&value=8/34	8	34	sp|O15355|PPM1G_HUMAN	/core/www/modules//consensus/?run_id=50299&search_id=51817&scans_id=50299&peptide_id=2126&scanf=11620&charge=2&value=sp|O15355|PPM1G_HUMAN	0	0	6	/core/www/modules/match_peptides/blast_html4.php?run_id=50299&search_id=51817&scans_id=50299&peptide_id=2126&scanf=11620&charge=2&value=6	K.ALDM*SYDHKPEDEVELAR.I	/core/www/modules/show_out/show_out_wrapper.php?run_id=50299&search_id=51817&scans_id=50299&peptide_id=2126&scanf=11620&charge=2&value=K.ALDM*SYDHKPEDEVELAR.I	ALDM*SYDHKPEDEVELAR	18	359	376
11626	11626	55.15	2131	11626	8897	1916.84	958.924	/core/www/modules//monocle/view/?run_id=50299&search_id=51817&scans_id=50299&peptide_id=2131&scanf=11626&charge=2&value=958.92444	0	958.924	2	2	ITMS	35	3373.9	11625	2	0	51817	50299	50299	76189	50299.11626.8897.2	1	1916.84	958.922	2.69	0.005	4.592	0.473	0.473	1689.2	0.00059	23/32	/core/www/modules//sdig/index.php?run_id=50299&search_id=51817&scans_id=50299&peptide_id=2131&scanf=11626&charge=2&value=23/32	23	32	sp|Q16531|DDB1_HUMAN	/core/www/modules//consensus/?run_id=50299&search_id=51817&scans_id=50299&peptide_id=2131&scanf=11626&charge=2&value=sp|Q16531|DDB1_HUMAN	0	0	2	/core/www/modules/match_peptides/blast_html4.php?run_id=50299&search_id=51817&scans_id=50299&peptide_id=2131&scanf=11626&charge=2&value=2	K.M*QEVVANLQYDDGSGM*K.R	/core/www/modules/show_out/show_out_wrapper.php?run_id=50299&search_id=51817&scans_id=50299&peptide_id=2131&scanf=11626&charge=2&value=K.M*QEVVANLQYDDGSGM*K.R	M*QEVVANLQYDDGSGM*K	17	1105	1121
11660	11660	55.26	2166	11660	8928	1522.82	761.915	/core/www/modules//monocle/view/?run_id=50299&search_id=51817&scans_id=50299&peptide_id=2166&scanf=11660&charge=2&value=761.91513	0	761.915	2	4	ITMS	35	7720.4	11657	2	0	51817	50299	50299	76189	50299.11660.8928.2	1	1522.82	761.915	0.39	0.001	3.422	0.356	0.356	1007.3	0.00099	18/24	/core/www/modules//sdig/index.php?run_id=50299&search_id=51817&scans_id=50299&peptide_id=2166&scanf=11660&charge=2&value=18/24	18	24	sp|Q13393|PLD1_HUMAN	/core/www/modules//consensus/?run_id=50299&search_id=51817&scans_id=50299&peptide_id=2166&scanf=11660&charge=2&value=sp|Q13393|PLD1_HUMAN	0	0	1	/core/www/modules/match_peptides/blast_html4.php?run_id=50299&search_id=51817&scans_id=50299&peptide_id=2166&scanf=11660&charge=2&value=1	K.DKNEPVQNLPIQK.S	/core/www/modules/show_out/show_out_wrapper.php?run_id=50299&search_id=51817&scans_id=50299&peptide_id=2166&scanf=11660&charge=2&value=K.DKNEPVQNLPIQK.S	DKNEPVQNLPIQK	13	527	539
11700	11700	55.4	2206	11700	8965	1146.6	573.804	/core/www/modules//monocle/view/?run_id=50299&search_id=51817&scans_id=50299&peptide_id=2206&scanf=11700&charge=2&value=573.80441	0	573.805	2	12	ITMS	35	13722.2	11689	2	0	51817	50299	50299	76189	50299.11700.8965.2	1	1146.6	573.804	1.25	0.001	2.609	0.338	0.338	889.2	0.00112	15/20	/core/www/modules//sdig/index.php?run_id=50299&search_id=51817&scans_id=50299&peptide_id=2206&scanf=11700&charge=2&value=15/20	15	20	sp|Q07065|CKAP4_HUMAN	/core/www/modules//consensus/?run_id=50299&search_id=51817&scans_id=50299&peptide_id=2206&scanf=11700&charge=2&value=sp|Q07065|CKAP4_HUMAN	0	0	4	/core/www/modules/match_peptides/blast_html4.php?run_id=50299&search_id=51817&scans_id=50299&peptide_id=2206&scanf=11700&charge=2&value=4	K.ASVSQVEADLK.M	/core/www/modules/show_out/show_out_wrapper.php?run_id=50299&search_id=51817&scans_id=50299&peptide_id=2206&scanf=11700&charge=2&value=K.ASVSQVEADLK.M	ASVSQVEADLK	11	541	551
11705	11705	55.41	2211	11705	8970	1118.61	559.807	/core/www/modules//monocle/view/?run_id=50299&search_id=51817&scans_id=50299&peptide_id=2211&scanf=11705&charge=2&value=559.80656	0	559.807	2	17	ITMS	35	12321.3	11689	2	0	51817	50299	50299	76189	50299.11705.8970.2	1	1118.61	559.806	0.56	0.001	2.955	0.402	0.402	598.4	0.00167	16/22	/core/www/modules//sdig/index.php?run_id=50299&search_id=51817&scans_id=50299&peptide_id=2211&scanf=11705&charge=2&value=16/22	16	22	sp|P40939|ECHA_HUMAN	/core/www/modules//consensus/?run_id=50299&search_id=51817&scans_id=50299&peptide_id=2211&scanf=11705&charge=2&value=sp|P40939|ECHA_HUMAN	0	0	4	/core/www/modules/match_peptides/blast_html4.php?run_id=50299&search_id=51817&scans_id=50299&peptide_id=2211&scanf=11705&charge=2&value=4	K.DTSASAVAVGLK.Q	/core/www/modules/show_out/show_out_wrapper.php?run_id=50299&search_id=51817&scans_id=50299&peptide_id=2211&scanf=11705&charge=2&value=K.DTSASAVAVGLK.Q	DTSASAVAVGLK	12	520	531
11731	11731	55.5	2238	11731	8994	1385.74	693.376	/core/www/modules//monocle/view/?run_id=50299&search_id=51817&scans_id=50299&peptide_id=2238&scanf=11731&charge=2&value=693.37600	0	693.375	2	9	ITMS	35	7785.6	11723	2	0	51817	50299	50299	76189	50299.11731.8994.2	1	1385.74	693.375	1.74	0.002	1.948	0.075	0.075	290.7	0.00344	2021-11-22	/core/www/modules//sdig/index.php?run_id=50299&search_id=51817&scans_id=50299&peptide_id=2238&scanf=11731&charge=2&value=11/22	11	22	sp|Q16531|DDB1_HUMAN	/core/www/modules//consensus/?run_id=50299&search_id=51817&scans_id=50299&peptide_id=2238&scanf=11731&charge=2&value=sp|Q16531|DDB1_HUMAN	0	0	4	/core/www/modules/match_peptides/blast_html4.php?run_id=50299&search_id=51817&scans_id=50299&peptide_id=2238&scanf=11731&charge=2&value=4	K.ALVSEWKEPQAK.N	/core/www/modules/show_out/show_out_wrapper.php?run_id=50299&search_id=51817&scans_id=50299&peptide_id=2238&scanf=11731&charge=2&value=K.ALVSEWKEPQAK.N	ALVSEWKEPQAK	12	485	496
11732	11732	55.5	2239	11732	8995	1207.6	604.303	/core/www/modules//monocle/view/?run_id=50299&search_id=51817&scans_id=50299&peptide_id=2239&scanf=11732&charge=2&value=604.30254	0	604.303	2	10	ITMS	35	12685.8	11723	2	0	51817	50299	50299	76189	50299.11732.8995.2	1	1207.6	604.301	2.03	0.002	3.247	0.343	0.343	1053.5	0.00095	16/20	/core/www/modules//sdig/index.php?run_id=50299&search_id=51817&scans_id=50299&peptide_id=2239&scanf=11732&charge=2&value=16/20	16	20	sp|O00203|AP3B1_HUMAN	/core/www/modules//consensus/?run_id=50299&search_id=51817&scans_id=50299&peptide_id=2239&scanf=11732&charge=2&value=sp|O00203|AP3B1_HUMAN	0	0	5	/core/www/modules/match_peptides/blast_html4.php?run_id=50299&search_id=51817&scans_id=50299&peptide_id=2239&scanf=11732&charge=2&value=5	K.EASADLSPYVR.K	/core/www/modules/show_out/show_out_wrapper.php?run_id=50299&search_id=51817&scans_id=50299&peptide_id=2239&scanf=11732&charge=2&value=K.EASADLSPYVR.K	EASADLSPYVR	11	157	167
11733	11733	55.51	2240	11733	8996	2022.04	1011.52	/core/www/modules//monocle/view/?run_id=50299&search_id=51817&scans_id=50299&peptide_id=2240&scanf=11733&charge=2&value=1011.52209	0	1011.52	2	11	ITMS	35	1744.9	11723	2	0	51817	50299	50299	76189	50299.11733.8996.2	1	2022.04	1011.52	0.33	0.001	2.266	0.305	0.305	323	0.0031	1934-12-01	/core/www/modules//sdig/index.php?run_id=50299&search_id=51817&scans_id=50299&peptide_id=2240&scanf=11733&charge=2&value=12/34	12	34	sp|Q07065|CKAP4_HUMAN	/core/www/modules//consensus/?run_id=50299&search_id=51817&scans_id=50299&peptide_id=2240&scanf=11733&charge=2&value=sp|Q07065|CKAP4_HUMAN	0	0	3	/core/www/modules/match_peptides/blast_html4.php?run_id=50299&search_id=51817&scans_id=50299&peptide_id=2240&scanf=11733&charge=2&value=3	K.VQEQVHTLLSQDQAQAAR.L	/core/www/modules/show_out/show_out_wrapper.php?run_id=50299&search_id=51817&scans_id=50299&peptide_id=2240&scanf=11733&charge=2&value=K.VQEQVHTLLSQDQAQAAR.L	VQEQVHTLLSQDQAQAAR	18	506	523
11739	11739	55.53	2245	11739	9001	914.569	457.788	/core/www/modules//monocle/view/?run_id=50299&search_id=51817&scans_id=50299&peptide_id=2245&scanf=11739&charge=2&value=457.78792	0	457.788	2	3	ITMS	35	32022.8	11737	2	0	51817	50299	50299	76189	50299.11739.9001.2	1	914.567	457.787	1.76	0.002	1.458	0.016	0.016	110.9	0.00902	2021-09-16	/core/www/modules//sdig/index.php?run_id=50299&search_id=51817&scans_id=50299&peptide_id=2245&scanf=11739&charge=2&value=9/16	9	16	sp|P68104|EF1A1_HUMAN	/core/www/modules//consensus/?run_id=50299&search_id=51817&scans_id=50299&peptide_id=2245&scanf=11739&charge=2&value=sp|P68104|EF1A1_HUMAN	0	0	31	/core/www/modules/match_peptides/blast_html4.php?run_id=50299&search_id=51817&scans_id=50299&peptide_id=2245&scanf=11739&charge=2&value=31	R.QTVAVGVIK.A	/core/www/modules/show_out/show_out_wrapper.php?run_id=50299&search_id=51817&scans_id=50299&peptide_id=2245&scanf=11739&charge=2&value=R.QTVAVGVIK.A	QTVAVGVIK	9	431	439
11748	11748	55.56	2253	11748	9009	2022.04	674.685	/core/www/modules//monocle/view/?run_id=50299&search_id=51817&scans_id=50299&peptide_id=2253&scanf=11748&charge=3&value=674.68463	0	675.02	3	3	ITMS	35	7598.8	11746	2	0	51817	50299	50299	76189	50299.11748.9009.3	1	2022.04	674.684	1.52	0.003	2.765	0.055	0.055	432.7	0.00231	22/68	/core/www/modules//sdig/index.php?run_id=50299&search_id=51817&scans_id=50299&peptide_id=2253&scanf=11748&charge=3&value=22/68	22	68	sp|Q07065|CKAP4_HUMAN	/core/www/modules//consensus/?run_id=50299&search_id=51817&scans_id=50299&peptide_id=2253&scanf=11748&charge=3&value=sp|Q07065|CKAP4_HUMAN	0	0	3	/core/www/modules/match_peptides/blast_html4.php?run_id=50299&search_id=51817&scans_id=50299&peptide_id=2253&scanf=11748&charge=3&value=3	K.VQEQVHTLLSQDQAQAAR.L	/core/www/modules/show_out/show_out_wrapper.php?run_id=50299&search_id=51817&scans_id=50299&peptide_id=2253&scanf=11748&charge=3&value=K.VQEQVHTLLSQDQAQAAR.L	VQEQVHTLLSQDQAQAAR	18	506	523
11753	11753	55.58	2258	11753	9013	1711.81	571.275	/core/www/modules//monocle/view/?run_id=50299&search_id=51817&scans_id=50299&peptide_id=2258&scanf=11753&charge=3&value=571.27467	0	571.275	3	2	ITMS	35	39389.9	11752	2	0	51817	50299	50299	76189	50299.11753.9013.3	1	1711.81	571.274	1.54	0.003	2.228	0.122	0.122	704.7	0.00142	23/52	/core/www/modules//sdig/index.php?run_id=50299&search_id=51817&scans_id=50299&peptide_id=2258&scanf=11753&charge=3&value=23/52	23	52	sp|Q13393|PLD1_HUMAN	/core/www/modules//consensus/?run_id=50299&search_id=51817&scans_id=50299&peptide_id=2258&scanf=11753&charge=3&value=sp|Q13393|PLD1_HUMAN	0	0	1	/core/www/modules/match_peptides/blast_html4.php?run_id=50299&search_id=51817&scans_id=50299&peptide_id=2258&scanf=11753&charge=3&value=1	R.SSENM*IREEQFLGR.R	/core/www/modules/show_out/show_out_wrapper.php?run_id=50299&search_id=51817&scans_id=50299&peptide_id=2258&scanf=11753&charge=3&value=R.SSENM*IREEQFLGR.R	SSENM*IREEQFLGR	14	166	179
11757	11757	55.6	2262	11757	9017	1150.57	575.788	/core/www/modules//monocle/view/?run_id=50299&search_id=51817&scans_id=50299&peptide_id=2262&scanf=11757&charge=2&value=575.78844	0	575.789	2	6	ITMS	35	7863.6	11752	2	0	51817	50299	50299	76189	50299.11757.9017.2	1	1150.57	575.787	3.11	0.004	2.578	0.354	0.354	505.7	0.00198	2021-11-18	/core/www/modules//sdig/index.php?run_id=50299&search_id=51817&scans_id=50299&peptide_id=2262&scanf=11757&charge=2&value=11/18	11	18	sp|Q5H9R7|PP6R3_HUMAN	/core/www/modules//consensus/?run_id=50299&search_id=51817&scans_id=50299&peptide_id=2262&scanf=11757&charge=2&value=sp|Q5H9R7|PP6R3_HUMAN	0	0	8	/core/www/modules/match_peptides/blast_html4.php?run_id=50299&search_id=51817&scans_id=50299&peptide_id=2262&scanf=11757&charge=2&value=8	R.LGEDESLLM*K.L	/core/www/modules/show_out/show_out_wrapper.php?run_id=50299&search_id=51817&scans_id=50299&peptide_id=2262&scanf=11757&charge=2&value=R.LGEDESLLM*K.L	LGEDESLLM*K	10	96	105
11761	11761	55.61	2266	11761	9020	1429.72	715.363	/core/www/modules//monocle/view/?run_id=50299&search_id=51817&scans_id=50299&peptide_id=2266&scanf=11761&charge=2&value=715.36259	0	715.361	2	4	ITMS	35	19054.7	11758	2	0	51817	50299	50299	76189	50299.11761.9020.2	1	1429.72	715.362	0.69	0.001	2.902	0.318	0.318	581.7	0.00172	15/24	/core/www/modules//sdig/index.php?run_id=50299&search_id=51817&scans_id=50299&peptide_id=2266&scanf=11761&charge=2&value=15/24	15	24	sp|P62263|RS14_HUMAN	/core/www/modules//consensus/?run_id=50299&search_id=51817&scans_id=50299&peptide_id=2266&scanf=11761&charge=2&value=sp|P62263|RS14_HUMAN	0	0	0	/core/www/modules/match_peptides/blast_html4.php?run_id=50299&search_id=51817&scans_id=50299&peptide_id=2266&scanf=11761&charge=2&value=0	R.IEDVTPIPSDSTR.R	/core/www/modules/show_out/show_out_wrapper.php?run_id=50299&search_id=51817&scans_id=50299&peptide_id=2266&scanf=11761&charge=2&value=R.IEDVTPIPSDSTR.R	IEDVTPIPSDSTR	13	129	141
11775	11775	55.66	2280	11775	9033	1522.82	761.916	/core/www/modules//monocle/view/?run_id=50299&search_id=51817&scans_id=50299&peptide_id=2280&scanf=11775&charge=2&value=761.91565	0	762.416	2	11	ITMS	35	6976.2	11765	2	0	51817	50299	50299	76189	50299.11775.9033.2	1	1522.82	761.915	1.08	0.002	2.307	0.112	0.112	312.7	0.0032	2021-10-24	/core/www/modules//sdig/index.php?run_id=50299&search_id=51817&scans_id=50299&peptide_id=2280&scanf=11775&charge=2&value=10/24	10	24	sp|Q13393|PLD1_HUMAN	/core/www/modules//consensus/?run_id=50299&search_id=51817&scans_id=50299&peptide_id=2280&scanf=11775&charge=2&value=sp|Q13393|PLD1_HUMAN	0	0	1	/core/www/modules/match_peptides/blast_html4.php?run_id=50299&search_id=51817&scans_id=50299&peptide_id=2280&scanf=11775&charge=2&value=1	K.DKNEPVQNLPIQK.S	/core/www/modules/show_out/show_out_wrapper.php?run_id=50299&search_id=51817&scans_id=50299&peptide_id=2280&scanf=11775&charge=2&value=K.DKNEPVQNLPIQK.S	DKNEPVQNLPIQK	13	527	539
11781	11781	55.68	2286	11781	9038	648.409	324.708	/core/www/modules//monocle/view/?run_id=50299&search_id=51817&scans_id=50299&peptide_id=2286&scanf=11781&charge=2&value=324.70808	0	324.708	2	6	ITMS	35	43374.1	11776	2	0	51817	50299	50299	76189	50299.11781.9038.2	1	648.408	324.708	1.51	0.001	1.291	0.177	0.177	112.5	0.00889	2021-06-10	/core/www/modules//sdig/index.php?run_id=50299&search_id=51817&scans_id=50299&peptide_id=2286&scanf=11781&charge=2&value=6/10	6	10	sp|P62987|RL40_HUMAN	/core/www/modules//consensus/?run_id=50299&search_id=51817&scans_id=50299&peptide_id=2286&scanf=11781&charge=2&value=sp|P62987|RL40_HUMAN	0	0	39	/core/www/modules/match_peptides/blast_html4.php?run_id=50299&search_id=51817&scans_id=50299&peptide_id=2286&scanf=11781&charge=2&value=39	R.LIFAGK.Q	/core/www/modules/show_out/show_out_wrapper.php?run_id=50299&search_id=51817&scans_id=50299&peptide_id=2286&scanf=11781&charge=2&value=R.LIFAGK.Q	LIFAGK	6	43	48
11791	11791	55.72	2296	11791	9047	1317.62	659.311	/core/www/modules//monocle/view/?run_id=50299&search_id=51817&scans_id=50299&peptide_id=2296&scanf=11791&charge=2&value=659.31145	0	659.31	2	5	ITMS	35	9653.4	11787	2	0	51817	50299	50299	76189	50299.11791.9047.2	1	1317.61	659.311	0.96	0.001	2.986	0.411	0.411	877.5	0.00114	15/22	/core/www/modules//sdig/index.php?run_id=50299&search_id=51817&scans_id=50299&peptide_id=2296&scanf=11791&charge=2&value=15/22	15	22	sp|Q16531|DDB1_HUMAN	/core/www/modules//consensus/?run_id=50299&search_id=51817&scans_id=50299&peptide_id=2296&scanf=11791&charge=2&value=sp|Q16531|DDB1_HUMAN	0	0	4	/core/www/modules/match_peptides/blast_html4.php?run_id=50299&search_id=51817&scans_id=50299&peptide_id=2296&scanf=11791&charge=2&value=4	K.GAVYSM*VEFNGK.L	/core/www/modules/show_out/show_out_wrapper.php?run_id=50299&search_id=51817&scans_id=50299&peptide_id=2296&scanf=11791&charge=2&value=K.GAVYSM*VEFNGK.L	GAVYSM*VEFNGK	12	868	879
11817	11817	55.81	2322	11817	9071	1454.75	727.879	/core/www/modules//monocle/view/?run_id=50299&search_id=51817&scans_id=50299&peptide_id=2322&scanf=11817&charge=2&value=727.87921	0	727.879	2	12	ITMS	35	5203.7	11806	2	0	51817	50299	50299	76189	50299.11817.9071.2	1	1454.75	727.878	1.79	0.003	3.106	0.103	0.103	1008	0.00099	16/22	/core/www/modules//sdig/index.php?run_id=50299&search_id=51817&scans_id=50299&peptide_id=2322&scanf=11817&charge=2&value=16/22	16	22	sp|P07199|CENPB_HUMAN	/core/www/modules//consensus/?run_id=50299&search_id=51817&scans_id=50299&peptide_id=2322&scanf=11817&charge=2&value=sp|P07199|CENPB_HUMAN	0	0	1	/core/www/modules/match_peptides/blast_html4.php?run_id=50299&search_id=51817&scans_id=50299&peptide_id=2322&scanf=11817&charge=2&value=1	R.IIQEVEENPDLR.K	/core/www/modules/show_out/show_out_wrapper.php?run_id=50299&search_id=51817&scans_id=50299&peptide_id=2322&scanf=11817&charge=2&value=R.IIQEVEENPDLR.K	IIQEVEENPDLR	12	16	27
11829	11829	55.85	2333	11829	9081	1711.81	571.274	/core/www/modules//monocle/view/?run_id=50299&search_id=51817&scans_id=50299&peptide_id=2333&scanf=11829&charge=3&value=571.27450	0	571.274	3	2	ITMS	35	23062.1	11828	2	0	51817	50299	50299	76189	50299.11829.9081.3	1	1711.81	571.274	1.25	0.002	2.196	0.207	0.207	609.5	0.00164	21/52	/core/www/modules//sdig/index.php?run_id=50299&search_id=51817&scans_id=50299&peptide_id=2333&scanf=11829&charge=3&value=21/52	21	52	sp|Q13393|PLD1_HUMAN	/core/www/modules//consensus/?run_id=50299&search_id=51817&scans_id=50299&peptide_id=2333&scanf=11829&charge=3&value=sp|Q13393|PLD1_HUMAN	0	0	1	/core/www/modules/match_peptides/blast_html4.php?run_id=50299&search_id=51817&scans_id=50299&peptide_id=2333&scanf=11829&charge=3&value=1	R.SSENM*IREEQFLGR.R	/core/www/modules/show_out/show_out_wrapper.php?run_id=50299&search_id=51817&scans_id=50299&peptide_id=2333&scanf=11829&charge=3&value=R.SSENM*IREEQFLGR.R	SSENM*IREEQFLGR	14	166	179
11843	11843	55.9	2347	11843	9093	900.564	450.786	/core/www/modules//monocle/view/?run_id=50299&search_id=51817&scans_id=50299&peptide_id=2347&scanf=11843&charge=2&value=450.78553	0	450.785	2	3	ITMS	35	25901.3	11841	2	0	51817	50299	50299	76189	50299.11843.9093.2	1	900.562	450.785	1.42	0.001	1.911	0.022	0.022	585	0.00171	2021-10-12	/core/www/modules//sdig/index.php?run_id=50299&search_id=51817&scans_id=50299&peptide_id=2347&scanf=11843&charge=2&value=10/12	10	12	sp|O95816|BAG2_HUMAN	/core/www/modules//consensus/?run_id=50299&search_id=51817&scans_id=50299&peptide_id=2347&scanf=11843&charge=2&value=sp|O95816|BAG2_HUMAN	0	0	2	/core/www/modules/match_peptides/blast_html4.php?run_id=50299&search_id=51817&scans_id=50299&peptide_id=2347&scanf=11843&charge=2&value=2	R.RLETLLR.N	/core/www/modules/show_out/show_out_wrapper.php?run_id=50299&search_id=51817&scans_id=50299&peptide_id=2347&scanf=11843&charge=2&value=R.RLETLLR.N	RLETLLR	7	173	179
11847	11847	55.91	2351	11847	9097	1279.7	640.355	/core/www/modules//monocle/view/?run_id=50299&search_id=51817&scans_id=50299&peptide_id=2351&scanf=11847&charge=2&value=640.35472	0	640.356	2	7	ITMS	35	19629.8	11841	2	0	51817	50299	50299	76189	50299.11847.9097.2	1	1279.7	640.354	1.35	0.002	3.231	0.377	0.377	665.8	0.0015	16/20	/core/www/modules//sdig/index.php?run_id=50299&search_id=51817&scans_id=50299&peptide_id=2351&scanf=11847&charge=2&value=16/20	16	20	sp|Q13393|PLD1_HUMAN	/core/www/modules//consensus/?run_id=50299&search_id=51817&scans_id=50299&peptide_id=2351&scanf=11847&charge=2&value=sp|Q13393|PLD1_HUMAN	0	0	1	/core/www/modules/match_peptides/blast_html4.php?run_id=50299&search_id=51817&scans_id=50299&peptide_id=2351&scanf=11847&charge=2&value=1	K.NEPVQNLPIQK.S	/core/www/modules/show_out/show_out_wrapper.php?run_id=50299&search_id=51817&scans_id=50299&peptide_id=2351&scanf=11847&charge=2&value=K.NEPVQNLPIQK.S	NEPVQNLPIQK	11	529	539
11852	11852	55.93	2357	11852	9102	1565.86	783.433	/core/www/modules//monocle/view/?run_id=50299&search_id=51817&scans_id=50299&peptide_id=2357&scanf=11852&charge=2&value=783.43335	0	783.934	2	12	ITMS	35	4962.5	11841	2	0	51817	50299	50299	76189	50299.11852.9102.2	1	1565.85	783.43	3.85	0.006	2.025	0.289	0.289	448.1	0.00223	13/24	/core/www/modules//sdig/index.php?run_id=50299&search_id=51817&scans_id=50299&peptide_id=2357&scanf=11852&charge=2&value=13/24	13	24	sp|Q71UM5|RS27L_HUMAN	/core/www/modules//consensus/?run_id=50299&search_id=51817&scans_id=50299&peptide_id=2357&scanf=11852&charge=2&value=sp|Q71UM5|RS27L_HUMAN	0	0	2	/core/www/modules/match_peptides/blast_html4.php?run_id=50299&search_id=51817&scans_id=50299&peptide_id=2357&scanf=11852&charge=2&value=2	R.DLLHPSLEEEKKK.H	/core/www/modules/show_out/show_out_wrapper.php?run_id=50299&search_id=51817&scans_id=50299&peptide_id=2357&scanf=11852&charge=2&value=R.DLLHPSLEEEKKK.H	DLLHPSLEEEKKK	13	6	18
11887	11887	56.05	2390	11887	9133	1231.67	616.336	/core/www/modules//monocle/view/?run_id=50299&search_id=51817&scans_id=50299&peptide_id=2390&scanf=11887&charge=2&value=616.33617	0	616.838	2	5	ITMS	35	11041.5	11883	2	0	51817	50299	50299	76189	50299.11887.9133.2	1	1231.66	616.336	0.82	0.001	2.927	0.402	0.402	939.9	0.00106	16/22	/core/www/modules//sdig/index.php?run_id=50299&search_id=51817&scans_id=50299&peptide_id=2390&scanf=11887&charge=2&value=16/22	16	22	sp|P07199|CENPB_HUMAN	/core/www/modules//consensus/?run_id=50299&search_id=51817&scans_id=50299&peptide_id=2390&scanf=11887&charge=2&value=sp|P07199|CENPB_HUMAN	0	0	0	/core/www/modules/match_peptides/blast_html4.php?run_id=50299&search_id=51817&scans_id=50299&peptide_id=2390&scanf=11887&charge=2&value=0	R.LAAQSLDTSGLR.H	/core/www/modules/show_out/show_out_wrapper.php?run_id=50299&search_id=51817&scans_id=50299&peptide_id=2390&scanf=11887&charge=2&value=R.LAAQSLDTSGLR.H	LAAQSLDTSGLR	12	299	310
11922	11922	56.18	2425	11922	9164	1279.7	640.355	/core/www/modules//monocle/view/?run_id=50299&search_id=51817&scans_id=50299&peptide_id=2425&scanf=11922&charge=2&value=640.35481	0	640.355	2	2	ITMS	35	15999.4	11921	2	0	51817	50299	50299	76189	50299.11922.9164.2	1	1279.7	640.354	1.49	0.002	2.784	0.237	0.237	610	0.00164	15/20	/core/www/modules//sdig/index.php?run_id=50299&search_id=51817&scans_id=50299&peptide_id=2425&scanf=11922&charge=2&value=15/20	15	20	sp|Q13393|PLD1_HUMAN	/core/www/modules//consensus/?run_id=50299&search_id=51817&scans_id=50299&peptide_id=2425&scanf=11922&charge=2&value=sp|Q13393|PLD1_HUMAN	0	0	1	/core/www/modules/match_peptides/blast_html4.php?run_id=50299&search_id=51817&scans_id=50299&peptide_id=2425&scanf=11922&charge=2&value=1	K.NEPVQNLPIQK.S	/core/www/modules/show_out/show_out_wrapper.php?run_id=50299&search_id=51817&scans_id=50299&peptide_id=2425&scanf=11922&charge=2&value=K.NEPVQNLPIQK.S	NEPVQNLPIQK	11	529	539
11976	11976	56.37	2478	11976	9213	1171.6	586.303	/core/www/modules//monocle/view/?run_id=50299&search_id=51817&scans_id=50299&peptide_id=2478&scanf=11976&charge=2&value=586.30315	0	586.303	2	8	ITMS	35	8333.8	11969	2	0	51817	50299	50299	76189	50299.11976.9213.2	1	1171.6	586.301	3.14	0.004	2.114	0.153	0.153	820.8	0.00122	13/18	/core/www/modules//sdig/index.php?run_id=50299&search_id=51817&scans_id=50299&peptide_id=2478&scanf=11976&charge=2&value=13/18	13	18	sp|Q86VP6|CAND1_HUMAN	/core/www/modules//consensus/?run_id=50299&search_id=51817&scans_id=50299&peptide_id=2478&scanf=11976&charge=2&value=sp|Q86VP6|CAND1_HUMAN	0	0	3	/core/www/modules/match_peptides/blast_html4.php?run_id=50299&search_id=51817&scans_id=50299&peptide_id=2478&scanf=11976&charge=2&value=3	K.TLEDPDLNVR.R	/core/www/modules/show_out/show_out_wrapper.php?run_id=50299&search_id=51817&scans_id=50299&peptide_id=2478&scanf=11976&charge=2&value=K.TLEDPDLNVR.R	TLEDPDLNVR	10	1014	1023
11988	11988	56.41	2489	11988	9223	1160.59	580.796	/core/www/modules//monocle/view/?run_id=50299&search_id=51817&scans_id=50299&peptide_id=2489&scanf=11988&charge=2&value=580.79635	0	580.796	2	4	ITMS	35	18792.3	11985	2	0	51817	50299	50299	76189	50299.11988.9223.2	1	1160.58	580.795	1.77	0.002	2.521	0.389	0.389	1008.1	0.00099	15/18	/core/www/modules//sdig/index.php?run_id=50299&search_id=51817&scans_id=50299&peptide_id=2489&scanf=11988&charge=2&value=15/18	15	18	sp|Q58FF8|H90B2_HUMAN	/core/www/modules//consensus/?run_id=50299&search_id=51817&scans_id=50299&peptide_id=2489&scanf=11988&charge=2&value=sp|Q58FF8|H90B2_HUMAN	0	0	6	/core/www/modules/match_peptides/blast_html4.php?run_id=50299&search_id=51817&scans_id=50299&peptide_id=2489&scanf=11988&charge=2&value=6	K.SIYYITGESK.E	/core/www/modules/show_out/show_out_wrapper.php?run_id=50299&search_id=51817&scans_id=50299&peptide_id=2489&scanf=11988&charge=2&value=K.SIYYITGESK.E	SIYYITGESK	10	258	267
11992	11992	56.42	2494	11992	9227	1464.71	732.856	/core/www/modules//monocle/view/?run_id=50299&search_id=51817&scans_id=50299&peptide_id=2494&scanf=11992&charge=2&value=732.85647	0	732.856	2	8	ITMS	35	10707.1	11985	2	0	51817	50299	50299	76189	50299.11992.9227.2	1	1464.71	732.856	0.29	0	2.677	0.436	0.436	516	0.00194	14/24	/core/www/modules//sdig/index.php?run_id=50299&search_id=51817&scans_id=50299&peptide_id=2494&scanf=11992&charge=2&value=14/24	14	24	sp|Q13393|PLD1_HUMAN	/core/www/modules//consensus/?run_id=50299&search_id=51817&scans_id=50299&peptide_id=2494&scanf=11992&charge=2&value=sp|Q13393|PLD1_HUMAN	0	0	1	/core/www/modules/match_peptides/blast_html4.php?run_id=50299&search_id=51817&scans_id=50299&peptide_id=2494&scanf=11992&charge=2&value=1	R.M*PWHDIASAVHGK.A	/core/www/modules/show_out/show_out_wrapper.php?run_id=50299&search_id=51817&scans_id=50299&peptide_id=2494&scanf=11992&charge=2&value=R.M*PWHDIASAVHGK.A	M*PWHDIASAVHGK	13	676	688
11997	11997	56.44	2498	11997	9231	1665.79	833.4	/core/www/modules//monocle/view/?run_id=50299&search_id=51817&scans_id=50299&peptide_id=2498&scanf=11997&charge=2&value=833.39960	0	833.903	2	3	ITMS	35	9141.3	11995	2	0	51817	50299	50299	76189	50299.11997.9231.2	1	1665.79	833.399	1.09	0.002	4.795	0.489	0.489	1974.1	0.00051	22/28	/core/www/modules//sdig/index.php?run_id=50299&search_id=51817&scans_id=50299&peptide_id=2498&scanf=11997&charge=2&value=22/28	22	28	sp|P11142|HSP7C_HUMAN	/core/www/modules//consensus/?run_id=50299&search_id=51817&scans_id=50299&peptide_id=2498&scanf=11997&charge=2&value=sp|P11142|HSP7C_HUMAN	0	0	12	/core/www/modules/match_peptides/blast_html4.php?run_id=50299&search_id=51817&scans_id=50299&peptide_id=2498&scanf=11997&charge=2&value=12	K.NQVAM*NPTNTVFDAK.R	/core/www/modules/show_out/show_out_wrapper.php?run_id=50299&search_id=51817&scans_id=50299&peptide_id=2498&scanf=11997&charge=2&value=K.NQVAM*NPTNTVFDAK.R	NQVAM*NPTNTVFDAK	15	57	71
11999	11999	56.45	2500	11999	9233	1464.71	732.857	/core/www/modules//monocle/view/?run_id=50299&search_id=51817&scans_id=50299&peptide_id=2500&scanf=11999&charge=2&value=732.85705	0	733.358	2	5	ITMS	35	10640.1	11995	2	0	51817	50299	50299	76189	50299.11999.9233.2	1	1464.71	732.856	1.08	0.002	3.312	0.432	0.432	985.6	0.00101	19/24	/core/www/modules//sdig/index.php?run_id=50299&search_id=51817&scans_id=50299&peptide_id=2500&scanf=11999&charge=2&value=19/24	19	24	sp|Q13393|PLD1_HUMAN	/core/www/modules//consensus/?run_id=50299&search_id=51817&scans_id=50299&peptide_id=2500&scanf=11999&charge=2&value=sp|Q13393|PLD1_HUMAN	0	0	1	/core/www/modules/match_peptides/blast_html4.php?run_id=50299&search_id=51817&scans_id=50299&peptide_id=2500&scanf=11999&charge=2&value=1	R.M*PWHDIASAVHGK.A	/core/www/modules/show_out/show_out_wrapper.php?run_id=50299&search_id=51817&scans_id=50299&peptide_id=2500&scanf=11999&charge=2&value=R.M*PWHDIASAVHGK.A	M*PWHDIASAVHGK	13	676	688
12022	12022	56.53	2524	12022	9254	1855.93	619.316	/core/www/modules//monocle/view/?run_id=50299&search_id=51817&scans_id=50299&peptide_id=2524&scanf=12022&charge=3&value=619.31577	0	619.65	3	10	ITMS	35	13651.2	12013	2	0	51817	50299	50299	76189	50299.12022.9254.3	1	1855.93	619.316	-0.17	0	4.196	0.39	0.39	1110.8	0.0009	27/64	/core/www/modules//sdig/index.php?run_id=50299&search_id=51817&scans_id=50299&peptide_id=2524&scanf=12022&charge=3&value=27/64	27	64	sp|Q07065|CKAP4_HUMAN	/core/www/modules//consensus/?run_id=50299&search_id=51817&scans_id=50299&peptide_id=2524&scanf=12022&charge=3&value=sp|Q07065|CKAP4_HUMAN	0	0	4	/core/www/modules/match_peptides/blast_html4.php?run_id=50299&search_id=51817&scans_id=50299&peptide_id=2524&scanf=12022&charge=3&value=4	R.LQHVEDGVLSM*QVASAR.Q	/core/www/modules/show_out/show_out_wrapper.php?run_id=50299&search_id=51817&scans_id=50299&peptide_id=2524&scanf=12022&charge=3&value=R.LQHVEDGVLSM*QVASAR.Q	LQHVEDGVLSM*QVASAR	17	413	429
12027	12027	56.55	2528	12027	9258	1855.93	619.316	/core/www/modules//monocle/view/?run_id=50299&search_id=51817&scans_id=50299&peptide_id=2528&scanf=12027&charge=3&value=619.31577	0	619.316	3	3	ITMS	35	11832.4	12025	2	0	51817	50299	50299	76189	50299.12027.9258.3	1	1855.93	619.316	-0.17	0	3.487	0.288	0.288	938.1	0.00107	25/64	/core/www/modules//sdig/index.php?run_id=50299&search_id=51817&scans_id=50299&peptide_id=2528&scanf=12027&charge=3&value=25/64	25	64	sp|Q07065|CKAP4_HUMAN	/core/www/modules//consensus/?run_id=50299&search_id=51817&scans_id=50299&peptide_id=2528&scanf=12027&charge=3&value=sp|Q07065|CKAP4_HUMAN	0	0	4	/core/www/modules/match_peptides/blast_html4.php?run_id=50299&search_id=51817&scans_id=50299&peptide_id=2528&scanf=12027&charge=3&value=4	R.LQHVEDGVLSM*QVASAR.Q	/core/www/modules/show_out/show_out_wrapper.php?run_id=50299&search_id=51817&scans_id=50299&peptide_id=2528&scanf=12027&charge=3&value=R.LQHVEDGVLSM*QVASAR.Q	LQHVEDGVLSM*QVASAR	17	413	429
12031	12031	56.56	2533	12031	9262	1909.98	637.331	/core/www/modules//monocle/view/?run_id=50299&search_id=51817&scans_id=50299&peptide_id=2533&scanf=12031&charge=3&value=637.33099	0	637.331	3	7	ITMS	35	12446.7	12025	2	0	51817	50299	50299	76189	50299.12031.9262.3	1	1909.98	637.33	1.61	0.003	2.112	0.043	0.043	321.6	0.00311	19/64	/core/www/modules//sdig/index.php?run_id=50299&search_id=51817&scans_id=50299&peptide_id=2533&scanf=12031&charge=3&value=19/64	19	64	sp|Q58FF8|H90B2_HUMAN	/core/www/modules//consensus/?run_id=50299&search_id=51817&scans_id=50299&peptide_id=2533&scanf=12031&charge=3&value=sp|Q58FF8|H90B2_HUMAN	0	0	6	/core/www/modules/match_peptides/blast_html4.php?run_id=50299&search_id=51817&scans_id=50299&peptide_id=2533&scanf=12031&charge=3&value=6	R.YESLTDPSKLDSGKELK.I	/core/www/modules/show_out/show_out_wrapper.php?run_id=50299&search_id=51817&scans_id=50299&peptide_id=2533&scanf=12031&charge=3&value=R.YESLTDPSKLDSGKELK.I	YESLTDPSKLDSGKELK	17	56	72
12034	12034	56.57	2536	12034	9265	1909.98	955.493	/core/www/modules//monocle/view/?run_id=50299&search_id=51817&scans_id=50299&peptide_id=2536&scanf=12034&charge=2&value=955.49324	0	955.994	2	10	ITMS	35	2320.7	12025	2	0	51817	50299	50299	76189	50299.12034.9265.2	1	1909.98	955.491	2.02	0.004	2.482	0.372	0.372	344.2	0.00291	15/32	/core/www/modules//sdig/index.php?run_id=50299&search_id=51817&scans_id=50299&peptide_id=2536&scanf=12034&charge=2&value=15/32	15	32	sp|Q58FF8|H90B2_HUMAN	/core/www/modules//consensus/?run_id=50299&search_id=51817&scans_id=50299&peptide_id=2536&scanf=12034&charge=2&value=sp|Q58FF8|H90B2_HUMAN	0	0	6	/core/www/modules/match_peptides/blast_html4.php?run_id=50299&search_id=51817&scans_id=50299&peptide_id=2536&scanf=12034&charge=2&value=6	R.YESLTDPSKLDSGKELK.I	/core/www/modules/show_out/show_out_wrapper.php?run_id=50299&search_id=51817&scans_id=50299&peptide_id=2536&scanf=12034&charge=2&value=R.YESLTDPSKLDSGKELK.I	YESLTDPSKLDSGKELK	17	56	72
12037	12037	56.58	2539	12037	9268	1279.7	640.356	/core/www/modules//monocle/view/?run_id=50299&search_id=51817&scans_id=50299&peptide_id=2539&scanf=12037&charge=2&value=640.35570	0	640.355	2	13	ITMS	35	9357.5	12025	2	0	51817	50299	50299	76189	50299.12037.9268.2	1	1279.7	640.354	2.88	0.004	2.155	0.016	0.016	543.7	0.00184	13/20	/core/www/modules//sdig/index.php?run_id=50299&search_id=51817&scans_id=50299&peptide_id=2539&scanf=12037&charge=2&value=13/20	13	20	sp|Q13393|PLD1_HUMAN	/core/www/modules//consensus/?run_id=50299&search_id=51817&scans_id=50299&peptide_id=2539&scanf=12037&charge=2&value=sp|Q13393|PLD1_HUMAN	0	0	1	/core/www/modules/match_peptides/blast_html4.php?run_id=50299&search_id=51817&scans_id=50299&peptide_id=2539&scanf=12037&charge=2&value=1	K.NEPVQNLPIQK.S	/core/www/modules/show_out/show_out_wrapper.php?run_id=50299&search_id=51817&scans_id=50299&peptide_id=2539&scanf=12037&charge=2&value=K.NEPVQNLPIQK.S	NEPVQNLPIQK	11	529	539
12059	12059	56.66	2560	12059	9288	901.536	451.272	/core/www/modules//monocle/view/?run_id=50299&search_id=51817&scans_id=50299&peptide_id=2560&scanf=12059&charge=2&value=451.27156	0	451.272	2	9	ITMS	35	14363	12051	2	0	51817	50299	50299	76189	50299.12059.9288.2	1	901.535	451.271	0.56	0.001	2.014	0.064	0.064	458.7	0.00218	2021-11-16	/core/www/modules//sdig/index.php?run_id=50299&search_id=51817&scans_id=50299&peptide_id=2560&scanf=12059&charge=2&value=11/16	11	16	sp|P10809|CH60_HUMAN	/core/www/modules//consensus/?run_id=50299&search_id=51817&scans_id=50299&peptide_id=2560&scanf=12059&charge=2&value=sp|P10809|CH60_HUMAN	0	0	5	/core/www/modules/match_peptides/blast_html4.php?run_id=50299&search_id=51817&scans_id=50299&peptide_id=2560&scanf=12059&charge=2&value=5	K.LSDGVAVLK.V	/core/www/modules/show_out/show_out_wrapper.php?run_id=50299&search_id=51817&scans_id=50299&peptide_id=2560&scanf=12059&charge=2&value=K.LSDGVAVLK.V	LSDGVAVLK	9	397	405
12074	12074	56.71	2575	12074	9301	1665.79	833.399	/core/www/modules//monocle/view/?run_id=50299&search_id=51817&scans_id=50299&peptide_id=2575&scanf=12074&charge=2&value=833.39927	0	833.399	2	5	ITMS	35	9187.2	12070	2	0	51817	50299	50299	76189	50299.12074.9301.2	1	1665.79	833.399	0.69	0.001	4.493	0.537	0.537	1968	0.00051	22/28	/core/www/modules//sdig/index.php?run_id=50299&search_id=51817&scans_id=50299&peptide_id=2575&scanf=12074&charge=2&value=22/28	22	28	sp|P11142|HSP7C_HUMAN	/core/www/modules//consensus/?run_id=50299&search_id=51817&scans_id=50299&peptide_id=2575&scanf=12074&charge=2&value=sp|P11142|HSP7C_HUMAN	0	0	12	/core/www/modules/match_peptides/blast_html4.php?run_id=50299&search_id=51817&scans_id=50299&peptide_id=2575&scanf=12074&charge=2&value=12	K.NQVAM*NPTNTVFDAK.R	/core/www/modules/show_out/show_out_wrapper.php?run_id=50299&search_id=51817&scans_id=50299&peptide_id=2575&scanf=12074&charge=2&value=K.NQVAM*NPTNTVFDAK.R	NQVAM*NPTNTVFDAK	15	57	71
12107	12107	56.81	2608	12107	9332	1665.79	833.399	/core/www/modules//monocle/view/?run_id=50299&search_id=51817&scans_id=50299&peptide_id=2608&scanf=12107&charge=2&value=833.39909	0	833.901	2	15	ITMS	35	5457.8	12093	2	0	51817	50299	50299	76189	50299.12107.9332.2	1	1665.79	833.399	0.48	0.001	3.99	0.404	0.404	1122.4	0.00089	19/28	/core/www/modules//sdig/index.php?run_id=50299&search_id=51817&scans_id=50299&peptide_id=2608&scanf=12107&charge=2&value=19/28	19	28	sp|P11142|HSP7C_HUMAN	/core/www/modules//consensus/?run_id=50299&search_id=51817&scans_id=50299&peptide_id=2608&scanf=12107&charge=2&value=sp|P11142|HSP7C_HUMAN	0	0	12	/core/www/modules/match_peptides/blast_html4.php?run_id=50299&search_id=51817&scans_id=50299&peptide_id=2608&scanf=12107&charge=2&value=12	K.NQVAM*NPTNTVFDAK.R	/core/www/modules/show_out/show_out_wrapper.php?run_id=50299&search_id=51817&scans_id=50299&peptide_id=2608&scanf=12107&charge=2&value=K.NQVAM*NPTNTVFDAK.R	NQVAM*NPTNTVFDAK	15	57	71
12113	12113	56.84	2614	12113	9337	1009.52	505.264	/core/www/modules//monocle/view/?run_id=50299&search_id=51817&scans_id=50299&peptide_id=2614&scanf=12113&charge=2&value=505.26424	0	505.264	2	2	ITMS	35	88162.5	12112	2	0	51817	50299	50299	76189	50299.12113.9337.2	1	1009.52	505.264	1.12	0.001	1.565	0.331	0.331	196.4	0.00509	2021-10-14	/core/www/modules//sdig/index.php?run_id=50299&search_id=51817&scans_id=50299&peptide_id=2614&scanf=12113&charge=2&value=10/14	10	14	sp|Q13393|PLD1_HUMAN	/core/www/modules//consensus/?run_id=50299&search_id=51817&scans_id=50299&peptide_id=2614&scanf=12113&charge=2&value=sp|Q13393|PLD1_HUMAN	0	0	1	/core/www/modules/match_peptides/blast_html4.php?run_id=50299&search_id=51817&scans_id=50299&peptide_id=2614&scanf=12113&charge=2&value=1	K.QLEDYLTK.I	/core/www/modules/show_out/show_out_wrapper.php?run_id=50299&search_id=51817&scans_id=50299&peptide_id=2614&scanf=12113&charge=2&value=K.QLEDYLTK.I	QLEDYLTK	8	182	189
12167	12167	57.01	2670	12167	9388	1458.83	729.92	/core/www/modules//monocle/view/?run_id=50299&search_id=51817&scans_id=50299&peptide_id=2670&scanf=12167&charge=2&value=729.92007	0	730.422	2	8	ITMS	35	10019.1	12160	2	0	51817	50299	50299	76189	50299.12167.9388.2	1	1458.83	729.919	0.9	0.001	2.496	0.299	0.299	407.9	0.00245	2021-12-24	/core/www/modules//sdig/index.php?run_id=50299&search_id=51817&scans_id=50299&peptide_id=2670&scanf=12167&charge=2&value=12/24	12	24	sp|P23396|RS3_HUMAN	/core/www/modules//consensus/?run_id=50299&search_id=51817&scans_id=50299&peptide_id=2670&scanf=12167&charge=2&value=sp|P23396|RS3_HUMAN	0	0	6	/core/www/modules/match_peptides/blast_html4.php?run_id=50299&search_id=51817&scans_id=50299&peptide_id=2670&scanf=12167&charge=2&value=6	K.KPLPDHVSIVEPK.D	/core/www/modules/show_out/show_out_wrapper.php?run_id=50299&search_id=51817&scans_id=50299&peptide_id=2670&scanf=12167&charge=2&value=K.KPLPDHVSIVEPK.D	KPLPDHVSIVEPK	13	202	214
12169	12169	57.02	2672	12169	9390	1808.93	904.971	/core/www/modules//monocle/view/?run_id=50299&search_id=51817&scans_id=50299&peptide_id=2672&scanf=12169&charge=2&value=904.97082	0	904.971	2	10	ITMS	35	3464.8	12160	2	0	51817	50299	50299	76189	50299.12169.9390.2	1	1808.94	904.973	-2.47	-0.004	2.098	0.239	0.239	305.4	0.00327	13/30	/core/www/modules//sdig/index.php?run_id=50299&search_id=51817&scans_id=50299&peptide_id=2672&scanf=12169&charge=2&value=13/30	13	30	sp|Q58FF8|H90B2_HUMAN	/core/www/modules//consensus/?run_id=50299&search_id=51817&scans_id=50299&peptide_id=2672&scanf=12169&charge=2&value=sp|Q58FF8|H90B2_HUMAN	0	0	12	/core/www/modules/match_peptides/blast_html4.php?run_id=50299&search_id=51817&scans_id=50299&peptide_id=2672&scanf=12169&charge=2&value=12	K.IRYESLTDPSKLDSGK.E	/core/www/modules/show_out/show_out_wrapper.php?run_id=50299&search_id=51817&scans_id=50299&peptide_id=2672&scanf=12169&charge=2&value=K.IRYESLTDPSKLDSGK.E	IRYESLTDPSKLDSGK	16	54	69
12181	12181	57.06	2684	12181	9401	1458.83	729.92	/core/www/modules//monocle/view/?run_id=50299&search_id=51817&scans_id=50299&peptide_id=2684&scanf=12181&charge=2&value=729.91968	0	729.919	2	11	ITMS	35	8629.3	12171	2	0	51817	50299	50299	76189	50299.12181.9401.2	1	1458.83	729.919	0.38	0.001	2.77	0.291	0.291	656.9	0.00152	14/24	/core/www/modules//sdig/index.php?run_id=50299&search_id=51817&scans_id=50299&peptide_id=2684&scanf=12181&charge=2&value=14/24	14	24	sp|P23396|RS3_HUMAN	/core/www/modules//consensus/?run_id=50299&search_id=51817&scans_id=50299&peptide_id=2684&scanf=12181&charge=2&value=sp|P23396|RS3_HUMAN	0	0	6	/core/www/modules/match_peptides/blast_html4.php?run_id=50299&search_id=51817&scans_id=50299&peptide_id=2684&scanf=12181&charge=2&value=6	K.KPLPDHVSIVEPK.D	/core/www/modules/show_out/show_out_wrapper.php?run_id=50299&search_id=51817&scans_id=50299&peptide_id=2684&scanf=12181&charge=2&value=K.KPLPDHVSIVEPK.D	KPLPDHVSIVEPK	13	202	214
12197	12197	57.12	2699	12197	9415	1009.52	505.264	/core/www/modules//monocle/view/?run_id=50299&search_id=51817&scans_id=50299&peptide_id=2699&scanf=12197&charge=2&value=505.26426	0	505.265	2	2	ITMS	35	27366.7	12196	2	0	51817	50299	50299	76189	50299.12197.9415.2	1	1009.52	505.264	1.16	0.001	1.806	0.279	0.279	200.9	0.00498	2021-10-14	/core/www/modules//sdig/index.php?run_id=50299&search_id=51817&scans_id=50299&peptide_id=2699&scanf=12197&charge=2&value=10/14	10	14	sp|Q13393|PLD1_HUMAN	/core/www/modules//consensus/?run_id=50299&search_id=51817&scans_id=50299&peptide_id=2699&scanf=12197&charge=2&value=sp|Q13393|PLD1_HUMAN	0	0	1	/core/www/modules/match_peptides/blast_html4.php?run_id=50299&search_id=51817&scans_id=50299&peptide_id=2699&scanf=12197&charge=2&value=1	K.QLEDYLTK.I	/core/www/modules/show_out/show_out_wrapper.php?run_id=50299&search_id=51817&scans_id=50299&peptide_id=2699&scanf=12197&charge=2&value=K.QLEDYLTK.I	QLEDYLTK	8	182	189
12206	12206	57.15	2709	12206	9424	1275.64	638.326	/core/www/modules//monocle/view/?run_id=50299&search_id=51817&scans_id=50299&peptide_id=2709&scanf=12206&charge=2&value=638.32555	0	638.325	2	11	ITMS	35	19192.8	12196	2	0	51817	50299	50299	76189	50299.12206.9424.2	1	1275.64	638.325	0.89	0.001	3.346	0.383	0.383	1404.2	0.00071	18/22	/core/www/modules//sdig/index.php?run_id=50299&search_id=51817&scans_id=50299&peptide_id=2709&scanf=12206&charge=2&value=18/22	18	22	sp|P14625|ENPL_HUMAN	/core/www/modules//consensus/?run_id=50299&search_id=51817&scans_id=50299&peptide_id=2709&scanf=12206&charge=2&value=sp|P14625|ENPL_HUMAN	0	0	12	/core/www/modules/match_peptides/blast_html4.php?run_id=50299&search_id=51817&scans_id=50299&peptide_id=2709&scanf=12206&charge=2&value=12	R.ELISNASDALDK.I	/core/www/modules/show_out/show_out_wrapper.php?run_id=50299&search_id=51817&scans_id=50299&peptide_id=2709&scanf=12206&charge=2&value=R.ELISNASDALDK.I	ELISNASDALDK	12	103	114
12211	12211	57.17	2714	12211	9428	1089.62	545.312	/core/www/modules//monocle/view/?run_id=50299&search_id=51817&scans_id=50299&peptide_id=2714&scanf=12211&charge=2&value=545.31210	0	545.312	2	4	ITMS	35	15031.9	12208	2	0	51817	50299	50299	76189	50299.12211.9428.2	1	1089.61	545.311	1.78	0.002	2.659	0.468	0.468	1365.7	0.00073	17/20	/core/www/modules//sdig/index.php?run_id=50299&search_id=51817&scans_id=50299&peptide_id=2714&scanf=12211&charge=2&value=17/20	17	20	sp|Q9Y4B6|DCAF1_HUMAN	/core/www/modules//consensus/?run_id=50299&search_id=51817&scans_id=50299&peptide_id=2714&scanf=12211&charge=2&value=sp|Q9Y4B6|DCAF1_HUMAN	0	0	0	/core/www/modules/match_peptides/blast_html4.php?run_id=50299&search_id=51817&scans_id=50299&peptide_id=2714&scanf=12211&charge=2&value=0	K.GLGETATVLTK.E	/core/www/modules/show_out/show_out_wrapper.php?run_id=50299&search_id=51817&scans_id=50299&peptide_id=2714&scanf=12211&charge=2&value=K.GLGETATVLTK.E	GLGETATVLTK	11	862	872
12232	12232	57.24	2734	12232	9447	1946.02	649.346	/core/www/modules//monocle/view/?run_id=50299&search_id=51817&scans_id=50299&peptide_id=2734&scanf=12232&charge=3&value=649.34559	0	649.345	3	7	ITMS	35	20891	12226	2	0	51817	50299	50299	76189	50299.12232.9447.3	1	1946.02	649.345	1.01	0.002	2.425	0.308	0.308	650.9	0.00154	27/72	/core/www/modules//sdig/index.php?run_id=50299&search_id=51817&scans_id=50299&peptide_id=2734&scanf=12232&charge=3&value=27/72	27	72	sp|O00203|AP3B1_HUMAN	/core/www/modules//consensus/?run_id=50299&search_id=51817&scans_id=50299&peptide_id=2734&scanf=12232&charge=3&value=sp|O00203|AP3B1_HUMAN	0	0	3	/core/www/modules/match_peptides/blast_html4.php?run_id=50299&search_id=51817&scans_id=50299&peptide_id=2734&scanf=12232&charge=3&value=3	K.VVNVANVGAVPSGQDNIHR.F	/core/www/modules/show_out/show_out_wrapper.php?run_id=50299&search_id=51817&scans_id=50299&peptide_id=2734&scanf=12232&charge=3&value=K.VVNVANVGAVPSGQDNIHR.F	VVNVANVGAVPSGQDNIHR	19	1026	1044
12234	12234	57.25	2736	12234	9449	1491.75	746.381	/core/www/modules//monocle/view/?run_id=50299&search_id=51817&scans_id=50299&peptide_id=2736&scanf=12234&charge=2&value=746.38100	0	746.883	2	9	ITMS	35	15975.4	12226	2	0	51817	50299	50299	76189	50299.12234.9449.2	1	1491.75	746.381	0.11	0	3.723	0.584	0.584	1036.2	0.00097	21/28	/core/www/modules//sdig/index.php?run_id=50299&search_id=51817&scans_id=50299&peptide_id=2736&scanf=12234&charge=2&value=21/28	21	28	sp|P62829|RL23_HUMAN	/core/www/modules//consensus/?run_id=50299&search_id=51817&scans_id=50299&peptide_id=2736&scanf=12234&charge=2&value=sp|P62829|RL23_HUMAN	0	0	5	/core/www/modules/match_peptides/blast_html4.php?run_id=50299&search_id=51817&scans_id=50299&peptide_id=2736&scanf=12234&charge=2&value=5	R.LPAAGVGDM*VM*ATVK.K	/core/www/modules/show_out/show_out_wrapper.php?run_id=50299&search_id=51817&scans_id=50299&peptide_id=2736&scanf=12234&charge=2&value=R.LPAAGVGDM*VM*ATVK.K	LPAAGVGDM*VM*ATVK	15	52	66
12242	12242	57.28	2744	12242	9456	1518.73	759.868	/core/www/modules//monocle/view/?run_id=50299&search_id=51817&scans_id=50299&peptide_id=2744&scanf=12242&charge=2&value=759.86839	0	759.868	2	2	ITMS	35	24167.3	12241	2	0	51817	50299	50299	76189	50299.12242.9456.2	1	1518.73	759.868	0.9	0.001	3.588	0.36	0.36	1043	0.00096	16/24	/core/www/modules//sdig/index.php?run_id=50299&search_id=51817&scans_id=50299&peptide_id=2744&scanf=12242&charge=2&value=16/24	16	24	sp|O95373|IPO7_HUMAN	/core/www/modules//consensus/?run_id=50299&search_id=51817&scans_id=50299&peptide_id=2744&scanf=12242&charge=2&value=sp|O95373|IPO7_HUMAN	0	0	1	/core/www/modules/match_peptides/blast_html4.php?run_id=50299&search_id=51817&scans_id=50299&peptide_id=2744&scanf=12242&charge=2&value=1	R.ETENDDLTNVIQK.M	/core/www/modules/show_out/show_out_wrapper.php?run_id=50299&search_id=51817&scans_id=50299&peptide_id=2744&scanf=12242&charge=2&value=R.ETENDDLTNVIQK.M	ETENDDLTNVIQK	13	552	564
12250	12250	57.3	2753	12250	9464	1281.72	641.363	/core/www/modules//monocle/view/?run_id=50299&search_id=51817&scans_id=50299&peptide_id=2753&scanf=12250&charge=2&value=641.36270	0	641.865	2	10	ITMS	35	8851.2	12241	2	0	51817	50299	50299	76189	50299.12250.9464.2	1	1281.72	641.362	1.51	0.002	2.713	0.411	0.411	551.5	0.00181	15/26	/core/www/modules//sdig/index.php?run_id=50299&search_id=51817&scans_id=50299&peptide_id=2753&scanf=12250&charge=2&value=15/26	15	26	sp|Q13428|TCOF_HUMAN	/core/www/modules//consensus/?run_id=50299&search_id=51817&scans_id=50299&peptide_id=2753&scanf=12250&charge=2&value=sp|Q13428|TCOF_HUMAN	0	0	5	/core/www/modules/match_peptides/blast_html4.php?run_id=50299&search_id=51817&scans_id=50299&peptide_id=2753&scanf=12250&charge=2&value=5	K.GSLGQGTAPVLPGK.T	/core/www/modules/show_out/show_out_wrapper.php?run_id=50299&search_id=51817&scans_id=50299&peptide_id=2753&scanf=12250&charge=2&value=K.GSLGQGTAPVLPGK.T	GSLGQGTAPVLPGK	14	733	746
12252	12252	57.31	2755	12252	9466	1946.02	973.514	/core/www/modules//monocle/view/?run_id=50299&search_id=51817&scans_id=50299&peptide_id=2755&scanf=12252&charge=2&value=973.51444	0	974.018	2	12	ITMS	35	6801.5	12241	2	0	51817	50299	50299	76189	50299.12252.9466.2	1	1946.02	973.514	0.69	0.001	4.454	0.459	0.459	825.5	0.00121	21/36	/core/www/modules//sdig/index.php?run_id=50299&search_id=51817&scans_id=50299&peptide_id=2755&scanf=12252&charge=2&value=21/36	21	36	sp|O00203|AP3B1_HUMAN	/core/www/modules//consensus/?run_id=50299&search_id=51817&scans_id=50299&peptide_id=2755&scanf=12252&charge=2&value=sp|O00203|AP3B1_HUMAN	0	0	3	/core/www/modules/match_peptides/blast_html4.php?run_id=50299&search_id=51817&scans_id=50299&peptide_id=2755&scanf=12252&charge=2&value=3	K.VVNVANVGAVPSGQDNIHR.F	/core/www/modules/show_out/show_out_wrapper.php?run_id=50299&search_id=51817&scans_id=50299&peptide_id=2755&scanf=12252&charge=2&value=K.VVNVANVGAVPSGQDNIHR.F	VVNVANVGAVPSGQDNIHR	19	1026	1044
12257	12257	57.33	2759	12257	9470	1277.65	639.331	/core/www/modules//monocle/view/?run_id=50299&search_id=51817&scans_id=50299&peptide_id=2759&scanf=12257&charge=2&value=639.33069	0	639.331	2	3	ITMS	35	13966.8	12255	2	0	51817	50299	50299	76189	50299.12257.9470.2	1	1277.66	639.332	-1.35	-0.002	2.618	0.168	0.168	542.4	0.00184	13/20	/core/www/modules//sdig/index.php?run_id=50299&search_id=51817&scans_id=50299&peptide_id=2759&scanf=12257&charge=2&value=13/20	13	20	sp|P49411|EFTU_HUMAN	/core/www/modules//consensus/?run_id=50299&search_id=51817&scans_id=50299&peptide_id=2759&scanf=12257&charge=2&value=sp|P49411|EFTU_HUMAN	0	0	0	/core/www/modules/match_peptides/blast_html4.php?run_id=50299&search_id=51817&scans_id=50299&peptide_id=2759&scanf=12257&charge=2&value=0	R.TVVTGIEM*FHK.S	/core/www/modules/show_out/show_out_wrapper.php?run_id=50299&search_id=51817&scans_id=50299&peptide_id=2759&scanf=12257&charge=2&value=R.TVVTGIEM*FHK.S	TVVTGIEM*FHK	11	301	311
12270	12270	57.38	2773	12270	9482	1009.52	505.264	/core/www/modules//monocle/view/?run_id=50299&search_id=51817&scans_id=50299&peptide_id=2773&scanf=12270&charge=2&value=505.26433	0	505.265	2	2	ITMS	35	20553	12269	2	0	51817	50299	50299	76189	50299.12270.9482.2	1	1009.52	505.264	1.29	0.001	1.571	0.247	0.247	233.1	0.00429	2021-10-14	/core/www/modules//sdig/index.php?run_id=50299&search_id=51817&scans_id=50299&peptide_id=2773&scanf=12270&charge=2&value=10/14	10	14	sp|Q13393|PLD1_HUMAN	/core/www/modules//consensus/?run_id=50299&search_id=51817&scans_id=50299&peptide_id=2773&scanf=12270&charge=2&value=sp|Q13393|PLD1_HUMAN	0	0	1	/core/www/modules/match_peptides/blast_html4.php?run_id=50299&search_id=51817&scans_id=50299&peptide_id=2773&scanf=12270&charge=2&value=1	K.QLEDYLTK.I	/core/www/modules/show_out/show_out_wrapper.php?run_id=50299&search_id=51817&scans_id=50299&peptide_id=2773&scanf=12270&charge=2&value=K.QLEDYLTK.I	QLEDYLTK	8	182	189
12279	12279	57.41	2781	12279	9490	1009.52	505.264	/core/www/modules//monocle/view/?run_id=50299&search_id=51817&scans_id=50299&peptide_id=2781&scanf=12279&charge=2&value=505.26422	0	505.264	2	4	ITMS	35	22078.9	12276	2	0	51817	50299	50299	76189	50299.12279.9490.2	1	1009.52	505.264	1.07	0.001	1.491	0.204	0.204	92	0.01087	2021-07-14	/core/www/modules//sdig/index.php?run_id=50299&search_id=51817&scans_id=50299&peptide_id=2781&scanf=12279&charge=2&value=7/14	7	14	sp|Q13393|PLD1_HUMAN	/core/www/modules//consensus/?run_id=50299&search_id=51817&scans_id=50299&peptide_id=2781&scanf=12279&charge=2&value=sp|Q13393|PLD1_HUMAN	0	0	1	/core/www/modules/match_peptides/blast_html4.php?run_id=50299&search_id=51817&scans_id=50299&peptide_id=2781&scanf=12279&charge=2&value=1	K.QLEDYLTK.I	/core/www/modules/show_out/show_out_wrapper.php?run_id=50299&search_id=51817&scans_id=50299&peptide_id=2781&scanf=12279&charge=2&value=K.QLEDYLTK.I	QLEDYLTK	8	182	189
12281	12281	57.41	2784	12281	9492	1275.64	638.325	/core/www/modules//monocle/view/?run_id=50299&search_id=51817&scans_id=50299&peptide_id=2784&scanf=12281&charge=2&value=638.32549	0	638.827	2	6	ITMS	35	10063.7	12276	2	0	51817	50299	50299	76189	50299.12281.9492.2	1	1275.64	638.325	0.78	0.001	2.162	0.195	0.195	303.9	0.00329	2021-11-22	/core/www/modules//sdig/index.php?run_id=50299&search_id=51817&scans_id=50299&peptide_id=2784&scanf=12281&charge=2&value=11/22	11	22	sp|P14625|ENPL_HUMAN	/core/www/modules//consensus/?run_id=50299&search_id=51817&scans_id=50299&peptide_id=2784&scanf=12281&charge=2&value=sp|P14625|ENPL_HUMAN	0	0	12	/core/www/modules/match_peptides/blast_html4.php?run_id=50299&search_id=51817&scans_id=50299&peptide_id=2784&scanf=12281&charge=2&value=12	R.ELISNASDALDK.I	/core/www/modules/show_out/show_out_wrapper.php?run_id=50299&search_id=51817&scans_id=50299&peptide_id=2784&scanf=12281&charge=2&value=R.ELISNASDALDK.I	ELISNASDALDK	12	103	114
12305	12305	57.5	2806	12305	9513	1319.6	660.301	/core/www/modules//monocle/view/?run_id=50299&search_id=51817&scans_id=50299&peptide_id=2806&scanf=12305&charge=2&value=660.30121	0	660.301	2	3	ITMS	35	26649.7	12303	2	0	51817	50299	50299	76189	50299.12305.9513.2	1	1319.59	660.3	1.14	0.002	3.852	0.404	0.404	1374.8	0.00073	17/20	/core/www/modules//sdig/index.php?run_id=50299&search_id=51817&scans_id=50299&peptide_id=2806&scanf=12305&charge=2&value=17/20	17	20	sp|P11142|HSP7C_HUMAN	/core/www/modules//consensus/?run_id=50299&search_id=51817&scans_id=50299&peptide_id=2806&scanf=12305&charge=2&value=sp|P11142|HSP7C_HUMAN	0	0	14	/core/www/modules/match_peptides/blast_html4.php?run_id=50299&search_id=51817&scans_id=50299&peptide_id=2806&scanf=12305&charge=2&value=14	K.NSLESYAFNM*K.A	/core/www/modules/show_out/show_out_wrapper.php?run_id=50299&search_id=51817&scans_id=50299&peptide_id=2806&scanf=12305&charge=2&value=K.NSLESYAFNM*K.A	NSLESYAFNM*K	11	540	550
12330	12330	57.59	2831	12330	9536	2176	1088.5	/core/www/modules//monocle/view/?run_id=50299&search_id=51817&scans_id=50299&peptide_id=2831&scanf=12330&charge=2&value=1088.50281	0	1089	2	9	ITMS	35	2936.2	12322	2	0	51817	50299	50299	76189	50299.12330.9536.2	1	2175.99	1088.5	2.49	0.005	2.663	0.396	0.396	451.4	0.00222	15/40	/core/www/modules//sdig/index.php?run_id=50299&search_id=51817&scans_id=50299&peptide_id=2831&scanf=12330&charge=2&value=15/40	15	40	sp|P11021|GRP78_HUMAN	/core/www/modules//consensus/?run_id=50299&search_id=51817&scans_id=50299&peptide_id=2831&scanf=12330&charge=2&value=sp|P11021|GRP78_HUMAN	0	0	1	/core/www/modules/match_peptides/blast_html4.php?run_id=50299&search_id=51817&scans_id=50299&peptide_id=2831&scanf=12330&charge=2&value=1	K.LYGSAGPPPTGEEDTAEKDEL.-	/core/www/modules/show_out/show_out_wrapper.php?run_id=50299&search_id=51817&scans_id=50299&peptide_id=2831&scanf=12330&charge=2&value=K.LYGSAGPPPTGEEDTAEKDEL.-	LYGSAGPPPTGEEDTAEKDEL	21	634	654
12344	12344	57.64	2845	12344	9549	1132.65	566.828	/core/www/modules//monocle/view/?run_id=50299&search_id=51817&scans_id=50299&peptide_id=2845&scanf=12344&charge=2&value=566.82800	0	567.33	2	10	ITMS	35	12373.6	12335	2	0	51817	50299	50299	76189	50299.12344.9549.2	1	1132.65	566.827	1.22	0.001	2.14	0.115	0.115	217.8	0.00459	2021-10-18	/core/www/modules//sdig/index.php?run_id=50299&search_id=51817&scans_id=50299&peptide_id=2845&scanf=12344&charge=2&value=10/18	10	18	sp|P05141|ADT2_HUMAN	/core/www/modules//consensus/?run_id=50299&search_id=51817&scans_id=50299&peptide_id=2845&scanf=12344&charge=2&value=sp|P05141|ADT2_HUMAN	0	0	1	/core/www/modules/match_peptides/blast_html4.php?run_id=50299&search_id=51817&scans_id=50299&peptide_id=2845&scanf=12344&charge=2&value=1	K.QIFLGGVDKR.T	/core/www/modules/show_out/show_out_wrapper.php?run_id=50299&search_id=51817&scans_id=50299&peptide_id=2845&scanf=12344&charge=2&value=K.QIFLGGVDKR.T	QIFLGGVDKR	10	97	106
12381	12381	57.77	2883	12381	9583	1319.6	660.301	/core/www/modules//monocle/view/?run_id=50299&search_id=51817&scans_id=50299&peptide_id=2883&scanf=12381&charge=2&value=660.30119	0	660.302	2	7	ITMS	35	12211.8	12375	2	0	51817	50299	50299	76189	50299.12381.9583.2	1	1319.59	660.3	1.11	0.001	3.346	0.433	0.433	1072.6	0.00093	15/20	/core/www/modules//sdig/index.php?run_id=50299&search_id=51817&scans_id=50299&peptide_id=2883&scanf=12381&charge=2&value=15/20	15	20	sp|P11142|HSP7C_HUMAN	/core/www/modules//consensus/?run_id=50299&search_id=51817&scans_id=50299&peptide_id=2883&scanf=12381&charge=2&value=sp|P11142|HSP7C_HUMAN	0	0	14	/core/www/modules/match_peptides/blast_html4.php?run_id=50299&search_id=51817&scans_id=50299&peptide_id=2883&scanf=12381&charge=2&value=14	K.NSLESYAFNM*K.A	/core/www/modules/show_out/show_out_wrapper.php?run_id=50299&search_id=51817&scans_id=50299&peptide_id=2883&scanf=12381&charge=2&value=K.NSLESYAFNM*K.A	NSLESYAFNM*K	11	540	550
12387	12387	57.79	2889	12387	9589	834.447	417.727	/core/www/modules//monocle/view/?run_id=50299&search_id=51817&scans_id=50299&peptide_id=2889&scanf=12387&charge=2&value=417.72729	0	418.228	2	13	ITMS	35	9238.9	12375	2	0	51817	50299	50299	76189	50299.12387.9589.2	1	834.447	417.727	0.56	0	2.123	0.155	0.155	841	0.00119	2021-11-12	/core/www/modules//sdig/index.php?run_id=50299&search_id=51817&scans_id=50299&peptide_id=2889&scanf=12387&charge=2&value=11/12	11	12	sp|P68400|CSK21_HUMAN	/core/www/modules//consensus/?run_id=50299&search_id=51817&scans_id=50299&peptide_id=2889&scanf=12387&charge=2&value=sp|P68400|CSK21_HUMAN	0	0	7	/core/www/modules/match_peptides/blast_html4.php?run_id=50299&search_id=51817&scans_id=50299&peptide_id=2889&scanf=12387&charge=2&value=7	R.FNDILGR.H	/core/www/modules/show_out/show_out_wrapper.php?run_id=50299&search_id=51817&scans_id=50299&peptide_id=2889&scanf=12387&charge=2&value=R.FNDILGR.H	FNDILGR	7	269	275
12407	12407	57.86	2908	12407	9607	1158.64	579.823	/core/www/modules//monocle/view/?run_id=50299&search_id=51817&scans_id=50299&peptide_id=2908&scanf=12407&charge=2&value=579.82273	0	579.823	2	9	ITMS	35	7895	12399	2	0	51817	50299	50299	76189	50299.12407.9607.2	1	1158.64	579.822	1.48	0.002	1.516	0.146	0.146	292.5	0.00342	2021-10-20	/core/www/modules//sdig/index.php?run_id=50299&search_id=51817&scans_id=50299&peptide_id=2908&scanf=12407&charge=2&value=10/20	10	20	sp|Q9Y230|RUVB2_HUMAN	/core/www/modules//consensus/?run_id=50299&search_id=51817&scans_id=50299&peptide_id=2908&scanf=12407&charge=2&value=sp|Q9Y230|RUVB2_HUMAN	0	0	3	/core/www/modules/match_peptides/blast_html4.php?run_id=50299&search_id=51817&scans_id=50299&peptide_id=2908&scanf=12407&charge=2&value=3	K.VQAGDVITIDK.A	/core/www/modules/show_out/show_out_wrapper.php?run_id=50299&search_id=51817&scans_id=50299&peptide_id=2908&scanf=12407&charge=2&value=K.VQAGDVITIDK.A	VQAGDVITIDK	11	187	197
12432	12432	57.95	2934	12432	9630	1647.83	824.417	/core/www/modules//monocle/view/?run_id=50299&search_id=51817&scans_id=50299&peptide_id=2934&scanf=12432&charge=2&value=824.41678	0	824.918	2	9	ITMS	35	9804.1	12424	2	0	51817	50299	50299	76189	50299.12432.9630.2	1	1647.82	824.413	4.81	0.008	2.608	0.315	0.315	694.3	0.00144	17/30	/core/www/modules//sdig/index.php?run_id=50299&search_id=51817&scans_id=50299&peptide_id=2934&scanf=12432&charge=2&value=17/30	17	30	sp|P42167|LAP2B_HUMAN	/core/www/modules//consensus/?run_id=50299&search_id=51817&scans_id=50299&peptide_id=2934&scanf=12432&charge=2&value=sp|P42167|LAP2B_HUMAN	0	0	6	/core/www/modules/match_peptides/blast_html4.php?run_id=50299&search_id=51817&scans_id=50299&peptide_id=2934&scanf=12432&charge=2&value=6	R.SSTPLPTISSSAENTR.Q	/core/www/modules/show_out/show_out_wrapper.php?run_id=50299&search_id=51817&scans_id=50299&peptide_id=2934&scanf=12432&charge=2&value=R.SSTPLPTISSSAENTR.Q	SSTPLPTISSSAENTR	16	158	173
12438	12438	57.97	2940	12438	9636	2926.38	976.132	/core/www/modules//monocle/view/?run_id=50299&search_id=51817&scans_id=50299&peptide_id=2940&scanf=12438&charge=3&value=976.13220	0	976.132	3	15	ITMS	35	5217.3	12424	2	0	51817	50299	50299	76189	50299.12438.9636.3	1	2926.38	976.133	-0.92	-0.003	2.679	0.298	0.298	273.6	0.00365	23/116	/core/www/modules//sdig/index.php?run_id=50299&search_id=51817&scans_id=50299&peptide_id=2940&scanf=12438&charge=3&value=23/116	23	116	sp|O15355|PPM1G_HUMAN	/core/www/modules//consensus/?run_id=50299&search_id=51817&scans_id=50299&peptide_id=2940&scanf=12438&charge=3&value=sp|O15355|PPM1G_HUMAN	0	0	5	/core/www/modules/match_peptides/blast_html4.php?run_id=50299&search_id=51817&scans_id=50299&peptide_id=2940&scanf=12438&charge=3&value=5	R.GTEAGQVGEPGIPTGEAGPSC#SSASDKLPR.V	/core/www/modules/show_out/show_out_wrapper.php?run_id=50299&search_id=51817&scans_id=50299&peptide_id=2940&scanf=12438&charge=3&value=R.GTEAGQVGEPGIPTGEAGPSC#SSASDKLPR.V	GTEAGQVGEPGIPTGEAGPSC#SSASDKLPR	30	221	250
12459	12459	58.04	2961	12459	9656	1273.59	637.3	/core/www/modules//monocle/view/?run_id=50299&search_id=51817&scans_id=50299&peptide_id=2961&scanf=12459&charge=2&value=637.29969	0	637.802	2	18	ITMS	35	13372.2	12442	2	0	51817	50299	50299	76189	50299.12459.9656.2	1	1273.59	637.299	0.46	0.001	3.477	0.493	0.493	1413.1	0.00071	17/20	/core/www/modules//sdig/index.php?run_id=50299&search_id=51817&scans_id=50299&peptide_id=2961&scanf=12459&charge=2&value=17/20	17	20	sp|Q9NR50|EI2BG_HUMAN	/core/www/modules//consensus/?run_id=50299&search_id=51817&scans_id=50299&peptide_id=2961&scanf=12459&charge=2&value=sp|Q9NR50|EI2BG_HUMAN	0	0	0	/core/www/modules/match_peptides/blast_html4.php?run_id=50299&search_id=51817&scans_id=50299&peptide_id=2961&scanf=12459&charge=2&value=0	R.AYDASLAM*LM*R.K	/core/www/modules/show_out/show_out_wrapper.php?run_id=50299&search_id=51817&scans_id=50299&peptide_id=2961&scanf=12459&charge=2&value=R.AYDASLAM*LM*R.K	AYDASLAM*LM*R	11	123	133
12469	12469	58.07	2971	12469	9665	1392.82	696.915	/core/www/modules//monocle/view/?run_id=50299&search_id=51817&scans_id=50299&peptide_id=2971&scanf=12469&charge=2&value=696.91520	0	696.915	2	8	ITMS	35	12681.9	12462	2	0	51817	50299	50299	76189	50299.12469.9665.2	1	1392.82	696.914	1.58	0.002	3.027	0.249	0.249	851.5	0.00117	15/24	/core/www/modules//sdig/index.php?run_id=50299&search_id=51817&scans_id=50299&peptide_id=2971&scanf=12469&charge=2&value=15/24	15	24	sp|P31689|DNJA1_HUMAN	/core/www/modules//consensus/?run_id=50299&search_id=51817&scans_id=50299&peptide_id=2971&scanf=12469&charge=2&value=sp|P31689|DNJA1_HUMAN	0	0	2	/core/www/modules/match_peptides/blast_html4.php?run_id=50299&search_id=51817&scans_id=50299&peptide_id=2971&scanf=12469&charge=2&value=2	R.TIVITSHPGQIVK.H	/core/www/modules/show_out/show_out_wrapper.php?run_id=50299&search_id=51817&scans_id=50299&peptide_id=2971&scanf=12469&charge=2&value=R.TIVITSHPGQIVK.H	TIVITSHPGQIVK	13	284	296
12471	12471	58.08	2974	12471	9667	2197.95	733.321	/core/www/modules//monocle/view/?run_id=50299&search_id=51817&scans_id=50299&peptide_id=2974&scanf=12471&charge=3&value=733.32114	0	733.655	3	10	ITMS	35	8715.5	12462	2	0	51817	50299	50299	76189	50299.12471.9667.3	1	2197.95	733.32	1.53	0.003	3.096	0.165	0.165	379.6	0.00263	20/72	/core/www/modules//sdig/index.php?run_id=50299&search_id=51817&scans_id=50299&peptide_id=2974&scanf=12471&charge=3&value=20/72	20	72	sp|P53041|PPP5_HUMAN	/core/www/modules//consensus/?run_id=50299&search_id=51817&scans_id=50299&peptide_id=2974&scanf=12471&charge=3&value=sp|P53041|PPP5_HUMAN	0	0	10	/core/www/modules/match_peptides/blast_html4.php?run_id=50299&search_id=51817&scans_id=50299&peptide_id=2974&scanf=12471&charge=3&value=10	R.GNHETDNM*NQIYGFEGEVK.A	/core/www/modules/show_out/show_out_wrapper.php?run_id=50299&search_id=51817&scans_id=50299&peptide_id=2974&scanf=12471&charge=3&value=R.GNHETDNM*NQIYGFEGEVK.A	GNHETDNM*NQIYGFEGEVK	19	302	320
12477	12477	58.1	2980	12477	9673	2197.95	1099.48	/core/www/modules//monocle/view/?run_id=50299&search_id=51817&scans_id=50299&peptide_id=2980&scanf=12477&charge=2&value=1099.47827	0	1099.48	2	16	ITMS	35	2669	12462	2	0	51817	50299	50299	76189	50299.12477.9673.2	1	2197.95	1099.48	1.72	0.004	3.234	0.523	0.523	346.6	0.00289	14/36	/core/www/modules//sdig/index.php?run_id=50299&search_id=51817&scans_id=50299&peptide_id=2980&scanf=12477&charge=2&value=14/36	14	36	sp|P53041|PPP5_HUMAN	/core/www/modules//consensus/?run_id=50299&search_id=51817&scans_id=50299&peptide_id=2980&scanf=12477&charge=2&value=sp|P53041|PPP5_HUMAN	0	0	10	/core/www/modules/match_peptides/blast_html4.php?run_id=50299&search_id=51817&scans_id=50299&peptide_id=2980&scanf=12477&charge=2&value=10	R.GNHETDNM*NQIYGFEGEVK.A	/core/www/modules/show_out/show_out_wrapper.php?run_id=50299&search_id=51817&scans_id=50299&peptide_id=2980&scanf=12477&charge=2&value=R.GNHETDNM*NQIYGFEGEVK.A	GNHETDNM*NQIYGFEGEVK	19	302	320
12479	12479	58.1	2982	12479	9675	1242.68	621.844	/core/www/modules//monocle/view/?run_id=50299&search_id=51817&scans_id=50299&peptide_id=2982&scanf=12479&charge=2&value=621.84425	0	621.844	2	18	ITMS	35	17962.4	12462	2	0	51817	50299	50299	76189	50299.12479.9675.2	1	1242.68	621.844	0.93	0.001	3.409	0.443	0.443	863	0.00116	17/24	/core/www/modules//sdig/index.php?run_id=50299&search_id=51817&scans_id=50299&peptide_id=2982&scanf=12479&charge=2&value=17/24	17	24	sp|P35268|RL22_HUMAN	/core/www/modules//consensus/?run_id=50299&search_id=51817&scans_id=50299&peptide_id=2982&scanf=12479&charge=2&value=sp|P35268|RL22_HUMAN	0	0	7	/core/www/modules/match_peptides/blast_html4.php?run_id=50299&search_id=51817&scans_id=50299&peptide_id=2982&scanf=12479&charge=2&value=7	K.AGNLGGGVVTIER.S	/core/www/modules/show_out/show_out_wrapper.php?run_id=50299&search_id=51817&scans_id=50299&peptide_id=2982&scanf=12479&charge=2&value=K.AGNLGGGVVTIER.S	AGNLGGGVVTIER	13	53	65
12489	12489	58.14	2992	12489	9684	1319.6	660.301	/core/www/modules//monocle/view/?run_id=50299&search_id=51817&scans_id=50299&peptide_id=2992&scanf=12489&charge=2&value=660.30133	0	660.301	2	8	ITMS	35	9023.3	12482	2	0	51817	50299	50299	76189	50299.12489.9684.2	1	1319.59	660.3	1.33	0.002	1.896	0.039	0.039	319.5	0.00313	2021-11-20	/core/www/modules//sdig/index.php?run_id=50299&search_id=51817&scans_id=50299&peptide_id=2992&scanf=12489&charge=2&value=11/20	11	20	sp|P11142|HSP7C_HUMAN	/core/www/modules//consensus/?run_id=50299&search_id=51817&scans_id=50299&peptide_id=2992&scanf=12489&charge=2&value=sp|P11142|HSP7C_HUMAN	0	0	14	/core/www/modules/match_peptides/blast_html4.php?run_id=50299&search_id=51817&scans_id=50299&peptide_id=2992&scanf=12489&charge=2&value=14	K.NSLESYAFNM*K.A	/core/www/modules/show_out/show_out_wrapper.php?run_id=50299&search_id=51817&scans_id=50299&peptide_id=2992&scanf=12489&charge=2&value=K.NSLESYAFNM*K.A	NSLESYAFNM*K	11	540	550
12497	12497	58.17	2999	12497	9691	1432.74	716.876	/core/www/modules//monocle/view/?run_id=50299&search_id=51817&scans_id=50299&peptide_id=2999&scanf=12497&charge=2&value=716.87579	0	716.875	2	4	ITMS	35	11581.3	12494	2	0	51817	50299	50299	76189	50299.12497.9691.2	1	1432.74	716.875	0.89	0.001	3.998	0.516	0.516	1798.6	0.00056	19/24	/core/www/modules//sdig/index.php?run_id=50299&search_id=51817&scans_id=50299&peptide_id=2999&scanf=12497&charge=2&value=19/24	19	24	sp|P35030|TRY3_HUMAN	/core/www/modules//consensus/?run_id=50299&search_id=51817&scans_id=50299&peptide_id=2999&scanf=12497&charge=2&value=sp|P35030|TRY3_HUMAN	0	0	5	/core/www/modules/match_peptides/blast_html4.php?run_id=50299&search_id=51817&scans_id=50299&peptide_id=2999&scanf=12497&charge=2&value=5	K.VLEGNEQFINAAK.I	/core/www/modules/show_out/show_out_wrapper.php?run_id=50299&search_id=51817&scans_id=50299&peptide_id=2999&scanf=12497&charge=2&value=K.VLEGNEQFINAAK.I	VLEGNEQFINAAK	13	137	149
12503	12503	58.19	3006	12503	9697	1983.98	992.493	/core/www/modules//monocle/view/?run_id=50299&search_id=51817&scans_id=50299&peptide_id=3006&scanf=12503&charge=2&value=992.49305	0	992.994	2	10	ITMS	35	3361.9	12494	2	0	51817	50299	50299	76189	50299.12503.9697.2	1	1983.98	992.494	-0.81	-0.002	2.095	0.11	0.11	273.3	0.00366	13/32	/core/www/modules//sdig/index.php?run_id=50299&search_id=51817&scans_id=50299&peptide_id=3006&scanf=12503&charge=2&value=13/32	13	32	sp|P54687|BCAT1_HUMAN	/core/www/modules//consensus/?run_id=50299&search_id=51817&scans_id=50299&peptide_id=3006&scanf=12503&charge=2&value=sp|P54687|BCAT1_HUMAN	0	0	1	/core/www/modules/match_peptides/blast_html4.php?run_id=50299&search_id=51817&scans_id=50299&peptide_id=3006&scanf=12503&charge=2&value=1	R.YLTM*DDLTTALEGNRVR.E	/core/www/modules/show_out/show_out_wrapper.php?run_id=50299&search_id=51817&scans_id=50299&peptide_id=3006&scanf=12503&charge=2&value=R.YLTM*DDLTTALEGNRVR.E	YLTM*DDLTTALEGNRVR	17	310	326
12510	12510	58.21	3014	12510	9704	1090.6	545.805	/core/www/modules//monocle/view/?run_id=50299&search_id=51817&scans_id=50299&peptide_id=3014&scanf=12510&charge=2&value=545.80460	0	545.804	2	17	ITMS	35	11132.1	12494	2	0	51817	50299	50299	76189	50299.12510.9704.2	1	1090.6	545.804	1.46	0.002	2.249	0.036	0.036	529.8	0.00189	13/16	/core/www/modules//sdig/index.php?run_id=50299&search_id=51817&scans_id=50299&peptide_id=3014&scanf=12510&charge=2&value=13/16	13	16	sp|O95373|IPO7_HUMAN	/core/www/modules//consensus/?run_id=50299&search_id=51817&scans_id=50299&peptide_id=3014&scanf=12510&charge=2&value=sp|O95373|IPO7_HUMAN	0	0	2	/core/www/modules/match_peptides/blast_html4.php?run_id=50299&search_id=51817&scans_id=50299&peptide_id=3014&scanf=12510&charge=2&value=2	K.AIFQTIQNR.N	/core/www/modules/show_out/show_out_wrapper.php?run_id=50299&search_id=51817&scans_id=50299&peptide_id=3014&scanf=12510&charge=2&value=K.AIFQTIQNR.N	AIFQTIQNR	9	964	972
12516	12516	58.24	3019	12516	9709	1233.63	617.317	/core/www/modules//monocle/view/?run_id=50299&search_id=51817&scans_id=50299&peptide_id=3019&scanf=12516&charge=2&value=617.31708	0	617.317	2	3	ITMS	35	20637.2	12514	2	0	51817	50299	50299	76189	50299.12516.9709.2	1	1233.63	617.316	1.04	0.001	3.046	0.339	0.339	873.8	0.00114	16/22	/core/www/modules//sdig/index.php?run_id=50299&search_id=51817&scans_id=50299&peptide_id=3019&scanf=12516&charge=2&value=16/22	16	22	sp|P11021|GRP78_HUMAN	/core/www/modules//consensus/?run_id=50299&search_id=51817&scans_id=50299&peptide_id=3019&scanf=12516&charge=2&value=sp|P11021|GRP78_HUMAN	0	0	2	/core/www/modules/match_peptides/blast_html4.php?run_id=50299&search_id=51817&scans_id=50299&peptide_id=3019&scanf=12516&charge=2&value=2	K.DAGTIAGLNVM*R.I	/core/www/modules/show_out/show_out_wrapper.php?run_id=50299&search_id=51817&scans_id=50299&peptide_id=3019&scanf=12516&charge=2&value=K.DAGTIAGLNVM*R.I	DAGTIAGLNVM*R	12	186	197
12517	12517	58.24	3020	12517	9710	1107.61	554.307	/core/www/modules//monocle/view/?run_id=50299&search_id=51817&scans_id=50299&peptide_id=3020&scanf=12517&charge=2&value=554.30666	0	554.306	2	4	ITMS	35	15655.1	12514	2	0	51817	50299	50299	76189	50299.12517.9710.2	1	1107.6	554.306	1.41	0.002	2.07	0.163	0.163	257.7	0.00388	2021-10-18	/core/www/modules//sdig/index.php?run_id=50299&search_id=51817&scans_id=50299&peptide_id=3020&scanf=12517&charge=2&value=10/18	10	18	sp|Q06830|PRDX1_HUMAN	/core/www/modules//consensus/?run_id=50299&search_id=51817&scans_id=50299&peptide_id=3020&scanf=12517&charge=2&value=sp|Q06830|PRDX1_HUMAN	0	0	2	/core/www/modules/match_peptides/blast_html4.php?run_id=50299&search_id=51817&scans_id=50299&peptide_id=3020&scanf=12517&charge=2&value=2	R.TIAQDYGVLK.A	/core/www/modules/show_out/show_out_wrapper.php?run_id=50299&search_id=51817&scans_id=50299&peptide_id=3020&scanf=12517&charge=2&value=R.TIAQDYGVLK.A	TIAQDYGVLK	10	111	120
12529	12529	58.28	3032	12529	9721	1303.6	652.302	/core/www/modules//monocle/view/?run_id=50299&search_id=51817&scans_id=50299&peptide_id=3032&scanf=12529&charge=2&value=652.30231	0	652.301	2	2	ITMS	35	20515.3	12528	2	0	51817	50299	50299	76189	50299.12529.9721.2	1	1303.6	652.303	-1.06	-0.001	3.127	0.412	0.412	582.6	0.00172	16/20	/core/www/modules//sdig/index.php?run_id=50299&search_id=51817&scans_id=50299&peptide_id=3032&scanf=12529&charge=2&value=16/20	16	20	sp|P34931|HS71L_HUMAN	/core/www/modules//consensus/?run_id=50299&search_id=51817&scans_id=50299&peptide_id=3032&scanf=12529&charge=2&value=sp|P34931|HS71L_HUMAN	0	0	23	/core/www/modules/match_peptides/blast_html4.php?run_id=50299&search_id=51817&scans_id=50299&peptide_id=3032&scanf=12529&charge=2&value=23	K.NALESYAFNM*K.S	/core/www/modules/show_out/show_out_wrapper.php?run_id=50299&search_id=51817&scans_id=50299&peptide_id=3032&scanf=12529&charge=2&value=K.NALESYAFNM*K.S	NALESYAFNM*K	11	542	552
12551	12551	58.36	3054	12551	9741	1595.85	798.428	/core/www/modules//monocle/view/?run_id=50299&search_id=51817&scans_id=50299&peptide_id=3054&scanf=12551&charge=2&value=798.42792	0	798.428	2	9	ITMS	35	6841.6	12543	2	0	51817	50299	50299	76189	50299.12551.9741.2	1	1595.85	798.427	1.51	0.002	2.261	0.215	0.215	392.7	0.00255	2021-12-26	/core/www/modules//sdig/index.php?run_id=50299&search_id=51817&scans_id=50299&peptide_id=3054&scanf=12551&charge=2&value=12/26	12	26	sp|P62906|RL10A_HUMAN	/core/www/modules//consensus/?run_id=50299&search_id=51817&scans_id=50299&peptide_id=3054&scanf=12551&charge=2&value=sp|P62906|RL10A_HUMAN	0	0	1	/core/www/modules/match_peptides/blast_html4.php?run_id=50299&search_id=51817&scans_id=50299&peptide_id=3054&scanf=12551&charge=2&value=1	K.AVDIPHM*DIEALKK.L	/core/www/modules/show_out/show_out_wrapper.php?run_id=50299&search_id=51817&scans_id=50299&peptide_id=3054&scanf=12551&charge=2&value=K.AVDIPHM*DIEALKK.L	AVDIPHM*DIEALKK	14	79	92
12604	12604	58.55	3106	12604	9789	1303.6	652.303	/core/www/modules//monocle/view/?run_id=50299&search_id=51817&scans_id=50299&peptide_id=3106&scanf=12604&charge=2&value=652.30251	0	652.303	2	2	ITMS	35	21360	12603	2	0	51817	50299	50299	76189	50299.12604.9789.2	1	1303.6	652.303	-0.74	-0.001	3.263	0.46	0.46	1002.9	0.001	15/20	/core/www/modules//sdig/index.php?run_id=50299&search_id=51817&scans_id=50299&peptide_id=3106&scanf=12604&charge=2&value=15/20	15	20	sp|P34931|HS71L_HUMAN	/core/www/modules//consensus/?run_id=50299&search_id=51817&scans_id=50299&peptide_id=3106&scanf=12604&charge=2&value=sp|P34931|HS71L_HUMAN	0	0	23	/core/www/modules/match_peptides/blast_html4.php?run_id=50299&search_id=51817&scans_id=50299&peptide_id=3106&scanf=12604&charge=2&value=23	K.NALESYAFNM*K.S	/core/www/modules/show_out/show_out_wrapper.php?run_id=50299&search_id=51817&scans_id=50299&peptide_id=3106&scanf=12604&charge=2&value=K.NALESYAFNM*K.S	NALESYAFNM*K	11	542	552
12607	12607	58.56	3109	12607	9792	1330.71	665.861	/core/www/modules//monocle/view/?run_id=50299&search_id=51817&scans_id=50299&peptide_id=3109&scanf=12607&charge=2&value=665.86098	0	665.861	2	5	ITMS	35	11671.8	12603	2	0	51817	50299	50299	76189	50299.12607.9792.2	1	1330.71	665.859	2.43	0.003	2.625	0.348	0.348	790.3	0.00127	15/24	/core/www/modules//sdig/index.php?run_id=50299&search_id=51817&scans_id=50299&peptide_id=3109&scanf=12607&charge=2&value=15/24	15	24	sp|P42167|LAP2B_HUMAN	/core/www/modules//consensus/?run_id=50299&search_id=51817&scans_id=50299&peptide_id=3109&scanf=12607&charge=2&value=sp|P42167|LAP2B_HUMAN	0	0	6	/core/www/modules/match_peptides/blast_html4.php?run_id=50299&search_id=51817&scans_id=50299&peptide_id=3109&scanf=12607&charge=2&value=6	K.YGVNPGPIVGTTR.K	/core/www/modules/show_out/show_out_wrapper.php?run_id=50299&search_id=51817&scans_id=50299&peptide_id=3109&scanf=12607&charge=2&value=K.YGVNPGPIVGTTR.K	YGVNPGPIVGTTR	13	127	139
12608	12608	58.56	3110	12608	9793	1535.82	768.415	/core/www/modules//monocle/view/?run_id=50299&search_id=51817&scans_id=50299&peptide_id=3110&scanf=12608&charge=2&value=768.41476	0	768.414	2	6	ITMS	35	10270.1	12603	2	0	51817	50299	50299	76189	50299.12608.9793.2	1	1535.82	768.414	0.38	0.001	2.368	0.261	0.261	360.8	0.00277	2021-10-26	/core/www/modules//sdig/index.php?run_id=50299&search_id=51817&scans_id=50299&peptide_id=3110&scanf=12608&charge=2&value=10/26	10	26	sp|Q9Y4B6|DCAF1_HUMAN	/core/www/modules//consensus/?run_id=50299&search_id=51817&scans_id=50299&peptide_id=3110&scanf=12608&charge=2&value=sp|Q9Y4B6|DCAF1_HUMAN	0	0	0	/core/www/modules/match_peptides/blast_html4.php?run_id=50299&search_id=51817&scans_id=50299&peptide_id=3110&scanf=12608&charge=2&value=0	R.TEGGILVHPQPPYK.A	/core/www/modules/show_out/show_out_wrapper.php?run_id=50299&search_id=51817&scans_id=50299&peptide_id=3110&scanf=12608&charge=2&value=R.TEGGILVHPQPPYK.A	TEGGILVHPQPPYK	14	546	559
12633	12633	58.65	3136	12633	9816	1144.67	572.84	/core/www/modules//monocle/view/?run_id=50299&search_id=51817&scans_id=50299&peptide_id=3136&scanf=12633&charge=2&value=572.84042	0	572.841	2	7	ITMS	35	10777.3	12627	2	0	51817	50299	50299	76189	50299.12633.9816.2	1	1144.67	572.84	0.93	0.001	2.497	0.269	0.269	650.8	0.00154	13/18	/core/www/modules//sdig/index.php?run_id=50299&search_id=51817&scans_id=50299&peptide_id=3136&scanf=12633&charge=2&value=13/18	13	18	sp|Q13393|PLD1_HUMAN	/core/www/modules//consensus/?run_id=50299&search_id=51817&scans_id=50299&peptide_id=3136&scanf=12633&charge=2&value=sp|Q13393|PLD1_HUMAN	0	0	1	/core/www/modules/match_peptides/blast_html4.php?run_id=50299&search_id=51817&scans_id=50299&peptide_id=3136&scanf=12633&charge=2&value=1	R.DFINKPVLAK.E	/core/www/modules/show_out/show_out_wrapper.php?run_id=50299&search_id=51817&scans_id=50299&peptide_id=3136&scanf=12633&charge=2&value=R.DFINKPVLAK.E	DFINKPVLAK	10	1018	1027
12650	12650	58.7	3154	12650	9832	1326.76	663.886	/core/www/modules//monocle/view/?run_id=50299&search_id=51817&scans_id=50299&peptide_id=3154&scanf=12650&charge=2&value=663.88576	0	663.885	2	14	ITMS	35	10353.2	12637	2	0	51817	50299	50299	76189	50299.12650.9832.2	1	1326.76	663.885	1.17	0.002	3.775	0.418	0.418	1117.6	0.00089	17/24	/core/www/modules//sdig/index.php?run_id=50299&search_id=51817&scans_id=50299&peptide_id=3154&scanf=12650&charge=2&value=17/24	17	24	sp|P16403|H12_HUMAN	/core/www/modules//consensus/?run_id=50299&search_id=51817&scans_id=50299&peptide_id=3154&scanf=12650&charge=2&value=sp|P16403|H12_HUMAN	0	0	6	/core/www/modules/match_peptides/blast_html4.php?run_id=50299&search_id=51817&scans_id=50299&peptide_id=3154&scanf=12650&charge=2&value=6	R.KASGPPVSELITK.A	/core/www/modules/show_out/show_out_wrapper.php?run_id=50299&search_id=51817&scans_id=50299&peptide_id=3154&scanf=12650&charge=2&value=R.KASGPPVSELITK.A	KASGPPVSELITK	13	34	46
12661	12661	58.74	3165	12661	9842	1517.7	759.356	/core/www/modules//monocle/view/?run_id=50299&search_id=51817&scans_id=50299&peptide_id=3165&scanf=12661&charge=2&value=759.35608	0	759.356	2	9	ITMS	35	7666.7	12653	2	0	51817	50299	50299	76189	50299.12661.9842.2	1	1517.7	759.356	0.61	0.001	2.507	0.413	0.413	363.4	0.00275	2021-11-24	/core/www/modules//sdig/index.php?run_id=50299&search_id=51817&scans_id=50299&peptide_id=3165&scanf=12661&charge=2&value=11/24	11	24	sp|Q9Y230|RUVB2_HUMAN	/core/www/modules//consensus/?run_id=50299&search_id=51817&scans_id=50299&peptide_id=3165&scanf=12661&charge=2&value=sp|Q9Y230|RUVB2_HUMAN	0	0	4	/core/www/modules/match_peptides/blast_html4.php?run_id=50299&search_id=51817&scans_id=50299&peptide_id=3165&scanf=12661&charge=2&value=4	K.TTEM*ETIYDLGTK.M	/core/www/modules/show_out/show_out_wrapper.php?run_id=50299&search_id=51817&scans_id=50299&peptide_id=3165&scanf=12661&charge=2&value=K.TTEM*ETIYDLGTK.M	TTEM*ETIYDLGTK	13	165	177
12669	12669	58.77	3172	12669	9849	1025.61	513.31	/core/www/modules//monocle/view/?run_id=50299&search_id=51817&scans_id=50299&peptide_id=3172&scanf=12669&charge=2&value=513.30961	0	513.31	2	2	ITMS	35	38021.4	12668	2	0	51817	50299	50299	76189	50299.12669.9849.2	1	1025.61	513.309	1.67	0.002	3.189	0.359	0.359	1006.2	0.00099	17/20	/core/www/modules//sdig/index.php?run_id=50299&search_id=51817&scans_id=50299&peptide_id=3172&scanf=12669&charge=2&value=17/20	17	20	sp|P68104|EF1A1_HUMAN	/core/www/modules//consensus/?run_id=50299&search_id=51817&scans_id=50299&peptide_id=3172&scanf=12669&charge=2&value=sp|P68104|EF1A1_HUMAN	0	0	29	/core/www/modules/match_peptides/blast_html4.php?run_id=50299&search_id=51817&scans_id=50299&peptide_id=3172&scanf=12669&charge=2&value=29	K.IGGIGTVPVGR.V	/core/www/modules/show_out/show_out_wrapper.php?run_id=50299&search_id=51817&scans_id=50299&peptide_id=3172&scanf=12669&charge=2&value=K.IGGIGTVPVGR.V	IGGIGTVPVGR	11	256	266
12674	12674	58.79	3178	12674	9854	1369.68	685.343	/core/www/modules//monocle/view/?run_id=50299&search_id=51817&scans_id=50299&peptide_id=3178&scanf=12674&charge=2&value=685.34254	0	685.343	2	7	ITMS	35	11391.3	12668	2	0	51817	50299	50299	76189	50299.12674.9854.2	1	1369.68	685.343	-0.16	0	2.51	0.264	0.264	1061.2	0.00094	17/22	/core/www/modules//sdig/index.php?run_id=50299&search_id=51817&scans_id=50299&peptide_id=3178&scanf=12674&charge=2&value=17/22	17	22	sp|Q9NR50|EI2BG_HUMAN	/core/www/modules//consensus/?run_id=50299&search_id=51817&scans_id=50299&peptide_id=3178&scanf=12674&charge=2&value=sp|Q9NR50|EI2BG_HUMAN	0	0	2	/core/www/modules/match_peptides/blast_html4.php?run_id=50299&search_id=51817&scans_id=50299&peptide_id=3178&scanf=12674&charge=2&value=2	R.VSTLGLYM*EANR.Q	/core/www/modules/show_out/show_out_wrapper.php?run_id=50299&search_id=51817&scans_id=50299&peptide_id=3178&scanf=12674&charge=2&value=R.VSTLGLYM*EANR.Q	VSTLGLYM*EANR	12	313	324
12678	12678	58.8	3182	12678	9858	1545.78	773.393	/core/www/modules//monocle/view/?run_id=50299&search_id=51817&scans_id=50299&peptide_id=3182&scanf=12678&charge=2&value=773.39289	0	773.393	2	11	ITMS	35	5434	12668	2	0	51817	50299	50299	76189	50299.12678.9858.2	1	1545.78	773.391	1.93	0.003	2.646	0.347	0.347	360.5	0.00277	2021-12-26	/core/www/modules//sdig/index.php?run_id=50299&search_id=51817&scans_id=50299&peptide_id=3182&scanf=12678&charge=2&value=12/26	12	26	sp|Q9P035|HACD3_HUMAN	/core/www/modules//consensus/?run_id=50299&search_id=51817&scans_id=50299&peptide_id=3182&scanf=12678&charge=2&value=sp|Q9P035|HACD3_HUMAN	0	0	4	/core/www/modules/match_peptides/blast_html4.php?run_id=50299&search_id=51817&scans_id=50299&peptide_id=3182&scanf=12678&charge=2&value=4	R.LESEGSPETLTNLR.K	/core/www/modules/show_out/show_out_wrapper.php?run_id=50299&search_id=51817&scans_id=50299&peptide_id=3182&scanf=12678&charge=2&value=R.LESEGSPETLTNLR.K	LESEGSPETLTNLR	14	133	146
12685	12685	58.83	3188	12685	9864	1303.6	652.302	/core/www/modules//monocle/view/?run_id=50299&search_id=51817&scans_id=50299&peptide_id=3188&scanf=12685&charge=2&value=652.30238	0	652.301	2	4	ITMS	35	9830.3	12682	2	0	51817	50299	50299	76189	50299.12685.9864.2	1	1303.6	652.303	-0.94	-0.001	2.83	0.354	0.354	549.8	0.00182	14/20	/core/www/modules//sdig/index.php?run_id=50299&search_id=51817&scans_id=50299&peptide_id=3188&scanf=12685&charge=2&value=14/20	14	20	sp|P34931|HS71L_HUMAN	/core/www/modules//consensus/?run_id=50299&search_id=51817&scans_id=50299&peptide_id=3188&scanf=12685&charge=2&value=sp|P34931|HS71L_HUMAN	0	0	23	/core/www/modules/match_peptides/blast_html4.php?run_id=50299&search_id=51817&scans_id=50299&peptide_id=3188&scanf=12685&charge=2&value=23	K.NALESYAFNM*K.S	/core/www/modules/show_out/show_out_wrapper.php?run_id=50299&search_id=51817&scans_id=50299&peptide_id=3188&scanf=12685&charge=2&value=K.NALESYAFNM*K.S	NALESYAFNM*K	11	542	552
12698	12698	58.88	3200	12698	9875	1015.58	508.294	/core/www/modules//monocle/view/?run_id=50299&search_id=51817&scans_id=50299&peptide_id=3200&scanf=12698&charge=2&value=508.29354	0	508.294	2	2	ITMS	35	20389.5	12697	2	0	51817	50299	50299	76189	50299.12698.9875.2	1	1015.58	508.293	1.53	0.002	2.664	0.276	0.276	973.4	0.00103	14/18	/core/www/modules//sdig/index.php?run_id=50299&search_id=51817&scans_id=50299&peptide_id=3200&scanf=12698&charge=2&value=14/18	14	18	sp|Q9BQE3|TBA1C_HUMAN	/core/www/modules//consensus/?run_id=50299&search_id=51817&scans_id=50299&peptide_id=3200&scanf=12698&charge=2&value=sp|Q9BQE3|TBA1C_HUMAN	0	0	15	/core/www/modules/match_peptides/blast_html4.php?run_id=50299&search_id=51817&scans_id=50299&peptide_id=3200&scanf=12698&charge=2&value=15	K.DVNAAIATIK.T	/core/www/modules/show_out/show_out_wrapper.php?run_id=50299&search_id=51817&scans_id=50299&peptide_id=3200&scanf=12698&charge=2&value=K.DVNAAIATIK.T	DVNAAIATIK	10	327	336
12706	12706	58.91	3208	12706	9882	1144.67	572.84	/core/www/modules//monocle/view/?run_id=50299&search_id=51817&scans_id=50299&peptide_id=3208&scanf=12706&charge=2&value=572.84009	0	572.841	2	2	ITMS	35	23794.6	12705	2	0	51817	50299	50299	76189	50299.12706.9882.2	1	1144.67	572.84	0.36	0	2.744	0.31	0.31	689.9	0.00145	13/18	/core/www/modules//sdig/index.php?run_id=50299&search_id=51817&scans_id=50299&peptide_id=3208&scanf=12706&charge=2&value=13/18	13	18	sp|Q13393|PLD1_HUMAN	/core/www/modules//consensus/?run_id=50299&search_id=51817&scans_id=50299&peptide_id=3208&scanf=12706&charge=2&value=sp|Q13393|PLD1_HUMAN	0	0	1	/core/www/modules/match_peptides/blast_html4.php?run_id=50299&search_id=51817&scans_id=50299&peptide_id=3208&scanf=12706&charge=2&value=1	R.DFINKPVLAK.E	/core/www/modules/show_out/show_out_wrapper.php?run_id=50299&search_id=51817&scans_id=50299&peptide_id=3208&scanf=12706&charge=2&value=R.DFINKPVLAK.E	DFINKPVLAK	10	1018	1027
12721	12721	58.96	3224	12721	9896	1499.82	750.413	/core/www/modules//monocle/view/?run_id=50299&search_id=51817&scans_id=50299&peptide_id=3224&scanf=12721&charge=2&value=750.41274	0	750.413	2	7	ITMS	35	6676.3	12715	2	0	51817	50299	50299	76189	50299.12721.9896.2	1	1499.82	750.412	0.38	0.001	3.582	0.424	0.424	1114.6	0.0009	17/24	/core/www/modules//sdig/index.php?run_id=50299&search_id=51817&scans_id=50299&peptide_id=3224&scanf=12721&charge=2&value=17/24	17	24	sp|O95373|IPO7_HUMAN	/core/www/modules//consensus/?run_id=50299&search_id=51817&scans_id=50299&peptide_id=3224&scanf=12721&charge=2&value=sp|O95373|IPO7_HUMAN	0	0	2	/core/www/modules/match_peptides/blast_html4.php?run_id=50299&search_id=51817&scans_id=50299&peptide_id=3224&scanf=12721&charge=2&value=2	R.KQLQDIATLADQR.R	/core/www/modules/show_out/show_out_wrapper.php?run_id=50299&search_id=51817&scans_id=50299&peptide_id=3224&scanf=12721&charge=2&value=R.KQLQDIATLADQR.R	KQLQDIATLADQR	13	990	1002
12724	12724	58.97	3227	12724	9899	1441.77	721.391	/core/www/modules//monocle/view/?run_id=50299&search_id=51817&scans_id=50299&peptide_id=3227&scanf=12724&charge=2&value=721.39081	0	721.894	2	10	ITMS	35	4823.9	12715	2	0	51817	50299	50299	76189	50299.12724.9899.2	1	1441.77	721.39	1.67	0.002	2.389	0.346	0.346	524.1	0.00191	13/24	/core/www/modules//sdig/index.php?run_id=50299&search_id=51817&scans_id=50299&peptide_id=3227&scanf=12724&charge=2&value=13/24	13	24	sp|Q9Y2T2|AP3M1_HUMAN	/core/www/modules//consensus/?run_id=50299&search_id=51817&scans_id=50299&peptide_id=3227&scanf=12724&charge=2&value=sp|Q9Y2T2|AP3M1_HUMAN	0	0	3	/core/www/modules/match_peptides/blast_html4.php?run_id=50299&search_id=51817&scans_id=50299&peptide_id=3227&scanf=12724&charge=2&value=3	K.TIEGITVTVHM*PK.V	/core/www/modules/show_out/show_out_wrapper.php?run_id=50299&search_id=51817&scans_id=50299&peptide_id=3227&scanf=12724&charge=2&value=K.TIEGITVTVHM*PK.V	TIEGITVTVHM*PK	13	304	316
12734	12734	59	3237	12734	9908	1718.89	859.946	/core/www/modules//monocle/view/?run_id=50299&search_id=51817&scans_id=50299&peptide_id=3237&scanf=12734&charge=2&value=859.94646	0	859.947	2	9	ITMS	35	9709.3	12726	2	0	51817	50299	50299	76189	50299.12734.9908.2	1	1718.88	859.945	2.07	0.004	2.678	0.119	0.119	487.2	0.00205	14/26	/core/www/modules//sdig/index.php?run_id=50299&search_id=51817&scans_id=50299&peptide_id=3237&scanf=12734&charge=2&value=14/26	14	26	sp|Q9BQE3|TBA1C_HUMAN	/core/www/modules//consensus/?run_id=50299&search_id=51817&scans_id=50299&peptide_id=3237&scanf=12734&charge=2&value=sp|Q9BQE3|TBA1C_HUMAN	0	0	21	/core/www/modules/match_peptides/blast_html4.php?run_id=50299&search_id=51817&scans_id=50299&peptide_id=3237&scanf=12734&charge=2&value=21	R.NLDIERPTYTNLNR.L	/core/www/modules/show_out/show_out_wrapper.php?run_id=50299&search_id=51817&scans_id=50299&peptide_id=3237&scanf=12734&charge=2&value=R.NLDIERPTYTNLNR.L	NLDIERPTYTNLNR	14	216	229
12745	12745	59.04	3248	12745	9918	2560.25	854.088	/core/www/modules//monocle/view/?run_id=50299&search_id=51817&scans_id=50299&peptide_id=3248&scanf=12745&charge=3&value=854.08826	0	854.089	3	2	ITMS	35	5933.4	12744	2	0	51817	50299	50299	76189	50299.12745.9918.3	1	2560.25	854.088	0.66	0.002	2.55	0.184	0.184	437	0.00229	24/96	/core/www/modules//sdig/index.php?run_id=50299&search_id=51817&scans_id=50299&peptide_id=3248&scanf=12745&charge=3&value=24/96	24	96	sp|P10809|CH60_HUMAN	/core/www/modules//consensus/?run_id=50299&search_id=51817&scans_id=50299&peptide_id=3248&scanf=12745&charge=3&value=sp|P10809|CH60_HUMAN	0	0	8	/core/www/modules/match_peptides/blast_html4.php?run_id=50299&search_id=51817&scans_id=50299&peptide_id=3248&scanf=12745&charge=3&value=8	K.LVQDVANNTNEEAGDGTTTATVLAR.S	/core/www/modules/show_out/show_out_wrapper.php?run_id=50299&search_id=51817&scans_id=50299&peptide_id=3248&scanf=12745&charge=3&value=K.LVQDVANNTNEEAGDGTTTATVLAR.S	LVQDVANNTNEEAGDGTTTATVLAR	25	97	121
12756	12756	59.08	3259	12756	9928	1059.57	530.289	/core/www/modules//monocle/view/?run_id=50299&search_id=51817&scans_id=50299&peptide_id=3259&scanf=12756&charge=2&value=530.28901	0	530.289	2	5	ITMS	35	11735.4	12752	2	0	51817	50299	50299	76189	50299.12756.9928.2	1	1059.57	530.288	2.47	0.003	2.099	0.309	0.309	976.4	0.00102	16/20	/core/www/modules//sdig/index.php?run_id=50299&search_id=51817&scans_id=50299&peptide_id=3259&scanf=12756&charge=2&value=16/20	16	20	sp|Q9Y265|RUVB1_HUMAN	/core/www/modules//consensus/?run_id=50299&search_id=51817&scans_id=50299&peptide_id=3259&scanf=12756&charge=2&value=sp|Q9Y265|RUVB1_HUMAN	0	0	1	/core/www/modules/match_peptides/blast_html4.php?run_id=50299&search_id=51817&scans_id=50299&peptide_id=3259&scanf=12756&charge=2&value=1	K.GLGLDESGLAK.Q	/core/www/modules/show_out/show_out_wrapper.php?run_id=50299&search_id=51817&scans_id=50299&peptide_id=3259&scanf=12756&charge=2&value=K.GLGLDESGLAK.Q	GLGLDESGLAK	11	23	33
12761	12761	59.1	3265	12761	9933	1788.83	894.919	/core/www/modules//monocle/view/?run_id=50299&search_id=51817&scans_id=50299&peptide_id=3265&scanf=12761&charge=2&value=894.91867	0	895.418	2	10	ITMS	35	9863.2	12752	2	0	51817	50299	50299	76189	50299.12761.9933.2	1	1788.83	894.92	-1.1	-0.002	3.822	0.482	0.482	1047.9	0.00095	18/28	/core/www/modules//sdig/index.php?run_id=50299&search_id=51817&scans_id=50299&peptide_id=3265&scanf=12761&charge=2&value=18/28	18	28	sp|Q07065|CKAP4_HUMAN	/core/www/modules//consensus/?run_id=50299&search_id=51817&scans_id=50299&peptide_id=3265&scanf=12761&charge=2&value=sp|Q07065|CKAP4_HUMAN	0	0	4	/core/www/modules/match_peptides/blast_html4.php?run_id=50299&search_id=51817&scans_id=50299&peptide_id=3265&scanf=12761&charge=2&value=4	R.STLQTM*ESDIYTEVR.E	/core/www/modules/show_out/show_out_wrapper.php?run_id=50299&search_id=51817&scans_id=50299&peptide_id=3265&scanf=12761&charge=2&value=R.STLQTM*ESDIYTEVR.E	STLQTM*ESDIYTEVR	15	312	326
12784	12784	59.18	3287	12784	9954	1144.67	572.84	/core/www/modules//monocle/view/?run_id=50299&search_id=51817&scans_id=50299&peptide_id=3287&scanf=12784&charge=2&value=572.84012	0	572.841	2	2	ITMS	35	73405.5	12783	2	0	51817	50299	50299	76189	50299.12784.9954.2	1	1144.67	572.84	0.4	0	2.907	0.221	0.221	662.8	0.00151	2021-12-18	/core/www/modules//sdig/index.php?run_id=50299&search_id=51817&scans_id=50299&peptide_id=3287&scanf=12784&charge=2&value=12/18	12	18	sp|Q13393|PLD1_HUMAN	/core/www/modules//consensus/?run_id=50299&search_id=51817&scans_id=50299&peptide_id=3287&scanf=12784&charge=2&value=sp|Q13393|PLD1_HUMAN	0	0	1	/core/www/modules/match_peptides/blast_html4.php?run_id=50299&search_id=51817&scans_id=50299&peptide_id=3287&scanf=12784&charge=2&value=1	R.DFINKPVLAK.E	/core/www/modules/show_out/show_out_wrapper.php?run_id=50299&search_id=51817&scans_id=50299&peptide_id=3287&scanf=12784&charge=2&value=R.DFINKPVLAK.E	DFINKPVLAK	10	1018	1027
12786	12786	59.18	3289	12786	9956	1724.81	862.908	/core/www/modules//monocle/view/?run_id=50299&search_id=51817&scans_id=50299&peptide_id=3289&scanf=12786&charge=2&value=862.90818	0	862.908	2	4	ITMS	35	5714.8	12783	2	0	51817	50299	50299	76189	50299.12786.9956.2	1	1724.81	862.908	0.29	0	3.216	0.348	0.348	829.3	0.00121	18/26	/core/www/modules//sdig/index.php?run_id=50299&search_id=51817&scans_id=50299&peptide_id=3289&scanf=12786&charge=2&value=18/26	18	26	sp|Q07065|CKAP4_HUMAN	/core/www/modules//consensus/?run_id=50299&search_id=51817&scans_id=50299&peptide_id=3289&scanf=12786&charge=2&value=sp|Q07065|CKAP4_HUMAN	0	0	4	/core/www/modules/match_peptides/blast_html4.php?run_id=50299&search_id=51817&scans_id=50299&peptide_id=3289&scanf=12786&charge=2&value=4	R.ERDFTSLENTVEER.L	/core/www/modules/show_out/show_out_wrapper.php?run_id=50299&search_id=51817&scans_id=50299&peptide_id=3289&scanf=12786&charge=2&value=R.ERDFTSLENTVEER.L	ERDFTSLENTVEER	14	227	240
12798	12798	59.23	3301	12798	9967	1677.81	839.408	/core/www/modules//monocle/view/?run_id=50299&search_id=51817&scans_id=50299&peptide_id=3301&scanf=12798&charge=2&value=839.40800	0	839.409	2	4	ITMS	35	6168.2	12795	2	0	51817	50299	50299	76189	50299.12798.9967.2	1	1677.81	839.408	0.51	0.001	4.528	0.542	0.542	1156.9	0.00086	21/28	/core/www/modules//sdig/index.php?run_id=50299&search_id=51817&scans_id=50299&peptide_id=3301&scanf=12798&charge=2&value=21/28	21	28	sp|P11021|GRP78_HUMAN	/core/www/modules//consensus/?run_id=50299&search_id=51817&scans_id=50299&peptide_id=3301&scanf=12798&charge=2&value=sp|P11021|GRP78_HUMAN	0	0	2	/core/www/modules/match_peptides/blast_html4.php?run_id=50299&search_id=51817&scans_id=50299&peptide_id=3301&scanf=12798&charge=2&value=2	K.NQLTSNPENTVFDAK.R	/core/www/modules/show_out/show_out_wrapper.php?run_id=50299&search_id=51817&scans_id=50299&peptide_id=3301&scanf=12798&charge=2&value=K.NQLTSNPENTVFDAK.R	NQLTSNPENTVFDAK	15	82	96
12816	12816	59.29	3320	12816	9984	1180.62	590.815	/core/www/modules//monocle/view/?run_id=50299&search_id=51817&scans_id=50299&peptide_id=3320&scanf=12816&charge=2&value=590.81524	0	590.815	2	4	ITMS	35	20586.7	12813	2	0	51817	50299	50299	76189	50299.12816.9984.2	1	1180.62	590.814	1.99	0.002	3.387	0.459	0.459	1349.1	0.00074	17/18	/core/www/modules//sdig/index.php?run_id=50299&search_id=51817&scans_id=50299&peptide_id=3320&scanf=12816&charge=2&value=17/18	17	18	sp|P62805|H4_HUMAN	/core/www/modules//consensus/?run_id=50299&search_id=51817&scans_id=50299&peptide_id=3320&scanf=12816&charge=2&value=sp|P62805|H4_HUMAN	0	0	3	/core/www/modules/match_peptides/blast_html4.php?run_id=50299&search_id=51817&scans_id=50299&peptide_id=3320&scanf=12816&charge=2&value=3	R.ISGLIYEETR.G	/core/www/modules/show_out/show_out_wrapper.php?run_id=50299&search_id=51817&scans_id=50299&peptide_id=3320&scanf=12816&charge=2&value=R.ISGLIYEETR.G	ISGLIYEETR	10	47	56
12834	12834	59.35	3339	12834	10001	2439.14	813.718	/core/www/modules//monocle/view/?run_id=50299&search_id=51817&scans_id=50299&peptide_id=3339&scanf=12834&charge=3&value=813.71763	0	814.053	3	2	ITMS	35	11870	12833	2	0	51817	50299	50299	76189	50299.12834.10001.3	1	2439.14	813.717	0.23	0.001	2.668	0.24	0.24	303.7	0.00329	22/84	/core/www/modules//sdig/index.php?run_id=50299&search_id=51817&scans_id=50299&peptide_id=3339&scanf=12834&charge=3&value=22/84	22	84	sp|Q13393|PLD1_HUMAN	/core/www/modules//consensus/?run_id=50299&search_id=51817&scans_id=50299&peptide_id=3339&scanf=12834&charge=3&value=sp|Q13393|PLD1_HUMAN	0	0	2	/core/www/modules/match_peptides/blast_html4.php?run_id=50299&search_id=51817&scans_id=50299&peptide_id=3339&scanf=12834&charge=3&value=2	K.RDSEM*AVIVQDTETVPSVM*DGK.E	/core/www/modules/show_out/show_out_wrapper.php?run_id=50299&search_id=51817&scans_id=50299&peptide_id=3339&scanf=12834&charge=3&value=K.RDSEM*AVIVQDTETVPSVM*DGK.E	RDSEM*AVIVQDTETVPSVM*DGK	22	923	944
12845	12845	59.38	3351	12845	10012	1303.59	652.301	/core/www/modules//monocle/view/?run_id=50299&search_id=51817&scans_id=50299&peptide_id=3351&scanf=12845&charge=2&value=652.30056	0	652.3	2	13	ITMS	35	6732.4	12833	2	0	51817	50299	50299	76189	50299.12845.10012.2	1	1303.6	652.303	-3.74	-0.005	1.95	0.234	0.234	394.5	0.00253	13/20	/core/www/modules//sdig/index.php?run_id=50299&search_id=51817&scans_id=50299&peptide_id=3351&scanf=12845&charge=2&value=13/20	13	20	sp|P34931|HS71L_HUMAN	/core/www/modules//consensus/?run_id=50299&search_id=51817&scans_id=50299&peptide_id=3351&scanf=12845&charge=2&value=sp|P34931|HS71L_HUMAN	0	0	23	/core/www/modules/match_peptides/blast_html4.php?run_id=50299&search_id=51817&scans_id=50299&peptide_id=3351&scanf=12845&charge=2&value=23	K.NALESYAFNM*K.S	/core/www/modules/show_out/show_out_wrapper.php?run_id=50299&search_id=51817&scans_id=50299&peptide_id=3351&scanf=12845&charge=2&value=K.NALESYAFNM*K.S	NALESYAFNM*K	11	542	552
12858	12858	59.43	3363	12858	10023	1080.64	540.825	/core/www/modules//monocle/view/?run_id=50299&search_id=51817&scans_id=50299&peptide_id=3363&scanf=12858&charge=2&value=540.82509	0	540.825	2	3	ITMS	35	17378.5	12856	2	0	51817	50299	50299	76189	50299.12858.10023.2	1	1080.64	540.824	1.67	0.002	2.248	0.024	0.024	586.9	0.0017	2021-12-22	/core/www/modules//sdig/index.php?run_id=50299&search_id=51817&scans_id=50299&peptide_id=3363&scanf=12858&charge=2&value=12/22	12	22	sp|Q9Y265|RUVB1_HUMAN	/core/www/modules//consensus/?run_id=50299&search_id=51817&scans_id=50299&peptide_id=3363&scanf=12858&charge=2&value=sp|Q9Y265|RUVB1_HUMAN	0	0	3	/core/www/modules/match_peptides/blast_html4.php?run_id=50299&search_id=51817&scans_id=50299&peptide_id=3363&scanf=12858&charge=2&value=3	R.AVLLAGPPGTGK.T	/core/www/modules/show_out/show_out_wrapper.php?run_id=50299&search_id=51817&scans_id=50299&peptide_id=3363&scanf=12858&charge=2&value=R.AVLLAGPPGTGK.T	AVLLAGPPGTGK	12	65	76
12859	12859	59.44	3364	12859	10024	1117.58	559.291	/core/www/modules//monocle/view/?run_id=50299&search_id=51817&scans_id=50299&peptide_id=3364&scanf=12859&charge=2&value=559.29135	0	559.291	2	4	ITMS	35	20527.7	12856	2	0	51817	50299	50299	76189	50299.12859.10024.2	1	1117.57	559.29	1.74	0.002	2.261	0.173	0.173	472.9	0.00211	13/18	/core/www/modules//sdig/index.php?run_id=50299&search_id=51817&scans_id=50299&peptide_id=3364&scanf=12859&charge=2&value=13/18	13	18	sp|Q96EB6|SIR1_HUMAN	/core/www/modules//consensus/?run_id=50299&search_id=51817&scans_id=50299&peptide_id=3364&scanf=12859&charge=2&value=sp|Q96EB6|SIR1_HUMAN	0	0	3	/core/www/modules/match_peptides/blast_html4.php?run_id=50299&search_id=51817&scans_id=50299&peptide_id=3364&scanf=12859&charge=2&value=3	K.DINTIEDAVK.L	/core/www/modules/show_out/show_out_wrapper.php?run_id=50299&search_id=51817&scans_id=50299&peptide_id=3364&scanf=12859&charge=2&value=K.DINTIEDAVK.L	DINTIEDAVK	10	239	248
12863	12863	59.45	3369	12863	10028	1544.77	772.889	/core/www/modules//monocle/view/?run_id=50299&search_id=51817&scans_id=50299&peptide_id=3369&scanf=12863&charge=2&value=772.88862	0	772.888	2	8	ITMS	35	9918.5	12856	2	0	51817	50299	50299	76189	50299.12863.10028.2	1	1544.77	772.889	-0.27	0	3.357	0.436	0.436	592	0.00169	14/26	/core/www/modules//sdig/index.php?run_id=50299&search_id=51817&scans_id=50299&peptide_id=3369&scanf=12863&charge=2&value=14/26	14	26	sp|Q9Y4B6|DCAF1_HUMAN	/core/www/modules//consensus/?run_id=50299&search_id=51817&scans_id=50299&peptide_id=3369&scanf=12863&charge=2&value=sp|Q9Y4B6|DCAF1_HUMAN	0	0	1	/core/www/modules/match_peptides/blast_html4.php?run_id=50299&search_id=51817&scans_id=50299&peptide_id=3369&scanf=12863&charge=2&value=1	K.GDIAHIYDIQTGNK.L	/core/www/modules/show_out/show_out_wrapper.php?run_id=50299&search_id=51817&scans_id=50299&peptide_id=3369&scanf=12863&charge=2&value=K.GDIAHIYDIQTGNK.L	GDIAHIYDIQTGNK	14	1197	1210
12864	12864	59.45	3370	12864	10029	974.568	487.788	/core/www/modules//monocle/view/?run_id=50299&search_id=51817&scans_id=50299&peptide_id=3370&scanf=12864&charge=2&value=487.78770	0	487.788	2	9	ITMS	35	17243	12856	2	0	51817	50299	50299	76189	50299.12864.10029.2	1	974.567	487.787	1.19	0.001	1.935	0.051	0.051	706	0.00142	2021-11-14	/core/www/modules//sdig/index.php?run_id=50299&search_id=51817&scans_id=50299&peptide_id=3370&scanf=12864&charge=2&value=11/14	11	14	sp|Q9Y6A4|CFA20_HUMAN	/core/www/modules//consensus/?run_id=50299&search_id=51817&scans_id=50299&peptide_id=3370&scanf=12864&charge=2&value=sp|Q9Y6A4|CFA20_HUMAN	0	0	0	/core/www/modules/match_peptides/blast_html4.php?run_id=50299&search_id=51817&scans_id=50299&peptide_id=3370&scanf=12864&charge=2&value=0	K.LYLPVQNK.A	/core/www/modules/show_out/show_out_wrapper.php?run_id=50299&search_id=51817&scans_id=50299&peptide_id=3370&scanf=12864&charge=2&value=K.LYLPVQNK.A	LYLPVQNK	8	183	190
12875	12875	59.49	3381	12875	10039	1487.7	744.355	/core/www/modules//monocle/view/?run_id=50299&search_id=51817&scans_id=50299&peptide_id=3381&scanf=12875&charge=2&value=744.35479	0	744.355	2	2	ITMS	35	42252.8	12874	2	0	51817	50299	50299	76189	50299.12875.10039.2	1	1487.7	744.354	0.68	0.001	2.685	0.472	0.472	409.9	0.00244	16/24	/core/www/modules//sdig/index.php?run_id=50299&search_id=51817&scans_id=50299&peptide_id=3381&scanf=12875&charge=2&value=16/24	16	24	sp|P34931|HS71L_HUMAN	/core/www/modules//consensus/?run_id=50299&search_id=51817&scans_id=50299&peptide_id=3381&scanf=12875&charge=2&value=sp|P34931|HS71L_HUMAN	0	0	42	/core/www/modules/match_peptides/blast_html4.php?run_id=50299&search_id=51817&scans_id=50299&peptide_id=3381&scanf=12875&charge=2&value=42	R.TTPSYVAFTDTER.L	/core/www/modules/show_out/show_out_wrapper.php?run_id=50299&search_id=51817&scans_id=50299&peptide_id=3381&scanf=12875&charge=2&value=R.TTPSYVAFTDTER.L	TTPSYVAFTDTER	13	39	51
12889	12889	59.54	3394	12889	10052	1547.84	774.425	/core/www/modules//monocle/view/?run_id=50299&search_id=51817&scans_id=50299&peptide_id=3394&scanf=12889&charge=2&value=774.42519	0	774.425	2	4	ITMS	35	10082.2	12886	2	0	51817	50299	50299	76189	50299.12889.10052.2	1	1547.84	774.425	0.21	0	2.712	0.281	0.281	669.5	0.00149	16/24	/core/www/modules//sdig/index.php?run_id=50299&search_id=51817&scans_id=50299&peptide_id=3394&scanf=12889&charge=2&value=16/24	16	24	sp|Q07065|CKAP4_HUMAN	/core/www/modules//consensus/?run_id=50299&search_id=51817&scans_id=50299&peptide_id=3394&scanf=12889&charge=2&value=sp|Q07065|CKAP4_HUMAN	0	0	4	/core/www/modules/match_peptides/blast_html4.php?run_id=50299&search_id=51817&scans_id=50299&peptide_id=3394&scanf=12889&charge=2&value=4	R.ELVSLKQEQQAFK.E	/core/www/modules/show_out/show_out_wrapper.php?run_id=50299&search_id=51817&scans_id=50299&peptide_id=3394&scanf=12889&charge=2&value=R.ELVSLKQEQQAFK.E	ELVSLKQEQQAFK	13	327	339
12911	12911	59.61	3418	12911	10073	975.553	488.28	/core/www/modules//monocle/view/?run_id=50299&search_id=51817&scans_id=50299&peptide_id=3418&scanf=12911&charge=2&value=488.28024	0	488.28	2	5	ITMS	35	25336.5	12907	2	0	51817	50299	50299	76189	50299.12911.10073.2	1	975.551	488.279	2.3	0.002	2.097	0.232	0.232	352	0.00284	2021-11-14	/core/www/modules//sdig/index.php?run_id=50299&search_id=51817&scans_id=50299&peptide_id=3418&scanf=12911&charge=2&value=11/14	11	14	sp|P68104|EF1A1_HUMAN	/core/www/modules//consensus/?run_id=50299&search_id=51817&scans_id=50299&peptide_id=3418&scanf=12911&charge=2&value=sp|P68104|EF1A1_HUMAN	0	0	30	/core/www/modules/match_peptides/blast_html4.php?run_id=50299&search_id=51817&scans_id=50299&peptide_id=3418&scanf=12911&charge=2&value=30	R.LPLQDVYK.I	/core/www/modules/show_out/show_out_wrapper.php?run_id=50299&search_id=51817&scans_id=50299&peptide_id=3418&scanf=12911&charge=2&value=R.LPLQDVYK.I	LPLQDVYK	8	248	255
12922	12922	59.65	3430	12922	10084	1504.73	752.869	/core/www/modules//monocle/view/?run_id=50299&search_id=51817&scans_id=50299&peptide_id=3430&scanf=12922&charge=2&value=752.86926	0	752.869	2	16	ITMS	35	6628.7	12907	2	0	51817	50299	50299	76189	50299.12922.10084.2	1	1504.73	752.868	2.31	0.003	2.05	0.138	0.138	229.1	0.00436	2021-10-22	/core/www/modules//sdig/index.php?run_id=50299&search_id=51817&scans_id=50299&peptide_id=3430&scanf=12922&charge=2&value=10/22	10	22	sp|P17480|UBF1_HUMAN	/core/www/modules//consensus/?run_id=50299&search_id=51817&scans_id=50299&peptide_id=3430&scanf=12922&charge=2&value=sp|P17480|UBF1_HUMAN	0	0	5	/core/www/modules/match_peptides/blast_html4.php?run_id=50299&search_id=51817&scans_id=50299&peptide_id=3430&scanf=12922&charge=2&value=5	R.FLESLPEEEQQR.V	/core/www/modules/show_out/show_out_wrapper.php?run_id=50299&search_id=51817&scans_id=50299&peptide_id=3430&scanf=12922&charge=2&value=R.FLESLPEEEQQR.V	FLESLPEEEQQR	12	361	372
12923	12923	59.65	3431	12923	10085	1695.77	848.388	/core/www/modules//monocle/view/?run_id=50299&search_id=51817&scans_id=50299&peptide_id=3431&scanf=12923&charge=2&value=848.38807	0	848.388	2	17	ITMS	35	5558.2	12907	2	0	51817	50299	50299	76189	50299.12923.10085.2	1	1695.77	848.387	0.71	0.001	2.88	0.092	0.092	910.2	0.0011	15/28	/core/www/modules//sdig/index.php?run_id=50299&search_id=51817&scans_id=50299&peptide_id=3431&scanf=12923&charge=2&value=15/28	15	28	sp|P42704|LPPRC_HUMAN	/core/www/modules//consensus/?run_id=50299&search_id=51817&scans_id=50299&peptide_id=3431&scanf=12923&charge=2&value=sp|P42704|LPPRC_HUMAN	0	0	5	/core/www/modules/match_peptides/blast_html4.php?run_id=50299&search_id=51817&scans_id=50299&peptide_id=3431&scanf=12923&charge=2&value=5	R.AGDM*ENAENILTVM*R.D	/core/www/modules/show_out/show_out_wrapper.php?run_id=50299&search_id=51817&scans_id=50299&peptide_id=3431&scanf=12923&charge=2&value=R.AGDM*ENAENILTVM*R.D	AGDM*ENAENILTVM*R	15	245	259
12956	12956	59.76	3465	12956	10116	1487.7	744.355	/core/www/modules//monocle/view/?run_id=50299&search_id=51817&scans_id=50299&peptide_id=3465&scanf=12956&charge=2&value=744.35481	0	744.355	2	4	ITMS	35	25167	12953	2	0	51817	50299	50299	76189	50299.12956.10116.2	1	1487.7	744.354	0.7	0.001	3.164	0.432	0.432	739.6	0.00135	20/24	/core/www/modules//sdig/index.php?run_id=50299&search_id=51817&scans_id=50299&peptide_id=3465&scanf=12956&charge=2&value=20/24	20	24	sp|P34931|HS71L_HUMAN	/core/www/modules//consensus/?run_id=50299&search_id=51817&scans_id=50299&peptide_id=3465&scanf=12956&charge=2&value=sp|P34931|HS71L_HUMAN	0	0	42	/core/www/modules/match_peptides/blast_html4.php?run_id=50299&search_id=51817&scans_id=50299&peptide_id=3465&scanf=12956&charge=2&value=42	R.TTPSYVAFTDTER.L	/core/www/modules/show_out/show_out_wrapper.php?run_id=50299&search_id=51817&scans_id=50299&peptide_id=3465&scanf=12956&charge=2&value=R.TTPSYVAFTDTER.L	TTPSYVAFTDTER	13	39	51
12963	12963	59.78	3473	12963	10123	1327.75	664.378	/core/www/modules//monocle/view/?run_id=50299&search_id=51817&scans_id=50299&peptide_id=3473&scanf=12963&charge=2&value=664.37802	0	664.378	2	11	ITMS	35	14921.8	12953	2	0	51817	50299	50299	76189	50299.12963.10123.2	1	1327.75	664.377	1.56	0.002	1.707	0.2	0.2	98.4	0.01016	2021-10-22	/core/www/modules//sdig/index.php?run_id=50299&search_id=51817&scans_id=50299&peptide_id=3473&scanf=12963&charge=2&value=10/22	10	22	sp|P61247|RS3A_HUMAN	/core/www/modules//consensus/?run_id=50299&search_id=51817&scans_id=50299&peptide_id=3473&scanf=12963&charge=2&value=sp|P61247|RS3A_HUMAN	0	0	7	/core/www/modules/match_peptides/blast_html4.php?run_id=50299&search_id=51817&scans_id=50299&peptide_id=3473&scanf=12963&charge=2&value=7	K.LIPDSIGKDIEK.A	/core/www/modules/show_out/show_out_wrapper.php?run_id=50299&search_id=51817&scans_id=50299&peptide_id=3473&scanf=12963&charge=2&value=K.LIPDSIGKDIEK.A	LIPDSIGKDIEK	12	188	199
12972	12972	59.81	3483	12972	10132	1734.91	578.976	/core/www/modules//monocle/view/?run_id=50299&search_id=51817&scans_id=50299&peptide_id=3483&scanf=12972&charge=3&value=578.97650	0	578.976	3	20	ITMS	35	11801.1	12953	2	0	51817	50299	50299	76189	50299.12972.10132.3	1	1734.91	578.976	0.94	0.002	2.967	0.312	0.312	281.8	0.00355	18/60	/core/www/modules//sdig/index.php?run_id=50299&search_id=51817&scans_id=50299&peptide_id=3483&scanf=12972&charge=3&value=18/60	18	60	sp|O00203|AP3B1_HUMAN	/core/www/modules//consensus/?run_id=50299&search_id=51817&scans_id=50299&peptide_id=3483&scanf=12972&charge=3&value=sp|O00203|AP3B1_HUMAN	0	0	5	/core/www/modules/match_peptides/blast_html4.php?run_id=50299&search_id=51817&scans_id=50299&peptide_id=3483&scanf=12972&charge=3&value=5	K.SQDKQFAAATIQTIGR.C	/core/www/modules/show_out/show_out_wrapper.php?run_id=50299&search_id=51817&scans_id=50299&peptide_id=3483&scanf=12972&charge=3&value=K.SQDKQFAAATIQTIGR.C	SQDKQFAAATIQTIGR	16	415	430
12987	12987	59.86	3498	12987	10146	2439.14	813.717	/core/www/modules//monocle/view/?run_id=50299&search_id=51817&scans_id=50299&peptide_id=3498&scanf=12987&charge=3&value=813.71696	0	814.052	3	12	ITMS	35	5149.2	12976	2	0	51817	50299	50299	76189	50299.12987.10146.3	1	2439.14	813.717	-0.6	-0.001	2.36	0.066	0.066	373	0.00268	22/84	/core/www/modules//sdig/index.php?run_id=50299&search_id=51817&scans_id=50299&peptide_id=3498&scanf=12987&charge=3&value=22/84	22	84	sp|Q13393|PLD1_HUMAN	/core/www/modules//consensus/?run_id=50299&search_id=51817&scans_id=50299&peptide_id=3498&scanf=12987&charge=3&value=sp|Q13393|PLD1_HUMAN	0	0	2	/core/www/modules/match_peptides/blast_html4.php?run_id=50299&search_id=51817&scans_id=50299&peptide_id=3498&scanf=12987&charge=3&value=2	K.RDSEM*AVIVQDTETVPSVM*DGK.E	/core/www/modules/show_out/show_out_wrapper.php?run_id=50299&search_id=51817&scans_id=50299&peptide_id=3498&scanf=12987&charge=3&value=K.RDSEM*AVIVQDTETVPSVM*DGK.E	RDSEM*AVIVQDTETVPSVM*DGK	22	923	944
12995	12995	59.89	3506	12995	10153	1185.62	593.316	/core/www/modules//monocle/view/?run_id=50299&search_id=51817&scans_id=50299&peptide_id=3506&scanf=12995&charge=2&value=593.31556	0	593.315	2	2	ITMS	35	24321	12994	2	0	51817	50299	50299	76189	50299.12995.10153.2	1	1185.62	593.315	1.39	0.002	3.936	0.228	0.228	1896.1	0.00053	19/22	/core/www/modules//sdig/index.php?run_id=50299&search_id=51817&scans_id=50299&peptide_id=3506&scanf=12995&charge=2&value=19/22	19	22	sp|P49411|EFTU_HUMAN	/core/www/modules//consensus/?run_id=50299&search_id=51817&scans_id=50299&peptide_id=3506&scanf=12995&charge=2&value=sp|P49411|EFTU_HUMAN	0	0	0	/core/www/modules/match_peptides/blast_html4.php?run_id=50299&search_id=51817&scans_id=50299&peptide_id=3506&scanf=12995&charge=2&value=0	R.AEAGDNLGALVR.G	/core/www/modules/show_out/show_out_wrapper.php?run_id=50299&search_id=51817&scans_id=50299&peptide_id=3506&scanf=12995&charge=2&value=R.AEAGDNLGALVR.G	AEAGDNLGALVR	12	316	327
13016	13016	59.96	3527	13016	10173	1144.67	572.841	/core/www/modules//monocle/view/?run_id=50299&search_id=51817&scans_id=50299&peptide_id=3527&scanf=13016&charge=2&value=572.84089	0	572.841	2	7	ITMS	35	20835.3	13010	2	0	51817	50299	50299	76189	50299.13016.10173.2	1	1144.67	572.84	1.76	0.002	1.894	0.102	0.102	205.2	0.00487	2021-10-18	/core/www/modules//sdig/index.php?run_id=50299&search_id=51817&scans_id=50299&peptide_id=3527&scanf=13016&charge=2&value=10/18	10	18	sp|Q13393|PLD1_HUMAN	/core/www/modules//consensus/?run_id=50299&search_id=51817&scans_id=50299&peptide_id=3527&scanf=13016&charge=2&value=sp|Q13393|PLD1_HUMAN	0	0	1	/core/www/modules/match_peptides/blast_html4.php?run_id=50299&search_id=51817&scans_id=50299&peptide_id=3527&scanf=13016&charge=2&value=1	R.DFINKPVLAK.E	/core/www/modules/show_out/show_out_wrapper.php?run_id=50299&search_id=51817&scans_id=50299&peptide_id=3527&scanf=13016&charge=2&value=R.DFINKPVLAK.E	DFINKPVLAK	10	1018	1027
13042	13042	60.05	3554	13042	10197	1184.7	592.854	/core/www/modules//monocle/view/?run_id=50299&search_id=51817&scans_id=50299&peptide_id=3554&scanf=13042&charge=2&value=592.85421	0	592.854	2	2	ITMS	35	30160.7	13041	2	0	51817	50299	50299	76189	50299.13042.10197.2	1	1184.7	592.853	1.21	0.001	2.951	0.375	0.375	495.2	0.00202	15/20	/core/www/modules//sdig/index.php?run_id=50299&search_id=51817&scans_id=50299&peptide_id=3554&scanf=13042&charge=2&value=15/20	15	20	sp|Q16531|DDB1_HUMAN	/core/www/modules//consensus/?run_id=50299&search_id=51817&scans_id=50299&peptide_id=3554&scanf=13042&charge=2&value=sp|Q16531|DDB1_HUMAN	0	0	4	/core/www/modules/match_peptides/blast_html4.php?run_id=50299&search_id=51817&scans_id=50299&peptide_id=3554&scanf=13042&charge=2&value=4	K.VTLGTQPTVLR.T	/core/www/modules/show_out/show_out_wrapper.php?run_id=50299&search_id=51817&scans_id=50299&peptide_id=3554&scanf=13042&charge=2&value=K.VTLGTQPTVLR.T	VTLGTQPTVLR	11	629	639
13049	13049	60.07	3561	13049	10204	1487.7	744.355	/core/www/modules//monocle/view/?run_id=50299&search_id=51817&scans_id=50299&peptide_id=3561&scanf=13049&charge=2&value=744.35499	0	744.356	2	9	ITMS	35	7707.5	13041	2	0	51817	50299	50299	76189	50299.13049.10204.2	1	1487.7	744.354	0.95	0.001	1.536	0.132	0.132	119.3	0.00838	2021-09-24	/core/www/modules//sdig/index.php?run_id=50299&search_id=51817&scans_id=50299&peptide_id=3561&scanf=13049&charge=2&value=9/24	9	24	sp|P34931|HS71L_HUMAN	/core/www/modules//consensus/?run_id=50299&search_id=51817&scans_id=50299&peptide_id=3561&scanf=13049&charge=2&value=sp|P34931|HS71L_HUMAN	0	0	42	/core/www/modules/match_peptides/blast_html4.php?run_id=50299&search_id=51817&scans_id=50299&peptide_id=3561&scanf=13049&charge=2&value=42	R.TTPSYVAFTDTER.L	/core/www/modules/show_out/show_out_wrapper.php?run_id=50299&search_id=51817&scans_id=50299&peptide_id=3561&scanf=13049&charge=2&value=R.TTPSYVAFTDTER.L	TTPSYVAFTDTER	13	39	51
13066	13066	60.13	3579	13066	10220	1368.63	684.819	/core/www/modules//monocle/view/?run_id=50299&search_id=51817&scans_id=50299&peptide_id=3579&scanf=13066&charge=2&value=684.81906	0	684.819	2	3	ITMS	35	15926.1	13064	2	0	51817	50299	50299	76189	50299.13066.10220.2	1	1368.63	684.818	1.61	0.002	2.745	0.271	0.271	743.6	0.00134	15/20	/core/www/modules//sdig/index.php?run_id=50299&search_id=51817&scans_id=50299&peptide_id=3579&scanf=13066&charge=2&value=15/20	15	20	sp|Q92841|DDX17_HUMAN	/core/www/modules//consensus/?run_id=50299&search_id=51817&scans_id=50299&peptide_id=3579&scanf=13066&charge=2&value=sp|Q92841|DDX17_HUMAN	0	0	24	/core/www/modules/match_peptides/blast_html4.php?run_id=50299&search_id=51817&scans_id=50299&peptide_id=3579&scanf=13066&charge=2&value=24	R.M*LDM*GFEPQIR.K	/core/www/modules/show_out/show_out_wrapper.php?run_id=50299&search_id=51817&scans_id=50299&peptide_id=3579&scanf=13066&charge=2&value=R.M*LDM*GFEPQIR.K	M*LDM*GFEPQIR	11	330	340
13077	13077	60.16	3591	13077	10231	1755.93	878.469	/core/www/modules//monocle/view/?run_id=50299&search_id=51817&scans_id=50299&peptide_id=3591&scanf=13077&charge=2&value=878.46899	0	878.469	2	14	ITMS	35	5326.2	13064	2	0	51817	50299	50299	76189	50299.13077.10231.2	1	1755.92	878.465	4.06	0.007	2.671	0.47	0.47	440.5	0.00227	13/30	/core/www/modules//sdig/index.php?run_id=50299&search_id=51817&scans_id=50299&peptide_id=3591&scanf=13077&charge=2&value=13/30	13	30	sp|P62263|RS14_HUMAN	/core/www/modules//consensus/?run_id=50299&search_id=51817&scans_id=50299&peptide_id=3591&scanf=13077&charge=2&value=sp|P62263|RS14_HUMAN	0	0	0	/core/www/modules/match_peptides/blast_html4.php?run_id=50299&search_id=51817&scans_id=50299&peptide_id=3591&scanf=13077&charge=2&value=0	K.IGRIEDVTPIPSDSTR.R	/core/www/modules/show_out/show_out_wrapper.php?run_id=50299&search_id=51817&scans_id=50299&peptide_id=3591&scanf=13077&charge=2&value=K.IGRIEDVTPIPSDSTR.R	IGRIEDVTPIPSDSTR	16	126	141
13110	13110	60.28	3626	13110	10262	1144.67	572.841	/core/www/modules//monocle/view/?run_id=50299&search_id=51817&scans_id=50299&peptide_id=3626&scanf=13110&charge=2&value=572.84075	0	572.841	2	12	ITMS	35	10204.1	13099	2	0	51817	50299	50299	76189	50299.13110.10262.2	1	1144.67	572.84	1.51	0.002	2.616	0.274	0.274	829.7	0.00121	14/18	/core/www/modules//sdig/index.php?run_id=50299&search_id=51817&scans_id=50299&peptide_id=3626&scanf=13110&charge=2&value=14/18	14	18	sp|Q13393|PLD1_HUMAN	/core/www/modules//consensus/?run_id=50299&search_id=51817&scans_id=50299&peptide_id=3626&scanf=13110&charge=2&value=sp|Q13393|PLD1_HUMAN	0	0	1	/core/www/modules/match_peptides/blast_html4.php?run_id=50299&search_id=51817&scans_id=50299&peptide_id=3626&scanf=13110&charge=2&value=1	R.DFINKPVLAK.E	/core/www/modules/show_out/show_out_wrapper.php?run_id=50299&search_id=51817&scans_id=50299&peptide_id=3626&scanf=13110&charge=2&value=R.DFINKPVLAK.E	DFINKPVLAK	10	1018	1027
13121	13121	60.32	3637	13121	10272	1084.64	542.822	/core/www/modules//monocle/view/?run_id=50299&search_id=51817&scans_id=50299&peptide_id=3637&scanf=13121&charge=2&value=542.82242	0	542.822	2	3	ITMS	35	24284.3	13119	2	0	51817	50299	50299	76189	50299.13121.10272.2	1	1084.64	542.822	1.35	0.001	1.875	0.235	0.235	375.6	0.00266	2021-12-18	/core/www/modules//sdig/index.php?run_id=50299&search_id=51817&scans_id=50299&peptide_id=3637&scanf=13121&charge=2&value=12/18	12	18	sp|P62851|RS25_HUMAN	/core/www/modules//consensus/?run_id=50299&search_id=51817&scans_id=50299&peptide_id=3637&scanf=13121&charge=2&value=sp|P62851|RS25_HUMAN	0	0	0	/core/www/modules/match_peptides/blast_html4.php?run_id=50299&search_id=51817&scans_id=50299&peptide_id=3637&scanf=13121&charge=2&value=0	K.LITPAVVSER.L	/core/www/modules/show_out/show_out_wrapper.php?run_id=50299&search_id=51817&scans_id=50299&peptide_id=3637&scanf=13121&charge=2&value=K.LITPAVVSER.L	LITPAVVSER	10	67	76
13125	13125	60.33	3641	13125	10276	1833.78	917.394	/core/www/modules//monocle/view/?run_id=50299&search_id=51817&scans_id=50299&peptide_id=3641&scanf=13125&charge=2&value=917.39450	0	917.896	2	7	ITMS	35	16903.9	13119	2	0	51817	50299	50299	76189	50299.13125.10276.2	1	1833.78	917.394	0.19	0	5.207	0.525	0.525	1979.5	0.00051	23/28	/core/www/modules//sdig/index.php?run_id=50299&search_id=51817&scans_id=50299&peptide_id=3641&scanf=13125&charge=2&value=23/28	23	28	sp|P07900|HS90A_HUMAN	/core/www/modules//consensus/?run_id=50299&search_id=51817&scans_id=50299&peptide_id=3641&scanf=13125&charge=2&value=sp|P07900|HS90A_HUMAN	0	0	5	/core/www/modules/match_peptides/blast_html4.php?run_id=50299&search_id=51817&scans_id=50299&peptide_id=3641&scanf=13125&charge=2&value=5	R.NPDDITNEEYGEFYK.S	/core/www/modules/show_out/show_out_wrapper.php?run_id=50299&search_id=51817&scans_id=50299&peptide_id=3641&scanf=13125&charge=2&value=R.NPDDITNEEYGEFYK.S	NPDDITNEEYGEFYK	15	300	314
13126	13126	60.33	3642	13126	10277	1807.84	904.424	/core/www/modules//monocle/view/?run_id=50299&search_id=51817&scans_id=50299&peptide_id=3642&scanf=13126&charge=2&value=904.42392	0	904.424	2	8	ITMS	35	13783.7	13119	2	0	51817	50299	50299	76189	50299.13126.10277.2	1	1807.84	904.423	1.14	0.002	3.674	0.549	0.549	549.5	0.00182	19/28	/core/www/modules//sdig/index.php?run_id=50299&search_id=51817&scans_id=50299&peptide_id=3642&scanf=13126&charge=2&value=19/28	19	28	sp|Q9NXF7|DCA16_HUMAN	/core/www/modules//consensus/?run_id=50299&search_id=51817&scans_id=50299&peptide_id=3642&scanf=13126&charge=2&value=sp|Q9NXF7|DCA16_HUMAN	0	0	0	/core/www/modules/match_peptides/blast_html4.php?run_id=50299&search_id=51817&scans_id=50299&peptide_id=3642&scanf=13126&charge=2&value=0	R.TEPINTTYSYTDFQK.A	/core/www/modules/show_out/show_out_wrapper.php?run_id=50299&search_id=51817&scans_id=50299&peptide_id=3642&scanf=13126&charge=2&value=R.TEPINTTYSYTDFQK.A	TEPINTTYSYTDFQK	15	192	206
13127	13127	60.34	3643	13127	10278	1035.55	518.278	/core/www/modules//monocle/view/?run_id=50299&search_id=51817&scans_id=50299&peptide_id=3643&scanf=13127&charge=2&value=518.27822	0	518.278	2	9	ITMS	35	16886.7	13119	2	0	51817	50299	50299	76189	50299.13127.10278.2	1	1035.55	518.277	2.21	0.002	1.97	0.106	0.106	1048.4	0.00095	2021-12-14	/core/www/modules//sdig/index.php?run_id=50299&search_id=51817&scans_id=50299&peptide_id=3643&scanf=13127&charge=2&value=12/14	12	14	sp|P62249|RS16_HUMAN	/core/www/modules//consensus/?run_id=50299&search_id=51817&scans_id=50299&peptide_id=3643&scanf=13127&charge=2&value=sp|P62249|RS16_HUMAN	0	0	2	/core/www/modules/match_peptides/blast_html4.php?run_id=50299&search_id=51817&scans_id=50299&peptide_id=3643&scanf=13127&charge=2&value=2	K.DILIQYDR.T	/core/www/modules/show_out/show_out_wrapper.php?run_id=50299&search_id=51817&scans_id=50299&peptide_id=3643&scanf=13127&charge=2&value=K.DILIQYDR.T	DILIQYDR	8	110	117
13129	13129	60.34	3645	13129	10280	1229.7	615.356	/core/www/modules//monocle/view/?run_id=50299&search_id=51817&scans_id=50299&peptide_id=3645&scanf=13129&charge=2&value=615.35552	0	615.355	2	11	ITMS	35	9949.9	13119	2	0	51817	50299	50299	76189	50299.13129.10280.2	1	1229.7	615.355	0.25	0	1.986	0.102	0.102	324.7	0.00308	2021-10-20	/core/www/modules//sdig/index.php?run_id=50299&search_id=51817&scans_id=50299&peptide_id=3645&scanf=13129&charge=2&value=10/20	10	20	sp|Q6AWC8|YK026_HUMAN	/core/www/modules//consensus/?run_id=50299&search_id=51817&scans_id=50299&peptide_id=3645&scanf=13129&charge=2&value=sp|Q6AWC8|YK026_HUMAN	0	0	0	/core/www/modules/match_peptides/blast_html4.php?run_id=50299&search_id=51817&scans_id=50299&peptide_id=3645&scanf=13129&charge=2&value=0	K.LVLGQM*VQAVR.R	/core/www/modules/show_out/show_out_wrapper.php?run_id=50299&search_id=51817&scans_id=50299&peptide_id=3645&scanf=13129&charge=2&value=K.LVLGQM*VQAVR.R	LVLGQM*VQAVR	11	72	82
13133	13133	60.36	3650	13133	10284	1763.87	882.437	/core/www/modules//monocle/view/?run_id=50299&search_id=51817&scans_id=50299&peptide_id=3650&scanf=13133&charge=2&value=882.43742	0	882.438	2	15	ITMS	35	5056.6	13119	2	0	51817	50299	50299	76189	50299.13133.10284.2	1	1763.86	882.435	2.44	0.004	2.327	0.175	0.175	517.2	0.00193	14/28	/core/www/modules//sdig/index.php?run_id=50299&search_id=51817&scans_id=50299&peptide_id=3650&scanf=13133&charge=2&value=14/28	14	28	sp|Q9UNS2|CSN3_HUMAN	/core/www/modules//consensus/?run_id=50299&search_id=51817&scans_id=50299&peptide_id=3650&scanf=13133&charge=2&value=sp|Q9UNS2|CSN3_HUMAN	0	0	2	/core/www/modules/match_peptides/blast_html4.php?run_id=50299&search_id=51817&scans_id=50299&peptide_id=3650&scanf=13133&charge=2&value=2	K.AM*DQEITVNPQFVQK.S	/core/www/modules/show_out/show_out_wrapper.php?run_id=50299&search_id=51817&scans_id=50299&peptide_id=3650&scanf=13133&charge=2&value=K.AM*DQEITVNPQFVQK.S	AM*DQEITVNPQFVQK	15	392	406
13144	13144	60.39	3661	13144	10294	1130.59	565.799	/core/www/modules//monocle/view/?run_id=50299&search_id=51817&scans_id=50299&peptide_id=3661&scanf=13144&charge=2&value=565.79881	0	565.799	2	3	ITMS	35	26050.6	13142	2	0	51817	50299	50299	76189	50299.13144.10294.2	1	1130.59	565.797	2.59	0.003	2.846	0.288	0.288	823.5	0.00121	14/18	/core/www/modules//sdig/index.php?run_id=50299&search_id=51817&scans_id=50299&peptide_id=3661&scanf=13144&charge=2&value=14/18	14	18	sp|Q16531|DDB1_HUMAN	/core/www/modules//consensus/?run_id=50299&search_id=51817&scans_id=50299&peptide_id=3661&scanf=13144&charge=2&value=sp|Q16531|DDB1_HUMAN	0	0	4	/core/www/modules/match_peptides/blast_html4.php?run_id=50299&search_id=51817&scans_id=50299&peptide_id=3661&scanf=13144&charge=2&value=4	K.EM*LGGEIIPR.S	/core/www/modules/show_out/show_out_wrapper.php?run_id=50299&search_id=51817&scans_id=50299&peptide_id=3661&scanf=13144&charge=2&value=K.EM*LGGEIIPR.S	EM*LGGEIIPR	10	580	589
13160	13160	60.44	3678	13160	10310	1697.89	849.447	/core/www/modules//monocle/view/?run_id=50299&search_id=51817&scans_id=50299&peptide_id=3678&scanf=13160&charge=2&value=849.44692	0	849.447	2	19	ITMS	35	3149.7	13142	2	0	51817	50299	50299	76189	50299.13160.10310.2	1	1697.88	849.444	2.86	0.005	1.877	0.198	0.198	341.3	0.00293	2021-12-30	/core/www/modules//sdig/index.php?run_id=50299&search_id=51817&scans_id=50299&peptide_id=3678&scanf=13160&charge=2&value=12/30	12	30	sp|P42167|LAP2B_HUMAN	/core/www/modules//consensus/?run_id=50299&search_id=51817&scans_id=50299&peptide_id=3678&scanf=13160&charge=2&value=sp|P42167|LAP2B_HUMAN	0	0	5	/core/www/modules/match_peptides/blast_html4.php?run_id=50299&search_id=51817&scans_id=50299&peptide_id=3678&scanf=13160&charge=2&value=5	K.SELVANNVTLPAGEQR.K	/core/www/modules/show_out/show_out_wrapper.php?run_id=50299&search_id=51817&scans_id=50299&peptide_id=3678&scanf=13160&charge=2&value=K.SELVANNVTLPAGEQR.K	SELVANNVTLPAGEQR	16	18	33
13169	13169	60.47	3686	13169	10318	1251.62	626.314	/core/www/modules//monocle/view/?run_id=50299&search_id=51817&scans_id=50299&peptide_id=3686&scanf=13169&charge=2&value=626.31419	0	626.314	2	5	ITMS	35	26290.2	13165	2	0	51817	50299	50299	76189	50299.13169.10318.2	1	1251.62	626.313	1.63	0.002	2.901	0.418	0.418	900.2	0.00111	15/18	/core/www/modules//sdig/index.php?run_id=50299&search_id=51817&scans_id=50299&peptide_id=3686&scanf=13169&charge=2&value=15/18	15	18	sp|P11142|HSP7C_HUMAN	/core/www/modules//consensus/?run_id=50299&search_id=51817&scans_id=50299&peptide_id=3686&scanf=13169&charge=2&value=sp|P11142|HSP7C_HUMAN	0	0	9	/core/www/modules/match_peptides/blast_html4.php?run_id=50299&search_id=51817&scans_id=50299&peptide_id=3686&scanf=13169&charge=2&value=9	R.M*VNHFIAEFK.R	/core/www/modules/show_out/show_out_wrapper.php?run_id=50299&search_id=51817&scans_id=50299&peptide_id=3686&scanf=13169&charge=2&value=R.M*VNHFIAEFK.R	M*VNHFIAEFK	10	237	246
13174	13174	60.49	3692	13174	10323	1226.65	613.831	/core/www/modules//monocle/view/?run_id=50299&search_id=51817&scans_id=50299&peptide_id=3692&scanf=13174&charge=2&value=613.83096	0	613.831	2	10	ITMS	35	37873.9	13165	2	0	51817	50299	50299	76189	50299.13174.10323.2	1	1226.65	613.83	1.47	0.002	2.35	0.29	0.29	594.6	0.00168	13/18	/core/www/modules//sdig/index.php?run_id=50299&search_id=51817&scans_id=50299&peptide_id=3692&scanf=13174&charge=2&value=13/18	13	18	sp|Q13393|PLD1_HUMAN	/core/www/modules//consensus/?run_id=50299&search_id=51817&scans_id=50299&peptide_id=3692&scanf=13174&charge=2&value=sp|Q13393|PLD1_HUMAN	0	0	1	/core/www/modules/match_peptides/blast_html4.php?run_id=50299&search_id=51817&scans_id=50299&peptide_id=3692&scanf=13174&charge=2&value=1	R.NATIYDKVFR.C	/core/www/modules/show_out/show_out_wrapper.php?run_id=50299&search_id=51817&scans_id=50299&peptide_id=3692&scanf=13174&charge=2&value=R.NATIYDKVFR.C	NATIYDKVFR	10	994	1003
13177	13177	60.5	3695	13177	10326	1904.92	952.964	/core/www/modules//monocle/view/?run_id=50299&search_id=51817&scans_id=50299&peptide_id=3695&scanf=13177&charge=2&value=952.96373	0	952.962	2	13	ITMS	35	8568.8	13165	2	0	51817	50299	50299	76189	50299.13177.10326.2	1	1904.92	952.963	0.33	0.001	4.466	0.613	0.613	1686	0.00059	24/36	/core/www/modules//sdig/index.php?run_id=50299&search_id=51817&scans_id=50299&peptide_id=3695&scanf=13177&charge=2&value=24/36	24	36	sp|Q07065|CKAP4_HUMAN	/core/www/modules//consensus/?run_id=50299&search_id=51817&scans_id=50299&peptide_id=3695&scanf=13177&charge=2&value=sp|Q07065|CKAP4_HUMAN	0	0	4	/core/www/modules/match_peptides/blast_html4.php?run_id=50299&search_id=51817&scans_id=50299&peptide_id=3695&scanf=13177&charge=2&value=4	R.LEGLGSSEADQDGLASTVR.S	/core/www/modules/show_out/show_out_wrapper.php?run_id=50299&search_id=51817&scans_id=50299&peptide_id=3695&scanf=13177&charge=2&value=R.LEGLGSSEADQDGLASTVR.S	LEGLGSSEADQDGLASTVR	19	455	473
13180	13180	60.51	3699	13180	10329	1625.75	813.378	/core/www/modules//monocle/view/?run_id=50299&search_id=51817&scans_id=50299&peptide_id=3699&scanf=13180&charge=2&value=813.37814	0	813.378	2	16	ITMS	35	7113	13165	2	0	51817	50299	50299	76189	50299.13180.10329.2	1	1625.75	813.377	0.89	0.001	2.291	0.15	0.15	299.5	0.00334	2021-11-24	/core/www/modules//sdig/index.php?run_id=50299&search_id=51817&scans_id=50299&peptide_id=3699&scanf=13180&charge=2&value=11/24	11	24	sp|O43143|DHX15_HUMAN	/core/www/modules//consensus/?run_id=50299&search_id=51817&scans_id=50299&peptide_id=3699&scanf=13180&charge=2&value=sp|O43143|DHX15_HUMAN	0	0	1	/core/www/modules/match_peptides/blast_html4.php?run_id=50299&search_id=51817&scans_id=50299&peptide_id=3699&scanf=13180&charge=2&value=1	K.TEM*QDNTYPEILR.S	/core/www/modules/show_out/show_out_wrapper.php?run_id=50299&search_id=51817&scans_id=50299&peptide_id=3699&scanf=13180&charge=2&value=K.TEM*QDNTYPEILR.S	TEM*QDNTYPEILR	13	492	504
13189	13189	60.54	3707	13189	10337	1185.62	593.316	/core/www/modules//monocle/view/?run_id=50299&search_id=51817&scans_id=50299&peptide_id=3707&scanf=13189&charge=2&value=593.31606	0	593.316	2	6	ITMS	35	28356.3	13184	2	0	51817	50299	50299	76189	50299.13189.10337.2	1	1185.62	593.315	2.23	0.003	3.713	0.241	0.241	1032.1	0.00097	18/22	/core/www/modules//sdig/index.php?run_id=50299&search_id=51817&scans_id=50299&peptide_id=3707&scanf=13189&charge=2&value=18/22	18	22	sp|P49411|EFTU_HUMAN	/core/www/modules//consensus/?run_id=50299&search_id=51817&scans_id=50299&peptide_id=3707&scanf=13189&charge=2&value=sp|P49411|EFTU_HUMAN	0	0	0	/core/www/modules/match_peptides/blast_html4.php?run_id=50299&search_id=51817&scans_id=50299&peptide_id=3707&scanf=13189&charge=2&value=0	R.AEAGDNLGALVR.G	/core/www/modules/show_out/show_out_wrapper.php?run_id=50299&search_id=51817&scans_id=50299&peptide_id=3707&scanf=13189&charge=2&value=R.AEAGDNLGALVR.G	AEAGDNLGALVR	12	316	327
13192	13192	60.54	3711	13192	10340	1232.69	616.849	/core/www/modules//monocle/view/?run_id=50299&search_id=51817&scans_id=50299&peptide_id=3711&scanf=13192&charge=2&value=616.84867	0	616.849	2	9	ITMS	35	36892.7	13184	2	0	51817	50299	50299	76189	50299.13192.10340.2	1	1232.69	616.848	1.28	0.002	2.435	0.23	0.23	548.6	0.00182	13/18	/core/www/modules//sdig/index.php?run_id=50299&search_id=51817&scans_id=50299&peptide_id=3711&scanf=13192&charge=2&value=13/18	13	18	sp|O15355|PPM1G_HUMAN	/core/www/modules//consensus/?run_id=50299&search_id=51817&scans_id=50299&peptide_id=3711&scanf=13192&charge=2&value=sp|O15355|PPM1G_HUMAN	0	0	4	/core/www/modules/match_peptides/blast_html4.php?run_id=50299&search_id=51817&scans_id=50299&peptide_id=3711&scanf=13192&charge=2&value=4	K.YLPDIIKDQK.A	/core/www/modules/show_out/show_out_wrapper.php?run_id=50299&search_id=51817&scans_id=50299&peptide_id=3711&scanf=13192&charge=2&value=K.YLPDIIKDQK.A	YLPDIIKDQK	10	74	83
13217	13217	60.62	3737	13217	10364	1486.81	743.91	/core/www/modules//monocle/view/?run_id=50299&search_id=51817&scans_id=50299&peptide_id=3737&scanf=13217&charge=2&value=743.90987	0	743.91	2	11	ITMS	35	9523.1	13207	2	0	51817	50299	50299	76189	50299.13217.10364.2	1	1486.81	743.909	0.88	0.001	3.145	0.457	0.457	267.5	0.00374	16/28	/core/www/modules//sdig/index.php?run_id=50299&search_id=51817&scans_id=50299&peptide_id=3737&scanf=13217&charge=2&value=16/28	16	28	sp|O95470|SGPL1_HUMAN	/core/www/modules//consensus/?run_id=50299&search_id=51817&scans_id=50299&peptide_id=3737&scanf=13217&charge=2&value=sp|O95470|SGPL1_HUMAN	0	0	2	/core/www/modules/match_peptides/blast_html4.php?run_id=50299&search_id=51817&scans_id=50299&peptide_id=3737&scanf=13217&charge=2&value=2	K.ALPSQGLSSSAVLEK.L	/core/www/modules/show_out/show_out_wrapper.php?run_id=50299&search_id=51817&scans_id=50299&peptide_id=3737&scanf=13217&charge=2&value=K.ALPSQGLSSSAVLEK.L	ALPSQGLSSSAVLEK	15	115	129
13219	13219	60.63	3739	13219	10366	1117.57	559.291	/core/www/modules//monocle/view/?run_id=50299&search_id=51817&scans_id=50299&peptide_id=3739&scanf=13219&charge=2&value=559.29107	0	559.291	2	13	ITMS	35	12610.7	13207	2	0	51817	50299	50299	76189	50299.13219.10366.2	1	1117.57	559.29	1.23	0.001	1.869	0.119	0.119	314.9	0.00318	2021-11-18	/core/www/modules//sdig/index.php?run_id=50299&search_id=51817&scans_id=50299&peptide_id=3739&scanf=13219&charge=2&value=11/18	11	18	sp|Q96EB6|SIR1_HUMAN	/core/www/modules//consensus/?run_id=50299&search_id=51817&scans_id=50299&peptide_id=3739&scanf=13219&charge=2&value=sp|Q96EB6|SIR1_HUMAN	0	0	3	/core/www/modules/match_peptides/blast_html4.php?run_id=50299&search_id=51817&scans_id=50299&peptide_id=3739&scanf=13219&charge=2&value=3	K.DINTIEDAVK.L	/core/www/modules/show_out/show_out_wrapper.php?run_id=50299&search_id=51817&scans_id=50299&peptide_id=3739&scanf=13219&charge=2&value=K.DINTIEDAVK.L	DINTIEDAVK	10	239	248
13232	13232	60.67	3753	13232	10378	1144.67	572.841	/core/www/modules//monocle/view/?run_id=50299&search_id=51817&scans_id=50299&peptide_id=3753&scanf=13232&charge=2&value=572.84066	0	572.841	2	3	ITMS	35	26756.5	13230	2	0	51817	50299	50299	76189	50299.13232.10378.2	1	1144.67	572.84	1.36	0.002	2.852	0.29	0.29	696.1	0.00144	13/18	/core/www/modules//sdig/index.php?run_id=50299&search_id=51817&scans_id=50299&peptide_id=3753&scanf=13232&charge=2&value=13/18	13	18	sp|Q13393|PLD1_HUMAN	/core/www/modules//consensus/?run_id=50299&search_id=51817&scans_id=50299&peptide_id=3753&scanf=13232&charge=2&value=sp|Q13393|PLD1_HUMAN	0	0	1	/core/www/modules/match_peptides/blast_html4.php?run_id=50299&search_id=51817&scans_id=50299&peptide_id=3753&scanf=13232&charge=2&value=1	R.DFINKPVLAK.E	/core/www/modules/show_out/show_out_wrapper.php?run_id=50299&search_id=51817&scans_id=50299&peptide_id=3753&scanf=13232&charge=2&value=R.DFINKPVLAK.E	DFINKPVLAK	10	1018	1027
13235	13235	60.68	3756	13235	10381	1025.61	513.309	/core/www/modules//monocle/view/?run_id=50299&search_id=51817&scans_id=50299&peptide_id=3756&scanf=13235&charge=2&value=513.30942	0	513.31	2	6	ITMS	35	12369.9	13230	2	0	51817	50299	50299	76189	50299.13235.10381.2	1	1025.61	513.309	1.29	0.001	1.898	0.216	0.216	421.6	0.00237	2021-12-20	/core/www/modules//sdig/index.php?run_id=50299&search_id=51817&scans_id=50299&peptide_id=3756&scanf=13235&charge=2&value=12/20	12	20	sp|P68104|EF1A1_HUMAN	/core/www/modules//consensus/?run_id=50299&search_id=51817&scans_id=50299&peptide_id=3756&scanf=13235&charge=2&value=sp|P68104|EF1A1_HUMAN	0	0	29	/core/www/modules/match_peptides/blast_html4.php?run_id=50299&search_id=51817&scans_id=50299&peptide_id=3756&scanf=13235&charge=2&value=29	K.IGGIGTVPVGR.V	/core/www/modules/show_out/show_out_wrapper.php?run_id=50299&search_id=51817&scans_id=50299&peptide_id=3756&scanf=13235&charge=2&value=K.IGGIGTVPVGR.V	IGGIGTVPVGR	11	256	266
13236	13236	60.68	3757	13236	10382	1547.73	774.37	/core/www/modules//monocle/view/?run_id=50299&search_id=51817&scans_id=50299&peptide_id=3757&scanf=13236&charge=2&value=774.36996	0	774.873	2	7	ITMS	35	20785.2	13230	2	0	51817	50299	50299	76189	50299.13236.10382.2	1	1547.73	774.37	-0.65	-0.001	4.524	0.452	0.452	2802.8	0.00036	21/26	/core/www/modules//sdig/index.php?run_id=50299&search_id=51817&scans_id=50299&peptide_id=3757&scanf=13236&charge=2&value=21/26	21	26	sp|P11498|PYC_HUMAN	/core/www/modules//consensus/?run_id=50299&search_id=51817&scans_id=50299&peptide_id=3757&scanf=13236&charge=2&value=sp|P11498|PYC_HUMAN	0	0	2	/core/www/modules/match_peptides/blast_html4.php?run_id=50299&search_id=51817&scans_id=50299&peptide_id=3757&scanf=13236&charge=2&value=2	R.AEAEAQAEELSFPR.S	/core/www/modules/show_out/show_out_wrapper.php?run_id=50299&search_id=51817&scans_id=50299&peptide_id=3757&scanf=13236&charge=2&value=R.AEAEAQAEELSFPR.S	AEAEAQAEELSFPR	14	929	942
13241	13241	60.7	3763	13241	10387	1303.6	652.303	/core/www/modules//monocle/view/?run_id=50299&search_id=51817&scans_id=50299&peptide_id=3763&scanf=13241&charge=2&value=652.30322	0	652.303	2	12	ITMS	35	16340.8	13230	2	0	51817	50299	50299	76189	50299.13241.10387.2	1	1303.6	652.303	0.35	0	2.915	0.414	0.414	691.3	0.00145	14/20	/core/www/modules//sdig/index.php?run_id=50299&search_id=51817&scans_id=50299&peptide_id=3763&scanf=13241&charge=2&value=14/20	14	20	sp|P34931|HS71L_HUMAN	/core/www/modules//consensus/?run_id=50299&search_id=51817&scans_id=50299&peptide_id=3763&scanf=13241&charge=2&value=sp|P34931|HS71L_HUMAN	0	0	23	/core/www/modules/match_peptides/blast_html4.php?run_id=50299&search_id=51817&scans_id=50299&peptide_id=3763&scanf=13241&charge=2&value=23	K.NALESYAFNM*K.S	/core/www/modules/show_out/show_out_wrapper.php?run_id=50299&search_id=51817&scans_id=50299&peptide_id=3763&scanf=13241&charge=2&value=K.NALESYAFNM*K.S	NALESYAFNM*K	11	542	552
13244	13244	60.71	3766	13244	10390	1385.68	693.343	/core/www/modules//monocle/view/?run_id=50299&search_id=51817&scans_id=50299&peptide_id=3766&scanf=13244&charge=2&value=693.34333	0	693.342	2	15	ITMS	35	21974.8	13230	2	0	51817	50299	50299	76189	50299.13244.10390.2	1	1385.68	693.343	-0.04	0	3.576	0.361	0.361	769.3	0.0013	17/24	/core/www/modules//sdig/index.php?run_id=50299&search_id=51817&scans_id=50299&peptide_id=3766&scanf=13244&charge=2&value=17/24	17	24	sp|O43143|DHX15_HUMAN	/core/www/modules//consensus/?run_id=50299&search_id=51817&scans_id=50299&peptide_id=3766&scanf=13244&charge=2&value=sp|O43143|DHX15_HUMAN	0	0	1	/core/www/modules/match_peptides/blast_html4.php?run_id=50299&search_id=51817&scans_id=50299&peptide_id=3766&scanf=13244&charge=2&value=1	R.EVDDLGPEVGDIK.I	/core/www/modules/show_out/show_out_wrapper.php?run_id=50299&search_id=51817&scans_id=50299&peptide_id=3766&scanf=13244&charge=2&value=R.EVDDLGPEVGDIK.I	EVDDLGPEVGDIK	13	372	384
13248	13248	60.72	3770	13248	10394	1481.81	741.408	/core/www/modules//monocle/view/?run_id=50299&search_id=51817&scans_id=50299&peptide_id=3770&scanf=13248&charge=2&value=741.40773	0	741.408	2	19	ITMS	35	36358.4	13230	2	0	51817	50299	50299	76189	50299.13248.10394.2	1	1481.81	741.407	0.8	0.001	4.181	0.564	0.564	1839.9	0.00054	20/26	/core/www/modules//sdig/index.php?run_id=50299&search_id=51817&scans_id=50299&peptide_id=3770&scanf=13248&charge=2&value=20/26	20	26	sp|P11142|HSP7C_HUMAN	/core/www/modules//consensus/?run_id=50299&search_id=51817&scans_id=50299&peptide_id=3770&scanf=13248&charge=2&value=sp|P11142|HSP7C_HUMAN	0	0	10	/core/www/modules/match_peptides/blast_html4.php?run_id=50299&search_id=51817&scans_id=50299&peptide_id=3770&scanf=13248&charge=2&value=10	K.SQIHDIVLVGGSTR.I	/core/www/modules/show_out/show_out_wrapper.php?run_id=50299&search_id=51817&scans_id=50299&peptide_id=3770&scanf=13248&charge=2&value=K.SQIHDIVLVGGSTR.I	SQIHDIVLVGGSTR	14	329	342
13250	13250	60.72	3772	13250	10396	1015.58	508.294	/core/www/modules//monocle/view/?run_id=50299&search_id=51817&scans_id=50299&peptide_id=3772&scanf=13250&charge=2&value=508.29397	0	508.294	2	21	ITMS	35	12112.4	13230	2	0	51817	50299	50299	76189	50299.13250.10396.2	1	1015.58	508.293	2.36	0.002	1.679	0.088	0.088	359	0.00279	2021-12-18	/core/www/modules//sdig/index.php?run_id=50299&search_id=51817&scans_id=50299&peptide_id=3772&scanf=13250&charge=2&value=12/18	12	18	sp|Q9BQE3|TBA1C_HUMAN	/core/www/modules//consensus/?run_id=50299&search_id=51817&scans_id=50299&peptide_id=3772&scanf=13250&charge=2&value=sp|Q9BQE3|TBA1C_HUMAN	0	0	15	/core/www/modules/match_peptides/blast_html4.php?run_id=50299&search_id=51817&scans_id=50299&peptide_id=3772&scanf=13250&charge=2&value=15	K.DVNAAIATIK.T	/core/www/modules/show_out/show_out_wrapper.php?run_id=50299&search_id=51817&scans_id=50299&peptide_id=3772&scanf=13250&charge=2&value=K.DVNAAIATIK.T	DVNAAIATIK	10	327	336
13259	13259	60.76	3780	13259	10404	1560.82	780.915	/core/www/modules//monocle/view/?run_id=50299&search_id=51817&scans_id=50299&peptide_id=3780&scanf=13259&charge=2&value=780.91538	0	780.916	2	7	ITMS	35	17125.8	13253	2	0	51817	50299	50299	76189	50299.13259.10404.2	1	1560.82	780.915	0.47	0.001	3.341	0.361	0.361	800.8	0.00125	18/26	/core/www/modules//sdig/index.php?run_id=50299&search_id=51817&scans_id=50299&peptide_id=3780&scanf=13259&charge=2&value=18/26	18	26	sp|P07900|HS90A_HUMAN	/core/www/modules//consensus/?run_id=50299&search_id=51817&scans_id=50299&peptide_id=3780&scanf=13259&charge=2&value=sp|P07900|HS90A_HUMAN	0	0	5	/core/www/modules/match_peptides/blast_html4.php?run_id=50299&search_id=51817&scans_id=50299&peptide_id=3780&scanf=13259&charge=2&value=5	R.ELISNSSDALDKIR.Y	/core/www/modules/show_out/show_out_wrapper.php?run_id=50299&search_id=51817&scans_id=50299&peptide_id=3780&scanf=13259&charge=2&value=R.ELISNSSDALDKIR.Y	ELISNSSDALDKIR	14	47	60
13270	13270	60.79	3793	13270	10415	1345.74	673.372	/core/www/modules//monocle/view/?run_id=50299&search_id=51817&scans_id=50299&peptide_id=3793&scanf=13270&charge=2&value=673.37207	0	673.874	2	18	ITMS	35	10447.7	13253	2	0	51817	50299	50299	76189	50299.13270.10415.2	1	1345.73	673.37	3.48	0.005	2.806	0.433	0.433	596.1	0.00168	17/24	/core/www/modules//sdig/index.php?run_id=50299&search_id=51817&scans_id=50299&peptide_id=3793&scanf=13270&charge=2&value=17/24	17	24	sp|P62424|RL7A_HUMAN	/core/www/modules//consensus/?run_id=50299&search_id=51817&scans_id=50299&peptide_id=3793&scanf=13270&charge=2&value=sp|P62424|RL7A_HUMAN	0	0	3	/core/www/modules/match_peptides/blast_html4.php?run_id=50299&search_id=51817&scans_id=50299&peptide_id=3793&scanf=13270&charge=2&value=3	R.AGVNTVTTLVENK.K	/core/www/modules/show_out/show_out_wrapper.php?run_id=50299&search_id=51817&scans_id=50299&peptide_id=3793&scanf=13270&charge=2&value=R.AGVNTVTTLVENK.K	AGVNTVTTLVENK	13	138	150
13288	13288	60.85	3811	13288	10432	1847.8	924.402	/core/www/modules//monocle/view/?run_id=50299&search_id=51817&scans_id=50299&peptide_id=3811&scanf=13288&charge=2&value=924.40189	0	924.402	2	13	ITMS	35	17719.8	13276	2	0	51817	50299	50299	76189	50299.13288.10432.2	1	1847.8	924.402	-0.27	0	5.191	0.574	0.574	2165.1	0.00046	23/28	/core/www/modules//sdig/index.php?run_id=50299&search_id=51817&scans_id=50299&peptide_id=3811&scanf=13288&charge=2&value=23/28	23	28	sp|P08238|HS90B_HUMAN	/core/www/modules//consensus/?run_id=50299&search_id=51817&scans_id=50299&peptide_id=3811&scanf=13288&charge=2&value=sp|P08238|HS90B_HUMAN	0	0	4	/core/www/modules/match_peptides/blast_html4.php?run_id=50299&search_id=51817&scans_id=50299&peptide_id=3811&scanf=13288&charge=2&value=4	R.NPDDITQEEYGEFYK.S	/core/www/modules/show_out/show_out_wrapper.php?run_id=50299&search_id=51817&scans_id=50299&peptide_id=3811&scanf=13288&charge=2&value=R.NPDDITQEEYGEFYK.S	NPDDITQEEYGEFYK	15	292	306
13303	13303	60.9	3826	13303	10446	1560.65	780.83	/core/www/modules//monocle/view/?run_id=50299&search_id=51817&scans_id=50299&peptide_id=3826&scanf=13303&charge=2&value=780.82983	0	780.83	2	5	ITMS	35	10049	13299	2	0	51817	50299	50299	76189	50299.13303.10446.2	1	1560.65	780.83	0.08	0	3.067	0.214	0.214	563.3	0.00178	14/24	/core/www/modules//sdig/index.php?run_id=50299&search_id=51817&scans_id=50299&peptide_id=3826&scanf=13303&charge=2&value=14/24	14	24	sp|P27635|RL10_HUMAN	/core/www/modules//consensus/?run_id=50299&search_id=51817&scans_id=50299&peptide_id=3826&scanf=13303&charge=2&value=sp|P27635|RL10_HUMAN	0	0	5	/core/www/modules/match_peptides/blast_html4.php?run_id=50299&search_id=51817&scans_id=50299&peptide_id=3826&scanf=13303&charge=2&value=5	K.FNADEFEDM*VAEK.R	/core/www/modules/show_out/show_out_wrapper.php?run_id=50299&search_id=51817&scans_id=50299&peptide_id=3826&scanf=13303&charge=2&value=K.FNADEFEDM*VAEK.R	FNADEFEDM*VAEK	13	176	188
13306	13306	60.91	3829	13306	10449	2570.22	857.41	/core/www/modules//monocle/view/?run_id=50299&search_id=51817&scans_id=50299&peptide_id=3829&scanf=13306&charge=3&value=857.40994	0	857.744	3	8	ITMS	35	6434.8	13299	2	0	51817	50299	50299	76189	50299.13306.10449.3	1	2570.21	857.409	1.4	0.004	3	0.41	0.41	608.4	0.00164	26/100	/core/www/modules//sdig/index.php?run_id=50299&search_id=51817&scans_id=50299&peptide_id=3829&scanf=13306&charge=3&value=26/100	26	100	sp|P42167|LAP2B_HUMAN	/core/www/modules//consensus/?run_id=50299&search_id=51817&scans_id=50299&peptide_id=3829&scanf=13306&charge=3&value=sp|P42167|LAP2B_HUMAN	0	0	5	/core/www/modules/match_peptides/blast_html4.php?run_id=50299&search_id=51817&scans_id=50299&peptide_id=3829&scanf=13306&charge=3&value=5	K.GPPDFSSDEEREPTPVLGSGAAAAGR.S	/core/www/modules/show_out/show_out_wrapper.php?run_id=50299&search_id=51817&scans_id=50299&peptide_id=3829&scanf=13306&charge=3&value=K.GPPDFSSDEEREPTPVLGSGAAAAGR.S	GPPDFSSDEEREPTPVLGSGAAAAGR	26	61	86
13323	13323	60.97	3847	13323	10465	1481.81	741.408	/core/www/modules//monocle/view/?run_id=50299&search_id=51817&scans_id=50299&peptide_id=3847&scanf=13323&charge=2&value=741.40774	0	741.408	2	9	ITMS	35	6509.3	13315	2	0	51817	50299	50299	76189	50299.13323.10465.2	1	1481.81	741.407	0.8	0.001	3.349	0.449	0.449	1547.4	0.00065	17/26	/core/www/modules//sdig/index.php?run_id=50299&search_id=51817&scans_id=50299&peptide_id=3847&scanf=13323&charge=2&value=17/26	17	26	sp|P11142|HSP7C_HUMAN	/core/www/modules//consensus/?run_id=50299&search_id=51817&scans_id=50299&peptide_id=3847&scanf=13323&charge=2&value=sp|P11142|HSP7C_HUMAN	0	0	10	/core/www/modules/match_peptides/blast_html4.php?run_id=50299&search_id=51817&scans_id=50299&peptide_id=3847&scanf=13323&charge=2&value=10	K.SQIHDIVLVGGSTR.I	/core/www/modules/show_out/show_out_wrapper.php?run_id=50299&search_id=51817&scans_id=50299&peptide_id=3847&scanf=13323&charge=2&value=K.SQIHDIVLVGGSTR.I	SQIHDIVLVGGSTR	14	329	342
13340	13340	61.03	3865	13340	10481	1130.6	565.802	/core/www/modules//monocle/view/?run_id=50299&search_id=51817&scans_id=50299&peptide_id=3865&scanf=13340&charge=2&value=565.80203	0	565.802	2	3	ITMS	35	26761.3	13338	2	0	51817	50299	50299	76189	50299.13340.10481.2	1	1130.6	565.801	1.27	0.001	2.329	0.191	0.191	846.8	0.00118	15/18	/core/www/modules//sdig/index.php?run_id=50299&search_id=51817&scans_id=50299&peptide_id=3865&scanf=13340&charge=2&value=15/18	15	18	sp|P68371|TBB4B_HUMAN	/core/www/modules//consensus/?run_id=50299&search_id=51817&scans_id=50299&peptide_id=3865&scanf=13340&charge=2&value=sp|P68371|TBB4B_HUMAN	0	0	54	/core/www/modules/match_peptides/blast_html4.php?run_id=50299&search_id=51817&scans_id=50299&peptide_id=3865&scanf=13340&charge=2&value=54	R.FPGQLNADLR.K	/core/www/modules/show_out/show_out_wrapper.php?run_id=50299&search_id=51817&scans_id=50299&peptide_id=3865&scanf=13340&charge=2&value=R.FPGQLNADLR.K	FPGQLNADLR	10	242	251
13355	13355	61.08	3880	13355	10495	2283.04	1142.02	/core/www/modules//monocle/view/?run_id=50299&search_id=51817&scans_id=50299&peptide_id=3880&scanf=13355&charge=2&value=1142.02339	0	1142.53	2	7	ITMS	35	2757.4	13349	2	0	51817	50299	50299	76189	50299.13355.10495.2	1	2283.04	1142.02	1.24	0.003	3.201	0.455	0.455	567.9	0.00176	18/40	/core/www/modules//sdig/index.php?run_id=50299&search_id=51817&scans_id=50299&peptide_id=3880&scanf=13355&charge=2&value=18/40	18	40	sp|Q13393|PLD1_HUMAN	/core/www/modules//consensus/?run_id=50299&search_id=51817&scans_id=50299&peptide_id=3880&scanf=13355&charge=2&value=sp|Q13393|PLD1_HUMAN	0	0	2	/core/www/modules/match_peptides/blast_html4.php?run_id=50299&search_id=51817&scans_id=50299&peptide_id=3880&scanf=13355&charge=2&value=2	R.DSEM*AVIVQDTETVPSVM*DGK.E	/core/www/modules/show_out/show_out_wrapper.php?run_id=50299&search_id=51817&scans_id=50299&peptide_id=3880&scanf=13355&charge=2&value=R.DSEM*AVIVQDTETVPSVM*DGK.E	DSEM*AVIVQDTETVPSVM*DGK	21	924	944
13359	13359	61.09	3884	13359	10499	1847.8	924.402	/core/www/modules//monocle/view/?run_id=50299&search_id=51817&scans_id=50299&peptide_id=3884&scanf=13359&charge=2&value=924.40189	0	924.904	2	11	ITMS	35	2860.4	13349	2	0	51817	50299	50299	76189	50299.13359.10499.2	1	1847.8	924.402	-0.27	0	3.649	0.475	0.475	657.4	0.00152	15/28	/core/www/modules//sdig/index.php?run_id=50299&search_id=51817&scans_id=50299&peptide_id=3884&scanf=13359&charge=2&value=15/28	15	28	sp|P08238|HS90B_HUMAN	/core/www/modules//consensus/?run_id=50299&search_id=51817&scans_id=50299&peptide_id=3884&scanf=13359&charge=2&value=sp|P08238|HS90B_HUMAN	0	0	4	/core/www/modules/match_peptides/blast_html4.php?run_id=50299&search_id=51817&scans_id=50299&peptide_id=3884&scanf=13359&charge=2&value=4	R.NPDDITQEEYGEFYK.S	/core/www/modules/show_out/show_out_wrapper.php?run_id=50299&search_id=51817&scans_id=50299&peptide_id=3884&scanf=13359&charge=2&value=R.NPDDITQEEYGEFYK.S	NPDDITQEEYGEFYK	15	292	306
13377	13377	61.15	3902	13377	10516	1261.66	631.333	/core/www/modules//monocle/view/?run_id=50299&search_id=51817&scans_id=50299&peptide_id=3902&scanf=13377&charge=2&value=631.33325	0	631.333	2	10	ITMS	35	20386.2	13368	2	0	51817	50299	50299	76189	50299.13377.10516.2	1	1261.66	631.332	1.29	0.002	2.834	0.374	0.374	1123.5	0.00089	14/18	/core/www/modules//sdig/index.php?run_id=50299&search_id=51817&scans_id=50299&peptide_id=3902&scanf=13377&charge=2&value=14/18	14	18	sp|P0DMV9|HS71B_HUMAN	/core/www/modules//consensus/?run_id=50299&search_id=51817&scans_id=50299&peptide_id=3902&scanf=13377&charge=2&value=sp|P0DMV9|HS71B_HUMAN	0	0	15	/core/www/modules/match_peptides/blast_html4.php?run_id=50299&search_id=51817&scans_id=50299&peptide_id=3902&scanf=13377&charge=2&value=15	R.LVNHFVEEFK.R	/core/www/modules/show_out/show_out_wrapper.php?run_id=50299&search_id=51817&scans_id=50299&peptide_id=3902&scanf=13377&charge=2&value=R.LVNHFVEEFK.R	LVNHFVEEFK	10	237	246
13393	13393	61.2	3919	13393	10531	2987.36	996.459	/core/www/modules//monocle/view/?run_id=50299&search_id=51817&scans_id=50299&peptide_id=3919&scanf=13393&charge=3&value=996.45880	0	996.794	3	7	ITMS	35	9922.8	13387	2	0	51817	50299	50299	76189	50299.13393.10531.3	1	2987.36	996.458	0.33	0.001	3.528	0.355	0.355	539.6	0.00185	28/104	/core/www/modules//sdig/index.php?run_id=50299&search_id=51817&scans_id=50299&peptide_id=3919&scanf=13393&charge=3&value=28/104	28	104	sp|Q13393|PLD1_HUMAN	/core/www/modules//consensus/?run_id=50299&search_id=51817&scans_id=50299&peptide_id=3919&scanf=13393&charge=3&value=sp|Q13393|PLD1_HUMAN	0	0	2	/core/www/modules/match_peptides/blast_html4.php?run_id=50299&search_id=51817&scans_id=50299&peptide_id=3919&scanf=13393&charge=3&value=2	R.DSEM*AVIVQDTETVPSVM*DGKEYQAGR.F	/core/www/modules/show_out/show_out_wrapper.php?run_id=50299&search_id=51817&scans_id=50299&peptide_id=3919&scanf=13393&charge=3&value=R.DSEM*AVIVQDTETVPSVM*DGKEYQAGR.F	DSEM*AVIVQDTETVPSVM*DGKEYQAGR	27	924	950
13411	13411	61.26	3937	13411	10548	1155.61	578.307	/core/www/modules//monocle/view/?run_id=50299&search_id=51817&scans_id=50299&peptide_id=3937&scanf=13411&charge=2&value=578.30658	0	578.307	2	2	ITMS	35	26370.8	13410	2	0	51817	50299	50299	76189	50299.13411.10548.2	1	1155.6	578.306	1.2	0.001	2.656	0.407	0.407	630.3	0.00159	14/18	/core/www/modules//sdig/index.php?run_id=50299&search_id=51817&scans_id=50299&peptide_id=3937&scanf=13411&charge=2&value=14/18	14	18	sp|Q16531|DDB1_HUMAN	/core/www/modules//consensus/?run_id=50299&search_id=51817&scans_id=50299&peptide_id=3937&scanf=13411&charge=2&value=sp|Q16531|DDB1_HUMAN	0	0	4	/core/www/modules/match_peptides/blast_html4.php?run_id=50299&search_id=51817&scans_id=50299&peptide_id=3937&scanf=13411&charge=2&value=4	R.IVVFQYSDGK.L	/core/www/modules/show_out/show_out_wrapper.php?run_id=50299&search_id=51817&scans_id=50299&peptide_id=3937&scanf=13411&charge=2&value=R.IVVFQYSDGK.L	IVVFQYSDGK	10	848	857
13427	13427	61.32	3953	13427	10563	2987.36	996.459	/core/www/modules//monocle/view/?run_id=50299&search_id=51817&scans_id=50299&peptide_id=3953&scanf=13427&charge=3&value=996.45879	0	997.128	3	5	ITMS	35	8649.4	13423	2	0	51817	50299	50299	76189	50299.13427.10563.3	1	2987.36	996.458	0.32	0.001	3.374	0.325	0.325	349.2	0.00286	25/104	/core/www/modules//sdig/index.php?run_id=50299&search_id=51817&scans_id=50299&peptide_id=3953&scanf=13427&charge=3&value=25/104	25	104	sp|Q13393|PLD1_HUMAN	/core/www/modules//consensus/?run_id=50299&search_id=51817&scans_id=50299&peptide_id=3953&scanf=13427&charge=3&value=sp|Q13393|PLD1_HUMAN	0	0	2	/core/www/modules/match_peptides/blast_html4.php?run_id=50299&search_id=51817&scans_id=50299&peptide_id=3953&scanf=13427&charge=3&value=2	R.DSEM*AVIVQDTETVPSVM*DGKEYQAGR.F	/core/www/modules/show_out/show_out_wrapper.php?run_id=50299&search_id=51817&scans_id=50299&peptide_id=3953&scanf=13427&charge=3&value=R.DSEM*AVIVQDTETVPSVM*DGKEYQAGR.F	DSEM*AVIVQDTETVPSVM*DGKEYQAGR	27	924	950
13428	13428	61.32	3954	13428	10564	1277.68	639.342	/core/www/modules//monocle/view/?run_id=50299&search_id=51817&scans_id=50299&peptide_id=3954&scanf=13428&charge=2&value=639.34205	0	639.341	2	6	ITMS	35	15093.9	13423	2	0	51817	50299	50299	76189	50299.13428.10564.2	1	1277.68	639.342	-0.11	0	3.627	0.57	0.57	1693.3	0.00059	20/24	/core/www/modules//sdig/index.php?run_id=50299&search_id=51817&scans_id=50299&peptide_id=3954&scanf=13428&charge=2&value=20/24	20	24	sp|P83731|RL24_HUMAN	/core/www/modules//consensus/?run_id=50299&search_id=51817&scans_id=50299&peptide_id=3954&scanf=13428&charge=2&value=sp|P83731|RL24_HUMAN	0	0	3	/core/www/modules/match_peptides/blast_html4.php?run_id=50299&search_id=51817&scans_id=50299&peptide_id=3954&scanf=13428&charge=2&value=3	R.AITGASLADIM*AK.R	/core/www/modules/show_out/show_out_wrapper.php?run_id=50299&search_id=51817&scans_id=50299&peptide_id=3954&scanf=13428&charge=2&value=R.AITGASLADIM*AK.R	AITGASLADIM*AK	13	81	93
13435	13435	61.34	3962	13435	10571	1357.72	679.365	/core/www/modules//monocle/view/?run_id=50299&search_id=51817&scans_id=50299&peptide_id=3962&scanf=13435&charge=2&value=679.36490	0	679.365	2	13	ITMS	35	8373.6	13423	2	0	51817	50299	50299	76189	50299.13435.10571.2	1	1357.72	679.364	1.16	0.002	1.853	0.029	0.029	202.4	0.00494	2021-09-24	/core/www/modules//sdig/index.php?run_id=50299&search_id=51817&scans_id=50299&peptide_id=3962&scanf=13435&charge=2&value=9/24	9	24	sp|Q13085|ACACA_HUMAN	/core/www/modules//consensus/?run_id=50299&search_id=51817&scans_id=50299&peptide_id=3962&scanf=13435&charge=2&value=sp|Q13085|ACACA_HUMAN	0	0	9	/core/www/modules/match_peptides/blast_html4.php?run_id=50299&search_id=51817&scans_id=50299&peptide_id=3962&scanf=13435&charge=2&value=9	R.GSVLEPEGTVEIK.F	/core/www/modules/show_out/show_out_wrapper.php?run_id=50299&search_id=51817&scans_id=50299&peptide_id=3962&scanf=13435&charge=2&value=R.GSVLEPEGTVEIK.F	GSVLEPEGTVEIK	13	2115	2127
13444	13444	61.38	3971	13444	10579	1451.74	726.373	/core/www/modules//monocle/view/?run_id=50299&search_id=51817&scans_id=50299&peptide_id=3971&scanf=13444&charge=2&value=726.37274	0	726.372	2	5	ITMS	35	13570.7	13440	2	0	51817	50299	50299	76189	50299.13444.10579.2	1	1451.74	726.372	0.37	0.001	3.008	0.415	0.415	509.9	0.00196	16/24	/core/www/modules//sdig/index.php?run_id=50299&search_id=51817&scans_id=50299&peptide_id=3971&scanf=13444&charge=2&value=16/24	16	24	sp|P31689|DNJA1_HUMAN	/core/www/modules//consensus/?run_id=50299&search_id=51817&scans_id=50299&peptide_id=3971&scanf=13444&charge=2&value=sp|P31689|DNJA1_HUMAN	0	0	0	/core/www/modules/match_peptides/blast_html4.php?run_id=50299&search_id=51817&scans_id=50299&peptide_id=3971&scanf=13444&charge=2&value=0	K.QISQAYEVLSDAK.K	/core/www/modules/show_out/show_out_wrapper.php?run_id=50299&search_id=51817&scans_id=50299&peptide_id=3971&scanf=13444&charge=2&value=K.QISQAYEVLSDAK.K	QISQAYEVLSDAK	13	47	59
13475	13475	61.48	4002	13475	10608	1482.76	741.883	/core/www/modules//monocle/view/?run_id=50299&search_id=51817&scans_id=50299&peptide_id=4002&scanf=13475&charge=2&value=741.88341	0	741.883	2	2	ITMS	35	755349	13474	2	0	51817	50299	50299	76189	50299.13475.10608.2	1	1482.76	741.883	0.59	0.001	4.633	0.47	0.47	1656.9	0.0006	22/26	/core/www/modules//sdig/index.php?run_id=50299&search_id=51817&scans_id=50299&peptide_id=4002&scanf=13475&charge=2&value=22/26	22	26	sp|Q13393|PLD1_HUMAN	/core/www/modules//consensus/?run_id=50299&search_id=51817&scans_id=50299&peptide_id=4002&scanf=13475&charge=2&value=sp|Q13393|PLD1_HUMAN	0	0	1	/core/www/modules/match_peptides/blast_html4.php?run_id=50299&search_id=51817&scans_id=50299&peptide_id=4002&scanf=13475&charge=2&value=1	R.FGSYAAIQENALAK.W	/core/www/modules/show_out/show_out_wrapper.php?run_id=50299&search_id=51817&scans_id=50299&peptide_id=4002&scanf=13475&charge=2&value=R.FGSYAAIQENALAK.W	FGSYAAIQENALAK	14	340	353
13476	13476	61.49	4003	13476	10609	2987.36	996.459	/core/www/modules//monocle/view/?run_id=50299&search_id=51817&scans_id=50299&peptide_id=4003&scanf=13476&charge=3&value=996.45881	0	996.793	3	3	ITMS	35	27334.5	13474	2	0	51817	50299	50299	76189	50299.13476.10609.3	1	2987.36	996.458	0.34	0.001	4.03	0.511	0.511	486.1	0.00206	30/104	/core/www/modules//sdig/index.php?run_id=50299&search_id=51817&scans_id=50299&peptide_id=4003&scanf=13476&charge=3&value=30/104	30	104	sp|Q13393|PLD1_HUMAN	/core/www/modules//consensus/?run_id=50299&search_id=51817&scans_id=50299&peptide_id=4003&scanf=13476&charge=3&value=sp|Q13393|PLD1_HUMAN	0	0	2	/core/www/modules/match_peptides/blast_html4.php?run_id=50299&search_id=51817&scans_id=50299&peptide_id=4003&scanf=13476&charge=3&value=2	R.DSEM*AVIVQDTETVPSVM*DGKEYQAGR.F	/core/www/modules/show_out/show_out_wrapper.php?run_id=50299&search_id=51817&scans_id=50299&peptide_id=4003&scanf=13476&charge=3&value=R.DSEM*AVIVQDTETVPSVM*DGKEYQAGR.F	DSEM*AVIVQDTETVPSVM*DGKEYQAGR	27	924	950
13480	13480	61.5	4008	13480	10613	1450.72	725.863	/core/www/modules//monocle/view/?run_id=50299&search_id=51817&scans_id=50299&peptide_id=4008&scanf=13480&charge=2&value=725.86329	0	725.863	2	7	ITMS	35	12686.7	13474	2	0	51817	50299	50299	76189	50299.13480.10613.2	1	1450.72	725.862	1.39	0.002	3.085	0.559	0.559	521.6	0.00192	16/26	/core/www/modules//sdig/index.php?run_id=50299&search_id=51817&scans_id=50299&peptide_id=4008&scanf=13480&charge=2&value=16/26	16	26	sp|P38646|GRP75_HUMAN	/core/www/modules//consensus/?run_id=50299&search_id=51817&scans_id=50299&peptide_id=4008&scanf=13480&charge=2&value=sp|P38646|GRP75_HUMAN	0	0	6	/core/www/modules/match_peptides/blast_html4.php?run_id=50299&search_id=51817&scans_id=50299&peptide_id=4008&scanf=13480&charge=2&value=6	R.TTPSVVAFTADGER.L	/core/www/modules/show_out/show_out_wrapper.php?run_id=50299&search_id=51817&scans_id=50299&peptide_id=4008&scanf=13480&charge=2&value=R.TTPSVVAFTADGER.L	TTPSVVAFTADGER	14	86	99
13491	13491	61.54	4019	13491	10623	2283.04	1142.02	/core/www/modules//monocle/view/?run_id=50299&search_id=51817&scans_id=50299&peptide_id=4019&scanf=13491&charge=2&value=1142.02216	0	1142.52	2	2	ITMS	35	57482.1	13490	2	0	51817	50299	50299	76189	50299.13491.10623.2	1	2283.04	1142.02	0.16	0	4.857	0.576	0.576	706.4	0.00142	20/40	/core/www/modules//sdig/index.php?run_id=50299&search_id=51817&scans_id=50299&peptide_id=4019&scanf=13491&charge=2&value=20/40	20	40	sp|Q13393|PLD1_HUMAN	/core/www/modules//consensus/?run_id=50299&search_id=51817&scans_id=50299&peptide_id=4019&scanf=13491&charge=2&value=sp|Q13393|PLD1_HUMAN	0	0	2	/core/www/modules/match_peptides/blast_html4.php?run_id=50299&search_id=51817&scans_id=50299&peptide_id=4019&scanf=13491&charge=2&value=2	R.DSEM*AVIVQDTETVPSVM*DGK.E	/core/www/modules/show_out/show_out_wrapper.php?run_id=50299&search_id=51817&scans_id=50299&peptide_id=4019&scanf=13491&charge=2&value=R.DSEM*AVIVQDTETVPSVM*DGK.E	DSEM*AVIVQDTETVPSVM*DGK	21	924	944
13494	13494	61.54	4022	13494	10626	990.531	495.769	/core/www/modules//monocle/view/?run_id=50299&search_id=51817&scans_id=50299&peptide_id=4022&scanf=13494&charge=2&value=495.76893	0	495.769	2	5	ITMS	35	28762.1	13490	2	0	51817	50299	50299	76189	50299.13494.10626.2	1	990.529	495.768	1.76	0.002	2.473	0.164	0.164	1409.8	0.00071	16/16	/core/www/modules//sdig/index.php?run_id=50299&search_id=51817&scans_id=50299&peptide_id=4022&scanf=13494&charge=2&value=16/16	16	16	sp|P62244|RS15A_HUMAN	/core/www/modules//consensus/?run_id=50299&search_id=51817&scans_id=50299&peptide_id=4022&scanf=13494&charge=2&value=sp|P62244|RS15A_HUMAN	0	0	8	/core/www/modules/match_peptides/blast_html4.php?run_id=50299&search_id=51817&scans_id=50299&peptide_id=4022&scanf=13494&charge=2&value=8	R.M*NVLADALK.S	/core/www/modules/show_out/show_out_wrapper.php?run_id=50299&search_id=51817&scans_id=50299&peptide_id=4022&scanf=13494&charge=2&value=R.M*NVLADALK.S	M*NVLADALK	9	4	12
13502	13502	61.57	4030	13502	10634	1598.71	799.858	/core/www/modules//monocle/view/?run_id=50299&search_id=51817&scans_id=50299&peptide_id=4030&scanf=13502&charge=2&value=799.85815	0	799.858	2	13	ITMS	35	10985.1	13490	2	0	51817	50299	50299	76189	50299.13502.10634.2	1	1598.71	799.858	0.56	0.001	2.072	0.38	0.38	224	0.00446	15/26	/core/www/modules//sdig/index.php?run_id=50299&search_id=51817&scans_id=50299&peptide_id=4030&scanf=13502&charge=2&value=15/26	15	26	sp|Q5H9R7|PP6R3_HUMAN	/core/www/modules//consensus/?run_id=50299&search_id=51817&scans_id=50299&peptide_id=4030&scanf=13502&charge=2&value=sp|Q5H9R7|PP6R3_HUMAN	0	0	9	/core/www/modules/match_peptides/blast_html4.php?run_id=50299&search_id=51817&scans_id=50299&peptide_id=4030&scanf=13502&charge=2&value=9	K.FADQDDIGNVSFDR.V	/core/www/modules/show_out/show_out_wrapper.php?run_id=50299&search_id=51817&scans_id=50299&peptide_id=4030&scanf=13502&charge=2&value=K.FADQDDIGNVSFDR.V	FADQDDIGNVSFDR	14	569	582
13506	13506	61.58	4034	13506	10638	1629.76	815.385	/core/www/modules//monocle/view/?run_id=50299&search_id=51817&scans_id=50299&peptide_id=4034&scanf=13506&charge=2&value=815.38547	0	815.886	2	17	ITMS	35	7076.2	13490	2	0	51817	50299	50299	76189	50299.13506.10638.2	1	1629.76	815.385	1.17	0.002	2.04	0.062	0.062	156.8	0.00638	2021-10-24	/core/www/modules//sdig/index.php?run_id=50299&search_id=51817&scans_id=50299&peptide_id=4034&scanf=13506&charge=2&value=10/24	10	24	sp|P68400|CSK21_HUMAN	/core/www/modules//consensus/?run_id=50299&search_id=51817&scans_id=50299&peptide_id=4034&scanf=13506&charge=2&value=sp|P68400|CSK21_HUMAN	0	0	7	/core/www/modules/match_peptides/blast_html4.php?run_id=50299&search_id=51817&scans_id=50299&peptide_id=4034&scanf=13506&charge=2&value=7	R.EAM*EHPYFYTVVK.D	/core/www/modules/show_out/show_out_wrapper.php?run_id=50299&search_id=51817&scans_id=50299&peptide_id=4034&scanf=13506&charge=2&value=R.EAM*EHPYFYTVVK.D	EAM*EHPYFYTVVK	13	317	329
13514	13514	61.61	4042	13514	10645	1404.7	702.855	/core/www/modules//monocle/view/?run_id=50299&search_id=51817&scans_id=50299&peptide_id=4042&scanf=13514&charge=2&value=702.85461	0	702.855	2	2	ITMS	35	56140.5	13513	2	0	51817	50299	50299	76189	50299.13514.10645.2	1	1404.7	702.854	0.99	0.001	2.793	0.49	0.49	403.1	0.00248	19/24	/core/www/modules//sdig/index.php?run_id=50299&search_id=51817&scans_id=50299&peptide_id=4042&scanf=13514&charge=2&value=19/24	19	24	sp|P62750|RL23A_HUMAN	/core/www/modules//consensus/?run_id=50299&search_id=51817&scans_id=50299&peptide_id=4042&scanf=13514&charge=2&value=sp|P62750|RL23A_HUMAN	0	0	6	/core/www/modules/match_peptides/blast_html4.php?run_id=50299&search_id=51817&scans_id=50299&peptide_id=4042&scanf=13514&charge=2&value=6	R.LAPDYDALDVANK.I	/core/www/modules/show_out/show_out_wrapper.php?run_id=50299&search_id=51817&scans_id=50299&peptide_id=4042&scanf=13514&charge=2&value=R.LAPDYDALDVANK.I	LAPDYDALDVANK	13	140	152
13518	13518	61.62	4046	13518	10649	1276.7	638.855	/core/www/modules//monocle/view/?run_id=50299&search_id=51817&scans_id=50299&peptide_id=4046&scanf=13518&charge=2&value=638.85469	0	638.854	2	6	ITMS	35	17602.5	13513	2	0	51817	50299	50299	76189	50299.13518.10649.2	1	1276.7	638.854	1.01	0.001	2.985	0.427	0.427	617.2	0.00162	16/22	/core/www/modules//sdig/index.php?run_id=50299&search_id=51817&scans_id=50299&peptide_id=4046&scanf=13518&charge=2&value=16/22	16	22	sp|O00203|AP3B1_HUMAN	/core/www/modules//consensus/?run_id=50299&search_id=51817&scans_id=50299&peptide_id=4046&scanf=13518&charge=2&value=sp|O00203|AP3B1_HUMAN	0	0	5	/core/www/modules/match_peptides/blast_html4.php?run_id=50299&search_id=51817&scans_id=50299&peptide_id=4046&scanf=13518&charge=2&value=5	K.QFAAATIQTIGR.C	/core/www/modules/show_out/show_out_wrapper.php?run_id=50299&search_id=51817&scans_id=50299&peptide_id=4046&scanf=13518&charge=2&value=K.QFAAATIQTIGR.C	QFAAATIQTIGR	12	419	430
13537	13537	61.69	4066	13537	10667	1058.59	529.796	/core/www/modules//monocle/view/?run_id=50299&search_id=51817&scans_id=50299&peptide_id=4066&scanf=13537&charge=2&value=529.79627	0	529.797	2	2	ITMS	35	60425.3	13536	2	0	51817	50299	50299	76189	50299.13537.10667.2	1	1058.58	529.796	1.09	0.001	3.589	0.286	0.286	1171.9	0.00085	15/18	/core/www/modules//sdig/index.php?run_id=50299&search_id=51817&scans_id=50299&peptide_id=4066&scanf=13537&charge=2&value=15/18	15	18	sp|Q13393|PLD1_HUMAN	/core/www/modules//consensus/?run_id=50299&search_id=51817&scans_id=50299&peptide_id=4066&scanf=13537&charge=2&value=sp|Q13393|PLD1_HUMAN	0	0	2	/core/www/modules/match_peptides/blast_html4.php?run_id=50299&search_id=51817&scans_id=50299&peptide_id=4066&scanf=13537&charge=2&value=2	R.GENSILGQLK.A	/core/www/modules/show_out/show_out_wrapper.php?run_id=50299&search_id=51817&scans_id=50299&peptide_id=4066&scanf=13537&charge=2&value=R.GENSILGQLK.A	GENSILGQLK	10	853	862
13539	13539	61.69	4068	13539	10669	1543.75	772.377	/core/www/modules//monocle/view/?run_id=50299&search_id=51817&scans_id=50299&peptide_id=4068&scanf=13539&charge=2&value=772.37703	0	772.377	2	4	ITMS	35	11808.8	13536	2	0	51817	50299	50299	76189	50299.13539.10669.2	1	1543.75	772.377	0.43	0.001	2.933	0.212	0.212	991.5	0.00101	17/24	/core/www/modules//sdig/index.php?run_id=50299&search_id=51817&scans_id=50299&peptide_id=4068&scanf=13539&charge=2&value=17/24	17	24	sp|P42677|RS27_HUMAN	/core/www/modules//consensus/?run_id=50299&search_id=51817&scans_id=50299&peptide_id=4068&scanf=13539&charge=2&value=sp|P42677|RS27_HUMAN	0	0	5	/core/www/modules/match_peptides/blast_html4.php?run_id=50299&search_id=51817&scans_id=50299&peptide_id=4068&scanf=13539&charge=2&value=5	R.LVQSPNSYFM*DVK.C	/core/www/modules/show_out/show_out_wrapper.php?run_id=50299&search_id=51817&scans_id=50299&peptide_id=4068&scanf=13539&charge=2&value=R.LVQSPNSYFM*DVK.C	LVQSPNSYFM*DVK	13	24	36
13541	13541	61.7	4070	13541	10671	1014.48	507.745	/core/www/modules//monocle/view/?run_id=50299&search_id=51817&scans_id=50299&peptide_id=4070&scanf=13541&charge=2&value=507.74491	0	507.745	2	6	ITMS	35	16800.3	13536	2	0	51817	50299	50299	76189	50299.13541.10671.2	1	1014.48	507.744	1.31	0.001	1.793	0.275	0.275	301.7	0.00331	2021-11-14	/core/www/modules//sdig/index.php?run_id=50299&search_id=51817&scans_id=50299&peptide_id=4070&scanf=13541&charge=2&value=11/14	11	14	sp|P62736|ACTA_HUMAN	/core/www/modules//consensus/?run_id=50299&search_id=51817&scans_id=50299&peptide_id=4070&scanf=13541&charge=2&value=sp|P62736|ACTA_HUMAN	0	0	32	/core/www/modules/match_peptides/blast_html4.php?run_id=50299&search_id=51817&scans_id=50299&peptide_id=4070&scanf=13541&charge=2&value=32	R.DLTDYLM*K.I	/core/www/modules/show_out/show_out_wrapper.php?run_id=50299&search_id=51817&scans_id=50299&peptide_id=4070&scanf=13541&charge=2&value=R.DLTDYLM*K.I	DLTDYLM*K	8	186	193
13543	13543	61.7	4072	13543	10673	1593.8	797.402	/core/www/modules//monocle/view/?run_id=50299&search_id=51817&scans_id=50299&peptide_id=4072&scanf=13543&charge=2&value=797.40153	0	797.904	2	8	ITMS	35	7236.4	13536	2	0	51817	50299	50299	76189	50299.13543.10673.2	1	1593.79	797.401	1.05	0.002	2.455	0.379	0.379	249.6	0.00401	2021-11-28	/core/www/modules//sdig/index.php?run_id=50299&search_id=51817&scans_id=50299&peptide_id=4072&scanf=13543&charge=2&value=11/28	11	28	sp|P40939|ECHA_HUMAN	/core/www/modules//consensus/?run_id=50299&search_id=51817&scans_id=50299&peptide_id=4072&scanf=13543&charge=2&value=sp|P40939|ECHA_HUMAN	0	0	4	/core/www/modules/match_peptides/blast_html4.php?run_id=50299&search_id=51817&scans_id=50299&peptide_id=4072&scanf=13543&charge=2&value=4	R.FGGGNPELLTQM*VSK.G	/core/www/modules/show_out/show_out_wrapper.php?run_id=50299&search_id=51817&scans_id=50299&peptide_id=4072&scanf=13543&charge=2&value=R.FGGGNPELLTQM*VSK.G	FGGGNPELLTQM*VSK	15	611	625
13562	13562	61.76	4092	13562	10691	1482.76	741.883	/core/www/modules//monocle/view/?run_id=50299&search_id=51817&scans_id=50299&peptide_id=4092&scanf=13562&charge=2&value=741.88344	0	741.884	2	6	ITMS	35	47839.2	13557	2	0	51817	50299	50299	76189	50299.13562.10691.2	1	1482.76	741.883	0.63	0.001	4.73	0.488	0.488	1698.3	0.00059	21/26	/core/www/modules//sdig/index.php?run_id=50299&search_id=51817&scans_id=50299&peptide_id=4092&scanf=13562&charge=2&value=21/26	21	26	sp|Q13393|PLD1_HUMAN	/core/www/modules//consensus/?run_id=50299&search_id=51817&scans_id=50299&peptide_id=4092&scanf=13562&charge=2&value=sp|Q13393|PLD1_HUMAN	0	0	1	/core/www/modules/match_peptides/blast_html4.php?run_id=50299&search_id=51817&scans_id=50299&peptide_id=4092&scanf=13562&charge=2&value=1	R.FGSYAAIQENALAK.W	/core/www/modules/show_out/show_out_wrapper.php?run_id=50299&search_id=51817&scans_id=50299&peptide_id=4092&scanf=13562&charge=2&value=R.FGSYAAIQENALAK.W	FGSYAAIQENALAK	14	340	353
13564	13564	61.77	4094	13564	10693	1316.64	658.823	/core/www/modules//monocle/view/?run_id=50299&search_id=51817&scans_id=50299&peptide_id=4094&scanf=13564&charge=2&value=658.82301	0	658.823	2	8	ITMS	35	18018.4	13557	2	0	51817	50299	50299	76189	50299.13564.10693.2	1	1316.64	658.822	1.44	0.002	3.154	0.339	0.339	1442.5	0.00069	17/20	/core/www/modules//sdig/index.php?run_id=50299&search_id=51817&scans_id=50299&peptide_id=4094&scanf=13564&charge=2&value=17/20	17	20	sp|P11021|GRP78_HUMAN	/core/www/modules//consensus/?run_id=50299&search_id=51817&scans_id=50299&peptide_id=4094&scanf=13564&charge=2&value=sp|P11021|GRP78_HUMAN	0	0	1	/core/www/modules/match_peptides/blast_html4.php?run_id=50299&search_id=51817&scans_id=50299&peptide_id=4094&scanf=13564&charge=2&value=1	R.NELESYAYSLK.N	/core/www/modules/show_out/show_out_wrapper.php?run_id=50299&search_id=51817&scans_id=50299&peptide_id=4094&scanf=13564&charge=2&value=R.NELESYAYSLK.N	NELESYAYSLK	11	563	573
13569	13569	61.78	4099	13569	10698	1201.66	601.332	/core/www/modules//monocle/view/?run_id=50299&search_id=51817&scans_id=50299&peptide_id=4099&scanf=13569&charge=2&value=601.33182	0	601.332	2	13	ITMS	35	9602.3	13557	2	0	51817	50299	50299	76189	50299.13569.10698.2	1	1201.65	601.33	2.34	0.003	1.969	0.064	0.064	256.6	0.0039	2021-10-20	/core/www/modules//sdig/index.php?run_id=50299&search_id=51817&scans_id=50299&peptide_id=4099&scanf=13569&charge=2&value=10/20	10	20	sp|P57678|GEMI4_HUMAN	/core/www/modules//consensus/?run_id=50299&search_id=51817&scans_id=50299&peptide_id=4099&scanf=13569&charge=2&value=sp|P57678|GEMI4_HUMAN	0	0	3	/core/www/modules/match_peptides/blast_html4.php?run_id=50299&search_id=51817&scans_id=50299&peptide_id=4099&scanf=13569&charge=2&value=3	K.TNPSVSSLLQR.A	/core/www/modules/show_out/show_out_wrapper.php?run_id=50299&search_id=51817&scans_id=50299&peptide_id=4099&scanf=13569&charge=2&value=K.TNPSVSSLLQR.A	TNPSVSSLLQR	11	1018	1028
13610	13610	61.92	4143	13610	10737	1197.65	599.329	/core/www/modules//monocle/view/?run_id=50299&search_id=51817&scans_id=50299&peptide_id=4143&scanf=13610&charge=2&value=599.32862	0	599.328	2	11	ITMS	35	12102.5	13600	2	0	51817	50299	50299	76189	50299.13610.10737.2	1	1197.65	599.327	2.19	0.003	2.426	0.159	0.159	379.8	0.00263	2021-11-20	/core/www/modules//sdig/index.php?run_id=50299&search_id=51817&scans_id=50299&peptide_id=4143&scanf=13610&charge=2&value=11/20	11	20	sp|P14618|KPYM_HUMAN	/core/www/modules//consensus/?run_id=50299&search_id=51817&scans_id=50299&peptide_id=4143&scanf=13610&charge=2&value=sp|P14618|KPYM_HUMAN	0	0	13	/core/www/modules/match_peptides/blast_html4.php?run_id=50299&search_id=51817&scans_id=50299&peptide_id=4143&scanf=13610&charge=2&value=13	R.LDIDSPPITAR.N	/core/www/modules/show_out/show_out_wrapper.php?run_id=50299&search_id=51817&scans_id=50299&peptide_id=4143&scanf=13610&charge=2&value=R.LDIDSPPITAR.N	LDIDSPPITAR	11	33	43
13613	13613	61.93	4146	13613	10740	985.569	493.288	/core/www/modules//monocle/view/?run_id=50299&search_id=51817&scans_id=50299&peptide_id=4146&scanf=13613&charge=2&value=493.28822	0	493.288	2	14	ITMS	35	13564.7	13600	2	0	51817	50299	50299	76189	50299.13613.10740.2	1	985.568	493.287	1.5	0.001	2.478	0.228	0.228	1089.5	0.00092	13/14	/core/www/modules//sdig/index.php?run_id=50299&search_id=51817&scans_id=50299&peptide_id=4146&scanf=13613&charge=2&value=13/14	13	14	sp|P17844|DDX5_HUMAN	/core/www/modules//consensus/?run_id=50299&search_id=51817&scans_id=50299&peptide_id=4146&scanf=13613&charge=2&value=sp|P17844|DDX5_HUMAN	0	0	4	/core/www/modules/match_peptides/blast_html4.php?run_id=50299&search_id=51817&scans_id=50299&peptide_id=4146&scanf=13613&charge=2&value=4	K.LLQLVEDR.G	/core/www/modules/show_out/show_out_wrapper.php?run_id=50299&search_id=51817&scans_id=50299&peptide_id=4146&scanf=13613&charge=2&value=K.LLQLVEDR.G	LLQLVEDR	8	471	478
13615	13615	61.94	4148	13615	10742	1149.65	575.331	/core/www/modules//monocle/view/?run_id=50299&search_id=51817&scans_id=50299&peptide_id=4148&scanf=13615&charge=2&value=575.33086	0	575.331	2	16	ITMS	35	8216.8	13600	2	0	51817	50299	50299	76189	50299.13615.10742.2	1	1149.65	575.329	2.67	0.003	3.115	0.453	0.453	1226.1	0.00082	15/18	/core/www/modules//sdig/index.php?run_id=50299&search_id=51817&scans_id=50299&peptide_id=4148&scanf=13615&charge=2&value=15/18	15	18	sp|P49411|EFTU_HUMAN	/core/www/modules//consensus/?run_id=50299&search_id=51817&scans_id=50299&peptide_id=4148&scanf=13615&charge=2&value=sp|P49411|EFTU_HUMAN	0	0	0	/core/www/modules/match_peptides/blast_html4.php?run_id=50299&search_id=51817&scans_id=50299&peptide_id=4148&scanf=13615&charge=2&value=0	K.VEAQVYILSK.E	/core/www/modules/show_out/show_out_wrapper.php?run_id=50299&search_id=51817&scans_id=50299&peptide_id=4148&scanf=13615&charge=2&value=K.VEAQVYILSK.E	VEAQVYILSK	10	352	361
13619	13619	61.96	4151	13619	10745	2191.97	731.328	/core/www/modules//monocle/view/?run_id=50299&search_id=51817&scans_id=50299&peptide_id=4151&scanf=13619&charge=3&value=731.32760	0	731.662	3	2	ITMS	35	25946.8	13618	2	0	51817	50299	50299	76189	50299.13619.10745.3	1	2191.97	731.327	0.77	0.002	4.512	0.433	0.433	1178.6	0.00085	30/72	/core/www/modules//sdig/index.php?run_id=50299&search_id=51817&scans_id=50299&peptide_id=4151&scanf=13619&charge=3&value=30/72	30	72	sp|Q13393|PLD1_HUMAN	/core/www/modules//consensus/?run_id=50299&search_id=51817&scans_id=50299&peptide_id=4151&scanf=13619&charge=3&value=sp|Q13393|PLD1_HUMAN	0	0	3	/core/www/modules/match_peptides/blast_html4.php?run_id=50299&search_id=51817&scans_id=50299&peptide_id=4151&scanf=13619&charge=3&value=3	R.ELHFEGEEVDYDVSPSDPK.I	/core/www/modules/show_out/show_out_wrapper.php?run_id=50299&search_id=51817&scans_id=50299&peptide_id=4151&scanf=13619&charge=3&value=R.ELHFEGEEVDYDVSPSDPK.I	ELHFEGEEVDYDVSPSDPK	19	32	50
13621	13621	61.96	4154	13621	10747	1198.67	599.838	/core/www/modules//monocle/view/?run_id=50299&search_id=51817&scans_id=50299&peptide_id=4154&scanf=13621&charge=2&value=599.83837	0	599.838	2	4	ITMS	35	21114.6	13618	2	0	51817	50299	50299	76189	50299.13621.10747.2	1	1198.67	599.837	1.46	0.002	2.875	0.343	0.343	355.6	0.00281	2021-12-22	/core/www/modules//sdig/index.php?run_id=50299&search_id=51817&scans_id=50299&peptide_id=4154&scanf=13621&charge=2&value=12/22	12	22	sp|P16403|H12_HUMAN	/core/www/modules//consensus/?run_id=50299&search_id=51817&scans_id=50299&peptide_id=4154&scanf=13621&charge=2&value=sp|P16403|H12_HUMAN	0	0	6	/core/www/modules/match_peptides/blast_html4.php?run_id=50299&search_id=51817&scans_id=50299&peptide_id=4154&scanf=13621&charge=2&value=6	K.ASGPPVSELITK.A	/core/www/modules/show_out/show_out_wrapper.php?run_id=50299&search_id=51817&scans_id=50299&peptide_id=4154&scanf=13621&charge=2&value=K.ASGPPVSELITK.A	ASGPPVSELITK	12	35	46
13622	13622	61.97	4155	13622	10748	881.546	441.277	/core/www/modules//monocle/view/?run_id=50299&search_id=51817&scans_id=50299&peptide_id=4155&scanf=13622&charge=2&value=441.27662	0	441.277	2	5	ITMS	35	20682.3	13618	2	0	51817	50299	50299	76189	50299.13622.10748.2	1	881.545	441.276	0.56	0	2.717	0.34	0.34	326.2	0.00307	2021-12-16	/core/www/modules//sdig/index.php?run_id=50299&search_id=51817&scans_id=50299&peptide_id=4155&scanf=13622&charge=2&value=12/16	12	16	sp|P30050|RL12_HUMAN	/core/www/modules//consensus/?run_id=50299&search_id=51817&scans_id=50299&peptide_id=4155&scanf=13622&charge=2&value=sp|P30050|RL12_HUMAN	0	0	3	/core/www/modules/match_peptides/blast_html4.php?run_id=50299&search_id=51817&scans_id=50299&peptide_id=4155&scanf=13622&charge=2&value=3	K.IGPLGLSPK.K	/core/www/modules/show_out/show_out_wrapper.php?run_id=50299&search_id=51817&scans_id=50299&peptide_id=4155&scanf=13622&charge=2&value=K.IGPLGLSPK.K	IGPLGLSPK	9	32	40
13636	13636	62.02	4168	13636	10761	798.521	399.764	/core/www/modules//monocle/view/?run_id=50299&search_id=51817&scans_id=50299&peptide_id=4168&scanf=13636&charge=2&value=399.76391	0	399.764	2	4	ITMS	35	15041.7	13633	2	0	51817	50299	50299	76189	50299.13636.10761.2	1	798.52	399.763	1.19	0.001	2.322	0.171	0.171	519.7	0.00192	13/14	/core/www/modules//sdig/index.php?run_id=50299&search_id=51817&scans_id=50299&peptide_id=4168&scanf=13636&charge=2&value=13/14	13	14	sp|P23396|RS3_HUMAN	/core/www/modules//consensus/?run_id=50299&search_id=51817&scans_id=50299&peptide_id=4168&scanf=13636&charge=2&value=sp|P23396|RS3_HUMAN	0	0	7	/core/www/modules/match_peptides/blast_html4.php?run_id=50299&search_id=51817&scans_id=50299&peptide_id=4168&scanf=13636&charge=2&value=7	K.LLGGLAVR.R	/core/www/modules/show_out/show_out_wrapper.php?run_id=50299&search_id=51817&scans_id=50299&peptide_id=4168&scanf=13636&charge=2&value=K.LLGGLAVR.R	LLGGLAVR	8	109	116
13643	13643	62.04	4176	13643	10768	2283.04	1142.02	/core/www/modules//monocle/view/?run_id=50299&search_id=51817&scans_id=50299&peptide_id=4176&scanf=13643&charge=2&value=1142.02300	0	1142.53	2	11	ITMS	35	2683.2	13633	2	0	51817	50299	50299	76189	50299.13643.10768.2	1	2283.04	1142.02	0.9	0.002	2.955	0.349	0.349	462.4	0.00216	16/40	/core/www/modules//sdig/index.php?run_id=50299&search_id=51817&scans_id=50299&peptide_id=4176&scanf=13643&charge=2&value=16/40	16	40	sp|Q13393|PLD1_HUMAN	/core/www/modules//consensus/?run_id=50299&search_id=51817&scans_id=50299&peptide_id=4176&scanf=13643&charge=2&value=sp|Q13393|PLD1_HUMAN	0	0	2	/core/www/modules/match_peptides/blast_html4.php?run_id=50299&search_id=51817&scans_id=50299&peptide_id=4176&scanf=13643&charge=2&value=2	R.DSEM*AVIVQDTETVPSVM*DGK.E	/core/www/modules/show_out/show_out_wrapper.php?run_id=50299&search_id=51817&scans_id=50299&peptide_id=4176&scanf=13643&charge=2&value=R.DSEM*AVIVQDTETVPSVM*DGK.E	DSEM*AVIVQDTETVPSVM*DGK	21	924	944
13646	13646	62.05	4179	13646	10771	937.501	469.254	/core/www/modules//monocle/view/?run_id=50299&search_id=51817&scans_id=50299&peptide_id=4179&scanf=13646&charge=2&value=469.25412	0	469.254	2	14	ITMS	35	9718.5	13633	2	0	51817	50299	50299	76189	50299.13646.10771.2	1	937.499	469.253	2.21	0.002	2.194	0.24	0.24	311.4	0.00321	2021-10-16	/core/www/modules//sdig/index.php?run_id=50299&search_id=51817&scans_id=50299&peptide_id=4179&scanf=13646&charge=2&value=10/16	10	16	sp|P19338|NUCL_HUMAN	/core/www/modules//consensus/?run_id=50299&search_id=51817&scans_id=50299&peptide_id=4179&scanf=13646&charge=2&value=sp|P19338|NUCL_HUMAN	0	0	4	/core/www/modules/match_peptides/blast_html4.php?run_id=50299&search_id=51817&scans_id=50299&peptide_id=4179&scanf=13646&charge=2&value=4	K.TGISDVFAK.N	/core/www/modules/show_out/show_out_wrapper.php?run_id=50299&search_id=51817&scans_id=50299&peptide_id=4179&scanf=13646&charge=2&value=K.TGISDVFAK.N	TGISDVFAK	9	325	333
13649	13649	62.06	4181	13649	10773	843.532	422.27	/core/www/modules//monocle/view/?run_id=50299&search_id=51817&scans_id=50299&peptide_id=4181&scanf=13649&charge=2&value=422.26967	0	422.27	2	3	ITMS	35	34287.1	13647	2	0	51817	50299	50299	76189	50299.13649.10773.2	1	843.53	422.269	2.62	0.002	1.776	0.133	0.133	557.3	0.00179	2021-11-12	/core/www/modules//sdig/index.php?run_id=50299&search_id=51817&scans_id=50299&peptide_id=4181&scanf=13649&charge=2&value=11/12	11	12	sp|P62277|RS13_HUMAN	/core/www/modules//consensus/?run_id=50299&search_id=51817&scans_id=50299&peptide_id=4181&scanf=13649&charge=2&value=sp|P62277|RS13_HUMAN	0	0	0	/core/www/modules/match_peptides/blast_html4.php?run_id=50299&search_id=51817&scans_id=50299&peptide_id=4181&scanf=13649&charge=2&value=0	R.LILIESR.I	/core/www/modules/show_out/show_out_wrapper.php?run_id=50299&search_id=51817&scans_id=50299&peptide_id=4181&scanf=13649&charge=2&value=R.LILIESR.I	LILIESR	7	115	121
13664	13664	62.12	4197	13664	10787	1482.76	741.884	/core/www/modules//monocle/view/?run_id=50299&search_id=51817&scans_id=50299&peptide_id=4197&scanf=13664&charge=2&value=741.88363	0	741.884	2	3	ITMS	35	7781.8	13662	2	0	51817	50299	50299	76189	50299.13664.10787.2	1	1482.76	741.883	0.89	0.001	4.213	0.46	0.46	962.9	0.00104	17/26	/core/www/modules//sdig/index.php?run_id=50299&search_id=51817&scans_id=50299&peptide_id=4197&scanf=13664&charge=2&value=17/26	17	26	sp|Q13393|PLD1_HUMAN	/core/www/modules//consensus/?run_id=50299&search_id=51817&scans_id=50299&peptide_id=4197&scanf=13664&charge=2&value=sp|Q13393|PLD1_HUMAN	0	0	1	/core/www/modules/match_peptides/blast_html4.php?run_id=50299&search_id=51817&scans_id=50299&peptide_id=4197&scanf=13664&charge=2&value=1	R.FGSYAAIQENALAK.W	/core/www/modules/show_out/show_out_wrapper.php?run_id=50299&search_id=51817&scans_id=50299&peptide_id=4197&scanf=13664&charge=2&value=R.FGSYAAIQENALAK.W	FGSYAAIQENALAK	14	340	353
13669	13669	62.13	4202	13669	10792	1333.63	667.32	/core/www/modules//monocle/view/?run_id=50299&search_id=51817&scans_id=50299&peptide_id=4202&scanf=13669&charge=2&value=667.32029	0	667.32	2	8	ITMS	35	7842	13662	2	0	51817	50299	50299	76189	50299.13669.10792.2	1	1333.63	667.321	-0.85	-0.001	2.38	0.21	0.21	613.3	0.00163	14/20	/core/www/modules//sdig/index.php?run_id=50299&search_id=51817&scans_id=50299&peptide_id=4202&scanf=13669&charge=2&value=14/20	14	20	sp|P62888|RL30_HUMAN	/core/www/modules//consensus/?run_id=50299&search_id=51817&scans_id=50299&peptide_id=4202&scanf=13669&charge=2&value=sp|P62888|RL30_HUMAN	0	0	2	/core/www/modules/match_peptides/blast_html4.php?run_id=50299&search_id=51817&scans_id=50299&peptide_id=4202&scanf=13669&charge=2&value=2	K.SEIEYYAM*LAK.T	/core/www/modules/show_out/show_out_wrapper.php?run_id=50299&search_id=51817&scans_id=50299&peptide_id=4202&scanf=13669&charge=2&value=K.SEIEYYAM*LAK.T	SEIEYYAM*LAK	11	58	68
13675	13675	62.16	4208	13675	10797	1058.59	529.796	/core/www/modules//monocle/view/?run_id=50299&search_id=51817&scans_id=50299&peptide_id=4208&scanf=13675&charge=2&value=529.79638	0	529.796	2	3	ITMS	35	22155.9	13673	2	0	51817	50299	50299	76189	50299.13675.10797.2	1	1058.58	529.796	1.3	0.001	3.301	0.286	0.286	1067.1	0.00094	15/18	/core/www/modules//sdig/index.php?run_id=50299&search_id=51817&scans_id=50299&peptide_id=4208&scanf=13675&charge=2&value=15/18	15	18	sp|Q13393|PLD1_HUMAN	/core/www/modules//consensus/?run_id=50299&search_id=51817&scans_id=50299&peptide_id=4208&scanf=13675&charge=2&value=sp|Q13393|PLD1_HUMAN	0	0	2	/core/www/modules/match_peptides/blast_html4.php?run_id=50299&search_id=51817&scans_id=50299&peptide_id=4208&scanf=13675&charge=2&value=2	R.GENSILGQLK.A	/core/www/modules/show_out/show_out_wrapper.php?run_id=50299&search_id=51817&scans_id=50299&peptide_id=4208&scanf=13675&charge=2&value=R.GENSILGQLK.A	GENSILGQLK	10	853	862
13677	13677	62.16	4210	13677	10799	1014.58	507.796	/core/www/modules//monocle/view/?run_id=50299&search_id=51817&scans_id=50299&peptide_id=4210&scanf=13677&charge=2&value=507.79593	0	507.796	2	5	ITMS	35	18563.7	13673	2	0	51817	50299	50299	76189	50299.13677.10799.2	1	1014.58	507.795	1.56	0.002	2.217	0.257	0.257	506.6	0.00197	2021-12-16	/core/www/modules//sdig/index.php?run_id=50299&search_id=51817&scans_id=50299&peptide_id=4210&scanf=13677&charge=2&value=12/16	12	16	sp|O00203|AP3B1_HUMAN	/core/www/modules//consensus/?run_id=50299&search_id=51817&scans_id=50299&peptide_id=4210&scanf=13677&charge=2&value=sp|O00203|AP3B1_HUMAN	0	0	4	/core/www/modules/match_peptides/blast_html4.php?run_id=50299&search_id=51817&scans_id=50299&peptide_id=4210&scanf=13677&charge=2&value=4	R.NVEVIELAK.E	/core/www/modules/show_out/show_out_wrapper.php?run_id=50299&search_id=51817&scans_id=50299&peptide_id=4210&scanf=13677&charge=2&value=R.NVEVIELAK.E	NVEVIELAK	9	650	658
13685	13685	62.19	4219	13685	10807	1746.93	582.981	/core/www/modules//monocle/view/?run_id=50299&search_id=51817&scans_id=50299&peptide_id=4219&scanf=13685&charge=3&value=582.98138	0	583.316	3	13	ITMS	35	7713.7	13673	2	0	51817	50299	50299	76189	50299.13685.10807.3	1	1746.93	582.981	1.35	0.002	2.658	0.077	0.077	541.9	0.00185	22/60	/core/www/modules//sdig/index.php?run_id=50299&search_id=51817&scans_id=50299&peptide_id=4219&scanf=13685&charge=3&value=22/60	22	60	sp|Q9HCC0|MCCB_HUMAN	/core/www/modules//consensus/?run_id=50299&search_id=51817&scans_id=50299&peptide_id=4219&scanf=13685&charge=3&value=sp|Q9HCC0|MCCB_HUMAN	0	0	2	/core/www/modules/match_peptides/blast_html4.php?run_id=50299&search_id=51817&scans_id=50299&peptide_id=4219&scanf=13685&charge=3&value=2	K.QFSSADEAALKEPIIK.K	/core/www/modules/show_out/show_out_wrapper.php?run_id=50299&search_id=51817&scans_id=50299&peptide_id=4219&scanf=13685&charge=3&value=K.QFSSADEAALKEPIIK.K	QFSSADEAALKEPIIK	16	496	511
13696	13696	62.23	4230	13696	10817	1473.78	737.394	/core/www/modules//monocle/view/?run_id=50299&search_id=51817&scans_id=50299&peptide_id=4230&scanf=13696&charge=2&value=737.39407	0	737.394	2	2	ITMS	35	16248.2	13695	2	0	51817	50299	50299	76189	50299.13696.10817.2	1	1473.78	737.393	0.9	0.001	3.249	0.425	0.425	545.3	0.00183	18/26	/core/www/modules//sdig/index.php?run_id=50299&search_id=51817&scans_id=50299&peptide_id=4230&scanf=13696&charge=2&value=18/26	18	26	sp|Q07065|CKAP4_HUMAN	/core/www/modules//consensus/?run_id=50299&search_id=51817&scans_id=50299&peptide_id=4230&scanf=13696&charge=2&value=sp|Q07065|CKAP4_HUMAN	0	0	4	/core/www/modules/match_peptides/blast_html4.php?run_id=50299&search_id=51817&scans_id=50299&peptide_id=4230&scanf=13696&charge=2&value=4	R.SVGELPSTVESLQK.V	/core/www/modules/show_out/show_out_wrapper.php?run_id=50299&search_id=51817&scans_id=50299&peptide_id=4230&scanf=13696&charge=2&value=R.SVGELPSTVESLQK.V	SVGELPSTVESLQK	14	492	505
13697	13697	62.23	4231	13697	10818	1211.68	606.342	/core/www/modules//monocle/view/?run_id=50299&search_id=51817&scans_id=50299&peptide_id=4231&scanf=13697&charge=2&value=606.34163	0	606.342	2	3	ITMS	35	48895	13695	2	0	51817	50299	50299	76189	50299.13697.10818.2	1	1211.67	606.341	1.38	0.002	3.004	0.423	0.423	561.6	0.00178	16/20	/core/www/modules//sdig/index.php?run_id=50299&search_id=51817&scans_id=50299&peptide_id=4231&scanf=13697&charge=2&value=16/20	16	20	sp|P32119|PRDX2_HUMAN	/core/www/modules//consensus/?run_id=50299&search_id=51817&scans_id=50299&peptide_id=4231&scanf=13697&charge=2&value=sp|P32119|PRDX2_HUMAN	0	0	6	/core/www/modules/match_peptides/blast_html4.php?run_id=50299&search_id=51817&scans_id=50299&peptide_id=4231&scanf=13697&charge=2&value=6	R.QITVNDLPVGR.S	/core/www/modules/show_out/show_out_wrapper.php?run_id=50299&search_id=51817&scans_id=50299&peptide_id=4231&scanf=13697&charge=2&value=R.QITVNDLPVGR.S	QITVNDLPVGR	11	140	150
13698	13698	62.23	4232	13698	10819	1371.72	686.365	/core/www/modules//monocle/view/?run_id=50299&search_id=51817&scans_id=50299&peptide_id=4232&scanf=13698&charge=2&value=686.36548	0	686.365	2	4	ITMS	35	26552	13695	2	0	51817	50299	50299	76189	50299.13698.10819.2	1	1371.72	686.365	0.75	0.001	3.626	0.375	0.375	1174.1	0.00085	17/22	/core/www/modules//sdig/index.php?run_id=50299&search_id=51817&scans_id=50299&peptide_id=4232&scanf=13698&charge=2&value=17/22	17	22	sp|O95373|IPO7_HUMAN	/core/www/modules//consensus/?run_id=50299&search_id=51817&scans_id=50299&peptide_id=4232&scanf=13698&charge=2&value=sp|O95373|IPO7_HUMAN	0	0	2	/core/www/modules/match_peptides/blast_html4.php?run_id=50299&search_id=51817&scans_id=50299&peptide_id=4232&scanf=13698&charge=2&value=2	K.QLQDIATLADQR.R	/core/www/modules/show_out/show_out_wrapper.php?run_id=50299&search_id=51817&scans_id=50299&peptide_id=4232&scanf=13698&charge=2&value=K.QLQDIATLADQR.R	QLQDIATLADQR	12	991	1002
13715	13715	62.29	4249	13715	10835	986.589	493.798	/core/www/modules//monocle/view/?run_id=50299&search_id=51817&scans_id=50299&peptide_id=4249&scanf=13715&charge=2&value=493.79837	0	493.798	2	2	ITMS	35	29690.7	13714	2	0	51817	50299	50299	76189	50299.13715.10835.2	1	986.588	493.798	1.42	0.001	2.363	0.116	0.116	764.6	0.00131	13/16	/core/www/modules//sdig/index.php?run_id=50299&search_id=51817&scans_id=50299&peptide_id=4249&scanf=13715&charge=2&value=13/16	13	16	sp|Q07065|CKAP4_HUMAN	/core/www/modules//consensus/?run_id=50299&search_id=51817&scans_id=50299&peptide_id=4249&scanf=13715&charge=2&value=sp|Q07065|CKAP4_HUMAN	0	0	4	/core/www/modules/match_peptides/blast_html4.php?run_id=50299&search_id=51817&scans_id=50299&peptide_id=4249&scanf=13715&charge=2&value=4	R.LALQALTEK.L	/core/www/modules/show_out/show_out_wrapper.php?run_id=50299&search_id=51817&scans_id=50299&peptide_id=4249&scanf=13715&charge=2&value=R.LALQALTEK.L	LALQALTEK	9	347	355
13716	13716	62.3	4250	13716	10836	2191.97	1096.49	/core/www/modules//monocle/view/?run_id=50299&search_id=51817&scans_id=50299&peptide_id=4250&scanf=13716&charge=2&value=1096.48656	0	1096.99	2	3	ITMS	35	11094	13714	2	0	51817	50299	50299	76189	50299.13716.10836.2	1	2191.97	1096.49	-0.32	-0.001	6.38	0.6	0.6	2085	0.00048	27/36	/core/www/modules//sdig/index.php?run_id=50299&search_id=51817&scans_id=50299&peptide_id=4250&scanf=13716&charge=2&value=27/36	27	36	sp|Q13393|PLD1_HUMAN	/core/www/modules//consensus/?run_id=50299&search_id=51817&scans_id=50299&peptide_id=4250&scanf=13716&charge=2&value=sp|Q13393|PLD1_HUMAN	0	0	3	/core/www/modules/match_peptides/blast_html4.php?run_id=50299&search_id=51817&scans_id=50299&peptide_id=4250&scanf=13716&charge=2&value=3	R.ELHFEGEEVDYDVSPSDPK.I	/core/www/modules/show_out/show_out_wrapper.php?run_id=50299&search_id=51817&scans_id=50299&peptide_id=4250&scanf=13716&charge=2&value=R.ELHFEGEEVDYDVSPSDPK.I	ELHFEGEEVDYDVSPSDPK	19	32	50
13719	13719	62.3	4253	13719	10839	1836.93	918.97	/core/www/modules//monocle/view/?run_id=50299&search_id=51817&scans_id=50299&peptide_id=4253&scanf=13719&charge=2&value=918.97023	0	918.97	2	6	ITMS	35	8626.7	13714	2	0	51817	50299	50299	76189	50299.13719.10839.2	1	1836.93	918.971	-0.36	-0.001	4.643	0.551	0.551	1409.1	0.00071	20/32	/core/www/modules//sdig/index.php?run_id=50299&search_id=51817&scans_id=50299&peptide_id=4253&scanf=13719&charge=2&value=20/32	20	32	sp|P11021|GRP78_HUMAN	/core/www/modules//consensus/?run_id=50299&search_id=51817&scans_id=50299&peptide_id=4253&scanf=13719&charge=2&value=sp|P11021|GRP78_HUMAN	0	0	1	/core/www/modules/match_peptides/blast_html4.php?run_id=50299&search_id=51817&scans_id=50299&peptide_id=4253&scanf=13719&charge=2&value=1	K.SQIFSTASDNQPTVTIK.V	/core/www/modules/show_out/show_out_wrapper.php?run_id=50299&search_id=51817&scans_id=50299&peptide_id=4253&scanf=13719&charge=2&value=K.SQIFSTASDNQPTVTIK.V	SQIFSTASDNQPTVTIK	17	448	464
13727	13727	62.33	4262	13727	10847	1396.74	698.875	/core/www/modules//monocle/view/?run_id=50299&search_id=51817&scans_id=50299&peptide_id=4262&scanf=13727&charge=2&value=698.87490	0	698.875	2	14	ITMS	35	9108.2	13714	2	0	51817	50299	50299	76189	50299.13727.10847.2	1	1396.74	698.875	-0.37	-0.001	2.226	0.232	0.232	305.1	0.00328	13/24	/core/www/modules//sdig/index.php?run_id=50299&search_id=51817&scans_id=50299&peptide_id=4262&scanf=13727&charge=2&value=13/24	13	24	sp|Q9UI10|EI2BD_HUMAN	/core/www/modules//consensus/?run_id=50299&search_id=51817&scans_id=50299&peptide_id=4262&scanf=13727&charge=2&value=sp|Q9UI10|EI2BD_HUMAN	0	0	8	/core/www/modules/match_peptides/blast_html4.php?run_id=50299&search_id=51817&scans_id=50299&peptide_id=4262&scanf=13727&charge=2&value=8	R.ELPESGIQLGTPR.E	/core/www/modules/show_out/show_out_wrapper.php?run_id=50299&search_id=51817&scans_id=50299&peptide_id=4262&scanf=13727&charge=2&value=R.ELPESGIQLGTPR.E	ELPESGIQLGTPR	13	76	88
13741	13741	62.38	4276	13741	10860	2405.18	802.399	/core/www/modules//monocle/view/?run_id=50299&search_id=51817&scans_id=50299&peptide_id=4276&scanf=13741&charge=3&value=802.39873	0	802.399	3	5	ITMS	35	15657.1	13737	2	0	51817	50299	50299	76189	50299.13741.10860.3	1	2405.18	802.398	0.72	0.002	3.091	0.269	0.269	367.9	0.00272	25/88	/core/www/modules//sdig/index.php?run_id=50299&search_id=51817&scans_id=50299&peptide_id=4276&scanf=13741&charge=3&value=25/88	25	88	sp|Q13393|PLD1_HUMAN	/core/www/modules//consensus/?run_id=50299&search_id=51817&scans_id=50299&peptide_id=4276&scanf=13741&charge=3&value=sp|Q13393|PLD1_HUMAN	0	0	1	/core/www/modules/match_peptides/blast_html4.php?run_id=50299&search_id=51817&scans_id=50299&peptide_id=4276&scanf=13741&charge=3&value=1	K.RVTSGPSLGSLPPAAM*ESM*ESLR.L	/core/www/modules/show_out/show_out_wrapper.php?run_id=50299&search_id=51817&scans_id=50299&peptide_id=4276&scanf=13741&charge=3&value=K.RVTSGPSLGSLPPAAM*ESM*ESLR.L	RVTSGPSLGSLPPAAM*ESM*ESLR	23	502	524
13744	13744	62.39	4279	13744	10863	1482.76	741.883	/core/www/modules//monocle/view/?run_id=50299&search_id=51817&scans_id=50299&peptide_id=4279&scanf=13744&charge=2&value=741.88329	0	741.883	2	8	ITMS	35	8012.7	13737	2	0	51817	50299	50299	76189	50299.13744.10863.2	1	1482.76	741.883	0.43	0.001	3.915	0.438	0.438	1414.3	0.00071	20/26	/core/www/modules//sdig/index.php?run_id=50299&search_id=51817&scans_id=50299&peptide_id=4279&scanf=13744&charge=2&value=20/26	20	26	sp|Q13393|PLD1_HUMAN	/core/www/modules//consensus/?run_id=50299&search_id=51817&scans_id=50299&peptide_id=4279&scanf=13744&charge=2&value=sp|Q13393|PLD1_HUMAN	0	0	1	/core/www/modules/match_peptides/blast_html4.php?run_id=50299&search_id=51817&scans_id=50299&peptide_id=4279&scanf=13744&charge=2&value=1	R.FGSYAAIQENALAK.W	/core/www/modules/show_out/show_out_wrapper.php?run_id=50299&search_id=51817&scans_id=50299&peptide_id=4279&scanf=13744&charge=2&value=R.FGSYAAIQENALAK.W	FGSYAAIQENALAK	14	340	353
13747	13747	62.4	4282	13747	10866	1691.83	846.418	/core/www/modules//monocle/view/?run_id=50299&search_id=51817&scans_id=50299&peptide_id=4282&scanf=13747&charge=2&value=846.41776	0	846.417	2	11	ITMS	35	6617.4	13737	2	0	51817	50299	50299	76189	50299.13747.10866.2	1	1691.83	846.417	0.8	0.001	4.29	0.279	0.279	1564.2	0.00064	20/28	/core/www/modules//sdig/index.php?run_id=50299&search_id=51817&scans_id=50299&peptide_id=4282&scanf=13747&charge=2&value=20/28	20	28	sp|Q13393|PLD1_HUMAN	/core/www/modules//consensus/?run_id=50299&search_id=51817&scans_id=50299&peptide_id=4282&scanf=13747&charge=2&value=sp|Q13393|PLD1_HUMAN	0	0	3	/core/www/modules/match_peptides/blast_html4.php?run_id=50299&search_id=51817&scans_id=50299&peptide_id=4282&scanf=13747&charge=2&value=3	K.IAADM*SNIIENLDTR.E	/core/www/modules/show_out/show_out_wrapper.php?run_id=50299&search_id=51817&scans_id=50299&peptide_id=4282&scanf=13747&charge=2&value=K.IAADM*SNIIENLDTR.E	IAADM*SNIIENLDTR	15	17	31
13749	13749	62.4	4284	13749	10868	1287.72	644.366	/core/www/modules//monocle/view/?run_id=50299&search_id=51817&scans_id=50299&peptide_id=4284&scanf=13749&charge=2&value=644.36568	0	644.365	2	13	ITMS	35	11341.2	13737	2	0	51817	50299	50299	76189	50299.13749.10868.2	1	1287.72	644.366	-0.09	0	2.214	0.198	0.198	417.2	0.0024	2021-12-20	/core/www/modules//sdig/index.php?run_id=50299&search_id=51817&scans_id=50299&peptide_id=4284&scanf=13749&charge=2&value=12/20	12	20	sp|P68371|TBB4B_HUMAN	/core/www/modules//consensus/?run_id=50299&search_id=51817&scans_id=50299&peptide_id=4284&scanf=13749&charge=2&value=sp|P68371|TBB4B_HUMAN	0	0	48	/core/www/modules/match_peptides/blast_html4.php?run_id=50299&search_id=51817&scans_id=50299&peptide_id=4284&scanf=13749&charge=2&value=48	R.KLAVNM*VPFPR.L	/core/www/modules/show_out/show_out_wrapper.php?run_id=50299&search_id=51817&scans_id=50299&peptide_id=4284&scanf=13749&charge=2&value=R.KLAVNM*VPFPR.L	KLAVNM*VPFPR	11	252	262
13763	13763	62.45	4299	13763	10881	975.552	488.28	/core/www/modules//monocle/view/?run_id=50299&search_id=51817&scans_id=50299&peptide_id=4299&scanf=13763&charge=2&value=488.27984	0	488.28	2	4	ITMS	35	31879.3	13760	2	0	51817	50299	50299	76189	50299.13763.10881.2	1	975.551	488.279	1.47	0.001	3.216	0.436	0.436	999.8	0.001	14/16	/core/www/modules//sdig/index.php?run_id=50299&search_id=51817&scans_id=50299&peptide_id=4299&scanf=13763&charge=2&value=14/16	14	16	sp|P62913|RL11_HUMAN	/core/www/modules//consensus/?run_id=50299&search_id=51817&scans_id=50299&peptide_id=4299&scanf=13763&charge=2&value=sp|P62913|RL11_HUMAN	0	0	2	/core/www/modules/match_peptides/blast_html4.php?run_id=50299&search_id=51817&scans_id=50299&peptide_id=4299&scanf=13763&charge=2&value=2	K.YDGIILPGK.-	/core/www/modules/show_out/show_out_wrapper.php?run_id=50299&search_id=51817&scans_id=50299&peptide_id=4299&scanf=13763&charge=2&value=K.YDGIILPGK.-	YDGIILPGK	9	170	178
13779	13779	62.51	4315	13779	10896	1465.81	733.41	/core/www/modules//monocle/view/?run_id=50299&search_id=51817&scans_id=50299&peptide_id=4315&scanf=13779&charge=2&value=733.41016	0	733.41	2	2	ITMS	35	33985.8	13778	2	0	51817	50299	50299	76189	50299.13779.10896.2	1	1465.81	733.41	0.63	0.001	3.962	0	0.42	1745.7	0.00057	20/26	/core/www/modules//sdig/index.php?run_id=50299&search_id=51817&scans_id=50299&peptide_id=4315&scanf=13779&charge=2&value=20/26	20	26	sp|P0DMV9|HS71B_HUMAN	/core/www/modules//consensus/?run_id=50299&search_id=51817&scans_id=50299&peptide_id=4315&scanf=13779&charge=2&value=sp|P0DMV9|HS71B_HUMAN	0	0	14	/core/www/modules/match_peptides/blast_html4.php?run_id=50299&search_id=51817&scans_id=50299&peptide_id=4315&scanf=13779&charge=2&value=14	K.AQIHDLVLVGGSTR.I	/core/www/modules/show_out/show_out_wrapper.php?run_id=50299&search_id=51817&scans_id=50299&peptide_id=4315&scanf=13779&charge=2&value=K.AQIHDLVLVGGSTR.I	AQIHDLVLVGGSTR	14	329	342
13780	13780	62.51	4317	13780	10897	1335.7	668.353	/core/www/modules//monocle/view/?run_id=50299&search_id=51817&scans_id=50299&peptide_id=4317&scanf=13780&charge=2&value=668.35347	0	668.353	2	3	ITMS	35	26314.3	13778	2	0	51817	50299	50299	76189	50299.13780.10897.2	1	1335.7	668.352	1.47	0.002	3.706	0.38	0.38	1159.1	0.00086	17/22	/core/www/modules//sdig/index.php?run_id=50299&search_id=51817&scans_id=50299&peptide_id=4317&scanf=13780&charge=2&value=17/22	17	22	sp|P68371|TBB4B_HUMAN	/core/www/modules//consensus/?run_id=50299&search_id=51817&scans_id=50299&peptide_id=4317&scanf=13780&charge=2&value=sp|P68371|TBB4B_HUMAN	0	0	28	/core/www/modules/match_peptides/blast_html4.php?run_id=50299&search_id=51817&scans_id=50299&peptide_id=4317&scanf=13780&charge=2&value=28	R.IM*NTFSVVPSPK.V	/core/www/modules/show_out/show_out_wrapper.php?run_id=50299&search_id=51817&scans_id=50299&peptide_id=4317&scanf=13780&charge=2&value=R.IM*NTFSVVPSPK.V	IM*NTFSVVPSPK	12	163	174
13791	13791	62.54	4329	13791	10908	1754.98	585.665	/core/www/modules//monocle/view/?run_id=50299&search_id=51817&scans_id=50299&peptide_id=4329&scanf=13791&charge=3&value=585.66549	0	586	3	14	ITMS	35	6088.8	13778	2	0	51817	50299	50299	76189	50299.13791.10908.3	1	1754.98	585.665	1.11	0.002	2.567	0.181	0.181	792.2	0.00126	23/56	/core/www/modules//sdig/index.php?run_id=50299&search_id=51817&scans_id=50299&peptide_id=4329&scanf=13791&charge=3&value=23/56	23	56	sp|Q13393|PLD1_HUMAN	/core/www/modules//consensus/?run_id=50299&search_id=51817&scans_id=50299&peptide_id=4329&scanf=13791&charge=3&value=sp|Q13393|PLD1_HUMAN	0	0	1	/core/www/modules/match_peptides/blast_html4.php?run_id=50299&search_id=51817&scans_id=50299&peptide_id=4329&scanf=13791&charge=3&value=1	R.DFINKPVLAKEDPIR.A	/core/www/modules/show_out/show_out_wrapper.php?run_id=50299&search_id=51817&scans_id=50299&peptide_id=4329&scanf=13791&charge=3&value=R.DFINKPVLAKEDPIR.A	DFINKPVLAKEDPIR	15	1018	1032
13803	13803	62.59	4341	13803	10919	1194.65	597.828	/core/www/modules//monocle/view/?run_id=50299&search_id=51817&scans_id=50299&peptide_id=4341&scanf=13803&charge=2&value=597.82826	0	597.828	2	3	ITMS	35	39090	13801	2	0	51817	50299	50299	76189	50299.13803.10919.2	1	1194.65	597.827	1.29	0.002	2.672	0.183	0.183	378.1	0.00264	2021-12-18	/core/www/modules//sdig/index.php?run_id=50299&search_id=51817&scans_id=50299&peptide_id=4341&scanf=13803&charge=2&value=12/18	12	18	sp|Q58FF7|H90B3_HUMAN	/core/www/modules//consensus/?run_id=50299&search_id=51817&scans_id=50299&peptide_id=4341&scanf=13803&charge=2&value=sp|Q58FF7|H90B3_HUMAN	0	0	6	/core/www/modules/match_peptides/blast_html4.php?run_id=50299&search_id=51817&scans_id=50299&peptide_id=4341&scanf=13803&charge=2&value=6	K.IDIIPNPQER.T	/core/www/modules/show_out/show_out_wrapper.php?run_id=50299&search_id=51817&scans_id=50299&peptide_id=4341&scanf=13803&charge=2&value=K.IDIIPNPQER.T	IDIIPNPQER	10	73	82
13804	13804	62.59	4342	13804	10920	961.548	481.278	/core/www/modules//monocle/view/?run_id=50299&search_id=51817&scans_id=50299&peptide_id=4342&scanf=13804&charge=2&value=481.27770	0	481.278	2	4	ITMS	35	33072.6	13801	2	0	51817	50299	50299	76189	50299.13804.10920.2	1	961.547	481.277	1.61	0.002	2.725	0.222	0.222	1048.9	0.00095	16/20	/core/www/modules//sdig/index.php?run_id=50299&search_id=51817&scans_id=50299&peptide_id=4342&scanf=13804&charge=2&value=16/20	16	20	sp|Q96HU8|DIRA2_HUMAN	/core/www/modules//consensus/?run_id=50299&search_id=51817&scans_id=50299&peptide_id=4342&scanf=13804&charge=2&value=sp|Q96HU8|DIRA2_HUMAN	0	0	2	/core/www/modules/match_peptides/blast_html4.php?run_id=50299&search_id=51817&scans_id=50299&peptide_id=4342&scanf=13804&charge=2&value=2	R.VAVFGAGGVGK.S	/core/www/modules/show_out/show_out_wrapper.php?run_id=50299&search_id=51817&scans_id=50299&peptide_id=4342&scanf=13804&charge=2&value=R.VAVFGAGGVGK.S	VAVFGAGGVGK	11	10	20
13816	13816	62.62	4355	13816	10932	2191.97	1096.49	/core/www/modules//monocle/view/?run_id=50299&search_id=51817&scans_id=50299&peptide_id=4355&scanf=13816&charge=2&value=1096.48662	0	1096.99	2	16	ITMS	35	1733.7	13801	2	0	51817	50299	50299	76189	50299.13816.10932.2	1	2191.97	1096.49	-0.27	-0.001	3.624	0.478	0.478	877	0.00114	19/36	/core/www/modules//sdig/index.php?run_id=50299&search_id=51817&scans_id=50299&peptide_id=4355&scanf=13816&charge=2&value=19/36	19	36	sp|Q13393|PLD1_HUMAN	/core/www/modules//consensus/?run_id=50299&search_id=51817&scans_id=50299&peptide_id=4355&scanf=13816&charge=2&value=sp|Q13393|PLD1_HUMAN	0	0	3	/core/www/modules/match_peptides/blast_html4.php?run_id=50299&search_id=51817&scans_id=50299&peptide_id=4355&scanf=13816&charge=2&value=3	R.ELHFEGEEVDYDVSPSDPK.I	/core/www/modules/show_out/show_out_wrapper.php?run_id=50299&search_id=51817&scans_id=50299&peptide_id=4355&scanf=13816&charge=2&value=R.ELHFEGEEVDYDVSPSDPK.I	ELHFEGEEVDYDVSPSDPK	19	32	50
13828	13828	62.66	4367	13828	10943	1207.66	604.333	/core/www/modules//monocle/view/?run_id=50299&search_id=51817&scans_id=50299&peptide_id=4367&scanf=13828&charge=2&value=604.33330	0	604.333	2	5	ITMS	35	13606.9	13824	2	0	51817	50299	50299	76189	50299.13828.10943.2	1	1207.66	604.332	2.05	0.002	2.63	0.502	0.502	687.8	0.00145	13/20	/core/www/modules//sdig/index.php?run_id=50299&search_id=51817&scans_id=50299&peptide_id=4367&scanf=13828&charge=2&value=13/20	13	20	sp|P35268|RL22_HUMAN	/core/www/modules//consensus/?run_id=50299&search_id=51817&scans_id=50299&peptide_id=4367&scanf=13828&charge=2&value=sp|P35268|RL22_HUMAN	0	0	7	/core/www/modules/match_peptides/blast_html4.php?run_id=50299&search_id=51817&scans_id=50299&peptide_id=4367&scanf=13828&charge=2&value=7	K.ITVTSEVPFSK.R	/core/www/modules/show_out/show_out_wrapper.php?run_id=50299&search_id=51817&scans_id=50299&peptide_id=4367&scanf=13828&charge=2&value=K.ITVTSEVPFSK.R	ITVTSEVPFSK	11	70	80
13830	13830	62.67	4370	13830	10945	1345.73	673.371	/core/www/modules//monocle/view/?run_id=50299&search_id=51817&scans_id=50299&peptide_id=4370&scanf=13830&charge=2&value=673.37098	0	673.371	2	7	ITMS	35	10101.7	13824	2	0	51817	50299	50299	76189	50299.13830.10945.2	1	1345.73	673.37	1.86	0.003	3.755	0.382	0.382	1988.3	0.0005	20/24	/core/www/modules//sdig/index.php?run_id=50299&search_id=51817&scans_id=50299&peptide_id=4370&scanf=13830&charge=2&value=20/24	20	24	sp|Q07020|RL18_HUMAN	/core/www/modules//consensus/?run_id=50299&search_id=51817&scans_id=50299&peptide_id=4370&scanf=13830&charge=2&value=sp|Q07020|RL18_HUMAN	0	0	9	/core/www/modules/match_peptides/blast_html4.php?run_id=50299&search_id=51817&scans_id=50299&peptide_id=4370&scanf=13830&charge=2&value=9	K.TAVVVGTITDDVR.V	/core/www/modules/show_out/show_out_wrapper.php?run_id=50299&search_id=51817&scans_id=50299&peptide_id=4370&scanf=13830&charge=2&value=K.TAVVVGTITDDVR.V	TAVVVGTITDDVR	13	79	91
13848	13848	62.73	4387	13848	10962	1085.59	543.296	/core/www/modules//monocle/view/?run_id=50299&search_id=51817&scans_id=50299&peptide_id=4387&scanf=13848&charge=2&value=543.29649	0	543.297	2	2	ITMS	35	33588.4	13847	2	0	51817	50299	50299	76189	50299.13848.10962.2	1	1085.58	543.296	1.81	0.002	1.966	0.014	0.014	219.1	0.00456	2021-09-16	/core/www/modules//sdig/index.php?run_id=50299&search_id=51817&scans_id=50299&peptide_id=4387&scanf=13848&charge=2&value=9/16	9	16	sp|Q8TEX9|IPO4_HUMAN	/core/www/modules//consensus/?run_id=50299&search_id=51817&scans_id=50299&peptide_id=4387&scanf=13848&charge=2&value=sp|Q8TEX9|IPO4_HUMAN	0	0	7	/core/www/modules/match_peptides/blast_html4.php?run_id=50299&search_id=51817&scans_id=50299&peptide_id=4387&scanf=13848&charge=2&value=7	R.ELLLPDTER.I	/core/www/modules/show_out/show_out_wrapper.php?run_id=50299&search_id=51817&scans_id=50299&peptide_id=4387&scanf=13848&charge=2&value=R.ELLLPDTER.I	ELLLPDTER	9	12	20
13862	13862	62.78	4402	13862	10975	1335.7	668.353	/core/www/modules//monocle/view/?run_id=50299&search_id=51817&scans_id=50299&peptide_id=4402&scanf=13862&charge=2&value=668.35347	0	668.354	2	4	ITMS	35	13173.8	13859	2	0	51817	50299	50299	76189	50299.13862.10975.2	1	1335.7	668.352	1.46	0.002	3.513	0.448	0.448	1287.3	0.00078	17/22	/core/www/modules//sdig/index.php?run_id=50299&search_id=51817&scans_id=50299&peptide_id=4402&scanf=13862&charge=2&value=17/22	17	22	sp|P68371|TBB4B_HUMAN	/core/www/modules//consensus/?run_id=50299&search_id=51817&scans_id=50299&peptide_id=4402&scanf=13862&charge=2&value=sp|P68371|TBB4B_HUMAN	0	0	28	/core/www/modules/match_peptides/blast_html4.php?run_id=50299&search_id=51817&scans_id=50299&peptide_id=4402&scanf=13862&charge=2&value=28	R.IM*NTFSVVPSPK.V	/core/www/modules/show_out/show_out_wrapper.php?run_id=50299&search_id=51817&scans_id=50299&peptide_id=4402&scanf=13862&charge=2&value=R.IM*NTFSVVPSPK.V	IM*NTFSVVPSPK	12	163	174
13863	13863	62.78	4403	13863	10976	1309.69	655.35	/core/www/modules//monocle/view/?run_id=50299&search_id=51817&scans_id=50299&peptide_id=4403&scanf=13863&charge=2&value=655.35016	0	655.349	2	5	ITMS	35	11710.7	13859	2	0	51817	50299	50299	76189	50299.13863.10976.2	1	1309.69	655.349	2.37	0.003	3.78	0.454	0.454	1367.4	0.00073	17/20	/core/www/modules//sdig/index.php?run_id=50299&search_id=51817&scans_id=50299&peptide_id=4403&scanf=13863&charge=2&value=17/20	17	20	sp|Q9UNE7|CHIP_HUMAN	/core/www/modules//consensus/?run_id=50299&search_id=51817&scans_id=50299&peptide_id=4403&scanf=13863&charge=2&value=sp|Q9UNE7|CHIP_HUMAN	0	0	0	/core/www/modules/match_peptides/blast_html4.php?run_id=50299&search_id=51817&scans_id=50299&peptide_id=4403&scanf=13863&charge=2&value=0	R.NPLVAVYYTNR.A	/core/www/modules/show_out/show_out_wrapper.php?run_id=50299&search_id=51817&scans_id=50299&peptide_id=4403&scanf=13863&charge=2&value=R.NPLVAVYYTNR.A	NPLVAVYYTNR	11	56	66
13867	13867	62.8	4407	13867	10980	1149.59	575.3	/core/www/modules//monocle/view/?run_id=50299&search_id=51817&scans_id=50299&peptide_id=4407&scanf=13867&charge=2&value=575.29976	0	575.3	2	9	ITMS	35	8271	13859	2	0	51817	50299	50299	76189	50299.13867.10980.2	1	1149.59	575.299	2.1	0.002	3.196	0.279	0.279	1242.4	0.0008	15/18	/core/www/modules//sdig/index.php?run_id=50299&search_id=51817&scans_id=50299&peptide_id=4407&scanf=13867&charge=2&value=15/18	15	18	sp|P35232|PHB_HUMAN	/core/www/modules//consensus/?run_id=50299&search_id=51817&scans_id=50299&peptide_id=4407&scanf=13867&charge=2&value=sp|P35232|PHB_HUMAN	0	0	9	/core/www/modules/match_peptides/blast_html4.php?run_id=50299&search_id=51817&scans_id=50299&peptide_id=4407&scanf=13867&charge=2&value=9	R.FDAGELITQR.E	/core/www/modules/show_out/show_out_wrapper.php?run_id=50299&search_id=51817&scans_id=50299&peptide_id=4407&scanf=13867&charge=2&value=R.FDAGELITQR.E	FDAGELITQR	10	134	143
13873	13873	62.81	4414	13873	10986	1646.91	823.957	/core/www/modules//monocle/view/?run_id=50299&search_id=51817&scans_id=50299&peptide_id=4414&scanf=13873&charge=2&value=823.95685	0	824.962	2	15	ITMS	35	8402.1	13859	2	0	51817	50299	50299	76189	50299.13873.10986.2	1	1646.9	823.955	1.87	0.003	2.855	0.272	0.272	387.1	0.00258	14/28	/core/www/modules//sdig/index.php?run_id=50299&search_id=51817&scans_id=50299&peptide_id=4414&scanf=13873&charge=2&value=14/28	14	28	sp|P10809|CH60_HUMAN	/core/www/modules//consensus/?run_id=50299&search_id=51817&scans_id=50299&peptide_id=4414&scanf=13873&charge=2&value=sp|P10809|CH60_HUMAN	0	0	5	/core/www/modules/match_peptides/blast_html4.php?run_id=50299&search_id=51817&scans_id=50299&peptide_id=4414&scanf=13873&charge=2&value=5	K.VGEVIVTKDDAM*LLK.G	/core/www/modules/show_out/show_out_wrapper.php?run_id=50299&search_id=51817&scans_id=50299&peptide_id=4414&scanf=13873&charge=2&value=K.VGEVIVTKDDAM*LLK.G	VGEVIVTKDDAM*LLK	15	345	359
13880	13880	62.84	4420	13880	10992	1194.65	597.828	/core/www/modules//monocle/view/?run_id=50299&search_id=51817&scans_id=50299&peptide_id=4420&scanf=13880&charge=2&value=597.82825	0	597.828	2	2	ITMS	35	23214.4	13879	2	0	51817	50299	50299	76189	50299.13880.10992.2	1	1194.65	597.827	1.26	0.002	2.639	0.024	0.024	361.7	0.00276	2021-12-18	/core/www/modules//sdig/index.php?run_id=50299&search_id=51817&scans_id=50299&peptide_id=4420&scanf=13880&charge=2&value=12/18	12	18	sp|Q58FF7|H90B3_HUMAN	/core/www/modules//consensus/?run_id=50299&search_id=51817&scans_id=50299&peptide_id=4420&scanf=13880&charge=2&value=sp|Q58FF7|H90B3_HUMAN	0	0	6	/core/www/modules/match_peptides/blast_html4.php?run_id=50299&search_id=51817&scans_id=50299&peptide_id=4420&scanf=13880&charge=2&value=6	K.IDIIPNPQER.T	/core/www/modules/show_out/show_out_wrapper.php?run_id=50299&search_id=51817&scans_id=50299&peptide_id=4420&scanf=13880&charge=2&value=K.IDIIPNPQER.T	IDIIPNPQER	10	73	82
13886	13886	62.86	4426	13886	10998	1646.9	823.956	/core/www/modules//monocle/view/?run_id=50299&search_id=51817&scans_id=50299&peptide_id=4426&scanf=13886&charge=2&value=823.95601	0	823.955	2	8	ITMS	35	7193.2	13879	2	0	51817	50299	50299	76189	50299.13886.10998.2	1	1646.9	823.955	0.86	0.001	2.407	0.25	0.25	428.4	0.00233	15/28	/core/www/modules//sdig/index.php?run_id=50299&search_id=51817&scans_id=50299&peptide_id=4426&scanf=13886&charge=2&value=15/28	15	28	sp|P10809|CH60_HUMAN	/core/www/modules//consensus/?run_id=50299&search_id=51817&scans_id=50299&peptide_id=4426&scanf=13886&charge=2&value=sp|P10809|CH60_HUMAN	0	0	5	/core/www/modules/match_peptides/blast_html4.php?run_id=50299&search_id=51817&scans_id=50299&peptide_id=4426&scanf=13886&charge=2&value=5	K.VGEVIVTKDDAM*LLK.G	/core/www/modules/show_out/show_out_wrapper.php?run_id=50299&search_id=51817&scans_id=50299&peptide_id=4426&scanf=13886&charge=2&value=K.VGEVIVTKDDAM*LLK.G	VGEVIVTKDDAM*LLK	15	345	359
13888	13888	62.87	4428	13888	11000	1482.76	741.884	/core/www/modules//monocle/view/?run_id=50299&search_id=51817&scans_id=50299&peptide_id=4428&scanf=13888&charge=2&value=741.88367	0	742.384	2	10	ITMS	35	6544.3	13879	2	0	51817	50299	50299	76189	50299.13888.11000.2	1	1482.76	741.883	0.94	0.001	2.912	0.343	0.343	725.7	0.00138	15/26	/core/www/modules//sdig/index.php?run_id=50299&search_id=51817&scans_id=50299&peptide_id=4428&scanf=13888&charge=2&value=15/26	15	26	sp|Q13393|PLD1_HUMAN	/core/www/modules//consensus/?run_id=50299&search_id=51817&scans_id=50299&peptide_id=4428&scanf=13888&charge=2&value=sp|Q13393|PLD1_HUMAN	0	0	1	/core/www/modules/match_peptides/blast_html4.php?run_id=50299&search_id=51817&scans_id=50299&peptide_id=4428&scanf=13888&charge=2&value=1	R.FGSYAAIQENALAK.W	/core/www/modules/show_out/show_out_wrapper.php?run_id=50299&search_id=51817&scans_id=50299&peptide_id=4428&scanf=13888&charge=2&value=R.FGSYAAIQENALAK.W	FGSYAAIQENALAK	14	340	353
13898	13898	62.9	4438	13898	11009	1658.85	829.929	/core/www/modules//monocle/view/?run_id=50299&search_id=51817&scans_id=50299&peptide_id=4438&scanf=13898&charge=2&value=829.92886	0	829.929	2	9	ITMS	35	20744	13890	2	0	51817	50299	50299	76189	50299.13898.11009.2	1	1658.85	829.928	0.5	0.001	4.689	0.531	0.531	1324.7	0.00075	22/28	/core/www/modules//sdig/index.php?run_id=50299&search_id=51817&scans_id=50299&peptide_id=4438&scanf=13898&charge=2&value=22/28	22	28	sp|P0DMV9|HS71B_HUMAN	/core/www/modules//consensus/?run_id=50299&search_id=51817&scans_id=50299&peptide_id=4438&scanf=13898&charge=2&value=sp|P0DMV9|HS71B_HUMAN	0	0	10	/core/www/modules/match_peptides/blast_html4.php?run_id=50299&search_id=51817&scans_id=50299&peptide_id=4438&scanf=13898&charge=2&value=10	K.NQVALNPQNTVFDAK.R	/core/www/modules/show_out/show_out_wrapper.php?run_id=50299&search_id=51817&scans_id=50299&peptide_id=4438&scanf=13898&charge=2&value=K.NQVALNPQNTVFDAK.R	NQVALNPQNTVFDAK	15	57	71
13939	13939	63.04	4481	13939	11048	1802.91	901.957	/core/www/modules//monocle/view/?run_id=50299&search_id=51817&scans_id=50299&peptide_id=4481&scanf=13939&charge=2&value=901.95749	0	902.461	2	5	ITMS	35	6942.8	13935	2	0	51817	50299	50299	76189	50299.13939.11048.2	1	1802.91	901.957	0.66	0.001	4.965	0.527	0.527	1399.2	0.00071	21/30	/core/www/modules//sdig/index.php?run_id=50299&search_id=51817&scans_id=50299&peptide_id=4481&scanf=13939&charge=2&value=21/30	21	30	sp|O00410|IPO5_HUMAN	/core/www/modules//consensus/?run_id=50299&search_id=51817&scans_id=50299&peptide_id=4481&scanf=13939&charge=2&value=sp|O00410|IPO5_HUMAN	0	0	4	/core/www/modules/match_peptides/blast_html4.php?run_id=50299&search_id=51817&scans_id=50299&peptide_id=4481&scanf=13939&charge=2&value=4	K.VIAALLQTM*EDQGNQR.V	/core/www/modules/show_out/show_out_wrapper.php?run_id=50299&search_id=51817&scans_id=50299&peptide_id=4481&scanf=13939&charge=2&value=K.VIAALLQTM*EDQGNQR.V	VIAALLQTM*EDQGNQR	16	442	457
13942	13942	63.05	4485	13942	11051	1021.53	511.27	/core/www/modules//monocle/view/?run_id=50299&search_id=51817&scans_id=50299&peptide_id=4485&scanf=13942&charge=2&value=511.26967	0	511.269	2	8	ITMS	35	12526.9	13935	2	0	51817	50299	50299	76189	50299.13942.11051.2	1	1021.53	511.269	0.73	0.001	1.831	0.189	0.189	446.1	0.00224	13/16	/core/www/modules//sdig/index.php?run_id=50299&search_id=51817&scans_id=50299&peptide_id=4485&scanf=13942&charge=2&value=13/16	13	16	sp|Q7Z5H3|RHG22_HUMAN	/core/www/modules//consensus/?run_id=50299&search_id=51817&scans_id=50299&peptide_id=4485&scanf=13942&charge=2&value=sp|Q7Z5H3|RHG22_HUMAN	0	0	4	/core/www/modules/match_peptides/blast_html4.php?run_id=50299&search_id=51817&scans_id=50299&peptide_id=4485&scanf=13942&charge=2&value=4	R.GLTEEGLFR.M	/core/www/modules/show_out/show_out_wrapper.php?run_id=50299&search_id=51817&scans_id=50299&peptide_id=4485&scanf=13942&charge=2&value=R.GLTEEGLFR.M	GLTEEGLFR	9	187	195
13960	13960	63.11	4504	13960	11068	1049.55	525.28	/core/www/modules//monocle/view/?run_id=50299&search_id=51817&scans_id=50299&peptide_id=4504&scanf=13960&charge=2&value=525.27986	0	525.28	2	3	ITMS	35	39175.2	13958	2	0	51817	50299	50299	76189	50299.13960.11068.2	1	1049.55	525.279	1	0.001	2.352	0.391	0.391	617.3	0.00162	2021-12-16	/core/www/modules//sdig/index.php?run_id=50299&search_id=51817&scans_id=50299&peptide_id=4504&scanf=13960&charge=2&value=12/16	12	16	sp|P61353|RL27_HUMAN	/core/www/modules//consensus/?run_id=50299&search_id=51817&scans_id=50299&peptide_id=4504&scanf=13960&charge=2&value=sp|P61353|RL27_HUMAN	0	0	5	/core/www/modules/match_peptides/blast_html4.php?run_id=50299&search_id=51817&scans_id=50299&peptide_id=4504&scanf=13960&charge=2&value=5	R.YSVDIPLDK.T	/core/www/modules/show_out/show_out_wrapper.php?run_id=50299&search_id=51817&scans_id=50299&peptide_id=4504&scanf=13960&charge=2&value=R.YSVDIPLDK.T	YSVDIPLDK	9	85	93
13966	13966	63.13	4510	13966	11074	826.551	413.779	/core/www/modules//monocle/view/?run_id=50299&search_id=51817&scans_id=50299&peptide_id=4510&scanf=13966&charge=2&value=413.77923	0	413.779	2	9	ITMS	35	18549.5	13958	2	0	51817	50299	50299	76189	50299.13966.11074.2	1	826.551	413.779	0.35	0	1.937	0.111	0.111	461.6	0.00217	2021-10-14	/core/www/modules//sdig/index.php?run_id=50299&search_id=51817&scans_id=50299&peptide_id=4510&scanf=13966&charge=2&value=10/14	10	14	sp|P61353|RL27_HUMAN	/core/www/modules//consensus/?run_id=50299&search_id=51817&scans_id=50299&peptide_id=4510&scanf=13966&charge=2&value=sp|P61353|RL27_HUMAN	0	0	4	/core/www/modules/match_peptides/blast_html4.php?run_id=50299&search_id=51817&scans_id=50299&peptide_id=4510&scanf=13966&charge=2&value=4	K.VVLVLAGR.Y	/core/www/modules/show_out/show_out_wrapper.php?run_id=50299&search_id=51817&scans_id=50299&peptide_id=4510&scanf=13966&charge=2&value=K.VVLVLAGR.Y	VVLVLAGR	8	10	17
13988	13988	63.2	4533	13988	11095	1658.85	829.929	/core/www/modules//monocle/view/?run_id=50299&search_id=51817&scans_id=50299&peptide_id=4533&scanf=13988&charge=2&value=829.92885	0	829.929	2	8	ITMS	35	7722.4	13981	2	0	51817	50299	50299	76189	50299.13988.11095.2	1	1658.85	829.928	0.49	0.001	3.894	0.4	0.4	894.8	0.00112	18/28	/core/www/modules//sdig/index.php?run_id=50299&search_id=51817&scans_id=50299&peptide_id=4533&scanf=13988&charge=2&value=18/28	18	28	sp|P0DMV9|HS71B_HUMAN	/core/www/modules//consensus/?run_id=50299&search_id=51817&scans_id=50299&peptide_id=4533&scanf=13988&charge=2&value=sp|P0DMV9|HS71B_HUMAN	0	0	10	/core/www/modules/match_peptides/blast_html4.php?run_id=50299&search_id=51817&scans_id=50299&peptide_id=4533&scanf=13988&charge=2&value=10	K.NQVALNPQNTVFDAK.R	/core/www/modules/show_out/show_out_wrapper.php?run_id=50299&search_id=51817&scans_id=50299&peptide_id=4533&scanf=13988&charge=2&value=K.NQVALNPQNTVFDAK.R	NQVALNPQNTVFDAK	15	57	71
13989	13989	63.2	4534	13989	11096	1439.67	720.336	/core/www/modules//monocle/view/?run_id=50299&search_id=51817&scans_id=50299&peptide_id=4534&scanf=13989&charge=2&value=720.33625	0	720.336	2	9	ITMS	35	8952.2	13981	2	0	51817	50299	50299	76189	50299.13989.11096.2	1	1439.66	720.336	0.22	0	3.553	0.379	0.379	1371.1	0.00073	17/22	/core/www/modules//sdig/index.php?run_id=50299&search_id=51817&scans_id=50299&peptide_id=4534&scanf=13989&charge=2&value=17/22	17	22	sp|Q07065|CKAP4_HUMAN	/core/www/modules//consensus/?run_id=50299&search_id=51817&scans_id=50299&peptide_id=4534&scanf=13989&charge=2&value=sp|Q07065|CKAP4_HUMAN	0	0	4	/core/www/modules/match_peptides/blast_html4.php?run_id=50299&search_id=51817&scans_id=50299&peptide_id=4534&scanf=13989&charge=2&value=4	R.DFTSLENTVEER.L	/core/www/modules/show_out/show_out_wrapper.php?run_id=50299&search_id=51817&scans_id=50299&peptide_id=4534&scanf=13989&charge=2&value=R.DFTSLENTVEER.L	DFTSLENTVEER	12	229	240
13995	13995	63.22	4541	13995	11102	1482.76	741.884	/core/www/modules//monocle/view/?run_id=50299&search_id=51817&scans_id=50299&peptide_id=4541&scanf=13995&charge=2&value=741.88350	0	741.883	2	15	ITMS	35	5140.9	13981	2	0	51817	50299	50299	76189	50299.13995.11102.2	1	1482.76	741.883	0.71	0.001	2.223	0.424	0.424	222.6	0.00449	2021-11-26	/core/www/modules//sdig/index.php?run_id=50299&search_id=51817&scans_id=50299&peptide_id=4541&scanf=13995&charge=2&value=11/26	11	26	sp|Q13393|PLD1_HUMAN	/core/www/modules//consensus/?run_id=50299&search_id=51817&scans_id=50299&peptide_id=4541&scanf=13995&charge=2&value=sp|Q13393|PLD1_HUMAN	0	0	1	/core/www/modules/match_peptides/blast_html4.php?run_id=50299&search_id=51817&scans_id=50299&peptide_id=4541&scanf=13995&charge=2&value=1	R.FGSYAAIQENALAK.W	/core/www/modules/show_out/show_out_wrapper.php?run_id=50299&search_id=51817&scans_id=50299&peptide_id=4541&scanf=13995&charge=2&value=R.FGSYAAIQENALAK.W	FGSYAAIQENALAK	14	340	353
14001	14001	63.24	4547	14001	11108	1470.77	735.889	/core/www/modules//monocle/view/?run_id=50299&search_id=51817&scans_id=50299&peptide_id=4547&scanf=14001&charge=2&value=735.88856	0	735.89	2	21	ITMS	35	22051.2	13981	2	0	51817	50299	50299	76189	50299.14001.11108.2	1	1470.77	735.888	0.8	0.001	3.207	0.354	0.354	475.2	0.0021	16/24	/core/www/modules//sdig/index.php?run_id=50299&search_id=51817&scans_id=50299&peptide_id=4547&scanf=14001&charge=2&value=16/24	16	24	sp|P23396|RS3_HUMAN	/core/www/modules//consensus/?run_id=50299&search_id=51817&scans_id=50299&peptide_id=4547&scanf=14001&charge=2&value=sp|P23396|RS3_HUMAN	0	0	6	/core/www/modules/match_peptides/blast_html4.php?run_id=50299&search_id=51817&scans_id=50299&peptide_id=4547&scanf=14001&charge=2&value=6	K.DEILPTTPISEQK.G	/core/www/modules/show_out/show_out_wrapper.php?run_id=50299&search_id=51817&scans_id=50299&peptide_id=4547&scanf=14001&charge=2&value=K.DEILPTTPISEQK.G	DEILPTTPISEQK	13	215	227
14009	14009	63.27	4554	14009	11115	1763.86	882.436	/core/www/modules//monocle/view/?run_id=50299&search_id=51817&scans_id=50299&peptide_id=4554&scanf=14009&charge=2&value=882.43591	0	882.936	2	7	ITMS	35	6506.4	14003	2	0	51817	50299	50299	76189	50299.14009.11115.2	1	1763.87	882.437	-1.18	-0.002	3.619	0.433	0.433	774.2	0.00129	16/30	/core/www/modules//sdig/index.php?run_id=50299&search_id=51817&scans_id=50299&peptide_id=4554&scanf=14009&charge=2&value=16/30	16	30	sp|Q9Y230|RUVB2_HUMAN	/core/www/modules//consensus/?run_id=50299&search_id=51817&scans_id=50299&peptide_id=4554&scanf=14009&charge=2&value=sp|Q9Y230|RUVB2_HUMAN	0	0	2	/core/www/modules/match_peptides/blast_html4.php?run_id=50299&search_id=51817&scans_id=50299&peptide_id=4554&scanf=14009&charge=2&value=2	R.ALESDM*APVLIM*ATNR.G	/core/www/modules/show_out/show_out_wrapper.php?run_id=50299&search_id=51817&scans_id=50299&peptide_id=4554&scanf=14009&charge=2&value=R.ALESDM*APVLIM*ATNR.G	ALESDM*APVLIM*ATNR	16	315	330
14015	14015	63.29	4561	14015	11121	1337.71	669.357	/core/www/modules//monocle/view/?run_id=50299&search_id=51817&scans_id=50299&peptide_id=4561&scanf=14015&charge=2&value=669.35684	0	669.859	2	13	ITMS	35	9166	14003	2	0	51817	50299	50299	76189	50299.14015.11121.2	1	1337.71	669.357	0.36	0	3.173	0.518	0.518	520.3	0.00192	14/24	/core/www/modules//sdig/index.php?run_id=50299&search_id=51817&scans_id=50299&peptide_id=4561&scanf=14015&charge=2&value=14/24	14	24	sp|P54105|ICLN_HUMAN	/core/www/modules//consensus/?run_id=50299&search_id=51817&scans_id=50299&peptide_id=4561&scanf=14015&charge=2&value=sp|P54105|ICLN_HUMAN	0	0	3	/core/www/modules/match_peptides/blast_html4.php?run_id=50299&search_id=51817&scans_id=50299&peptide_id=4561&scanf=14015&charge=2&value=3	K.GLGTGTLYIAESR.L	/core/www/modules/show_out/show_out_wrapper.php?run_id=50299&search_id=51817&scans_id=50299&peptide_id=4561&scanf=14015&charge=2&value=K.GLGTGTLYIAESR.L	GLGTGTLYIAESR	13	31	43
14019	14019	63.31	4565	14019	11125	1321.68	661.343	/core/www/modules//monocle/view/?run_id=50299&search_id=51817&scans_id=50299&peptide_id=4565&scanf=14019&charge=2&value=661.34253	0	661.342	2	17	ITMS	35	8052	14003	2	0	51817	50299	50299	76189	50299.14019.11125.2	1	1321.67	661.341	2.35	0.003	3.463	0.408	0.408	1087.4	0.00092	18/22	/core/www/modules//sdig/index.php?run_id=50299&search_id=51817&scans_id=50299&peptide_id=4565&scanf=14019&charge=2&value=18/22	18	22	sp|P63151|2ABA_HUMAN	/core/www/modules//consensus/?run_id=50299&search_id=51817&scans_id=50299&peptide_id=4565&scanf=14019&charge=2&value=sp|P63151|2ABA_HUMAN	0	0	2	/core/www/modules/match_peptides/blast_html4.php?run_id=50299&search_id=51817&scans_id=50299&peptide_id=4565&scanf=14019&charge=2&value=2	K.NAAQFLLSTNDK.T	/core/www/modules/show_out/show_out_wrapper.php?run_id=50299&search_id=51817&scans_id=50299&peptide_id=4565&scanf=14019&charge=2&value=K.NAAQFLLSTNDK.T	NAAQFLLSTNDK	12	106	117
14033	14033	63.36	4580	14033	11138	1763.87	882.438	/core/www/modules//monocle/view/?run_id=50299&search_id=51817&scans_id=50299&peptide_id=4580&scanf=14033&charge=2&value=882.43807	0	882.439	2	13	ITMS	35	4703.9	14021	2	0	51817	50299	50299	76189	50299.14033.11138.2	1	1763.87	882.437	1.27	0.002	3.885	0.427	0.427	920.4	0.00109	19/30	/core/www/modules//sdig/index.php?run_id=50299&search_id=51817&scans_id=50299&peptide_id=4580&scanf=14033&charge=2&value=19/30	19	30	sp|Q9Y230|RUVB2_HUMAN	/core/www/modules//consensus/?run_id=50299&search_id=51817&scans_id=50299&peptide_id=4580&scanf=14033&charge=2&value=sp|Q9Y230|RUVB2_HUMAN	0	0	2	/core/www/modules/match_peptides/blast_html4.php?run_id=50299&search_id=51817&scans_id=50299&peptide_id=4580&scanf=14033&charge=2&value=2	R.ALESDM*APVLIM*ATNR.G	/core/www/modules/show_out/show_out_wrapper.php?run_id=50299&search_id=51817&scans_id=50299&peptide_id=4580&scanf=14033&charge=2&value=R.ALESDM*APVLIM*ATNR.G	ALESDM*APVLIM*ATNR	16	315	330
14034	14034	63.36	4581	14034	11139	1658.85	829.929	/core/www/modules//monocle/view/?run_id=50299&search_id=51817&scans_id=50299&peptide_id=4581&scanf=14034&charge=2&value=829.92888	0	830.433	2	14	ITMS	35	5133	14021	2	0	51817	50299	50299	76189	50299.14034.11139.2	1	1658.85	829.928	0.52	0.001	3.301	0.387	0.387	478.5	0.00209	14/28	/core/www/modules//sdig/index.php?run_id=50299&search_id=51817&scans_id=50299&peptide_id=4581&scanf=14034&charge=2&value=14/28	14	28	sp|P0DMV9|HS71B_HUMAN	/core/www/modules//consensus/?run_id=50299&search_id=51817&scans_id=50299&peptide_id=4581&scanf=14034&charge=2&value=sp|P0DMV9|HS71B_HUMAN	0	0	10	/core/www/modules/match_peptides/blast_html4.php?run_id=50299&search_id=51817&scans_id=50299&peptide_id=4581&scanf=14034&charge=2&value=10	K.NQVALNPQNTVFDAK.R	/core/www/modules/show_out/show_out_wrapper.php?run_id=50299&search_id=51817&scans_id=50299&peptide_id=4581&scanf=14034&charge=2&value=K.NQVALNPQNTVFDAK.R	NQVALNPQNTVFDAK	15	57	71
14035	14035	63.36	4582	14035	11140	1205.62	603.311	/core/www/modules//monocle/view/?run_id=50299&search_id=51817&scans_id=50299&peptide_id=4582&scanf=14035&charge=2&value=603.31136	0	603.311	2	15	ITMS	35	8879.8	14021	2	0	51817	50299	50299	76189	50299.14035.11140.2	1	1205.62	603.312	-0.54	-0.001	2.208	0.217	0.217	430.9	0.00232	2021-12-20	/core/www/modules//sdig/index.php?run_id=50299&search_id=51817&scans_id=50299&peptide_id=4582&scanf=14035&charge=2&value=12/20	12	20	sp|P13995|MTDC_HUMAN	/core/www/modules//consensus/?run_id=50299&search_id=51817&scans_id=50299&peptide_id=4582&scanf=14035&charge=2&value=sp|P13995|MTDC_HUMAN	0	0	3	/core/www/modules/match_peptides/blast_html4.php?run_id=50299&search_id=51817&scans_id=50299&peptide_id=4582&scanf=14035&charge=2&value=3	K.LVGDVDFEGVR.Q	/core/www/modules/show_out/show_out_wrapper.php?run_id=50299&search_id=51817&scans_id=50299&peptide_id=4582&scanf=14035&charge=2&value=K.LVGDVDFEGVR.Q	LVGDVDFEGVR	11	289	299
14061	14061	63.45	4610	14061	11165	1482.76	741.884	/core/www/modules//monocle/view/?run_id=50299&search_id=51817&scans_id=50299&peptide_id=4610&scanf=14061&charge=2&value=741.88361	0	742.385	2	20	ITMS	35	6556.1	14042	2	0	51817	50299	50299	76189	50299.14061.11165.2	1	1482.76	741.883	0.86	0.001	2.973	0.403	0.403	889.3	0.00112	16/26	/core/www/modules//sdig/index.php?run_id=50299&search_id=51817&scans_id=50299&peptide_id=4610&scanf=14061&charge=2&value=16/26	16	26	sp|Q13393|PLD1_HUMAN	/core/www/modules//consensus/?run_id=50299&search_id=51817&scans_id=50299&peptide_id=4610&scanf=14061&charge=2&value=sp|Q13393|PLD1_HUMAN	0	0	1	/core/www/modules/match_peptides/blast_html4.php?run_id=50299&search_id=51817&scans_id=50299&peptide_id=4610&scanf=14061&charge=2&value=1	R.FGSYAAIQENALAK.W	/core/www/modules/show_out/show_out_wrapper.php?run_id=50299&search_id=51817&scans_id=50299&peptide_id=4610&scanf=14061&charge=2&value=R.FGSYAAIQENALAK.W	FGSYAAIQENALAK	14	340	353
14069	14069	63.48	4617	14069	11172	1092.57	546.789	/core/www/modules//monocle/view/?run_id=50299&search_id=51817&scans_id=50299&peptide_id=4617&scanf=14069&charge=2&value=546.78863	0	546.789	2	5	ITMS	35	20271.6	14065	2	0	51817	50299	50299	76189	50299.14069.11172.2	1	1092.57	546.788	1.49	0.002	2.82	0.225	0.225	1015.3	0.00098	14/16	/core/www/modules//sdig/index.php?run_id=50299&search_id=51817&scans_id=50299&peptide_id=4617&scanf=14069&charge=2&value=14/16	14	16	sp|P23396|RS3_HUMAN	/core/www/modules//consensus/?run_id=50299&search_id=51817&scans_id=50299&peptide_id=4617&scanf=14069&charge=2&value=sp|P23396|RS3_HUMAN	0	0	12	/core/www/modules/match_peptides/blast_html4.php?run_id=50299&search_id=51817&scans_id=50299&peptide_id=4617&scanf=14069&charge=2&value=12	K.AELNEFLTR.E	/core/www/modules/show_out/show_out_wrapper.php?run_id=50299&search_id=51817&scans_id=50299&peptide_id=4617&scanf=14069&charge=2&value=K.AELNEFLTR.E	AELNEFLTR	9	19	27
14087	14087	63.54	4636	14087	11190	1470.77	735.889	/core/www/modules//monocle/view/?run_id=50299&search_id=51817&scans_id=50299&peptide_id=4636&scanf=14087&charge=2&value=735.88856	0	735.889	2	23	ITMS	35	5335.2	14065	2	0	51817	50299	50299	76189	50299.14087.11190.2	1	1470.77	735.888	0.8	0.001	2.058	0.232	0.232	235.7	0.00424	2021-10-24	/core/www/modules//sdig/index.php?run_id=50299&search_id=51817&scans_id=50299&peptide_id=4636&scanf=14087&charge=2&value=10/24	10	24	sp|P23396|RS3_HUMAN	/core/www/modules//consensus/?run_id=50299&search_id=51817&scans_id=50299&peptide_id=4636&scanf=14087&charge=2&value=sp|P23396|RS3_HUMAN	0	0	6	/core/www/modules/match_peptides/blast_html4.php?run_id=50299&search_id=51817&scans_id=50299&peptide_id=4636&scanf=14087&charge=2&value=6	K.DEILPTTPISEQK.G	/core/www/modules/show_out/show_out_wrapper.php?run_id=50299&search_id=51817&scans_id=50299&peptide_id=4636&scanf=14087&charge=2&value=K.DEILPTTPISEQK.G	DEILPTTPISEQK	13	215	227
14098	14098	63.58	4647	14098	11200	1589.78	795.396	/core/www/modules//monocle/view/?run_id=50299&search_id=51817&scans_id=50299&peptide_id=4647&scanf=14098&charge=2&value=795.39565	0	795.395	2	11	ITMS	35	6445.2	14088	2	0	51817	50299	50299	76189	50299.14098.11200.2	1	1589.78	795.396	0.05	0	2.758	0.422	0.422	353.7	0.00283	13/28	/core/www/modules//sdig/index.php?run_id=50299&search_id=51817&scans_id=50299&peptide_id=4647&scanf=14098&charge=2&value=13/28	13	28	sp|Q9BUF5|TBB6_HUMAN	/core/www/modules//consensus/?run_id=50299&search_id=51817&scans_id=50299&peptide_id=4647&scanf=14098&charge=2&value=sp|Q9BUF5|TBB6_HUMAN	0	0	10	/core/www/modules/match_peptides/blast_html4.php?run_id=50299&search_id=51817&scans_id=50299&peptide_id=4647&scanf=14098&charge=2&value=10	R.AALVDLEPGTM*DSVR.S	/core/www/modules/show_out/show_out_wrapper.php?run_id=50299&search_id=51817&scans_id=50299&peptide_id=4647&scanf=14098&charge=2&value=R.AALVDLEPGTM*DSVR.S	AALVDLEPGTM*DSVR	15	63	77
14099	14099	63.58	4648	14099	11201	1488.76	744.882	/core/www/modules//monocle/view/?run_id=50299&search_id=51817&scans_id=50299&peptide_id=4648&scanf=14099&charge=2&value=744.88208	0	744.883	2	12	ITMS	35	5410.3	14088	2	0	51817	50299	50299	76189	50299.14099.11201.2	1	1488.76	744.883	-0.79	-0.001	2.678	0.272	0.272	502.7	0.00199	13/26	/core/www/modules//sdig/index.php?run_id=50299&search_id=51817&scans_id=50299&peptide_id=4648&scanf=14099&charge=2&value=13/26	13	26	sp|Q14103|HNRPD_HUMAN	/core/www/modules//consensus/?run_id=50299&search_id=51817&scans_id=50299&peptide_id=4648&scanf=14099&charge=2&value=sp|Q14103|HNRPD_HUMAN	0	0	10	/core/www/modules/match_peptides/blast_html4.php?run_id=50299&search_id=51817&scans_id=50299&peptide_id=4648&scanf=14099&charge=2&value=10	K.IFVGGLSPDTPEEK.I	/core/www/modules/show_out/show_out_wrapper.php?run_id=50299&search_id=51817&scans_id=50299&peptide_id=4648&scanf=14099&charge=2&value=K.IFVGGLSPDTPEEK.I	IFVGGLSPDTPEEK	14	184	197
14104	14104	63.59	4654	14104	11206	1747.82	874.413	/core/www/modules//monocle/view/?run_id=50299&search_id=51817&scans_id=50299&peptide_id=4654&scanf=14104&charge=2&value=874.41327	0	874.913	2	17	ITMS	35	6783.3	14088	2	0	51817	50299	50299	76189	50299.14104.11206.2	1	1747.82	874.412	1.47	0.003	4.498	0.546	0.546	1981.3	0.0005	23/30	/core/www/modules//sdig/index.php?run_id=50299&search_id=51817&scans_id=50299&peptide_id=4654&scanf=14104&charge=2&value=23/30	23	30	sp|Q14318|FKBP8_HUMAN	/core/www/modules//consensus/?run_id=50299&search_id=51817&scans_id=50299&peptide_id=4654&scanf=14104&charge=2&value=sp|Q14318|FKBP8_HUMAN	0	0	4	/core/www/modules/match_peptides/blast_html4.php?run_id=50299&search_id=51817&scans_id=50299&peptide_id=4654&scanf=14104&charge=2&value=4	K.TAVDGPDLEM*LTGQER.V	/core/www/modules/show_out/show_out_wrapper.php?run_id=50299&search_id=51817&scans_id=50299&peptide_id=4654&scanf=14104&charge=2&value=K.TAVDGPDLEM*LTGQER.V	TAVDGPDLEM*LTGQER	16	202	217
14117	14117	63.64	4667	14117	11218	1290.68	645.844	/core/www/modules//monocle/view/?run_id=50299&search_id=51817&scans_id=50299&peptide_id=4667&scanf=14117&charge=2&value=645.84356	0	645.844	2	7	ITMS	35	11898.2	14111	2	0	51817	50299	50299	76189	50299.14117.11218.2	1	1290.68	645.844	-0.17	0	3.318	0.169	0.169	1132.3	0.00088	15/20	/core/www/modules//sdig/index.php?run_id=50299&search_id=51817&scans_id=50299&peptide_id=4667&scanf=14117&charge=2&value=15/20	15	20	sp|P38646|GRP75_HUMAN	/core/www/modules//consensus/?run_id=50299&search_id=51817&scans_id=50299&peptide_id=4667&scanf=14117&charge=2&value=sp|P38646|GRP75_HUMAN	0	0	6	/core/www/modules/match_peptides/blast_html4.php?run_id=50299&search_id=51817&scans_id=50299&peptide_id=4667&scanf=14117&charge=2&value=6	K.VQQTVQDLFGR.A	/core/www/modules/show_out/show_out_wrapper.php?run_id=50299&search_id=51817&scans_id=50299&peptide_id=4667&scanf=14117&charge=2&value=K.VQQTVQDLFGR.A	VQQTVQDLFGR	11	395	405
14119	14119	63.64	4669	14119	11220	1527.75	764.378	/core/www/modules//monocle/view/?run_id=50299&search_id=51817&scans_id=50299&peptide_id=4669&scanf=14119&charge=2&value=764.37775	0	764.378	2	9	ITMS	35	5561.7	14111	2	0	51817	50299	50299	76189	50299.14119.11220.2	1	1527.74	764.376	2.91	0.004	2.065	0.23	0.23	292.5	0.00342	2021-12-24	/core/www/modules//sdig/index.php?run_id=50299&search_id=51817&scans_id=50299&peptide_id=4669&scanf=14119&charge=2&value=12/24	12	24	sp|P07900|HS90A_HUMAN	/core/www/modules//consensus/?run_id=50299&search_id=51817&scans_id=50299&peptide_id=4669&scanf=14119&charge=2&value=sp|P07900|HS90A_HUMAN	0	0	11	/core/www/modules/match_peptides/blast_html4.php?run_id=50299&search_id=51817&scans_id=50299&peptide_id=4669&scanf=14119&charge=2&value=11	K.SLTNDWEDHLAVK.H	/core/www/modules/show_out/show_out_wrapper.php?run_id=50299&search_id=51817&scans_id=50299&peptide_id=4669&scanf=14119&charge=2&value=K.SLTNDWEDHLAVK.H	SLTNDWEDHLAVK	13	315	327
14120	14120	63.65	4671	14120	11221	1137.58	569.294	/core/www/modules//monocle/view/?run_id=50299&search_id=51817&scans_id=50299&peptide_id=4671&scanf=14120&charge=2&value=569.29419	0	569.294	2	10	ITMS	35	6831.8	14111	2	0	51817	50299	50299	76189	50299.14120.11221.2	1	1137.58	569.293	2.2	0.003	2.832	0.364	0.364	1066.2	0.00094	15/18	/core/www/modules//sdig/index.php?run_id=50299&search_id=51817&scans_id=50299&peptide_id=4671&scanf=14120&charge=2&value=15/18	15	18	sp|O60884|DNJA2_HUMAN	/core/www/modules//consensus/?run_id=50299&search_id=51817&scans_id=50299&peptide_id=4671&scanf=14120&charge=2&value=sp|O60884|DNJA2_HUMAN	0	0	2	/core/www/modules/match_peptides/blast_html4.php?run_id=50299&search_id=51817&scans_id=50299&peptide_id=4671&scanf=14120&charge=2&value=2	K.VSLEDLYNGK.T	/core/www/modules/show_out/show_out_wrapper.php?run_id=50299&search_id=51817&scans_id=50299&peptide_id=4671&scanf=14120&charge=2&value=K.VSLEDLYNGK.T	VSLEDLYNGK	10	122	131
14124	14124	63.66	4675	14124	11225	1599.87	800.441	/core/www/modules//monocle/view/?run_id=50299&search_id=51817&scans_id=50299&peptide_id=4675&scanf=14124&charge=2&value=800.44067	0	800.441	2	14	ITMS	35	5045.5	14111	2	0	51817	50299	50299	76189	50299.14124.11225.2	1	1599.87	800.439	2.47	0.004	2.616	0.366	0.366	426.1	0.00235	2021-12-26	/core/www/modules//sdig/index.php?run_id=50299&search_id=51817&scans_id=50299&peptide_id=4675&scanf=14124&charge=2&value=12/26	12	26	sp|Q8TBK6|ZCH10_HUMAN	/core/www/modules//consensus/?run_id=50299&search_id=51817&scans_id=50299&peptide_id=4675&scanf=14124&charge=2&value=sp|Q8TBK6|ZCH10_HUMAN	0	0	1	/core/www/modules/match_peptides/blast_html4.php?run_id=50299&search_id=51817&scans_id=50299&peptide_id=4675&scanf=14124&charge=2&value=1	R.LLLQQSIGETNVER.K	/core/www/modules/show_out/show_out_wrapper.php?run_id=50299&search_id=51817&scans_id=50299&peptide_id=4675&scanf=14124&charge=2&value=R.LLLQQSIGETNVER.K	LLLQQSIGETNVER	14	85	98
14168	14168	63.8	4719	14168	11267	1529.8	765.403	/core/www/modules//monocle/view/?run_id=50299&search_id=51817&scans_id=50299&peptide_id=4719&scanf=14168&charge=2&value=765.40320	0	765.403	2	15	ITMS	35	7875	14154	2	0	51817	50299	50299	76189	50299.14168.11267.2	1	1529.8	765.402	2.18	0.003	3.675	0.414	0.414	1087.2	0.00092	19/26	/core/www/modules//sdig/index.php?run_id=50299&search_id=51817&scans_id=50299&peptide_id=4719&scanf=14168&charge=2&value=19/26	19	26	sp|Q9NWS0|PIHD1_HUMAN	/core/www/modules//consensus/?run_id=50299&search_id=51817&scans_id=50299&peptide_id=4719&scanf=14168&charge=2&value=sp|Q9NWS0|PIHD1_HUMAN	0	0	4	/core/www/modules/match_peptides/blast_html4.php?run_id=50299&search_id=51817&scans_id=50299&peptide_id=4719&scanf=14168&charge=2&value=4	R.IQELGDLYTPAPGR.A	/core/www/modules/show_out/show_out_wrapper.php?run_id=50299&search_id=51817&scans_id=50299&peptide_id=4719&scanf=14168&charge=2&value=R.IQELGDLYTPAPGR.A	IQELGDLYTPAPGR	14	187	200
14171	14171	63.81	4723	14171	11270	1641.77	821.391	/core/www/modules//monocle/view/?run_id=50299&search_id=51817&scans_id=50299&peptide_id=4723&scanf=14171&charge=2&value=821.39075	0	821.89	2	18	ITMS	35	6555.2	14154	2	0	51817	50299	50299	76189	50299.14171.11270.2	1	1641.78	821.391	-0.79	-0.001	2.143	0.162	0.162	185.7	0.00539	2021-10-28	/core/www/modules//sdig/index.php?run_id=50299&search_id=51817&scans_id=50299&peptide_id=4723&scanf=14171&charge=2&value=10/28	10	28	sp|Q9BSD7|NTPCR_HUMAN	/core/www/modules//consensus/?run_id=50299&search_id=51817&scans_id=50299&peptide_id=4723&scanf=14171&charge=2&value=sp|Q9BSD7|NTPCR_HUMAN	0	0	2	/core/www/modules/match_peptides/blast_html4.php?run_id=50299&search_id=51817&scans_id=50299&peptide_id=4723&scanf=14171&charge=2&value=2	K.SSGVPVDGFYTEEVR.Q	/core/www/modules/show_out/show_out_wrapper.php?run_id=50299&search_id=51817&scans_id=50299&peptide_id=4723&scanf=14171&charge=2&value=K.SSGVPVDGFYTEEVR.Q	SSGVPVDGFYTEEVR	15	28	42
14172	14172	63.81	4724	14172	11271	1488.75	744.88	/core/www/modules//monocle/view/?run_id=50299&search_id=51817&scans_id=50299&peptide_id=4724&scanf=14172&charge=2&value=744.87960	0	744.88	2	19	ITMS	35	6728.9	14154	2	0	51817	50299	50299	76189	50299.14172.11271.2	1	1488.75	744.881	-1.41	-0.002	2.364	0.262	0.262	352.4	0.00284	13/26	/core/www/modules//sdig/index.php?run_id=50299&search_id=51817&scans_id=50299&peptide_id=4724&scanf=14172&charge=2&value=13/26	13	26	sp|Q15393|SF3B3_HUMAN	/core/www/modules//consensus/?run_id=50299&search_id=51817&scans_id=50299&peptide_id=4724&scanf=14172&charge=2&value=sp|Q15393|SF3B3_HUMAN	0	0	2	/core/www/modules/match_peptides/blast_html4.php?run_id=50299&search_id=51817&scans_id=50299&peptide_id=4724&scanf=14172&charge=2&value=2	R.TVLDPVTGDLSDTR.T	/core/www/modules/show_out/show_out_wrapper.php?run_id=50299&search_id=51817&scans_id=50299&peptide_id=4724&scanf=14172&charge=2&value=R.TVLDPVTGDLSDTR.T	TVLDPVTGDLSDTR	14	677	690
14183	14183	63.85	4735	14183	11281	1566.78	783.894	/core/www/modules//monocle/view/?run_id=50299&search_id=51817&scans_id=50299&peptide_id=4735&scanf=14183&charge=2&value=783.89417	0	784.397	2	7	ITMS	35	18946.4	14177	2	0	51817	50299	50299	76189	50299.14183.11281.2	1	1566.78	783.894	0.74	0.001	2.939	0.323	0.323	492.3	0.00203	13/26	/core/www/modules//sdig/index.php?run_id=50299&search_id=51817&scans_id=50299&peptide_id=4735&scanf=14183&charge=2&value=13/26	13	26	sp|P11021|GRP78_HUMAN	/core/www/modules//consensus/?run_id=50299&search_id=51817&scans_id=50299&peptide_id=4735&scanf=14183&charge=2&value=sp|P11021|GRP78_HUMAN	0	0	2	/core/www/modules/match_peptides/blast_html4.php?run_id=50299&search_id=51817&scans_id=50299&peptide_id=4735&scanf=14183&charge=2&value=2	R.ITPSYVAFTPEGER.L	/core/www/modules/show_out/show_out_wrapper.php?run_id=50299&search_id=51817&scans_id=50299&peptide_id=4735&scanf=14183&charge=2&value=R.ITPSYVAFTPEGER.L	ITPSYVAFTPEGER	14	61	74
14187	14187	63.86	4739	14187	11285	1506.78	753.894	/core/www/modules//monocle/view/?run_id=50299&search_id=51817&scans_id=50299&peptide_id=4739&scanf=14187&charge=2&value=753.89404	0	753.896	2	11	ITMS	35	11449.2	14177	2	0	51817	50299	50299	76189	50299.14187.11285.2	1	1506.78	753.894	0.59	0.001	4.509	0.533	0.533	1203.1	0.00083	16/24	/core/www/modules//sdig/index.php?run_id=50299&search_id=51817&scans_id=50299&peptide_id=4739&scanf=14187&charge=2&value=16/24	16	24	sp|P62241|RS8_HUMAN	/core/www/modules//consensus/?run_id=50299&search_id=51817&scans_id=50299&peptide_id=4739&scanf=14187&charge=2&value=sp|P62241|RS8_HUMAN	0	0	3	/core/www/modules/match_peptides/blast_html4.php?run_id=50299&search_id=51817&scans_id=50299&peptide_id=4739&scanf=14187&charge=2&value=3	K.ISSLLEEQFQQGK.L	/core/www/modules/show_out/show_out_wrapper.php?run_id=50299&search_id=51817&scans_id=50299&peptide_id=4739&scanf=14187&charge=2&value=K.ISSLLEEQFQQGK.L	ISSLLEEQFQQGK	13	158	170
14190	14190	63.87	4742	14190	11288	1414.73	707.871	/core/www/modules//monocle/view/?run_id=50299&search_id=51817&scans_id=50299&peptide_id=4742&scanf=14190&charge=2&value=707.87069	0	707.87	2	14	ITMS	35	4519	14177	2	0	51817	50299	50299	76189	50299.14190.11288.2	1	1414.73	707.87	1.11	0.002	2.245	0.309	0.309	618.2	0.00162	13/22	/core/www/modules//sdig/index.php?run_id=50299&search_id=51817&scans_id=50299&peptide_id=4742&scanf=14190&charge=2&value=13/22	13	22	sp|O43143|DHX15_HUMAN	/core/www/modules//consensus/?run_id=50299&search_id=51817&scans_id=50299&peptide_id=4742&scanf=14190&charge=2&value=sp|O43143|DHX15_HUMAN	0	0	1	/core/www/modules/match_peptides/blast_html4.php?run_id=50299&search_id=51817&scans_id=50299&peptide_id=4742&scanf=14190&charge=2&value=1	R.YGVIILDEAHER.T	/core/www/modules/show_out/show_out_wrapper.php?run_id=50299&search_id=51817&scans_id=50299&peptide_id=4742&scanf=14190&charge=2&value=R.YGVIILDEAHER.T	YGVIILDEAHER	12	254	265
14207	14207	63.93	4759	14207	11304	1440.69	720.848	/core/www/modules//monocle/view/?run_id=50299&search_id=51817&scans_id=50299&peptide_id=4759&scanf=14207&charge=2&value=720.84836	0	720.848	2	8	ITMS	35	9564.9	14200	2	0	51817	50299	50299	76189	50299.14207.11304.2	1	1440.69	720.848	0.08	0	3.675	0.357	0.357	1619.8	0.00062	19/22	/core/www/modules//sdig/index.php?run_id=50299&search_id=51817&scans_id=50299&peptide_id=4759&scanf=14207&charge=2&value=19/22	19	22	sp|Q9Y6A4|CFA20_HUMAN	/core/www/modules//consensus/?run_id=50299&search_id=51817&scans_id=50299&peptide_id=4759&scanf=14207&charge=2&value=sp|Q9Y6A4|CFA20_HUMAN	0	0	0	/core/www/modules/match_peptides/blast_html4.php?run_id=50299&search_id=51817&scans_id=50299&peptide_id=4759&scanf=14207&charge=2&value=0	R.LYSEDELPAEFK.L	/core/www/modules/show_out/show_out_wrapper.php?run_id=50299&search_id=51817&scans_id=50299&peptide_id=4759&scanf=14207&charge=2&value=R.LYSEDELPAEFK.L	LYSEDELPAEFK	12	171	182
14225	14225	63.99	4777	14225	11321	1161.63	581.317	/core/www/modules//monocle/view/?run_id=50299&search_id=51817&scans_id=50299&peptide_id=4777&scanf=14225&charge=2&value=581.31698	0	581.317	2	3	ITMS	35	17434.8	14223	2	0	51817	50299	50299	76189	50299.14225.11321.2	1	1161.63	581.317	0.4	0	3.126	0.306	0.306	1028.7	0.00097	16/20	/core/www/modules//sdig/index.php?run_id=50299&search_id=51817&scans_id=50299&peptide_id=4777&scanf=14225&charge=2&value=16/20	16	20	sp|O14556|G3PT_HUMAN	/core/www/modules//consensus/?run_id=50299&search_id=51817&scans_id=50299&peptide_id=4777&scanf=14225&charge=2&value=sp|O14556|G3PT_HUMAN	0	0	1	/core/www/modules/match_peptides/blast_html4.php?run_id=50299&search_id=51817&scans_id=50299&peptide_id=4777&scanf=14225&charge=2&value=1	K.AGIALNDNFVK.L	/core/www/modules/show_out/show_out_wrapper.php?run_id=50299&search_id=51817&scans_id=50299&peptide_id=4777&scanf=14225&charge=2&value=K.AGIALNDNFVK.L	AGIALNDNFVK	11	371	381
14237	14237	64.03	4790	14237	11333	2053.07	1027.04	/core/www/modules//monocle/view/?run_id=50299&search_id=51817&scans_id=50299&peptide_id=4790&scanf=14237&charge=2&value=1027.03687	0	1027.04	2	15	ITMS	35	2270.6	14223	2	0	51817	50299	50299	76189	50299.14237.11333.2	1	2053.06	1027.04	1.48	0.003	2.701	0.28	0.28	496.7	0.00201	17/34	/core/www/modules//sdig/index.php?run_id=50299&search_id=51817&scans_id=50299&peptide_id=4790&scanf=14237&charge=2&value=17/34	17	34	sp|O15355|PPM1G_HUMAN	/core/www/modules//consensus/?run_id=50299&search_id=51817&scans_id=50299&peptide_id=4790&scanf=14237&charge=2&value=sp|O15355|PPM1G_HUMAN	0	0	6	/core/www/modules/match_peptides/blast_html4.php?run_id=50299&search_id=51817&scans_id=50299&peptide_id=4790&scanf=14237&charge=2&value=6	R.NKNLPPEEQM*ISALPDIK.V	/core/www/modules/show_out/show_out_wrapper.php?run_id=50299&search_id=51817&scans_id=50299&peptide_id=4790&scanf=14237&charge=2&value=R.NKNLPPEEQM*ISALPDIK.V	NKNLPPEEQM*ISALPDIK	18	408	425
14240	14240	64.04	4794	14240	11336	1359.77	680.387	/core/www/modules//monocle/view/?run_id=50299&search_id=51817&scans_id=50299&peptide_id=4794&scanf=14240&charge=2&value=680.38704	0	680.888	2	18	ITMS	35	13585.2	14223	2	0	51817	50299	50299	76189	50299.14240.11336.2	1	1359.76	680.385	2.76	0.004	3.694	0.38	0.38	1283.5	0.00078	17/24	/core/www/modules//sdig/index.php?run_id=50299&search_id=51817&scans_id=50299&peptide_id=4794&scanf=14240&charge=2&value=17/24	17	24	sp|O00203|AP3B1_HUMAN	/core/www/modules//consensus/?run_id=50299&search_id=51817&scans_id=50299&peptide_id=4794&scanf=14240&charge=2&value=sp|O00203|AP3B1_HUMAN	0	0	4	/core/www/modules/match_peptides/blast_html4.php?run_id=50299&search_id=51817&scans_id=50299&peptide_id=4794&scanf=14240&charge=2&value=4	K.GKNASELFPAVVK.N	/core/www/modules/show_out/show_out_wrapper.php?run_id=50299&search_id=51817&scans_id=50299&peptide_id=4794&scanf=14240&charge=2&value=K.GKNASELFPAVVK.N	GKNASELFPAVVK	13	73	85
14249	14249	64.07	4802	14249	11344	1350.76	675.886	/core/www/modules//monocle/view/?run_id=50299&search_id=51817&scans_id=50299&peptide_id=4802&scanf=14249&charge=2&value=675.88568	0	675.886	2	4	ITMS	35	17336.8	14246	2	0	51817	50299	50299	76189	50299.14249.11344.2	1	1350.76	675.885	1.03	0.001	3.487	0.313	0.313	749.3	0.00133	15/22	/core/www/modules//sdig/index.php?run_id=50299&search_id=51817&scans_id=50299&peptide_id=4802&scanf=14249&charge=2&value=15/22	15	22	sp|P60866|RS20_HUMAN	/core/www/modules//consensus/?run_id=50299&search_id=51817&scans_id=50299&peptide_id=4802&scanf=14249&charge=2&value=sp|P60866|RS20_HUMAN	0	0	1	/core/www/modules/match_peptides/blast_html4.php?run_id=50299&search_id=51817&scans_id=50299&peptide_id=4802&scanf=14249&charge=2&value=1	R.LIDLHSPSEIVK.Q	/core/www/modules/show_out/show_out_wrapper.php?run_id=50299&search_id=51817&scans_id=50299&peptide_id=4802&scanf=14249&charge=2&value=R.LIDLHSPSEIVK.Q	LIDLHSPSEIVK	12	88	99
14253	14253	64.08	4807	14253	11348	2249.08	750.365	/core/www/modules//monocle/view/?run_id=50299&search_id=51817&scans_id=50299&peptide_id=4807&scanf=14253&charge=3&value=750.36469	0	750.699	3	8	ITMS	35	11272.4	14246	2	0	51817	50299	50299	76189	50299.14253.11348.3	1	2249.08	750.364	0.32	0.001	3.516	0.348	0.348	379.1	0.00264	25/84	/core/www/modules//sdig/index.php?run_id=50299&search_id=51817&scans_id=50299&peptide_id=4807&scanf=14253&charge=3&value=25/84	25	84	sp|Q13393|PLD1_HUMAN	/core/www/modules//consensus/?run_id=50299&search_id=51817&scans_id=50299&peptide_id=4807&scanf=14253&charge=3&value=sp|Q13393|PLD1_HUMAN	0	0	1	/core/www/modules/match_peptides/blast_html4.php?run_id=50299&search_id=51817&scans_id=50299&peptide_id=4807&scanf=14253&charge=3&value=1	R.VTSGPSLGSLPPAAM*ESM*ESLR.L	/core/www/modules/show_out/show_out_wrapper.php?run_id=50299&search_id=51817&scans_id=50299&peptide_id=4807&scanf=14253&charge=3&value=R.VTSGPSLGSLPPAAM*ESM*ESLR.L	VTSGPSLGSLPPAAM*ESM*ESLR	22	503	524
14255	14255	64.09	4809	14255	11350	1108.64	554.823	/core/www/modules//monocle/view/?run_id=50299&search_id=51817&scans_id=50299&peptide_id=4809&scanf=14255&charge=2&value=554.82300	0	554.823	2	10	ITMS	35	11913	14246	2	0	51817	50299	50299	76189	50299.14255.11350.2	1	1108.64	554.822	2.35	0.003	2.692	0.376	0.376	808	0.00124	13/18	/core/www/modules//sdig/index.php?run_id=50299&search_id=51817&scans_id=50299&peptide_id=4809&scanf=14255&charge=2&value=13/18	13	18	sp|O14744|ANM5_HUMAN	/core/www/modules//consensus/?run_id=50299&search_id=51817&scans_id=50299&peptide_id=4809&scanf=14255&charge=2&value=sp|O14744|ANM5_HUMAN	0	0	7	/core/www/modules/match_peptides/blast_html4.php?run_id=50299&search_id=51817&scans_id=50299&peptide_id=4809&scanf=14255&charge=2&value=7	R.VPLVAPEDLR.D	/core/www/modules/show_out/show_out_wrapper.php?run_id=50299&search_id=51817&scans_id=50299&peptide_id=4809&scanf=14255&charge=2&value=R.VPLVAPEDLR.D	VPLVAPEDLR	10	155	164
14256	14256	64.09	4810	14256	11351	1141.61	571.308	/core/www/modules//monocle/view/?run_id=50299&search_id=51817&scans_id=50299&peptide_id=4810&scanf=14256&charge=2&value=571.30835	0	571.308	2	11	ITMS	35	9094.9	14246	2	0	51817	50299	50299	76189	50299.14256.11351.2	1	1141.61	571.309	-0.5	-0.001	2.288	0.26	0.26	572	0.00175	2021-12-20	/core/www/modules//sdig/index.php?run_id=50299&search_id=51817&scans_id=50299&peptide_id=4810&scanf=14256&charge=2&value=12/20	12	20	sp|P14618|KPYM_HUMAN	/core/www/modules//consensus/?run_id=50299&search_id=51817&scans_id=50299&peptide_id=4810&scanf=14256&charge=2&value=sp|P14618|KPYM_HUMAN	0	0	13	/core/www/modules/match_peptides/blast_html4.php?run_id=50299&search_id=51817&scans_id=50299&peptide_id=4810&scanf=14256&charge=2&value=13	R.GDLGIEIPAEK.V	/core/www/modules/show_out/show_out_wrapper.php?run_id=50299&search_id=51817&scans_id=50299&peptide_id=4810&scanf=14256&charge=2&value=R.GDLGIEIPAEK.V	GDLGIEIPAEK	11	295	305
14276	14276	64.16	4831	14276	11370	1647.85	824.426	/core/www/modules//monocle/view/?run_id=50299&search_id=51817&scans_id=50299&peptide_id=4831&scanf=14276&charge=2&value=824.42627	0	824.426	2	8	ITMS	35	7806.6	14269	2	0	51817	50299	50299	76189	50299.14276.11370.2	1	1647.84	824.426	0.25	0	4.391	0.426	0.426	2643.5	0.00038	23/28	/core/www/modules//sdig/index.php?run_id=50299&search_id=51817&scans_id=50299&peptide_id=4831&scanf=14276&charge=2&value=23/28	23	28	sp|Q00839|HNRPU_HUMAN	/core/www/modules//consensus/?run_id=50299&search_id=51817&scans_id=50299&peptide_id=4831&scanf=14276&charge=2&value=sp|Q00839|HNRPU_HUMAN	0	0	14	/core/www/modules/match_peptides/blast_html4.php?run_id=50299&search_id=51817&scans_id=50299&peptide_id=4831&scanf=14276&charge=2&value=14	R.NFILDQTNVSAAAQR.R	/core/www/modules/show_out/show_out_wrapper.php?run_id=50299&search_id=51817&scans_id=50299&peptide_id=4831&scanf=14276&charge=2&value=R.NFILDQTNVSAAAQR.R	NFILDQTNVSAAAQR	15	576	590
14291	14291	64.21	4848	14291	11385	1446.77	723.888	/core/www/modules//monocle/view/?run_id=50299&search_id=51817&scans_id=50299&peptide_id=4848&scanf=14291&charge=2&value=723.88821	0	723.889	2	23	ITMS	35	8211.4	14269	2	0	51817	50299	50299	76189	50299.14291.11385.2	1	1446.77	723.887	2.1	0.003	2.756	0.122	0.122	832.4	0.0012	15/24	/core/www/modules//sdig/index.php?run_id=50299&search_id=51817&scans_id=50299&peptide_id=4848&scanf=14291&charge=2&value=15/24	15	24	sp|O00425|IF2B3_HUMAN	/core/www/modules//consensus/?run_id=50299&search_id=51817&scans_id=50299&peptide_id=4848&scanf=14291&charge=2&value=sp|O00425|IF2B3_HUMAN	0	0	5	/core/www/modules/match_peptides/blast_html4.php?run_id=50299&search_id=51817&scans_id=50299&peptide_id=4848&scanf=14291&charge=2&value=5	R.M*VIITGPPEAQFK.A	/core/www/modules/show_out/show_out_wrapper.php?run_id=50299&search_id=51817&scans_id=50299&peptide_id=4848&scanf=14291&charge=2&value=R.M*VIITGPPEAQFK.A	M*VIITGPPEAQFK	13	453	465
14301	14301	64.24	4857	14301	11394	1411.79	706.4	/core/www/modules//monocle/view/?run_id=50299&search_id=51817&scans_id=50299&peptide_id=4857&scanf=14301&charge=2&value=706.39961	0	706.399	2	10	ITMS	35	14227.1	14292	2	0	51817	50299	50299	76189	50299.14301.11394.2	1	1411.79	706.399	1.09	0.002	3.071	0.279	0.279	414.6	0.00241	15/28	/core/www/modules//sdig/index.php?run_id=50299&search_id=51817&scans_id=50299&peptide_id=4857&scanf=14301&charge=2&value=15/28	15	28	sp|P04406|G3P_HUMAN	/core/www/modules//consensus/?run_id=50299&search_id=51817&scans_id=50299&peptide_id=4857&scanf=14301&charge=2&value=sp|P04406|G3P_HUMAN	0	0	6	/core/www/modules/match_peptides/blast_html4.php?run_id=50299&search_id=51817&scans_id=50299&peptide_id=4857&scanf=14301&charge=2&value=6	R.GALQNIIPASTGAAK.A	/core/www/modules/show_out/show_out_wrapper.php?run_id=50299&search_id=51817&scans_id=50299&peptide_id=4857&scanf=14301&charge=2&value=R.GALQNIIPASTGAAK.A	GALQNIIPASTGAAK	15	201	215
14309	14309	64.27	4865	14309	11402	2269.05	1135.03	/core/www/modules//monocle/view/?run_id=50299&search_id=51817&scans_id=50299&peptide_id=4865&scanf=14309&charge=2&value=1135.02853	0	1135.03	2	18	ITMS	35	2154.6	14292	2	0	51817	50299	50299	76189	50299.14309.11402.2	1	2269.05	1135.03	-1.87	-0.004	2.566	0.412	0.412	198.1	0.00505	1938-12-01	/core/www/modules//sdig/index.php?run_id=50299&search_id=51817&scans_id=50299&peptide_id=4865&scanf=14309&charge=2&value=12/38	12	38	sp|Q9HB71|CYBP_HUMAN	/core/www/modules//consensus/?run_id=50299&search_id=51817&scans_id=50299&peptide_id=4865&scanf=14309&charge=2&value=sp|Q9HB71|CYBP_HUMAN	0	0	2	/core/www/modules/match_peptides/blast_html4.php?run_id=50299&search_id=51817&scans_id=50299&peptide_id=4865&scanf=14309&charge=2&value=2	K.EKPSYDTETDPSEGLM*NVLK.K	/core/www/modules/show_out/show_out_wrapper.php?run_id=50299&search_id=51817&scans_id=50299&peptide_id=4865&scanf=14309&charge=2&value=K.EKPSYDTETDPSEGLM*NVLK.K	EKPSYDTETDPSEGLM*NVLK	20	177	196
14319	14319	64.3	4875	14319	11411	1196.63	598.82	/core/www/modules//monocle/view/?run_id=50299&search_id=51817&scans_id=50299&peptide_id=4875&scanf=14319&charge=2&value=598.81969	0	598.82	2	5	ITMS	35	12725	14315	2	0	51817	50299	50299	76189	50299.14319.11411.2	1	1196.63	598.819	0.94	0.001	2.627	0.425	0.425	1064.8	0.00094	14/18	/core/www/modules//sdig/index.php?run_id=50299&search_id=51817&scans_id=50299&peptide_id=4875&scanf=14319&charge=2&value=14/18	14	18	sp|Q06830|PRDX1_HUMAN	/core/www/modules//consensus/?run_id=50299&search_id=51817&scans_id=50299&peptide_id=4875&scanf=14319&charge=2&value=sp|Q06830|PRDX1_HUMAN	0	0	3	/core/www/modules/match_peptides/blast_html4.php?run_id=50299&search_id=51817&scans_id=50299&peptide_id=4875&scanf=14319&charge=2&value=3	R.LVQAFQFTDK.H	/core/www/modules/show_out/show_out_wrapper.php?run_id=50299&search_id=51817&scans_id=50299&peptide_id=4875&scanf=14319&charge=2&value=R.LVQAFQFTDK.H	LVQAFQFTDK	10	159	168
14339	14339	64.37	4895	14339	11430	2249.08	750.365	/core/www/modules//monocle/view/?run_id=50299&search_id=51817&scans_id=50299&peptide_id=4895&scanf=14339&charge=3&value=750.36473	0	750.699	3	2	ITMS	35	203833	14338	2	0	51817	50299	50299	76189	50299.14339.11430.3	1	2249.08	750.364	0.36	0.001	3.829	0.42	0.42	912.9	0.0011	35/84	/core/www/modules//sdig/index.php?run_id=50299&search_id=51817&scans_id=50299&peptide_id=4895&scanf=14339&charge=3&value=35/84	35	84	sp|Q13393|PLD1_HUMAN	/core/www/modules//consensus/?run_id=50299&search_id=51817&scans_id=50299&peptide_id=4895&scanf=14339&charge=3&value=sp|Q13393|PLD1_HUMAN	0	0	1	/core/www/modules/match_peptides/blast_html4.php?run_id=50299&search_id=51817&scans_id=50299&peptide_id=4895&scanf=14339&charge=3&value=1	R.VTSGPSLGSLPPAAM*ESM*ESLR.L	/core/www/modules/show_out/show_out_wrapper.php?run_id=50299&search_id=51817&scans_id=50299&peptide_id=4895&scanf=14339&charge=3&value=R.VTSGPSLGSLPPAAM*ESM*ESLR.L	VTSGPSLGSLPPAAM*ESM*ESLR	22	503	524
14345	14345	64.39	4902	14345	11436	1252.68	626.844	/core/www/modules//monocle/view/?run_id=50299&search_id=51817&scans_id=50299&peptide_id=4902&scanf=14345&charge=2&value=626.84361	0	626.844	2	8	ITMS	35	16657.8	14338	2	0	51817	50299	50299	76189	50299.14345.11436.2	1	1252.68	626.843	1.28	0.002	3.761	0.624	0.624	1606.6	0.00062	18/22	/core/www/modules//sdig/index.php?run_id=50299&search_id=51817&scans_id=50299&peptide_id=4902&scanf=14345&charge=2&value=18/22	18	22	sp|Q07065|CKAP4_HUMAN	/core/www/modules//consensus/?run_id=50299&search_id=51817&scans_id=50299&peptide_id=4902&scanf=14345&charge=2&value=sp|Q07065|CKAP4_HUMAN	0	0	4	/core/www/modules/match_peptides/blast_html4.php?run_id=50299&search_id=51817&scans_id=50299&peptide_id=4902&scanf=14345&charge=2&value=4	R.TAVDSLVAYSVK.I	/core/www/modules/show_out/show_out_wrapper.php?run_id=50299&search_id=51817&scans_id=50299&peptide_id=4902&scanf=14345&charge=2&value=R.TAVDSLVAYSVK.I	TAVDSLVAYSVK	12	555	566
14359	14359	64.43	4917	14359	11450	2222.02	1111.51	/core/www/modules//monocle/view/?run_id=50299&search_id=51817&scans_id=50299&peptide_id=4917&scanf=14359&charge=2&value=1111.51462	0	1111.52	2	22	ITMS	35	4929.5	14338	2	0	51817	50299	50299	76189	50299.14359.11450.2	1	2222.02	1111.51	0.54	0.001	5.246	0.487	0.487	1503.9	0.00066	23/44	/core/www/modules//sdig/index.php?run_id=50299&search_id=51817&scans_id=50299&peptide_id=4917&scanf=14359&charge=2&value=23/44	23	44	sp|Q96EB6|SIR1_HUMAN	/core/www/modules//consensus/?run_id=50299&search_id=51817&scans_id=50299&peptide_id=4917&scanf=14359&charge=2&value=sp|Q96EB6|SIR1_HUMAN	0	0	5	/core/www/modules/match_peptides/blast_html4.php?run_id=50299&search_id=51817&scans_id=50299&peptide_id=4917&scanf=14359&charge=2&value=5	R.AGGAGFGTDGDDQEAINEAISVK.Q	/core/www/modules/show_out/show_out_wrapper.php?run_id=50299&search_id=51817&scans_id=50299&peptide_id=4917&scanf=14359&charge=2&value=R.AGGAGFGTDGDDQEAINEAISVK.Q	AGGAGFGTDGDDQEAINEAISVK	23	712	734
14369	14369	64.47	4927	14369	11459	1187.64	594.324	/core/www/modules//monocle/view/?run_id=50299&search_id=51817&scans_id=50299&peptide_id=4927&scanf=14369&charge=2&value=594.32439	0	594.826	2	9	ITMS	35	14378	14361	2	0	51817	50299	50299	76189	50299.14369.11459.2	1	1187.64	594.325	-0.29	0	2.183	0.191	0.191	508.7	0.00197	14/18	/core/www/modules//sdig/index.php?run_id=50299&search_id=51817&scans_id=50299&peptide_id=4927&scanf=14369&charge=2&value=14/18	14	18	tr|H7C3M7|H7C3M7_HUMAN	/core/www/modules//consensus/?run_id=50299&search_id=51817&scans_id=50299&peptide_id=4927&scanf=14369&charge=2&value=tr|H7C3M7|H7C3M7_HUMAN	0	0	0	/core/www/modules/match_peptides/blast_html4.php?run_id=50299&search_id=51817&scans_id=50299&peptide_id=4927&scanf=14369&charge=2&value=0	R.VPFDLQNNLK.N	/core/www/modules/show_out/show_out_wrapper.php?run_id=50299&search_id=51817&scans_id=50299&peptide_id=4927&scanf=14369&charge=2&value=R.VPFDLQNNLK.N	VPFDLQNNLK	10	460	469
14386	14386	64.53	4945	14386	11475	1488.77	744.887	/core/www/modules//monocle/view/?run_id=50299&search_id=51817&scans_id=50299&peptide_id=4945&scanf=14386&charge=2&value=744.88708	0	744.887	2	3	ITMS	35	24716.8	14384	2	0	51817	50299	50299	76189	50299.14386.11475.2	1	1488.77	744.886	1.09	0.002	4.09	0.392	0.392	1715.1	0.00058	19/24	/core/www/modules//sdig/index.php?run_id=50299&search_id=51817&scans_id=50299&peptide_id=4945&scanf=14386&charge=2&value=19/24	19	24	sp|O95373|IPO7_HUMAN	/core/www/modules//consensus/?run_id=50299&search_id=51817&scans_id=50299&peptide_id=4945&scanf=14386&charge=2&value=sp|O95373|IPO7_HUMAN	0	0	1	/core/www/modules/match_peptides/blast_html4.php?run_id=50299&search_id=51817&scans_id=50299&peptide_id=4945&scanf=14386&charge=2&value=1	K.SDQNLQTALELTR.R	/core/www/modules/show_out/show_out_wrapper.php?run_id=50299&search_id=51817&scans_id=50299&peptide_id=4945&scanf=14386&charge=2&value=K.SDQNLQTALELTR.R	SDQNLQTALELTR	13	490	502
14389	14389	64.53	4948	14389	11478	1691.83	846.417	/core/www/modules//monocle/view/?run_id=50299&search_id=51817&scans_id=50299&peptide_id=4948&scanf=14389&charge=2&value=846.41652	0	846.417	2	6	ITMS	35	32189.3	14384	2	0	51817	50299	50299	76189	50299.14389.11478.2	1	1691.83	846.417	-0.66	-0.001	5.189	0.371	0.371	1810.8	0.00055	22/28	/core/www/modules//sdig/index.php?run_id=50299&search_id=51817&scans_id=50299&peptide_id=4948&scanf=14389&charge=2&value=22/28	22	28	sp|Q13393|PLD1_HUMAN	/core/www/modules//consensus/?run_id=50299&search_id=51817&scans_id=50299&peptide_id=4948&scanf=14389&charge=2&value=sp|Q13393|PLD1_HUMAN	0	0	3	/core/www/modules/match_peptides/blast_html4.php?run_id=50299&search_id=51817&scans_id=50299&peptide_id=4948&scanf=14389&charge=2&value=3	K.IAADM*SNIIENLDTR.E	/core/www/modules/show_out/show_out_wrapper.php?run_id=50299&search_id=51817&scans_id=50299&peptide_id=4948&scanf=14389&charge=2&value=K.IAADM*SNIIENLDTR.E	IAADM*SNIIENLDTR	15	17	31
14412	14412	64.61	4972	14412	11500	972.573	486.79	/core/www/modules//monocle/view/?run_id=50299&search_id=51817&scans_id=50299&peptide_id=4972&scanf=14412&charge=2&value=486.79031	0	486.79	2	6	ITMS	35	20384.8	14407	2	0	51817	50299	50299	76189	50299.14412.11500.2	1	972.572	486.79	0.92	0.001	2.765	0.338	0.338	876.3	0.00114	13/16	/core/www/modules//sdig/index.php?run_id=50299&search_id=51817&scans_id=50299&peptide_id=4972&scanf=14412&charge=2&value=13/16	13	16	sp|P62851|RS25_HUMAN	/core/www/modules//consensus/?run_id=50299&search_id=51817&scans_id=50299&peptide_id=4972&scanf=14412&charge=2&value=sp|P62851|RS25_HUMAN	0	0	0	/core/www/modules/match_peptides/blast_html4.php?run_id=50299&search_id=51817&scans_id=50299&peptide_id=4972&scanf=14412&charge=2&value=0	R.AALQELLSK.G	/core/www/modules/show_out/show_out_wrapper.php?run_id=50299&search_id=51817&scans_id=50299&peptide_id=4972&scanf=14412&charge=2&value=R.AALQELLSK.G	AALQELLSK	9	86	94
14423	14423	64.64	4984	14423	11511	1282.64	641.822	/core/www/modules//monocle/view/?run_id=50299&search_id=51817&scans_id=50299&peptide_id=4984&scanf=14423&charge=2&value=641.82208	0	641.822	2	17	ITMS	35	9016	14407	2	0	51817	50299	50299	76189	50299.14423.11511.2	1	1282.63	641.821	1.66	0.002	2.307	0.218	0.218	457.1	0.00219	13/20	/core/www/modules//sdig/index.php?run_id=50299&search_id=51817&scans_id=50299&peptide_id=4984&scanf=14423&charge=2&value=13/20	13	20	sp|P11940|PABP1_HUMAN	/core/www/modules//consensus/?run_id=50299&search_id=51817&scans_id=50299&peptide_id=4984&scanf=14423&charge=2&value=sp|P11940|PABP1_HUMAN	0	0	17	/core/www/modules/match_peptides/blast_html4.php?run_id=50299&search_id=51817&scans_id=50299&peptide_id=4984&scanf=14423&charge=2&value=17	R.ALDTM*NFDVIK.G	/core/www/modules/show_out/show_out_wrapper.php?run_id=50299&search_id=51817&scans_id=50299&peptide_id=4984&scanf=14423&charge=2&value=R.ALDTM*NFDVIK.G	ALDTM*NFDVIK	11	68	78
14432	14432	64.68	4993	14432	11519	2249.08	750.365	/core/www/modules//monocle/view/?run_id=50299&search_id=51817&scans_id=50299&peptide_id=4993&scanf=14432&charge=3&value=750.36468	0	750.365	3	3	ITMS	35	13503.1	14430	2	0	51817	50299	50299	76189	50299.14432.11519.3	1	2249.08	750.364	0.31	0.001	2.514	0.07	0.07	254.2	0.00393	21/84	/core/www/modules//sdig/index.php?run_id=50299&search_id=51817&scans_id=50299&peptide_id=4993&scanf=14432&charge=3&value=21/84	21	84	sp|Q13393|PLD1_HUMAN	/core/www/modules//consensus/?run_id=50299&search_id=51817&scans_id=50299&peptide_id=4993&scanf=14432&charge=3&value=sp|Q13393|PLD1_HUMAN	0	0	1	/core/www/modules/match_peptides/blast_html4.php?run_id=50299&search_id=51817&scans_id=50299&peptide_id=4993&scanf=14432&charge=3&value=1	R.VTSGPSLGSLPPAAM*ESM*ESLR.L	/core/www/modules/show_out/show_out_wrapper.php?run_id=50299&search_id=51817&scans_id=50299&peptide_id=4993&scanf=14432&charge=3&value=R.VTSGPSLGSLPPAAM*ESM*ESLR.L	VTSGPSLGSLPPAAM*ESM*ESLR	22	503	524
14433	14433	64.68	4994	14433	11520	1544.83	772.918	/core/www/modules//monocle/view/?run_id=50299&search_id=51817&scans_id=50299&peptide_id=4994&scanf=14433&charge=2&value=772.91803	0	772.918	2	4	ITMS	35	16317.8	14430	2	0	51817	50299	50299	76189	50299.14433.11520.2	1	1544.83	772.918	0.58	0.001	3.33	0.445	0.445	1566.7	0.00064	20/26	/core/www/modules//sdig/index.php?run_id=50299&search_id=51817&scans_id=50299&peptide_id=4994&scanf=14433&charge=2&value=20/26	20	26	sp|P14625|ENPL_HUMAN	/core/www/modules//consensus/?run_id=50299&search_id=51817&scans_id=50299&peptide_id=4994&scanf=14433&charge=2&value=sp|P14625|ENPL_HUMAN	0	0	12	/core/www/modules/match_peptides/blast_html4.php?run_id=50299&search_id=51817&scans_id=50299&peptide_id=4994&scanf=14433&charge=2&value=12	R.ELISNASDALDKIR.L	/core/www/modules/show_out/show_out_wrapper.php?run_id=50299&search_id=51817&scans_id=50299&peptide_id=4994&scanf=14433&charge=2&value=R.ELISNASDALDKIR.L	ELISNASDALDKIR	14	103	116
14434	14434	64.68	4995	14434	11521	1033.61	517.306	/core/www/modules//monocle/view/?run_id=50299&search_id=51817&scans_id=50299&peptide_id=4995&scanf=14434&charge=2&value=517.30644	0	517.307	2	5	ITMS	35	26471.7	14430	2	0	51817	50299	50299	76189	50299.14434.11521.2	1	1033.6	517.306	1.56	0.002	2.12	0.068	0.068	373.2	0.00268	2021-12-16	/core/www/modules//sdig/index.php?run_id=50299&search_id=51817&scans_id=50299&peptide_id=4995&scanf=14434&charge=2&value=12/16	12	16	sp|Q16531|DDB1_HUMAN	/core/www/modules//consensus/?run_id=50299&search_id=51817&scans_id=50299&peptide_id=4995&scanf=14434&charge=2&value=sp|Q16531|DDB1_HUMAN	0	0	4	/core/www/modules/match_peptides/blast_html4.php?run_id=50299&search_id=51817&scans_id=50299&peptide_id=4995&scanf=14434&charge=2&value=4	K.LVFSNVNLK.E	/core/www/modules/show_out/show_out_wrapper.php?run_id=50299&search_id=51817&scans_id=50299&peptide_id=4995&scanf=14434&charge=2&value=K.LVFSNVNLK.E	LVFSNVNLK	9	666	674
14476	14476	64.83	5039	14476	11561	1691.83	846.417	/core/www/modules//monocle/view/?run_id=50299&search_id=51817&scans_id=50299&peptide_id=5039&scanf=14476&charge=2&value=846.41653	0	846.418	2	2	ITMS	35	40239.8	14475	2	0	51817	50299	50299	76189	50299.14476.11561.2	1	1691.83	846.417	-0.65	-0.001	5.092	0.395	0.395	1642.6	0.00061	22/28	/core/www/modules//sdig/index.php?run_id=50299&search_id=51817&scans_id=50299&peptide_id=5039&scanf=14476&charge=2&value=22/28	22	28	sp|Q13393|PLD1_HUMAN	/core/www/modules//consensus/?run_id=50299&search_id=51817&scans_id=50299&peptide_id=5039&scanf=14476&charge=2&value=sp|Q13393|PLD1_HUMAN	0	0	3	/core/www/modules/match_peptides/blast_html4.php?run_id=50299&search_id=51817&scans_id=50299&peptide_id=5039&scanf=14476&charge=2&value=3	K.IAADM*SNIIENLDTR.E	/core/www/modules/show_out/show_out_wrapper.php?run_id=50299&search_id=51817&scans_id=50299&peptide_id=5039&scanf=14476&charge=2&value=K.IAADM*SNIIENLDTR.E	IAADM*SNIIENLDTR	15	17	31
14482	14482	64.84	5045	14482	11567	1174.62	587.814	/core/www/modules//monocle/view/?run_id=50299&search_id=51817&scans_id=50299&peptide_id=5045&scanf=14482&charge=2&value=587.81418	0	587.815	2	8	ITMS	35	9241.5	14475	2	0	51817	50299	50299	76189	50299.14482.11567.2	1	1174.62	587.814	0.83	0.001	3.461	0.307	0.307	1603.6	0.00062	16/18	/core/www/modules//sdig/index.php?run_id=50299&search_id=51817&scans_id=50299&peptide_id=5045&scanf=14482&charge=2&value=16/18	16	18	sp|O75223|GGCT_HUMAN	/core/www/modules//consensus/?run_id=50299&search_id=51817&scans_id=50299&peptide_id=5045&scanf=14482&charge=2&value=sp|O75223|GGCT_HUMAN	0	0	3	/core/www/modules/match_peptides/blast_html4.php?run_id=50299&search_id=51817&scans_id=50299&peptide_id=5045&scanf=14482&charge=2&value=3	K.VSEEIEDIIK.K	/core/www/modules/show_out/show_out_wrapper.php?run_id=50299&search_id=51817&scans_id=50299&peptide_id=5045&scanf=14482&charge=2&value=K.VSEEIEDIIK.K	VSEEIEDIIK	10	172	181
14501	14501	64.91	5065	14501	11585	1168.71	584.857	/core/www/modules//monocle/view/?run_id=50299&search_id=51817&scans_id=50299&peptide_id=5065&scanf=14501&charge=2&value=584.85687	0	584.857	2	4	ITMS	35	18130.4	14498	2	0	51817	50299	50299	76189	50299.14501.11585.2	1	1168.7	584.856	1.39	0.002	3.566	0.234	0.234	1423.6	0.0007	18/22	/core/www/modules//sdig/index.php?run_id=50299&search_id=51817&scans_id=50299&peptide_id=5065&scanf=14501&charge=2&value=18/22	18	22	sp|O15523|DDX3Y_HUMAN	/core/www/modules//consensus/?run_id=50299&search_id=51817&scans_id=50299&peptide_id=5065&scanf=14501&charge=2&value=sp|O15523|DDX3Y_HUMAN	0	0	10	/core/www/modules/match_peptides/blast_html4.php?run_id=50299&search_id=51817&scans_id=50299&peptide_id=5065&scanf=14501&charge=2&value=10	K.SPILVATAVAAR.G	/core/www/modules/show_out/show_out_wrapper.php?run_id=50299&search_id=51817&scans_id=50299&peptide_id=5065&scanf=14501&charge=2&value=K.SPILVATAVAAR.G	SPILVATAVAAR	12	490	501
14508	14508	64.93	5072	14508	11592	1155.6	578.304	/core/www/modules//monocle/view/?run_id=50299&search_id=51817&scans_id=50299&peptide_id=5072&scanf=14508&charge=2&value=578.30417	0	578.305	2	11	ITMS	35	10237.9	14498	2	0	51817	50299	50299	76189	50299.14508.11592.2	1	1155.6	578.304	0.52	0.001	3.244	0.374	0.374	1784	0.00056	17/20	/core/www/modules//sdig/index.php?run_id=50299&search_id=51817&scans_id=50299&peptide_id=5072&scanf=14508&charge=2&value=17/20	17	20	sp|Q9Y230|RUVB2_HUMAN	/core/www/modules//consensus/?run_id=50299&search_id=51817&scans_id=50299&peptide_id=5072&scanf=14508&charge=2&value=sp|Q9Y230|RUVB2_HUMAN	0	0	4	/core/www/modules/match_peptides/blast_html4.php?run_id=50299&search_id=51817&scans_id=50299&peptide_id=5072&scanf=14508&charge=2&value=4	R.GLGLDDALEPR.Q	/core/www/modules/show_out/show_out_wrapper.php?run_id=50299&search_id=51817&scans_id=50299&peptide_id=5072&scanf=14508&charge=2&value=R.GLGLDDALEPR.Q	GLGLDDALEPR	11	30	40
14524	14524	64.99	5088	14524	11607	1654.85	827.926	/core/www/modules//monocle/view/?run_id=50299&search_id=51817&scans_id=50299&peptide_id=5088&scanf=14524&charge=2&value=827.92634	0	828.427	2	4	ITMS	35	12307.7	14521	2	0	51817	50299	50299	76189	50299.14524.11607.2	1	1654.84	827.925	1.14	0.002	3.489	0.539	0.539	464.7	0.00215	18/34	/core/www/modules//sdig/index.php?run_id=50299&search_id=51817&scans_id=50299&peptide_id=5088&scanf=14524&charge=2&value=18/34	18	34	sp|Q15517|CDSN_HUMAN	/core/www/modules//consensus/?run_id=50299&search_id=51817&scans_id=50299&peptide_id=5088&scanf=14524&charge=2&value=sp|Q15517|CDSN_HUMAN	0	0	12	/core/www/modules/match_peptides/blast_html4.php?run_id=50299&search_id=51817&scans_id=50299&peptide_id=5088&scanf=14524&charge=2&value=12	K.GSPGVPSFAAGPPISEGK.Y	/core/www/modules/show_out/show_out_wrapper.php?run_id=50299&search_id=51817&scans_id=50299&peptide_id=5088&scanf=14524&charge=2&value=K.GSPGVPSFAAGPPISEGK.Y	GSPGVPSFAAGPPISEGK	18	332	349
14527	14527	65	5091	14527	11610	1588.86	794.932	/core/www/modules//monocle/view/?run_id=50299&search_id=51817&scans_id=50299&peptide_id=5091&scanf=14527&charge=2&value=794.93186	0	794.931	2	7	ITMS	35	6483.8	14521	2	0	51817	50299	50299	76189	50299.14527.11610.2	1	1588.85	794.931	1.45	0.002	3.252	0.336	0.336	1217.2	0.00082	18/28	/core/www/modules//sdig/index.php?run_id=50299&search_id=51817&scans_id=50299&peptide_id=5091&scanf=14527&charge=2&value=18/28	18	28	sp|P11021|GRP78_HUMAN	/core/www/modules//consensus/?run_id=50299&search_id=51817&scans_id=50299&peptide_id=5091&scanf=14527&charge=2&value=sp|P11021|GRP78_HUMAN	0	0	1	/core/www/modules/match_peptides/blast_html4.php?run_id=50299&search_id=51817&scans_id=50299&peptide_id=5091&scanf=14527&charge=2&value=1	K.KSDIDEIVLVGGSTR.I	/core/www/modules/show_out/show_out_wrapper.php?run_id=50299&search_id=51817&scans_id=50299&peptide_id=5091&scanf=14527&charge=2&value=K.KSDIDEIVLVGGSTR.I	KSDIDEIVLVGGSTR	15	353	367
14528	14528	65	5092	14528	11611	1350.75	675.879	/core/www/modules//monocle/view/?run_id=50299&search_id=51817&scans_id=50299&peptide_id=5092&scanf=14528&charge=2&value=675.87933	0	675.879	2	8	ITMS	35	9526.6	14521	2	0	51817	50299	50299	76189	50299.14528.11611.2	1	1350.75	675.879	-0.05	0	2.587	0.293	0.293	870.6	0.00115	15/22	/core/www/modules//sdig/index.php?run_id=50299&search_id=51817&scans_id=50299&peptide_id=5092&scanf=14528&charge=2&value=15/22	15	22	sp|Q9Y230|RUVB2_HUMAN	/core/www/modules//consensus/?run_id=50299&search_id=51817&scans_id=50299&peptide_id=5092&scanf=14528&charge=2&value=sp|Q9Y230|RUVB2_HUMAN	0	0	2	/core/www/modules/match_peptides/blast_html4.php?run_id=50299&search_id=51817&scans_id=50299&peptide_id=5092&scanf=14528&charge=2&value=2	R.LLIVSTTPYSEK.D	/core/www/modules/show_out/show_out_wrapper.php?run_id=50299&search_id=51817&scans_id=50299&peptide_id=5092&scanf=14528&charge=2&value=R.LLIVSTTPYSEK.D	LLIVSTTPYSEK	12	354	365
14549	14549	65.07	5114	14549	11631	1147.66	574.332	/core/www/modules//monocle/view/?run_id=50299&search_id=51817&scans_id=50299&peptide_id=5114&scanf=14549&charge=2&value=574.33205	0	574.332	2	6	ITMS	35	9773.6	14544	2	0	51817	50299	50299	76189	50299.14549.11631.2	1	1147.66	574.332	-0.03	0	2.461	0.324	0.324	388.7	0.00257	14/20	/core/www/modules//sdig/index.php?run_id=50299&search_id=51817&scans_id=50299&peptide_id=5114&scanf=14549&charge=2&value=14/20	14	20	sp|Q9UK73|FEM1B_HUMAN	/core/www/modules//consensus/?run_id=50299&search_id=51817&scans_id=50299&peptide_id=5114&scanf=14549&charge=2&value=sp|Q9UK73|FEM1B_HUMAN	0	0	1	/core/www/modules/match_peptides/blast_html4.php?run_id=50299&search_id=51817&scans_id=50299&peptide_id=5114&scanf=14549&charge=2&value=1	K.STTGVSEILLK.T	/core/www/modules/show_out/show_out_wrapper.php?run_id=50299&search_id=51817&scans_id=50299&peptide_id=5114&scanf=14549&charge=2&value=K.STTGVSEILLK.T	STTGVSEILLK	11	580	590
14575	14575	65.16	5142	14575	11656	1691.83	846.418	/core/www/modules//monocle/view/?run_id=50299&search_id=51817&scans_id=50299&peptide_id=5142&scanf=14575&charge=2&value=846.41755	0	846.921	2	9	ITMS	35	15199.2	14567	2	0	51817	50299	50299	76189	50299.14575.11656.2	1	1691.83	846.417	0.56	0.001	4.808	0.289	0.289	1815.2	0.00055	21/28	/core/www/modules//sdig/index.php?run_id=50299&search_id=51817&scans_id=50299&peptide_id=5142&scanf=14575&charge=2&value=21/28	21	28	sp|Q13393|PLD1_HUMAN	/core/www/modules//consensus/?run_id=50299&search_id=51817&scans_id=50299&peptide_id=5142&scanf=14575&charge=2&value=sp|Q13393|PLD1_HUMAN	0	0	3	/core/www/modules/match_peptides/blast_html4.php?run_id=50299&search_id=51817&scans_id=50299&peptide_id=5142&scanf=14575&charge=2&value=3	K.IAADM*SNIIENLDTR.E	/core/www/modules/show_out/show_out_wrapper.php?run_id=50299&search_id=51817&scans_id=50299&peptide_id=5142&scanf=14575&charge=2&value=K.IAADM*SNIIENLDTR.E	IAADM*SNIIENLDTR	15	17	31
14600	14600	65.24	5169	14600	11680	1229.68	615.341	/core/www/modules//monocle/view/?run_id=50299&search_id=51817&scans_id=50299&peptide_id=5169&scanf=14600&charge=2&value=615.34116	0	615.341	2	11	ITMS	35	8405.6	14590	2	0	51817	50299	50299	76189	50299.14600.11680.2	1	1229.67	615.34	1.19	0.001	3.041	0.291	0.291	1034.6	0.00097	16/18	/core/www/modules//sdig/index.php?run_id=50299&search_id=51817&scans_id=50299&peptide_id=5169&scanf=14600&charge=2&value=16/18	16	18	sp|Q13428|TCOF_HUMAN	/core/www/modules//consensus/?run_id=50299&search_id=51817&scans_id=50299&peptide_id=5169&scanf=14600&charge=2&value=sp|Q13428|TCOF_HUMAN	0	0	3	/core/www/modules/match_peptides/blast_html4.php?run_id=50299&search_id=51817&scans_id=50299&peptide_id=5169&scanf=14600&charge=2&value=3	K.VLTELLEQER.K	/core/www/modules/show_out/show_out_wrapper.php?run_id=50299&search_id=51817&scans_id=50299&peptide_id=5169&scanf=14600&charge=2&value=K.VLTELLEQER.K	VLTELLEQER	10	1318	1327
14625	14625	65.33	5194	14625	11704	2064.98	688.998	/core/www/modules//monocle/view/?run_id=50299&search_id=51817&scans_id=50299&peptide_id=5194&scanf=14625&charge=3&value=688.99799	0	688.998	3	13	ITMS	35	9904.5	14613	2	0	51817	50299	50299	76189	50299.14625.11704.3	1	2064.98	688.999	-1.82	-0.004	3.357	0.192	0.192	1031.6	0.00097	27/68	/core/www/modules//sdig/index.php?run_id=50299&search_id=51817&scans_id=50299&peptide_id=5194&scanf=14625&charge=3&value=27/68	27	68	sp|P07355|ANXA2_HUMAN	/core/www/modules//consensus/?run_id=50299&search_id=51817&scans_id=50299&peptide_id=5194&scanf=14625&charge=3&value=sp|P07355|ANXA2_HUMAN	0	0	11	/core/www/modules/match_peptides/blast_html4.php?run_id=50299&search_id=51817&scans_id=50299&peptide_id=5194&scanf=14625&charge=3&value=11	R.RAEDGSVIDYELIDQDAR.D	/core/www/modules/show_out/show_out_wrapper.php?run_id=50299&search_id=51817&scans_id=50299&peptide_id=5194&scanf=14625&charge=3&value=R.RAEDGSVIDYELIDQDAR.D	RAEDGSVIDYELIDQDAR	18	179	196
14637	14637	65.37	5206	14637	11715	1226.71	613.86	/core/www/modules//monocle/view/?run_id=50299&search_id=51817&scans_id=50299&peptide_id=5206&scanf=14637&charge=2&value=613.85954	0	613.86	2	2	ITMS	35	25590.5	14636	2	0	51817	50299	50299	76189	50299.14637.11715.2	1	1226.71	613.859	1.2	0.001	3.637	0.506	0.506	1369.8	0.00073	19/22	/core/www/modules//sdig/index.php?run_id=50299&search_id=51817&scans_id=50299&peptide_id=5206&scanf=14637&charge=2&value=19/22	19	22	sp|Q92841|DDX17_HUMAN	/core/www/modules//consensus/?run_id=50299&search_id=51817&scans_id=50299&peptide_id=5206&scanf=14637&charge=2&value=sp|Q92841|DDX17_HUMAN	0	0	11	/core/www/modules/match_peptides/blast_html4.php?run_id=50299&search_id=51817&scans_id=50299&peptide_id=5206&scanf=14637&charge=2&value=11	K.APILIATDVASR.G	/core/www/modules/show_out/show_out_wrapper.php?run_id=50299&search_id=51817&scans_id=50299&peptide_id=5206&scanf=14637&charge=2&value=K.APILIATDVASR.G	APILIATDVASR	12	469	480
14671	14671	65.48	5242	14671	11748	896.49	448.748	/core/www/modules//monocle/view/?run_id=50299&search_id=51817&scans_id=50299&peptide_id=5242&scanf=14671&charge=2&value=448.74845	0	448.748	2	13	ITMS	35	19856	14659	2	0	51817	50299	50299	76189	50299.14671.11748.2	1	896.488	448.747	2.26	0.002	2.375	0.221	0.221	334.5	0.00299	2021-10-14	/core/www/modules//sdig/index.php?run_id=50299&search_id=51817&scans_id=50299&peptide_id=5242&scanf=14671&charge=2&value=10/14	10	14	sp|P23396|RS3_HUMAN	/core/www/modules//consensus/?run_id=50299&search_id=51817&scans_id=50299&peptide_id=5242&scanf=14671&charge=2&value=sp|P23396|RS3_HUMAN	0	0	9	/core/www/modules/match_peptides/blast_html4.php?run_id=50299&search_id=51817&scans_id=50299&peptide_id=5242&scanf=14671&charge=2&value=9	K.FVADGIFK.A	/core/www/modules/show_out/show_out_wrapper.php?run_id=50299&search_id=51817&scans_id=50299&peptide_id=5242&scanf=14671&charge=2&value=K.FVADGIFK.A	FVADGIFK	8	11	18
14674	14674	65.49	5245	14674	11751	1691.83	846.418	/core/www/modules//monocle/view/?run_id=50299&search_id=51817&scans_id=50299&peptide_id=5245&scanf=14674&charge=2&value=846.41753	0	846.419	2	16	ITMS	35	5298.6	14659	2	0	51817	50299	50299	76189	50299.14674.11751.2	1	1691.83	846.417	0.54	0.001	3.188	0.328	0.328	933.7	0.00107	16/28	/core/www/modules//sdig/index.php?run_id=50299&search_id=51817&scans_id=50299&peptide_id=5245&scanf=14674&charge=2&value=16/28	16	28	sp|Q13393|PLD1_HUMAN	/core/www/modules//consensus/?run_id=50299&search_id=51817&scans_id=50299&peptide_id=5245&scanf=14674&charge=2&value=sp|Q13393|PLD1_HUMAN	0	0	3	/core/www/modules/match_peptides/blast_html4.php?run_id=50299&search_id=51817&scans_id=50299&peptide_id=5245&scanf=14674&charge=2&value=3	K.IAADM*SNIIENLDTR.E	/core/www/modules/show_out/show_out_wrapper.php?run_id=50299&search_id=51817&scans_id=50299&peptide_id=5245&scanf=14674&charge=2&value=K.IAADM*SNIIENLDTR.E	IAADM*SNIIENLDTR	15	17	31
14684	14684	65.52	5255	14684	11760	1144.61	572.81	/core/www/modules//monocle/view/?run_id=50299&search_id=51817&scans_id=50299&peptide_id=5255&scanf=14684&charge=2&value=572.80981	0	572.81	2	3	ITMS	35	27391.4	14682	2	0	51817	50299	50299	76189	50299.14684.11760.2	1	1144.61	572.809	1.21	0.001	3.045	0.274	0.274	1168.5	0.00086	15/18	/core/www/modules//sdig/index.php?run_id=50299&search_id=51817&scans_id=50299&peptide_id=5255&scanf=14684&charge=2&value=15/18	15	18	sp|Q96EB6|SIR1_HUMAN	/core/www/modules//consensus/?run_id=50299&search_id=51817&scans_id=50299&peptide_id=5255&scanf=14684&charge=2&value=sp|Q96EB6|SIR1_HUMAN	0	0	4	/core/www/modules/match_peptides/blast_html4.php?run_id=50299&search_id=51817&scans_id=50299&peptide_id=5255&scanf=14684&charge=2&value=4	R.GDIFNQVVPR.C	/core/www/modules/show_out/show_out_wrapper.php?run_id=50299&search_id=51817&scans_id=50299&peptide_id=5255&scanf=14684&charge=2&value=R.GDIFNQVVPR.C	GDIFNQVVPR	10	385	394
[truncated: 332 more rows]
[truncated: 27 more columns]

## Sheet: PLD1_Experiment 2
ScanF	ScanL	Time	PepID	MS2 ID	PrecursorID	Obs M+H	Obs m/z	Obs m/z Link	Isolation m/z	Orig Prec m/z	z	Scan Event	Detector Type	Activation Energy	TIC	Parent Scan	MS Level	CV	SrchID	RunID	ScansID	SrchName	File	Rank	Theo M+H	Theo m/z	PPM	Dalton	XCorr	&#916;Corr	Uniq. &#916;corr	SP	Rank/SP	# Ions	# Ions Link	Ions Matched	Total Ions	Reference	Reference Link	raw_pep_per_ref	raw_psm_per_ref	Redun	Redun Link	Peptide	Peptide Link	Trimmed Peptide	Pept. Length	Start Position	End Position
[truncated: 1,880 more rows]
[truncated: 40 more columns]

## Sheet: PLD2_Experiment 1
ScanF	ScanL	Time	PepID	MS2 ID	PrecursorID	Obs M+H	Obs m/z	Obs m/z Link	Isolation m/z	Orig Prec m/z	z	Scan Event	Detector Type	Activation Energy	TIC	Parent Scan	MS Level	CV	SrchID	RunID	ScansID	SrchName	File	Rank	Theo M+H	Theo m/z	PPM	Dalton	XCorr	&#916;Corr	Uniq. &#916;corr	SP	Rank/SP	# Ions	# Ions Link	Ions Matched	Total Ions	Reference	Reference Link	raw_pep_per_ref	raw_psm_per_ref	Redun	Redun Link	Peptide	Peptide Link	Trimmed Peptide	Pept. Length	Start Position	End Position
[truncated: 5,022 more rows]
[truncated: 40 more columns]

[truncated: 13 more sheets: PLD2_Experiment 2, PLD3_Experiment 1, PLD3_Experiment 2, PLD4_Experiment 1, PLD4_Experiment 2, PLD5_Experiment 1, PLD5_Experiment 2, PLD6_Experiment 1, PLD6_Experiment 2, PA_Experiment 1, PA_Experiment 2, Control Beads_1, Control Beads_2]
