# Supplementary material for: Interactome Analysis of Human Phospholipase D and Phosphatidic Acid-Associated Protein Network
Source: Mol Cell Proteomics. 2022 Jan 8;21(2):100195. doi: 10.1016/j.mcpro.2022.100195 (PMC8864472; doi:10.1016/j.mcpro.2022.100195)
Supplement: Supplemental Table S2 — Complete prey list for human PLDs and PA-based MS experiments. [file mmc2.xlsx]

## Sheet: All Prey 
Bait	Gene Symbol	Count	SAINT/CRAPome	Reference	Reference	Protein names	Gene names	Function [CC]	Pathway	Gene ontology (cellular component)	Gene ontology (biological process)	Gene ontology (GO)	Gene ontology (molecular function)	Subcellular location [CC]	Gene ontology IDs
PLD1	AP3B1	27|13	1	AP3B1_HUMAN	AP-3 complex subunit beta-1 (Adaptor protein complex AP-3 subunit beta-1) (Adaptor-related protein complex 3 subunit beta-1) (Beta-3A-adaptin) (Clathrin assembly protein complex 3 beta-1 large chain)	AP3B1 ADTB3A	FUNCTION: Subunit of non-clathrin- and clathrin-associated adaptor protein complex 3 (AP-3) that plays a role in protein sorting in the late-Golgi/trans-Golgi network (TGN) and/or endosomes. The AP complexes mediate both the recruitment of clathrin to membranes and the recognition of sorting signals within the cytosolic tails of transmembrane cargo molecules. AP-3 appears to be involved in the so…		AP-3 adaptor complex [GO:0030123]; axon cytoplasm [GO:1904115]; clathrin adaptor complex [GO:0030131]; clathrin-coated vesicle membrane [GO:0030665]; Golgi apparatus [GO:0005794]; lysosomal membrane [GO:0005765]; membrane [GO:0016020]; mitochondrion [GO:0005739]; synapse [GO:0045202]	anterograde axonal transport [GO:0008089]; anterograde synaptic vesicle transport [GO:0048490]; antigen processing and presentation, exogenous lipid antigen via MHC class Ib [GO:0048007]; blood coagulation [GO:0007596]; cell morphogenesis [GO:0000902]; cellular protein modification process [GO:0006464]; cellular zinc ion homeostasis [GO:0006882]; establishment of protein localization to mitochond…	AP-3 adaptor complex [GO:0030123]; axon cytoplasm [GO:1904115]; clathrin adaptor complex [GO:0030131]; clathrin-coated vesicle membrane [GO:0030665]; Golgi apparatus [GO:0005794]; lysosomal membrane [GO:0005765]; membrane [GO:0016020]; mitochondrion [GO:0005739]; synapse [GO:0045202]; GTP-dependent protein binding [GO:0030742]; protein phosphatase binding [GO:0019903]; anterograde axonal transpor…	GTP-dependent protein binding [GO:0030742]; protein phosphatase binding [GO:0019903]	SUBCELLULAR LOCATION: Cytoplasmic vesicle, clathrin-coated vesicle membrane {ECO:0000305|PubMed:9151686}; Peripheral membrane protein {ECO:0000305}; Cytoplasmic side {ECO:0000305}. Golgi apparatus {ECO:0000305|PubMed:9151686}. Note=Component of the coat surrounding the cytoplasmic face of coated vesicles located at the Golgi complex. {ECO:0000305|PubMed:9151686}.	GO:0000902; GO:0002224; GO:0002244; GO:0003016; GO:0005739; GO:0005765; GO:0005794; GO:0006464; GO:0006622; GO:0006882; GO:0006886; GO:0006954; GO:0007040; GO:0007283; GO:0007338; GO:0007596; GO:0008089; GO:0016020; GO:0016182; GO:0016192; GO:0019903; GO:0030123; GO:0030131; GO:0030665; GO:0030742; GO:0030851; GO:0032438; GO:0034394; GO:0042789; GO:0045202; GO:0045944; GO:0048007; GO:0048490; GO:…
PLD1	AP3B2	8|3	1	AP3B2_HUMAN	AP-3 complex subunit beta-2 (Adaptor protein complex AP-3 subunit beta-2) (Adaptor-related protein complex 3 subunit beta-2) (Beta-3B-adaptin) (Clathrin assembly protein complex 3 beta-2 large chain) (Neuron-specific vesicle coat protein beta-NAP)	AP3B2	FUNCTION: Subunit of non-clathrin- and clathrin-associated adaptor protein complex 3 (AP-3) that plays a role in protein sorting in the late-Golgi/trans-Golgi network (TGN) and/or endosomes. The AP complexes mediate both the recruitment of clathrin to membranes and the recognition of sorting signals within the cytosolic tails of transmembrane cargo molecules. AP-3 appears to be involved in the so…		AP-3 adaptor complex [GO:0030123]; axon cytoplasm [GO:1904115]; clathrin-coated vesicle membrane [GO:0030665]; Golgi apparatus [GO:0005794]; intracellular vesicle [GO:0097708]	anterograde axonal transport [GO:0008089]; anterograde synaptic vesicle transport [GO:0048490]; intracellular protein transport [GO:0006886]; vesicle-mediated transport [GO:0016192]	AP-3 adaptor complex [GO:0030123]; axon cytoplasm [GO:1904115]; clathrin-coated vesicle membrane [GO:0030665]; Golgi apparatus [GO:0005794]; intracellular vesicle [GO:0097708]; anterograde axonal transport [GO:0008089]; anterograde synaptic vesicle transport [GO:0048490]; intracellular protein transport [GO:0006886]; vesicle-mediated transport [GO:0016192]		SUBCELLULAR LOCATION: Cytoplasmic vesicle, clathrin-coated vesicle membrane {ECO:0000250}; Peripheral membrane protein {ECO:0000250}; Cytoplasmic side {ECO:0000250}. Golgi apparatus {ECO:0000250}. Note=Component of the coat surrounding the cytoplasmic face of coated vesicles located at the Golgi complex. {ECO:0000250}.	GO:0005794; GO:0006886; GO:0008089; GO:0016192; GO:0030123; GO:0030665; GO:0048490; GO:0097708; GO:1904115
PLD1	AP3M1	7|4	1	AP3M1_HUMAN	AP-3 complex subunit mu-1 (AP-3 adaptor complex mu3A subunit) (Adaptor-related protein complex 3 subunit mu-1) (Mu-adaptin 3A) (Mu3A-adaptin)	AP3M1	FUNCTION: Part of the AP-3 complex, an adaptor-related complex which is not clathrin-associated. The complex is associated with the Golgi region as well as more peripheral structures. It facilitates the budding of vesicles from the Golgi membrane and may be directly involved in trafficking to lysosomes. In concert with the BLOC-1 complex, AP-3 is required to target cargos into vesicles assembled …		axon cytoplasm [GO:1904115]; clathrin adaptor complex [GO:0030131]; cytoplasmic vesicle [GO:0031410]; cytoplasmic vesicle membrane [GO:0030659]; Golgi apparatus [GO:0005794]; intracellular membrane-bounded organelle [GO:0043231]; lysosomal membrane [GO:0005765]; lysosome [GO:0005764]	anterograde axonal transport [GO:0008089]; anterograde synaptic vesicle transport [GO:0048490]; endocytosis [GO:0006897]; protein targeting to lysosome [GO:0006622]; vesicle-mediated transport [GO:0016192]; viral process [GO:0016032]	axon cytoplasm [GO:1904115]; clathrin adaptor complex [GO:0030131]; cytoplasmic vesicle [GO:0031410]; cytoplasmic vesicle membrane [GO:0030659]; Golgi apparatus [GO:0005794]; intracellular membrane-bounded organelle [GO:0043231]; lysosomal membrane [GO:0005765]; lysosome [GO:0005764]; small GTPase binding [GO:0031267]; anterograde axonal transport [GO:0008089]; anterograde synaptic vesicle transp…	small GTPase binding [GO:0031267]	SUBCELLULAR LOCATION: Golgi apparatus. Cytoplasmic vesicle membrane {ECO:0000250}; Peripheral membrane protein {ECO:0000250}; Cytoplasmic side {ECO:0000250}. Note=Component of the coat surrounding the cytoplasmic face of coated vesicles located at the Golgi complex. {ECO:0000250}.	GO:0005764; GO:0005765; GO:0005794; GO:0006622; GO:0006897; GO:0008089; GO:0016032; GO:0016192; GO:0030131; GO:0030659; GO:0031267; GO:0031410; GO:0043231; GO:0048490; GO:1904115
PLD1	DCAF1	23|10	1	DCAF1_HUMAN	DDB1- and CUL4-associated factor 1 (HIV-1 Vpr-binding protein) (VprBP) (Serine/threonine-protein kinase VPRBP) (EC 2.7.11.1) (Vpr-interacting protein)	DCAF1 KIAA0800 RIP VPRBP	FUNCTION: Acts both as a substrate recognition component of E3 ubiquitin-protein ligase complexes and as an atypical serine/threonine-protein kinase, playing key roles in various processes such as cell cycle, telomerase regulation and histone modification. Probable substrate-specific adapter of a DCX (DDB1-CUL4-X-box) E3 ubiquitin-protein ligase complex, named CUL4A-RBX1-DDB1-DCAF1/VPRBP complex,…	PATHWAY: Protein modification; protein ubiquitination.	Cul4-RING E3 ubiquitin ligase complex [GO:0080008]; cytoplasm [GO:0005737]; fibrillar center [GO:0001650]; nucleoplasm [GO:0005654]; nucleus [GO:0005634]	B cell differentiation [GO:0030183]; cell competition in a multicellular organism [GO:0035212]; histone H2A-T120 phosphorylation [GO:1990245]; negative regulation of transcription by RNA polymerase II [GO:0000122]; protein ubiquitination [GO:0016567]; V(D)J recombination [GO:0033151]; viral process [GO:0016032]	Cul4-RING E3 ubiquitin ligase complex [GO:0080008]; cytoplasm [GO:0005737]; fibrillar center [GO:0001650]; nucleoplasm [GO:0005654]; nucleus [GO:0005634]; ATP binding [GO:0005524]; estrogen receptor binding [GO:0030331]; histone kinase activity (H2A-T120 specific) [GO:1990244]; protein serine kinase activity [GO:0106310]; protein threonine kinase activity [GO:0106311]; B cell differentiation [GO:…	ATP binding [GO:0005524]; estrogen receptor binding [GO:0030331]; histone kinase activity (H2A-T120 specific) [GO:1990244]; protein serine kinase activity [GO:0106310]; protein threonine kinase activity [GO:0106311]	SUBCELLULAR LOCATION: Cytoplasm. Nucleus. Note=Associated with chromatin in a DDB1-independent and cell cycle-dependent manner: recruited to chromatin as DNA is being replicated and is released from chromatin before mitosis.	GO:0000122; GO:0001650; GO:0005524; GO:0005634; GO:0005654; GO:0005737; GO:0016032; GO:0016567; GO:0030183; GO:0030331; GO:0033151; GO:0035212; GO:0080008; GO:0106310; GO:0106311; GO:1990244; GO:1990245
PLD1	PJA2	11|5	1	PJA2_HUMAN	E3 ubiquitin-protein ligase Praja-2 (Praja2) (EC 2.3.2.27) (RING finger protein 131) (RING-type E3 ubiquitin transferase Praja-2)	PJA2 KIAA0438 RNF131	FUNCTION: Has E2-dependent E3 ubiquitin-protein ligase activity. Responsible for ubiquitination of cAMP-dependent protein kinase type I and type II-alpha/beta regulatory subunits and for targeting them for proteasomal degradation. Essential for PKA-mediated long-term memory processes. Through the ubiquitination of MFHAS1, positively regulates the TLR2 signaling pathway that leads to the activatio…	PATHWAY: Protein modification; protein ubiquitination.	cytoplasm [GO:0005737]; endoplasmic reticulum membrane [GO:0005789]; Golgi membrane [GO:0000139]; intermediate filament cytoskeleton [GO:0045111]; plasma membrane [GO:0005886]; postsynaptic density [GO:0014069]	hippo signaling [GO:0035329]; inflammatory response [GO:0006954]; innate immune response [GO:0045087]; long-term memory [GO:0007616]; positive regulation of JNK cascade [GO:0046330]; positive regulation of p38MAPK cascade [GO:1900745]; positive regulation of toll-like receptor 2 signaling pathway [GO:0034137]; protein ubiquitination [GO:0016567]; regulation of macrophage activation [GO:0043030]; …	cytoplasm [GO:0005737]; endoplasmic reticulum membrane [GO:0005789]; Golgi membrane [GO:0000139]; intermediate filament cytoskeleton [GO:0045111]; plasma membrane [GO:0005886]; postsynaptic density [GO:0014069]; metal ion binding [GO:0046872]; protein kinase A catalytic subunit binding [GO:0034236]; protein kinase A regulatory subunit binding [GO:0034237]; ubiquitin-protein transferase activity […	metal ion binding [GO:0046872]; protein kinase A catalytic subunit binding [GO:0034236]; protein kinase A regulatory subunit binding [GO:0034237]; ubiquitin-protein transferase activity [GO:0004842]	SUBCELLULAR LOCATION: Cytoplasm {ECO:0000269|PubMed:21423175}. Cell membrane {ECO:0000269|PubMed:21423175}. Endoplasmic reticulum membrane {ECO:0000269|PubMed:21423175}; Peripheral membrane protein {ECO:0000269|PubMed:21423175}. Golgi apparatus membrane {ECO:0000269|PubMed:21423175}; Peripheral membrane protein {ECO:0000269|PubMed:21423175}. Cell junction, synapse {ECO:0000250}. Cell junction, sy…	GO:0000139; GO:0004842; GO:0005737; GO:0005789; GO:0005886; GO:0006954; GO:0007616; GO:0010738; GO:0014069; GO:0016567; GO:0034137; GO:0034236; GO:0034237; GO:0035329; GO:0043030; GO:0045087; GO:0045111; GO:0046330; GO:0046872; GO:1900745
PLD1	PLD1	414|127	1	PLD1_HUMAN	Phospholipase D1 (PLD 1) (hPLD1) (EC 3.1.4.4) (Choline phosphatase 1) (Phosphatidylcholine-hydrolyzing phospholipase D1)	PLD1	FUNCTION: Function as phospholipase selective for phosphatidylcholine (PubMed:8530346, PubMed:9582313). Implicated as a critical step in numerous cellular pathways, including signal transduction, membrane trafficking, and the regulation of mitosis. May be involved in the regulation of perinuclear intravesicular membrane traffic (By similarity). {ECO:0000250|UniProtKB:Q9Z280, ECO:0000269|PubMed:85…		apical plasma membrane [GO:0016324]; cholinergic synapse [GO:0098981]; endocytic vesicle [GO:0030139]; endoplasmic reticulum membrane [GO:0005789]; endosome [GO:0005768]; Golgi apparatus [GO:0005794]; Golgi membrane [GO:0000139]; late endosome membrane [GO:0031902]; lysosomal membrane [GO:0005765]; membrane [GO:0016020]; perinuclear region of cytoplasm [GO:0048471]; plasma membrane [GO:0005886]; …	cell motility [GO:0048870]; chemotaxis [GO:0006935]; inositol lipid-mediated signaling [GO:0048017]; lipid catabolic process [GO:0016042]; neutrophil degranulation [GO:0043312]; phosphatidic acid biosynthetic process [GO:0006654]; positive regulation of translation [GO:0045727]; Ras protein signal transduction [GO:0007265]; regulation of microvillus assembly [GO:0032534]; regulation of synaptic v…	apical plasma membrane [GO:0016324]; cholinergic synapse [GO:0098981]; endocytic vesicle [GO:0030139]; endoplasmic reticulum membrane [GO:0005789]; endosome [GO:0005768]; Golgi apparatus [GO:0005794]; Golgi membrane [GO:0000139]; late endosome membrane [GO:0031902]; lysosomal membrane [GO:0005765]; membrane [GO:0016020]; perinuclear region of cytoplasm [GO:0048471]; plasma membrane [GO:0005886]; …	N-acylphosphatidylethanolamine-specific phospholipase D activity [GO:0070290]; phosphatidylinositol binding [GO:0035091]; phospholipase D activity [GO:0004630]	SUBCELLULAR LOCATION: Cytoplasm, perinuclear region {ECO:0000250|UniProtKB:Q9Z280}. Endoplasmic reticulum membrane {ECO:0000250|UniProtKB:Q9Z280}; Lipid-anchor {ECO:0000250|UniProtKB:Q9Z280}; Cytoplasmic side {ECO:0000250|UniProtKB:Q9Z280}. Golgi apparatus membrane {ECO:0000250|UniProtKB:Q9Z280}; Lipid-anchor {ECO:0000250|UniProtKB:Q9Z280}; Cytoplasmic side {ECO:0000250|UniProtKB:Q9Z280}. Late en…	GO:0000139; GO:0004630; GO:0005765; GO:0005768; GO:0005789; GO:0005794; GO:0005886; GO:0006654; GO:0006935; GO:0007264; GO:0007265; GO:0016020; GO:0016042; GO:0016324; GO:0030139; GO:0031902; GO:0032534; GO:0035091; GO:0035579; GO:0043312; GO:0045727; GO:0048017; GO:0048471; GO:0048870; GO:0070290; GO:0070821; GO:0098693; GO:0098981
PLD1	SIRT1	20|13	1	SIR1_HUMAN	NAD-dependent protein deacetylase sirtuin-1 (hSIRT1) (EC 2.3.1.286) (NAD-dependent protein deacylase sirtuin-1) (EC 2.3.1.-) (Regulatory protein SIR2 homolog 1) (SIR2-like protein 1) (hSIR2) [Cleaved into: SirtT1 75 kDa fragment (75SirT1)]	SIRT1 SIR2L1	FUNCTION: NAD-dependent protein deacetylase that links transcriptional regulation directly to intracellular energetics and participates in the coordination of several separated cellular functions such as cell cycle, response to DNA damage, metabolism, apoptosis and autophagy (PubMed:11672523, PubMed:12006491, PubMed:14976264, PubMed:14980222, PubMed:15126506, PubMed:15152190, PubMed:15205477, Pub…		chromatin [GO:0000785]; chromatin silencing complex [GO:0005677]; cytoplasm [GO:0005737]; cytosol [GO:0005829]; euchromatin [GO:0000791]; fibrillar center [GO:0001650]; heterochromatin [GO:0000792]; mitochondrion [GO:0005739]; nuclear envelope [GO:0005635]; nuclear inner membrane [GO:0005637]; nucleolus [GO:0005730]; nucleoplasm [GO:0005654]; nucleus [GO:0005634]; PML body [GO:0016605]; rDNA hete…	angiogenesis [GO:0001525]; behavioral response to starvation [GO:0042595]; cell aging [GO:0007569]; cellular glucose homeostasis [GO:0001678]; cellular response to DNA damage stimulus [GO:0006974]; cellular response to hydrogen peroxide [GO:0070301]; cellular response to hypoxia [GO:0071456]; cellular response to ionizing radiation [GO:0071479]; cellular response to leukemia inhibitory factor [GO…	chromatin [GO:0000785]; chromatin silencing complex [GO:0005677]; cytoplasm [GO:0005737]; cytosol [GO:0005829]; euchromatin [GO:0000791]; fibrillar center [GO:0001650]; heterochromatin [GO:0000792]; mitochondrion [GO:0005739]; nuclear envelope [GO:0005635]; nuclear inner membrane [GO:0005637]; nucleolus [GO:0005730]; nucleoplasm [GO:0005654]; nucleus [GO:0005634]; PML body [GO:0016605]; rDNA hete…	bHLH transcription factor binding [GO:0043425]; deacetylase activity [GO:0019213]; enzyme binding [GO:0019899]; histone binding [GO:0042393]; histone deacetylase activity [GO:0004407]; HLH domain binding [GO:0043398]; identical protein binding [GO:0042802]; keratin filament binding [GO:1990254]; metal ion binding [GO:0046872]; mitogen-activated protein kinase binding [GO:0051019]; NAD+ binding [G…	SUBCELLULAR LOCATION: Nucleus, PML body {ECO:0000269|PubMed:12006491}. Cytoplasm {ECO:0000269|PubMed:20027304}. Nucleus {ECO:0000269|PubMed:11672523, ECO:0000269|PubMed:15469825, ECO:0000269|PubMed:16079181, ECO:0000269|PubMed:19934257, ECO:0000269|PubMed:20027304, ECO:0000269|PubMed:20167603, ECO:0000269|PubMed:20955178}. Note=Recruited to the nuclear bodies via its interaction with PML (PubMed:…	GO:0000012; GO:0000122; GO:0000183; GO:0000720; GO:0000731; GO:0000785; GO:0000791; GO:0000792; GO:0000978; GO:0001525; GO:0001542; GO:0001650; GO:0001678; GO:0001934; GO:0001938; GO:0002039; GO:0002821; GO:0003713; GO:0003714; GO:0004407; GO:0005634; GO:0005635; GO:0005637; GO:0005654; GO:0005677; GO:0005730; GO:0005737; GO:0005739; GO:0005829; GO:0006325; GO:0006346; GO:0006476; GO:0006642; GO:…
PLD1	EIF2B3	7|5	0.99	EI2BG_HUMAN	Translation initiation factor eIF-2B subunit gamma (eIF-2B GDP-GTP exchange factor subunit gamma)	EIF2B3	FUNCTION: Catalyzes the exchange of eukaryotic initiation factor 2-bound GDP for GTP.		cytoplasm [GO:0005737]; cytosol [GO:0005829]; eukaryotic translation initiation factor 2B complex [GO:0005851]; guanyl-nucleotide exchange factor complex [GO:0032045]	cytoplasmic translational initiation [GO:0002183]; hippocampus development [GO:0021766]; oligodendrocyte development [GO:0014003]; response to glucose [GO:0009749]; response to heat [GO:0009408]; response to peptide hormone [GO:0043434]; T cell receptor signaling pathway [GO:0050852]; translational initiation [GO:0006413]	cytoplasm [GO:0005737]; cytosol [GO:0005829]; eukaryotic translation initiation factor 2B complex [GO:0005851]; guanyl-nucleotide exchange factor complex [GO:0032045]; guanyl-nucleotide exchange factor activity [GO:0005085]; translation initiation factor activity [GO:0003743]; cytoplasmic translational initiation [GO:0002183]; hippocampus development [GO:0021766]; oligodendrocyte development [GO:…	guanyl-nucleotide exchange factor activity [GO:0005085]; translation initiation factor activity [GO:0003743]		GO:0002183; GO:0003743; GO:0005085; GO:0005737; GO:0005829; GO:0005851; GO:0006413; GO:0009408; GO:0009749; GO:0014003; GO:0021766; GO:0032045; GO:0043434; GO:0050852
PLD1	ZSWIM8	3|3	0.99	ZSWM8_HUMAN	Zinc finger SWIM domain-containing protein 8	ZSWIM8 KIAA0913	FUNCTION: Substrate recognition component of a SCF-like E3 ubiquitin-protein ligase complex that promotes target-directed microRNA degradation (TDMD), a process that mediates degradation of microRNAs (miRNAs) (PubMed:33184234, PubMed:33184237). The SCF-like E3 ubiquitin-protein ligase complex acts by catalyzing ubiquitination and subsequent degradation of AGO proteins (AGO1, AGO2, AGO3 and/or AGO…	PATHWAY: Protein modification; protein ubiquitination. {ECO:0000269|PubMed:33184234, ECO:0000269|PubMed:33184237}.	Cul2-RING ubiquitin ligase complex [GO:0031462]; Cul3-RING ubiquitin ligase complex [GO:0031463]; cytosol [GO:0005829]	positive regulation of miRNA catabolic process [GO:2000627]; proteasome-mediated ubiquitin-dependent protein catabolic process [GO:0043161]; protein ubiquitination [GO:0016567]; regulation of axon guidance [GO:1902667]	Cul2-RING ubiquitin ligase complex [GO:0031462]; Cul3-RING ubiquitin ligase complex [GO:0031463]; cytosol [GO:0005829]; ubiquitin ligase-substrate adaptor activity [GO:1990756]; zinc ion binding [GO:0008270]; positive regulation of miRNA catabolic process [GO:2000627]; proteasome-mediated ubiquitin-dependent protein catabolic process [GO:0043161]; protein ubiquitination [GO:0016567]; regulation o…	ubiquitin ligase-substrate adaptor activity [GO:1990756]; zinc ion binding [GO:0008270]	SUBCELLULAR LOCATION: Cytoplasm, cytosol {ECO:0000250|UniProtKB:Q3UHH1}.	GO:0005829; GO:0008270; GO:0016567; GO:0031462; GO:0031463; GO:0043161; GO:1902667; GO:1990756; GO:2000627
PLD1	ZC3H18	10|4	0.98	ZCH18_HUMAN	Zinc finger CCCH domain-containing protein 18 (Nuclear protein NHN1)	ZC3H18 NHN1			nuclear speck [GO:0016607]; protein-containing complex [GO:0032991]		nuclear speck [GO:0016607]; protein-containing complex [GO:0032991]; metal ion binding [GO:0046872]; RNA binding [GO:0003723]	metal ion binding [GO:0046872]; RNA binding [GO:0003723]	SUBCELLULAR LOCATION: Nucleus {ECO:0000250}.	GO:0003723; GO:0016607; GO:0032991; GO:0046872
PLD1	ARHGAP22	2|2	0.94	RHG22_HUMAN	Rho GTPase-activating protein 22 (Rho-type GTPase-activating protein 22)	ARHGAP22 RHOGAP2	FUNCTION: Rho GTPase-activating protein involved in the signal transduction pathway that regulates endothelial cell capillary tube formation during angiogenesis. Acts as a GTPase activator for the RAC1 by converting it to an inactive GDP-bound state. Inhibits RAC1-dependent lamellipodia formation. May also play a role in transcription regulation via its interaction with VEZF1, by regulating activ…		cytosol [GO:0005829]; focal adhesion [GO:0005925]; glutamatergic synapse [GO:0098978]; nucleus [GO:0005634]	activation of GTPase activity [GO:0090630]; angiogenesis [GO:0001525]; cell differentiation [GO:0030154]; regulation of postsynapse organization [GO:0099175]; regulation of small GTPase mediated signal transduction [GO:0051056]; signal transduction [GO:0007165]	cytosol [GO:0005829]; focal adhesion [GO:0005925]; glutamatergic synapse [GO:0098978]; nucleus [GO:0005634]; GTPase activator activity [GO:0005096]; activation of GTPase activity [GO:0090630]; angiogenesis [GO:0001525]; cell differentiation [GO:0030154]; regulation of postsynapse organization [GO:0099175]; regulation of small GTPase mediated signal transduction [GO:0051056]; signal transduction […	GTPase activator activity [GO:0005096]	SUBCELLULAR LOCATION: Cytoplasm {ECO:0000250}. Nucleus {ECO:0000250}. Note=Mainly cytoplasmic. Some fraction is nuclear (By similarity). {ECO:0000250}.	GO:0001525; GO:0005096; GO:0005634; GO:0005829; GO:0005925; GO:0007165; GO:0030154; GO:0051056; GO:0090630; GO:0098978; GO:0099175
PLD1	CFAP20	2|2	0.94	CFA20_HUMAN	Cilia- and flagella-associated protein 20 (Basal body up-regulated protein 22) (Transcription factor IIB)	CFAP20 BUG22 C16orf80 GTL3	FUNCTION: Cilium- and flagellum-specific protein that plays a role in axonemal structure organization and motility. Involved in the regulation of the size and morphology of cilia (PubMed:24414207). Required for axonemal microtubules polyglutamylation (PubMed:24414207). {ECO:0000269|PubMed:24414207}.		centriole [GO:0005814]; ciliary basal body [GO:0036064]; cilium [GO:0005929]; cytoplasm [GO:0005737]; extracellular exosome [GO:0070062]; microtubule [GO:0005874]; motile cilium [GO:0031514]; nucleoplasm [GO:0005654]	cilium assembly [GO:0060271]; multicellular organism development [GO:0007275]; positive regulation of cell motility [GO:2000147]; positive regulation of feeding behavior [GO:2000253]; protein polyglutamylation [GO:0018095]; regulation of cilium beat frequency involved in ciliary motility [GO:0060296]	centriole [GO:0005814]; ciliary basal body [GO:0036064]; cilium [GO:0005929]; cytoplasm [GO:0005737]; extracellular exosome [GO:0070062]; microtubule [GO:0005874]; motile cilium [GO:0031514]; nucleoplasm [GO:0005654]; RNA binding [GO:0003723]; cilium assembly [GO:0060271]; multicellular organism development [GO:0007275]; positive regulation of cell motility [GO:2000147]; positive regulation of fe…	RNA binding [GO:0003723]	SUBCELLULAR LOCATION: Nucleus. Cytoplasm, cytoskeleton, microtubule organizing center, centrosome, centriole. Cytoplasm, cytoskeleton, cilium basal body. Cell projection, cilium.	GO:0003723; GO:0005654; GO:0005737; GO:0005814; GO:0005874; GO:0005929; GO:0007275; GO:0018095; GO:0031514; GO:0036064; GO:0060271; GO:0060296; GO:0070062; GO:2000147; GO:2000253
PLD1	PPM1G	72|34	0.92	PPM1G_HUMAN	Protein phosphatase 1G (EC 3.1.3.16) (Protein phosphatase 1C) (Protein phosphatase 2C isoform gamma) (PP2C-gamma) (Protein phosphatase magnesium-dependent 1 gamma)	PPM1G PPM1C			cytoplasm [GO:0005737]; membrane [GO:0016020]; nucleoplasm [GO:0005654]; nucleus [GO:0005634]	cell cycle arrest [GO:0007050]; peptidyl-threonine dephosphorylation [GO:0035970]; protein dephosphorylation [GO:0006470]	cytoplasm [GO:0005737]; membrane [GO:0016020]; nucleoplasm [GO:0005654]; nucleus [GO:0005634]; magnesium-dependent protein serine/threonine phosphatase activity [GO:0004724]; metal ion binding [GO:0046872]; protein serine phosphatase activity [GO:0106306]; protein serine/threonine phosphatase activity [GO:0004722]; protein threonine phosphatase activity [GO:0106307]; cell cycle arrest [GO:0007050…	magnesium-dependent protein serine/threonine phosphatase activity [GO:0004724]; metal ion binding [GO:0046872]; protein serine/threonine phosphatase activity [GO:0004722]; protein serine phosphatase activity [GO:0106306]; protein threonine phosphatase activity [GO:0106307]	SUBCELLULAR LOCATION: Cytoplasm {ECO:0000305}. Membrane {ECO:0000305}; Lipid-anchor {ECO:0000305}.	GO:0004722; GO:0004724; GO:0005634; GO:0005654; GO:0005737; GO:0006470; GO:0007050; GO:0016020; GO:0035970; GO:0046872; GO:0106306; GO:0106307
PLD1	PPP6R3	6|3	0.74	PP6R3_HUMAN	Serine/threonine-protein phosphatase 6 regulatory subunit 3 (SAPS domain family member 3) (Sporulation-induced transcript 4-associated protein SAPL)	PPP6R3 C11orf23 KIAA1558 PP6R3 SAPL SAPS3	FUNCTION: Regulatory subunit of protein phosphatase 6 (PP6). May function as a scaffolding PP6 subunit. May have an important role in maintaining immune self-tolerance. {ECO:0000269|PubMed:11401438, ECO:0000269|PubMed:16769727}.		cytosol [GO:0005829]; nucleoplasm [GO:0005654]; nucleus [GO:0005634]; plasma membrane [GO:0005886]	COPII vesicle coating [GO:0048208]; regulation of phosphoprotein phosphatase activity [GO:0043666]; telomere maintenance via telomerase [GO:0007004]	cytosol [GO:0005829]; nucleoplasm [GO:0005654]; nucleus [GO:0005634]; plasma membrane [GO:0005886]; protein phosphatase binding [GO:0019903]; protein phosphatase regulator activity [GO:0019888]; COPII vesicle coating [GO:0048208]; regulation of phosphoprotein phosphatase activity [GO:0043666]; telomere maintenance via telomerase [GO:0007004]	protein phosphatase binding [GO:0019903]; protein phosphatase regulator activity [GO:0019888]	SUBCELLULAR LOCATION: Cytoplasm. Nucleus.	GO:0005634; GO:0005654; GO:0005829; GO:0005886; GO:0007004; GO:0019888; GO:0019903; GO:0043666; GO:0048208
PLD1	HNRNPH2	3|2	0.65	HNRH2_HUMAN	Heterogeneous nuclear ribonucleoprotein H2 (hnRNP H2) (FTP-3) (Heterogeneous nuclear ribonucleoprotein H') (hnRNP H') [Cleaved into: Heterogeneous nuclear ribonucleoprotein H2, N-terminally processed]	HNRNPH2 FTP3 HNRPH2	FUNCTION: This protein is a component of the heterogeneous nuclear ribonucleoprotein (hnRNP) complexes which provide the substrate for the processing events that pre-mRNAs undergo before becoming functional, translatable mRNAs in the cytoplasm. Binds poly(RG).		cytosol [GO:0005829]; membrane [GO:0016020]; nucleoplasm [GO:0005654]; nucleus [GO:0005634]; postsynaptic density [GO:0014069]; ribonucleoprotein complex [GO:1990904]	mRNA splicing, via spliceosome [GO:0000398]; regulation of RNA splicing [GO:0043484]; RNA metabolic process [GO:0016070]	cytosol [GO:0005829]; membrane [GO:0016020]; nucleoplasm [GO:0005654]; nucleus [GO:0005634]; postsynaptic density [GO:0014069]; ribonucleoprotein complex [GO:1990904]; RNA binding [GO:0003723]; mRNA splicing, via spliceosome [GO:0000398]; regulation of RNA splicing [GO:0043484]; RNA metabolic process [GO:0016070]	RNA binding [GO:0003723]	SUBCELLULAR LOCATION: Nucleus, nucleoplasm.	GO:0000398; GO:0003723; GO:0005634; GO:0005654; GO:0005829; GO:0014069; GO:0016020; GO:0016070; GO:0043484; GO:1990904
PLD1	HSPA1B	53|15	0.58	HS71B_HUMAN	Heat shock 70 kDa protein 1B (Heat shock 70 kDa protein 2) (HSP70-2) (HSP70.2)	HSPA1B HSP72	FUNCTION: Molecular chaperone implicated in a wide variety of cellular processes, including protection of the proteome from stress, folding and transport of newly synthesized polypeptides, activation of proteolysis of misfolded proteins and the formation and dissociation of protein complexes. Plays a pivotal role in the protein quality control system, ensuring the correct folding of proteins, the…		aggresome [GO:0016235]; blood microparticle [GO:0072562]; centriole [GO:0005814]; centrosome [GO:0005813]; cytoplasm [GO:0005737]; cytosol [GO:0005829]; endoplasmic reticulum [GO:0005783]; extracellular exosome [GO:0070062]; extracellular region [GO:0005576]; ficolin-1-rich granule lumen [GO:1904813]; focal adhesion [GO:0005925]; inclusion body [GO:0016234]; mitochondrion [GO:0005739]; nuclear sp…	ATP metabolic process [GO:0046034]; cellular heat acclimation [GO:0070370]; cellular response to heat [GO:0034605]; cellular response to oxidative stress [GO:0034599]; cellular response to unfolded protein [GO:0034620]; chaperone cofactor-dependent protein refolding [GO:0051085]; mRNA catabolic process [GO:0006402]; negative regulation of apoptotic process [GO:0043066]; negative regulation of cel…	aggresome [GO:0016235]; blood microparticle [GO:0072562]; centriole [GO:0005814]; centrosome [GO:0005813]; cytoplasm [GO:0005737]; cytosol [GO:0005829]; endoplasmic reticulum [GO:0005783]; extracellular exosome [GO:0070062]; extracellular region [GO:0005576]; ficolin-1-rich granule lumen [GO:1904813]; focal adhesion [GO:0005925]; inclusion body [GO:0016234]; mitochondrion [GO:0005739]; nuclear sp…	ATPase activity [GO:0016887]; ATP binding [GO:0005524]; C3HC4-type RING finger domain binding [GO:0055131]; enzyme binding [GO:0019899]; G protein-coupled receptor binding [GO:0001664]; heat shock protein binding [GO:0031072]; histone deacetylase binding [GO:0042826]; misfolded protein binding [GO:0051787]; protein folding chaperone [GO:0044183]; protein N-terminus binding [GO:0047485]; RNA bindi…	SUBCELLULAR LOCATION: Cytoplasm {ECO:0000269|PubMed:17289661}. Cytoplasm, cytoskeleton, microtubule organizing center, centrosome {ECO:0000269|PubMed:27137183}. Note=Localized in cytoplasmic mRNP granules containing untranslated mRNAs.	GO:0001618; GO:0001664; GO:0003723; GO:0005102; GO:0005524; GO:0005576; GO:0005634; GO:0005654; GO:0005737; GO:0005739; GO:0005783; GO:0005813; GO:0005814; GO:0005829; GO:0005886; GO:0005925; GO:0006402; GO:0008285; GO:0010628; GO:0016192; GO:0016234; GO:0016235; GO:0016607; GO:0016887; GO:0019899; GO:0030308; GO:0031072; GO:0031396; GO:0031397; GO:0031625; GO:0031982; GO:0032436; GO:0032757; GO:…
PLD1	HIST1H2AH	2|2	0.52	H2A1H_HUMAN	Histone H2A type 1-H (H2A-clustered histone 12) (Histone H2A/s)	H2AC12 HIST1H2AH HIST1H2AI	FUNCTION: Core component of nucleosome. Nucleosomes wrap and compact DNA into chromatin, limiting DNA accessibility to the cellular machineries which require DNA as a template. Histones thereby play a central role in transcription regulation, DNA repair, DNA replication and chromosomal stability. DNA accessibility is regulated via a complex set of post-translational modifications of histones, als…		extracellular exosome [GO:0070062]; nucleosome [GO:0000786]; nucleus [GO:0005634]	chromatin silencing [GO:0006342]	extracellular exosome [GO:0070062]; nucleosome [GO:0000786]; nucleus [GO:0005634]; DNA binding [GO:0003677]; protein heterodimerization activity [GO:0046982]; chromatin silencing [GO:0006342]	DNA binding [GO:0003677]; protein heterodimerization activity [GO:0046982]	SUBCELLULAR LOCATION: Nucleus. Chromosome.	GO:0000786; GO:0003677; GO:0005634; GO:0006342; GO:0046982; GO:0070062
PLD1	APOD	4|0	0.5	APOD_HUMAN	Apolipoprotein D (Apo-D) (ApoD)	APOD	FUNCTION: APOD occurs in the macromolecular complex with lecithin-cholesterol acyltransferase. It is probably involved in the transport and binding of bilin. Appears to be able to transport a variety of ligands in a number of different contexts.		cytoplasm [GO:0005737]; cytosolic ribosome [GO:0022626]; dendrite [GO:0030425]; endoplasmic reticulum [GO:0005783]; extracellular exosome [GO:0070062]; extracellular region [GO:0005576]; extracellular space [GO:0005615]; neuronal cell body [GO:0043025]; perinuclear region of cytoplasm [GO:0048471]	aging [GO:0007568]; angiogenesis [GO:0001525]; brain development [GO:0007420]; glucose metabolic process [GO:0006006]; intracellular receptor signaling pathway [GO:0030522]; lipid metabolic process [GO:0006629]; negative regulation of cytokine production involved in inflammatory response [GO:1900016]; negative regulation of focal adhesion assembly [GO:0051895]; negative regulation of lipoprotein …	cytoplasm [GO:0005737]; cytosolic ribosome [GO:0022626]; dendrite [GO:0030425]; endoplasmic reticulum [GO:0005783]; extracellular exosome [GO:0070062]; extracellular region [GO:0005576]; extracellular space [GO:0005615]; neuronal cell body [GO:0043025]; perinuclear region of cytoplasm [GO:0048471]; cholesterol binding [GO:0015485]; lipid transporter activity [GO:0005319]; aging [GO:0007568]; angi…	cholesterol binding [GO:0015485]; lipid transporter activity [GO:0005319]	SUBCELLULAR LOCATION: Secreted.	GO:0000302; GO:0001525; GO:0005319; GO:0005576; GO:0005615; GO:0005737; GO:0005783; GO:0006006; GO:0006629; GO:0007420; GO:0007568; GO:0010642; GO:0014012; GO:0015485; GO:0022626; GO:0030425; GO:0030522; GO:0042246; GO:0042308; GO:0042493; GO:0043025; GO:0048471; GO:0048662; GO:0048678; GO:0051895; GO:0060588; GO:0070062; GO:0071638; GO:1900016; GO:2000098; GO:2000405
PLD1	BPIFB1	17|0	0.5	BPIB1_HUMAN	BPI fold-containing family B member 1 (Long palate, lung and nasal epithelium carcinoma-associated protein 1) (von Ebner minor salivary gland protein) (VEMSGP)	BPIFB1 C20orf114 LPLUNC1 UNQ706/PRO1357	FUNCTION: May play a role in innate immunity in mouth, nose and lungs. Binds bacterial lipopolysaccharide (LPS) and modulates the cellular responses to LPS. {ECO:0000269|PubMed:21900486}.		extracellular exosome [GO:0070062]; extracellular region [GO:0005576]	antimicrobial humoral response [GO:0019730]; innate immune response in mucosa [GO:0002227]; negative regulation of toll-like receptor 4 signaling pathway [GO:0034144]	extracellular exosome [GO:0070062]; extracellular region [GO:0005576]; lipid binding [GO:0008289]; antimicrobial humoral response [GO:0019730]; innate immune response in mucosa [GO:0002227]; negative regulation of toll-like receptor 4 signaling pathway [GO:0034144]	lipid binding [GO:0008289]	SUBCELLULAR LOCATION: Secreted {ECO:0000250}.	GO:0002227; GO:0005576; GO:0008289; GO:0019730; GO:0034144; GO:0070062
PLD1	BPIFB4	3|0	0.5	BPIB4_HUMAN	BPI fold-containing family B member 4 (Ligand-binding protein RY2G5) (Long palate, lung and nasal epithelium carcinoma-associated protein 4)	BPIFB4 C20orf186 LPLUNC4	FUNCTION: May have the capacity to recognize and bind specific classes of odorants. May act as a carrier molecule, transporting odorants across the mucus layer to access receptor sites. May serve as a primary defense mechanism by recognizing and removing potentially harmful odorants or pathogenic microorganisms from the mucosa or clearing excess odorant from mucus to enable new odorant stimuli to…		cytoplasm [GO:0005737]; extracellular region [GO:0005576]		cytoplasm [GO:0005737]; extracellular region [GO:0005576]; lipid binding [GO:0008289]	lipid binding [GO:0008289]	SUBCELLULAR LOCATION: Secreted {ECO:0000250}. Cytoplasm {ECO:0000269|PubMed:12837268}.	GO:0005576; GO:0005737; GO:0008289
PLD1	CFAP46	0|4	0.5	CFA46_HUMAN	Cilia- and flagella-associated protein 46 (Tetratricopeptide repeat protein 40)	CFAP46 C10orf123 C10orf124 C10orf92 C10orf93 TTC40	FUNCTION: As part of the central apparatus of the cilium axoneme plays a role in cilium movement. {ECO:0000250|UniProtKB:A8ICS9}.		axoneme [GO:0005930]	axoneme assembly [GO:0035082]; cilium movement involved in cell motility [GO:0060294]	axoneme [GO:0005930]; axoneme assembly [GO:0035082]; cilium movement involved in cell motility [GO:0060294]		SUBCELLULAR LOCATION: Cytoplasm, cytoskeleton, cilium axoneme {ECO:0000250|UniProtKB:A8ICS9}.	GO:0005930; GO:0035082; GO:0060294
PLD1	CHD1	8|0	0.5	CHD1_HUMAN	Chromodomain-helicase-DNA-binding protein 1 (CHD-1) (EC 3.6.4.12) (ATP-dependent helicase CHD1)	CHD1	FUNCTION: ATP-dependent chromatin-remodeling factor which functions as substrate recognition component of the transcription regulatory histone acetylation (HAT) complex SAGA. Regulates polymerase II transcription. Also required for efficient transcription by RNA polymerase I, and more specifically the polymerase I transcription termination step. Regulates negatively DNA replication. Not only invo…		cytoplasm [GO:0005737]; nucleoplasm [GO:0005654]; nucleus [GO:0005634]	covalent chromatin modification [GO:0016569]; positive regulation by host of viral transcription [GO:0043923]; regulation of transcription by RNA polymerase II [GO:0006357]	cytoplasm [GO:0005737]; nucleoplasm [GO:0005654]; nucleus [GO:0005634]; ATP binding [GO:0005524]; DNA binding [GO:0003677]; DNA helicase activity [GO:0003678]; methylated histone binding [GO:0035064]; nucleosome-dependent ATPase activity [GO:0070615]; covalent chromatin modification [GO:0016569]; positive regulation by host of viral transcription [GO:0043923]; regulation of transcription by RNA p…	ATP binding [GO:0005524]; DNA binding [GO:0003677]; DNA helicase activity [GO:0003678]; methylated histone binding [GO:0035064]; nucleosome-dependent ATPase activity [GO:0070615]	SUBCELLULAR LOCATION: Nucleus {ECO:0000250|UniProtKB:P40201}. Cytoplasm {ECO:0000250|UniProtKB:P40201}. Note=Is released into the cytoplasm when cells enter mitosis and is reincorporated into chromatin during telophase-cytokinesis. {ECO:0000250|UniProtKB:P40201}.	GO:0003677; GO:0003678; GO:0005524; GO:0005634; GO:0005654; GO:0005737; GO:0006357; GO:0016569; GO:0035064; GO:0043923; GO:0070615
PLD1	CREM	0|3	0.5	CREM_HUMAN	cAMP-responsive element modulator (Inducible cAMP early repressor) (ICER)	CREM	FUNCTION: Transcriptional regulator that binds the cAMP response element (CRE), a sequence present in many viral and cellular promoters. Isoforms are either transcriptional activators or repressors. Plays a role in spermatogenesis and is involved in spermatid maturation (PubMed:10373550). {ECO:0000269|PubMed:10373550}.; FUNCTION: [Isoform 6]: May play a role in the regulation of the circadian clo…		ATF4-CREB1 transcription factor complex [GO:1990589]; chromatin [GO:0000785]; cytoplasm [GO:0005737]; nucleus [GO:0005634]; transcription regulator complex [GO:0005667]	cell differentiation [GO:0030154]; fatty acid metabolic process [GO:0006631]; glucose metabolic process [GO:0006006]; multicellular organism development [GO:0007275]; negative regulation of transcription by RNA polymerase II [GO:0000122]; regulation of circadian rhythm [GO:0042752]; regulation of transcription, DNA-templated [GO:0006355]; regulation of transcription by RNA polymerase II [GO:00063…	ATF4-CREB1 transcription factor complex [GO:1990589]; chromatin [GO:0000785]; cytoplasm [GO:0005737]; nucleus [GO:0005634]; transcription regulator complex [GO:0005667]; cAMP response element binding protein binding [GO:0008140]; DNA binding [GO:0003677]; DNA-binding transcription factor activity, RNA polymerase II-specific [GO:0000981]; DNA-binding transcription repressor activity, RNA polymeras…	cAMP response element binding protein binding [GO:0008140]; DNA binding [GO:0003677]; DNA-binding transcription factor activity, RNA polymerase II-specific [GO:0000981]; DNA-binding transcription repressor activity, RNA polymerase II-specific [GO:0001227]; RNA polymerase II cis-regulatory region sequence-specific DNA binding [GO:0000978]; RNA polymerase II transcription regulatory region sequence…	SUBCELLULAR LOCATION: Nucleus.; SUBCELLULAR LOCATION: [Isoform 6]: Cytoplasm {ECO:0000250}. Nucleus {ECO:0000250}.	GO:0000122; GO:0000785; GO:0000977; GO:0000978; GO:0000981; GO:0001227; GO:0003677; GO:0005634; GO:0005667; GO:0005737; GO:0006006; GO:0006355; GO:0006357; GO:0006631; GO:0007165; GO:0007275; GO:0007283; GO:0008140; GO:0030154; GO:0042752; GO:0048384; GO:0048511; GO:1990589; GO:1990837
PLD1	CWC22	8|0	0.5	CWC22_HUMAN	Pre-mRNA-splicing factor CWC22 homolog (Nucampholin homolog) (fSAPb)	CWC22 KIAA1604 NCM	FUNCTION: Required for pre-mRNA splicing as component of the spliceosome (PubMed:12226669, PubMed:11991638, PubMed:22961380, PubMed:28502770, PubMed:28076346, PubMed:29360106, PubMed:29301961). Promotes exon-junction complex (EJC) assembly (PubMed:22959432, PubMed:22961380). Hinders EIF4A3 from non-specifically binding RNA and escorts it to the splicing machinery to promote EJC assembly on mature…		catalytic step 2 spliceosome [GO:0071013]; cytosol [GO:0005829]; nuclear speck [GO:0016607]; nucleoplasm [GO:0005654]; nucleus [GO:0005634]; spliceosomal complex [GO:0005681]; U2-type catalytic step 1 spliceosome [GO:0071006]; U2-type catalytic step 2 spliceosome [GO:0071007]; U2-type precatalytic spliceosome [GO:0071005]	mRNA splicing, via spliceosome [GO:0000398]; regulation of mRNA splicing, via spliceosome [GO:0048024]	catalytic step 2 spliceosome [GO:0071013]; cytosol [GO:0005829]; nuclear speck [GO:0016607]; nucleoplasm [GO:0005654]; nucleus [GO:0005634]; spliceosomal complex [GO:0005681]; U2-type catalytic step 1 spliceosome [GO:0071006]; U2-type catalytic step 2 spliceosome [GO:0071007]; U2-type precatalytic spliceosome [GO:0071005]; RNA binding [GO:0003723]; mRNA splicing, via spliceosome [GO:0000398]; reg…	RNA binding [GO:0003723]	SUBCELLULAR LOCATION: Nucleus {ECO:0000269|PubMed:11991638, ECO:0000269|PubMed:28502770, ECO:0000269|PubMed:29301961, ECO:0000269|PubMed:29360106}. Nucleus speckle {ECO:0000269|PubMed:22961380}. Note=Concentrates around speckles, which are sites of pre-mRNA synthesis and processing, where it colocalizes with EJC core proteins. {ECO:0000269|PubMed:22961380}.	GO:0000398; GO:0003723; GO:0005634; GO:0005654; GO:0005681; GO:0005829; GO:0016607; GO:0048024; GO:0071005; GO:0071006; GO:0071007; GO:0071013
PLD1	DDB1	38|12	0.5	DDB1_HUMAN	DNA damage-binding protein 1 (DDB p127 subunit) (DNA damage-binding protein a) (DDBa) (Damage-specific DNA-binding protein 1) (HBV X-associated protein 1) (XAP-1) (UV-damaged DNA-binding factor) (UV-damaged DNA-binding protein 1) (UV-DDB 1) (XPE-binding factor) (XPE-BF) (Xeroderma pigmentosum group E-complementing protein) (XPCe)	DDB1 XAP1	FUNCTION: Protein, which is both involved in DNA repair and protein ubiquitination, as part of the UV-DDB complex and DCX (DDB1-CUL4-X-box) complexes, respectively (PubMed:15448697, PubMed:14739464, PubMed:16260596, PubMed:16482215, PubMed:17079684, PubMed:16407242, PubMed:16407252, PubMed:16940174). Core component of the UV-DDB complex (UV-damaged DNA-binding protein complex), a complex that rec…	PATHWAY: Protein modification; protein ubiquitination. {ECO:0000269|PubMed:25043012, ECO:0000269|PubMed:25108355}.	chromosome, telomeric region [GO:0000781]; Cul4A-RING E3 ubiquitin ligase complex [GO:0031464]; Cul4B-RING E3 ubiquitin ligase complex [GO:0031465]; Cul4-RING E3 ubiquitin ligase complex [GO:0080008]; cullin-RING ubiquitin ligase complex [GO:0031461]; cytoplasm [GO:0005737]; extracellular exosome [GO:0070062]; extracellular space [GO:0005615]; nucleoplasm [GO:0005654]; nucleus [GO:0005634]; prote…	biological process involved in interaction with symbiont [GO:0051702]; cellular response to DNA damage stimulus [GO:0006974]; DNA damage response, detection of DNA damage [GO:0042769]; DNA repair [GO:0006281]; global genome nucleotide-excision repair [GO:0070911]; histone H2A monoubiquitination [GO:0035518]; nucleotide-excision repair [GO:0006289]; nucleotide-excision repair, DNA damage recogniti…	chromosome, telomeric region [GO:0000781]; Cul4-RING E3 ubiquitin ligase complex [GO:0080008]; Cul4A-RING E3 ubiquitin ligase complex [GO:0031464]; Cul4B-RING E3 ubiquitin ligase complex [GO:0031465]; cullin-RING ubiquitin ligase complex [GO:0031461]; cytoplasm [GO:0005737]; extracellular exosome [GO:0070062]; extracellular space [GO:0005615]; nucleoplasm [GO:0005654]; nucleus [GO:0005634]; prote…	cullin family protein binding [GO:0097602]; damaged DNA binding [GO:0003684]; DNA binding [GO:0003677]; protein-containing complex binding [GO:0044877]; protein-macromolecule adaptor activity [GO:0030674]; WD40-repeat domain binding [GO:0071987]	SUBCELLULAR LOCATION: Cytoplasm {ECO:0000269|PubMed:10777491, ECO:0000269|PubMed:11673459, ECO:0000269|PubMed:18593899}. Nucleus {ECO:0000269|PubMed:10777491, ECO:0000269|PubMed:11673459, ECO:0000269|PubMed:18593899}. Note=Primarily cytoplasmic (PubMed:10777491, PubMed:11673459). Translocates to the nucleus following UV irradiation and subsequently accumulates at sites of DNA damage (PubMed:10777…	GO:0000715; GO:0000717; GO:0000781; GO:0003677; GO:0003684; GO:0005615; GO:0005634; GO:0005654; GO:0005737; GO:0006281; GO:0006283; GO:0006289; GO:0006293; GO:0006294; GO:0006295; GO:0006296; GO:0006511; GO:0006974; GO:0010498; GO:0016032; GO:0016567; GO:0030674; GO:0031461; GO:0031464; GO:0031465; GO:0032991; GO:0033683; GO:0035518; GO:0042769; GO:0043161; GO:0043687; GO:0044877; GO:0045070; GO:…
PLD1	DDR2	4|0	0.5	DDR2_HUMAN	Discoidin domain-containing receptor 2 (Discoidin domain receptor 2) (EC 2.7.10.1) (CD167 antigen-like family member B) (Discoidin domain-containing receptor tyrosine kinase 2) (Neurotrophic tyrosine kinase, receptor-related 3) (Receptor protein-tyrosine kinase TKT) (Tyrosine-protein kinase TYRO10) (CD antigen CD167b)	DDR2 NTRKR3 TKT TYRO10	FUNCTION: Tyrosine kinase involved in the regulation of tissues remodeling (PubMed:30449416). It functions as cell surface receptor for fibrillar collagen and regulates cell differentiation, remodeling of the extracellular matrix, cell migration and cell proliferation. Required for normal bone development. Regulates osteoblast differentiation and chondrocyte maturation via a signaling pathway tha…		actin cytoskeleton [GO:0015629]; apical plasma membrane [GO:0016324]; focal adhesion [GO:0005925]; integral component of plasma membrane [GO:0005887]; plasma membrane [GO:0005886]; receptor complex [GO:0043235]	biomineral tissue development [GO:0031214]; cell adhesion [GO:0007155]; chondrocyte proliferation [GO:0035988]; collagen-activated tyrosine kinase receptor signaling pathway [GO:0038063]; collagen fibril organization [GO:0030199]; endochondral bone growth [GO:0003416]; extracellular matrix organization [GO:0030198]; multicellular organism development [GO:0007275]; ossification [GO:0001503]; pepti…	actin cytoskeleton [GO:0015629]; apical plasma membrane [GO:0016324]; focal adhesion [GO:0005925]; integral component of plasma membrane [GO:0005887]; plasma membrane [GO:0005886]; receptor complex [GO:0043235]; ATP binding [GO:0005524]; collagen binding [GO:0005518]; protein tyrosine kinase collagen receptor activity [GO:0038062]; transmembrane receptor protein tyrosine kinase activity [GO:00047…	ATP binding [GO:0005524]; collagen binding [GO:0005518]; protein tyrosine kinase collagen receptor activity [GO:0038062]; transmembrane receptor protein tyrosine kinase activity [GO:0004714]	SUBCELLULAR LOCATION: Cell membrane {ECO:0000269|PubMed:18201965, ECO:0000269|PubMed:20223752, ECO:0000269|PubMed:9659899}; Single-pass type I membrane protein {ECO:0000269|PubMed:18201965, ECO:0000269|PubMed:20223752, ECO:0000269|PubMed:9659899}.	GO:0001503; GO:0003416; GO:0004714; GO:0005518; GO:0005524; GO:0005886; GO:0005887; GO:0005925; GO:0007155; GO:0007165; GO:0007169; GO:0007275; GO:0010715; GO:0010763; GO:0015629; GO:0016324; GO:0018108; GO:0030198; GO:0030199; GO:0030500; GO:0031214; GO:0033674; GO:0034103; GO:0035988; GO:0038062; GO:0038063; GO:0043235; GO:0045669; GO:0045860; GO:0046777; GO:0048146; GO:0051091; GO:0090091
PLD1	EIF2B5	5|0	0.5	EI2BE_HUMAN	Translation initiation factor eIF-2B subunit epsilon (eIF-2B GDP-GTP exchange factor subunit epsilon)	EIF2B5 EIF2BE	FUNCTION: Catalyzes the exchange of eukaryotic initiation factor 2-bound GDP for GTP.		cytoplasm [GO:0005737]; cytosol [GO:0005829]; eukaryotic translation initiation factor 2B complex [GO:0005851]; nucleus [GO:0005634]	astrocyte development [GO:0014002]; astrocyte differentiation [GO:0048708]; myelination [GO:0042552]; oligodendrocyte development [GO:0014003]; ovarian follicle development [GO:0001541]; positive regulation of translational initiation [GO:0045948]; response to endoplasmic reticulum stress [GO:0034976]; response to glucose [GO:0009749]; response to heat [GO:0009408]; response to peptide hormone [G…	cytoplasm [GO:0005737]; cytosol [GO:0005829]; eukaryotic translation initiation factor 2B complex [GO:0005851]; nucleus [GO:0005634]; guanyl-nucleotide exchange factor activity [GO:0005085]; translation initiation factor activity [GO:0003743]; translation initiation factor binding [GO:0031369]; astrocyte development [GO:0014002]; astrocyte differentiation [GO:0048708]; myelination [GO:0042552]; o…	guanyl-nucleotide exchange factor activity [GO:0005085]; translation initiation factor activity [GO:0003743]; translation initiation factor binding [GO:0031369]		GO:0001541; GO:0003743; GO:0005085; GO:0005634; GO:0005737; GO:0005829; GO:0005851; GO:0006413; GO:0009408; GO:0009749; GO:0014002; GO:0014003; GO:0031369; GO:0034976; GO:0042552; GO:0043434; GO:0045948; GO:0048708; GO:0050852
PLD1	HP	3|0	0.5	HPT_HUMAN	Haptoglobin (Zonulin) [Cleaved into: Haptoglobin alpha chain; Haptoglobin beta chain]	HP	FUNCTION: As a result of hemolysis, hemoglobin is found to accumulate in the kidney and is secreted in the urine. Haptoglobin captures, and combines with free plasma hemoglobin to allow hepatic recycling of heme iron and to prevent kidney damage. Haptoglobin also acts as an antioxidant, has antibacterial activity, and plays a role in modulating many aspects of the acute phase response. Hemoglobin…		blood microparticle [GO:0072562]; endocytic vesicle lumen [GO:0071682]; extracellular exosome [GO:0070062]; extracellular region [GO:0005576]; extracellular space [GO:0005615]; haptoglobin-hemoglobin complex [GO:0031838]; specific granule lumen [GO:0035580]; tertiary granule lumen [GO:1904724]	acute inflammatory response [GO:0002526]; acute-phase response [GO:0006953]; defense response [GO:0006952]; defense response to bacterium [GO:0042742]; negative regulation of hydrogen peroxide catabolic process [GO:2000296]; negative regulation of oxidoreductase activity [GO:0051354]; neutrophil degranulation [GO:0043312]; positive regulation of cell death [GO:0010942]; receptor-mediated endocyto…	blood microparticle [GO:0072562]; endocytic vesicle lumen [GO:0071682]; extracellular exosome [GO:0070062]; extracellular region [GO:0005576]; extracellular space [GO:0005615]; haptoglobin-hemoglobin complex [GO:0031838]; specific granule lumen [GO:0035580]; tertiary granule lumen [GO:1904724]; antioxidant activity [GO:0016209]; hemoglobin binding [GO:0030492]; serine-type endopeptidase activity …	antioxidant activity [GO:0016209]; hemoglobin binding [GO:0030492]; serine-type endopeptidase activity [GO:0004252]	SUBCELLULAR LOCATION: Secreted.	GO:0002526; GO:0004252; GO:0005576; GO:0005615; GO:0006898; GO:0006952; GO:0006953; GO:0010942; GO:0016209; GO:0030492; GO:0031638; GO:0031838; GO:0035580; GO:0042542; GO:0042742; GO:0043312; GO:0051354; GO:0070062; GO:0071682; GO:0072562; GO:1904724; GO:2000296
PLD1	HSP90AA2P	3|1	0.5	HS902_HUMAN	Heat shock protein HSP 90-alpha A2 (Heat shock 90 kDa protein 1 alpha-like 3) (Heat shock protein HSP 90-alpha A2 pseudogene)	HSP90AA2P HSP90AA2 HSPCAL3	FUNCTION: Putative molecular chaperone that may promote the maturation, structural maintenance and proper regulation of specific target proteins. {ECO:0000250}.		cytoplasm [GO:0005737]; extracellular exosome [GO:0070062]	protein folding [GO:0006457]	cytoplasm [GO:0005737]; extracellular exosome [GO:0070062]; ATP binding [GO:0005524]; ATPase activity [GO:0016887]; unfolded protein binding [GO:0051082]; protein folding [GO:0006457]	ATPase activity [GO:0016887]; ATP binding [GO:0005524]; unfolded protein binding [GO:0051082]	SUBCELLULAR LOCATION: Cytoplasm {ECO:0000250}.	GO:0005524; GO:0005737; GO:0006457; GO:0016887; GO:0051082; GO:0070062
PLD1	HSP90AB4P	11|0	0.5	H90B4_HUMAN	Putative heat shock protein HSP 90-beta 4	HSP90AB4P	FUNCTION: Putative molecular chaperone that may promote the maturation, structural maintenance and proper regulation of specific target proteins. {ECO:0000250}.		cytosol [GO:0005829]; perinuclear region of cytoplasm [GO:0048471]; plasma membrane [GO:0005886]; protein-containing complex [GO:0032991]	cellular response to heat [GO:0034605]; protein folding [GO:0006457]; protein stabilization [GO:0050821]	cytosol [GO:0005829]; perinuclear region of cytoplasm [GO:0048471]; plasma membrane [GO:0005886]; protein-containing complex [GO:0032991]; ATP binding [GO:0005524]; ATPase activity [GO:0016887]; disordered domain specific binding [GO:0097718]; unfolded protein binding [GO:0051082]; cellular response to heat [GO:0034605]; protein folding [GO:0006457]; protein stabilization [GO:0050821]	ATPase activity [GO:0016887]; ATP binding [GO:0005524]; disordered domain specific binding [GO:0097718]; unfolded protein binding [GO:0051082]	SUBCELLULAR LOCATION: Cytoplasm {ECO:0000250}.	GO:0005524; GO:0005829; GO:0005886; GO:0006457; GO:0016887; GO:0032991; GO:0034605; GO:0048471; GO:0050821; GO:0051082; GO:0097718
PLD1	IGA2	5|0	0.5
PLD1	IGHA1	15|1	0.5	IGHA1_HUMAN	Immunoglobulin heavy constant alpha 1 (Ig alpha-1 chain C region) (Ig alpha-1 chain C region BUR) (Ig alpha-1 chain C region TRO)	IGHA1	FUNCTION: Constant region of immunoglobulin heavy chains. Immunoglobulins, also known as antibodies, are membrane-bound or secreted glycoproteins produced by B lymphocytes. In the recognition phase of humoral immunity, the membrane-bound immunoglobulins serve as receptors which, upon binding of a specific antigen, trigger the clonal expansion and differentiation of B lymphocytes into immunoglobul…		blood microparticle [GO:0072562]; external side of plasma membrane [GO:0009897]; extracellular exosome [GO:0070062]; extracellular region [GO:0005576]; extracellular space [GO:0005615]; immunoglobulin complex, circulating [GO:0042571]; monomeric IgA immunoglobulin complex [GO:0071748]; secretory dimeric IgA immunoglobulin complex [GO:0071752]; secretory IgA immunoglobulin complex [GO:0071751]	antibacterial humoral response [GO:0019731]; B cell receptor signaling pathway [GO:0050853]; complement activation, classical pathway [GO:0006958]; defense response to bacterium [GO:0042742]; glomerular filtration [GO:0003094]; immune response [GO:0006955]; innate immune response [GO:0045087]; leukocyte migration [GO:0050900]; phagocytosis, engulfment [GO:0006911]; phagocytosis, recognition [GO:0…	blood microparticle [GO:0072562]; external side of plasma membrane [GO:0009897]; extracellular exosome [GO:0070062]; extracellular region [GO:0005576]; extracellular space [GO:0005615]; immunoglobulin complex, circulating [GO:0042571]; monomeric IgA immunoglobulin complex [GO:0071748]; secretory dimeric IgA immunoglobulin complex [GO:0071752]; secretory IgA immunoglobulin complex [GO:0071751]; an…	antigen binding [GO:0003823]	SUBCELLULAR LOCATION: Secreted {ECO:0000303|PubMed:20176268, ECO:0000303|PubMed:22158414}. Cell membrane {ECO:0000303|PubMed:20176268, ECO:0000303|PubMed:22158414}.	GO:0001895; GO:0003094; GO:0003823; GO:0005576; GO:0005615; GO:0006898; GO:0006910; GO:0006911; GO:0006955; GO:0006958; GO:0009897; GO:0018298; GO:0019731; GO:0042571; GO:0042742; GO:0045087; GO:0050853; GO:0050871; GO:0050900; GO:0060267; GO:0070062; GO:0071748; GO:0071751; GO:0071752; GO:0072562
PLD1	IGHM	4|0	0.5	IGHM_HUMAN	Immunoglobulin heavy constant mu (Ig mu chain C region) (Ig mu chain C region BOT) (Ig mu chain C region GAL) (Ig mu chain C region OU)	IGHM	FUNCTION: Constant region of immunoglobulin heavy chains. Immunoglobulins, also known as antibodies, are membrane-bound or secreted glycoproteins produced by B lymphocytes. In the recognition phase of humoral immunity, the membrane-bound immunoglobulins serve as receptors which, upon binding of a specific antigen, trigger the clonal expansion and differentiation of B lymphocytes into immunoglobul…		blood microparticle [GO:0072562]; cell surface [GO:0009986]; external side of plasma membrane [GO:0009897]; extracellular exosome [GO:0070062]; extracellular space [GO:0005615]; hexameric IgM immunoglobulin complex [GO:0071757]; immunoglobulin complex, circulating [GO:0042571]; integral component of membrane [GO:0016021]; pentameric IgM immunoglobulin complex [GO:0071756]; plasma membrane [GO:000…	adaptive immune response [GO:0002250]; antibacterial humoral response [GO:0019731]; B cell receptor signaling pathway [GO:0050853]; complement activation, classical pathway [GO:0006958]; defense response to bacterium [GO:0042742]; defense response to Gram-negative bacterium [GO:0050829]; innate immune response [GO:0045087]; leukocyte migration [GO:0050900]; phagocytosis, engulfment [GO:0006911]; …	blood microparticle [GO:0072562]; cell surface [GO:0009986]; external side of plasma membrane [GO:0009897]; extracellular exosome [GO:0070062]; extracellular space [GO:0005615]; hexameric IgM immunoglobulin complex [GO:0071757]; immunoglobulin complex, circulating [GO:0042571]; integral component of membrane [GO:0016021]; pentameric IgM immunoglobulin complex [GO:0071756]; plasma membrane [GO:000…	antigen binding [GO:0003823]	SUBCELLULAR LOCATION: [Isoform 1]: Secreted. Note=During differentiation, B-lymphocytes switch from expression of membrane-bound IgM to secretion of IgM.; SUBCELLULAR LOCATION: [Isoform 2]: Cell membrane; Single-pass type I membrane protein.	GO:0002250; GO:0003823; GO:0005615; GO:0005886; GO:0006910; GO:0006911; GO:0006958; GO:0009897; GO:0009986; GO:0016021; GO:0019731; GO:0042571; GO:0042742; GO:0045087; GO:0050829; GO:0050853; GO:0050871; GO:0050900; GO:0070062; GO:0071756; GO:0071757; GO:0072562
PLD1	IGK	5|0	0.5
PLD1	IGLC2	26|0	0.5	IGLC2_HUMAN	Immunoglobulin lambda constant 2 (Ig lambda chain C region Kern) (Ig lambda chain C region NIG-64) (Ig lambda chain C region SH) (Ig lambda chain C region X) (Ig lambda-2 chain C region)	IGLC2	FUNCTION: Constant region of immunoglobulin light chains. Immunoglobulins, also known as antibodies, are membrane-bound or secreted glycoproteins produced by B lymphocytes. In the recognition phase of humoral immunity, the membrane-bound immunoglobulins serve as receptors which, upon binding of a specific antigen, trigger the clonal expansion and differentiation of B lymphocytes into immunoglobul…		blood microparticle [GO:0072562]; external side of plasma membrane [GO:0009897]; extracellular exosome [GO:0070062]; extracellular region [GO:0005576]; extracellular space [GO:0005615]; immunoglobulin complex, circulating [GO:0042571]; plasma membrane [GO:0005886]	B cell receptor signaling pathway [GO:0050853]; complement activation [GO:0006956]; complement activation, classical pathway [GO:0006958]; defense response to bacterium [GO:0042742]; Fc-epsilon receptor signaling pathway [GO:0038095]; Fc-gamma receptor signaling pathway involved in phagocytosis [GO:0038096]; innate immune response [GO:0045087]; leukocyte migration [GO:0050900]; negative regulatio…	blood microparticle [GO:0072562]; external side of plasma membrane [GO:0009897]; extracellular exosome [GO:0070062]; extracellular region [GO:0005576]; extracellular space [GO:0005615]; immunoglobulin complex, circulating [GO:0042571]; plasma membrane [GO:0005886]; antigen binding [GO:0003823]; immunoglobulin receptor binding [GO:0034987]; B cell receptor signaling pathway [GO:0050853]; complemen…	antigen binding [GO:0003823]; immunoglobulin receptor binding [GO:0034987]	SUBCELLULAR LOCATION: Secreted {ECO:0000303|PubMed:20176268, ECO:0000303|PubMed:22158414}. Cell membrane {ECO:0000303|PubMed:20176268, ECO:0000303|PubMed:22158414}.	GO:0002862; GO:0003823; GO:0005576; GO:0005615; GO:0005886; GO:0006898; GO:0006910; GO:0006911; GO:0006956; GO:0006958; GO:0008228; GO:0009897; GO:0018149; GO:0030449; GO:0034987; GO:0038095; GO:0038096; GO:0042571; GO:0042742; GO:0045087; GO:0050776; GO:0050853; GO:0050871; GO:0050900; GO:0070062; GO:0072562
PLD1	JCHAIN	7|0	0.5	IGJ_HUMAN	Immunoglobulin J chain (Joining chain of multimeric IgA and IgM)	JCHAIN IGCJ IGJ	FUNCTION: Serves to link two monomer units of either IgM or IgA. In the case of IgM, the J chain-joined dimer is a nucleating unit for the IgM pentamer, and in the case of IgA it induces dimers and/or larger polymers. It also helps to bind these immunoglobulins to secretory component. {ECO:0000250|UniProtKB:P01592}.		blood microparticle [GO:0072562]; dimeric IgA immunoglobulin complex [GO:0071750]; extracellular exosome [GO:0070062]; extracellular region [GO:0005576]; extracellular space [GO:0005615]; monomeric IgA immunoglobulin complex [GO:0071748]; pentameric IgM immunoglobulin complex [GO:0071756]; secretory dimeric IgA immunoglobulin complex [GO:0071752]; secretory IgA immunoglobulin complex [GO:0071751]	adaptive immune response [GO:0002250]; antibacterial humoral response [GO:0019731]; glomerular filtration [GO:0003094]; humoral immune response [GO:0006959]; immune response [GO:0006955]; innate immune response [GO:0045087]; leukocyte migration [GO:0050900]; positive regulation of respiratory burst [GO:0060267]; protein-containing complex assembly [GO:0065003]; receptor-mediated endocytosis [GO:0…	blood microparticle [GO:0072562]; dimeric IgA immunoglobulin complex [GO:0071750]; extracellular exosome [GO:0070062]; extracellular region [GO:0005576]; extracellular space [GO:0005615]; monomeric IgA immunoglobulin complex [GO:0071748]; pentameric IgM immunoglobulin complex [GO:0071756]; secretory dimeric IgA immunoglobulin complex [GO:0071752]; secretory IgA immunoglobulin complex [GO:0071751]…	antigen binding [GO:0003823]; IgA binding [GO:0019862]; immunoglobulin receptor binding [GO:0034987]; protein homodimerization activity [GO:0042803]; protein-macromolecule adaptor activity [GO:0030674]	SUBCELLULAR LOCATION: Secreted {ECO:0000250|UniProtKB:P01592}.	GO:0001895; GO:0002250; GO:0003094; GO:0003823; GO:0005576; GO:0005615; GO:0006898; GO:0006955; GO:0006959; GO:0019731; GO:0019862; GO:0030674; GO:0034987; GO:0042803; GO:0045087; GO:0050900; GO:0060267; GO:0065003; GO:0070062; GO:0071748; GO:0071750; GO:0071751; GO:0071752; GO:0071756; GO:0072562
PLD1	LTF	18|0	0.5	TRFL_HUMAN	Lactotransferrin (Lactoferrin) (EC 3.4.21.-) (Growth-inhibiting protein 12) (Talalactoferrin) [Cleaved into: Lactoferricin-H (Lfcin-H); Kaliocin-1; Lactoferroxin-A; Lactoferroxin-B; Lactoferroxin-C]	LTF GIG12 LF	FUNCTION: Transferrins are iron binding transport proteins which can bind two Fe(3+) ions in association with the binding of an anion, usually bicarbonate. {ECO:0000269|PubMed:22900286}.; FUNCTION: [Lactotransferrin]: Major iron-binding and multifunctional protein found in exocrine fluids such as breast milk and mucosal secretions (PubMed:14573629, PubMed:1599934, PubMed:6802759, PubMed:3169987, …		cell surface [GO:0009986]; cytoplasm [GO:0005737]; early endosome [GO:0005769]; extracellular exosome [GO:0070062]; extracellular region [GO:0005576]; extracellular space [GO:0005615]; nucleus [GO:0005634]; phagocytic vesicle lumen [GO:0097013]; plasma membrane [GO:0005886]; protein-containing complex [GO:0032991]; recycling endosome [GO:0055037]; secretory granule [GO:0030141]; specific granule …	amyloid fibril formation [GO:1990000]; antibacterial humoral response [GO:0019731]; antifungal humoral response [GO:0019732]; antimicrobial humoral immune response mediated by antimicrobial peptide [GO:0061844]; antimicrobial humoral response [GO:0019730]; bone morphogenesis [GO:0060349]; defense response to Gram-negative bacterium [GO:0050829]; defense response to Gram-positive bacterium [GO:005…	cell surface [GO:0009986]; cytoplasm [GO:0005737]; early endosome [GO:0005769]; extracellular exosome [GO:0070062]; extracellular region [GO:0005576]; extracellular space [GO:0005615]; nucleus [GO:0005634]; phagocytic vesicle lumen [GO:0097013]; plasma membrane [GO:0005886]; protein-containing complex [GO:0032991]; recycling endosome [GO:0055037]; secretory granule [GO:0030141]; specific granule …	cysteine-type endopeptidase inhibitor activity [GO:0004869]; DNA binding [GO:0003677]; heparin binding [GO:0008201]; iron ion binding [GO:0005506]; lipopolysaccharide binding [GO:0001530]; protein serine/threonine kinase activator activity [GO:0043539]; serine-type endopeptidase activity [GO:0004252]	SUBCELLULAR LOCATION: [Isoform 1]: Secreted. Cytoplasmic granule. Note=Secreted into most exocrine fluids by various endothelial cells. Stored in the secondary granules of neutrophils.; SUBCELLULAR LOCATION: [Isoform DeltaLf]: Cytoplasm. Nucleus. Note=Mainly localized in the cytoplasm.	GO:0001503; GO:0001530; GO:0001817; GO:0001895; GO:0002227; GO:0003677; GO:0004252; GO:0004869; GO:0005506; GO:0005576; GO:0005615; GO:0005634; GO:0005737; GO:0005769; GO:0005886; GO:0006826; GO:0006959; GO:0008201; GO:0009986; GO:0019730; GO:0019731; GO:0019732; GO:0030141; GO:0031640; GO:0031665; GO:0032680; GO:0032780; GO:0032991; GO:0033214; GO:0033690; GO:0034145; GO:0035580; GO:0042581; GO:…
PLD1	MUC5B	3|0	0.5	MUC5B_HUMAN	Mucin-5B (MUC-5B) (Cervical mucin) (High molecular weight salivary mucin MG1) (Mucin-5 subtype B, tracheobronchial) (Sublingual gland mucin)	MUC5B MUC5	FUNCTION: Gel-forming mucin that is thought to contribute to the lubricating and viscoelastic properties of whole saliva and cervical mucus.		extracellular exosome [GO:0070062]; extracellular matrix [GO:0031012]; extracellular space [GO:0005615]; Golgi lumen [GO:0005796]; intracellular membrane-bounded organelle [GO:0043231]; plasma membrane [GO:0005886]	O-glycan processing [GO:0016266]; stimulatory C-type lectin receptor signaling pathway [GO:0002223]	extracellular exosome [GO:0070062]; extracellular matrix [GO:0031012]; extracellular space [GO:0005615]; Golgi lumen [GO:0005796]; intracellular membrane-bounded organelle [GO:0043231]; plasma membrane [GO:0005886]; O-glycan processing [GO:0016266]; stimulatory C-type lectin receptor signaling pathway [GO:0002223]		SUBCELLULAR LOCATION: Secreted.	GO:0002223; GO:0005615; GO:0005796; GO:0005886; GO:0016266; GO:0031012; GO:0043231; GO:0070062
PLD1	PCCA	10|0	0.5	PCCA_HUMAN	Propionyl-CoA carboxylase alpha chain, mitochondrial (PCCase subunit alpha) (EC 6.4.1.3) (Propanoyl-CoA:carbon dioxide ligase subunit alpha)	PCCA	FUNCTION: This is one of the 2 subunits of the biotin-dependent propionyl-CoA carboxylase (PCC), a mitochondrial enzyme involved in the catabolism of odd chain fatty acids, branched-chain amino acids isoleucine, threonine, methionine, and valine and other metabolites (PubMed:8434582, PubMed:6765947). Propionyl-CoA carboxylase catalyzes the carboxylation of propionyl-CoA/propanoyl-CoA to D-methylm…	PATHWAY: Metabolic intermediate metabolism; propanoyl-CoA degradation; succinyl-CoA from propanoyl-CoA: step 1/3. {ECO:0000269|PubMed:6765947, ECO:0000269|PubMed:8434582}.	cytosol [GO:0005829]; mitochondrial matrix [GO:0005759]; mitochondrion [GO:0005739]	biotin metabolic process [GO:0006768]; short-chain fatty acid catabolic process [GO:0019626]	cytosol [GO:0005829]; mitochondrial matrix [GO:0005759]; mitochondrion [GO:0005739]; ATP binding [GO:0005524]; biotin binding [GO:0009374]; CoA carboxylase activity [GO:0016421]; enzyme binding [GO:0019899]; metal ion binding [GO:0046872]; propionyl-CoA carboxylase activity [GO:0004658]; biotin metabolic process [GO:0006768]; short-chain fatty acid catabolic process [GO:0019626]	ATP binding [GO:0005524]; biotin binding [GO:0009374]; CoA carboxylase activity [GO:0016421]; enzyme binding [GO:0019899]; metal ion binding [GO:0046872]; propionyl-CoA carboxylase activity [GO:0004658]	SUBCELLULAR LOCATION: Mitochondrion matrix {ECO:0000269|PubMed:10101253, ECO:0000269|PubMed:16023992}.	GO:0004658; GO:0005524; GO:0005739; GO:0005759; GO:0005829; GO:0006768; GO:0009374; GO:0016421; GO:0019626; GO:0019899; GO:0046872
PLD1	PPP6R1	5|0	0.5	PP6R1_HUMAN	Serine/threonine-protein phosphatase 6 regulatory subunit 1 (SAPS domain family member 1)	PPP6R1 KIAA1115 PP6R1 SAPS1	FUNCTION: Regulatory subunit of protein phosphatase 6 (PP6). May function as a scaffolding PP6 subunit. Involved in the PP6-mediated dephosphorylation of NFKBIE opposing its degradation in response to TNF-alpha. {ECO:0000269|PubMed:16769727}.		cytosol [GO:0005829]; nucleus [GO:0005634]	COPII vesicle coating [GO:0048208]; regulation of phosphoprotein phosphatase activity [GO:0043666]	cytosol [GO:0005829]; nucleus [GO:0005634]; protein phosphatase binding [GO:0019903]; protein phosphatase regulator activity [GO:0019888]; small GTPase binding [GO:0031267]; COPII vesicle coating [GO:0048208]; regulation of phosphoprotein phosphatase activity [GO:0043666]	protein phosphatase binding [GO:0019903]; protein phosphatase regulator activity [GO:0019888]; small GTPase binding [GO:0031267]	SUBCELLULAR LOCATION: Cytoplasm {ECO:0000269|PubMed:16769727, ECO:0000269|PubMed:18186651}.	GO:0005634; GO:0005829; GO:0019888; GO:0019903; GO:0031267; GO:0043666; GO:0048208
PLD1	RETREG3	5|0	0.5	RETR3_HUMAN	Reticulophagy regulator 3	RETREG3 FAM134C	FUNCTION: Mediates NRF1-enhanced neurite outgrowth. {ECO:0000269|PubMed:23939472}.		integral component of membrane [GO:0016021]; protein-containing complex [GO:0032991]	positive regulation of neuron projection development [GO:0010976]; reticulophagy [GO:0061709]	integral component of membrane [GO:0016021]; protein-containing complex [GO:0032991]; positive regulation of neuron projection development [GO:0010976]; reticulophagy [GO:0061709]		SUBCELLULAR LOCATION: Membrane {ECO:0000305}; Multi-pass membrane protein {ECO:0000305}.	GO:0010976; GO:0016021; GO:0032991; GO:0061709
PLD1	RNPS1	3|0	0.5	RNPS1_HUMAN	RNA-binding protein with serine-rich domain 1 (SR-related protein LDC2)	RNPS1 LDC2	FUNCTION: Part of pre- and post-splicing multiprotein mRNP complexes. Auxiliary component of the splicing-dependent multiprotein exon junction complex (EJC) deposited at splice junction on mRNAs. The EJC is a dynamic structure consisting of core proteins and several peripheral nuclear and cytoplasmic associated factors that join the complex only transiently either during EJC assembly or during su…		ASAP complex [GO:0061574]; cytoplasm [GO:0005737]; cytosol [GO:0005829]; nuclear speck [GO:0016607]; nucleoplasm [GO:0005654]; nucleus [GO:0005634]	mRNA 3'-end processing [GO:0031124]; mRNA export from nucleus [GO:0006406]; mRNA splicing, via spliceosome [GO:0000398]; negative regulation of mRNA splicing, via spliceosome [GO:0048025]; nuclear-transcribed mRNA catabolic process, nonsense-mediated decay [GO:0000184]; positive regulation of apoptotic process [GO:0043065]; regulation of alternative mRNA splicing, via spliceosome [GO:0000381]; RN…	ASAP complex [GO:0061574]; cytoplasm [GO:0005737]; cytosol [GO:0005829]; nuclear speck [GO:0016607]; nucleoplasm [GO:0005654]; nucleus [GO:0005634]; mRNA 3'-UTR binding [GO:0003730]; RNA binding [GO:0003723]; mRNA 3'-end processing [GO:0031124]; mRNA export from nucleus [GO:0006406]; mRNA splicing, via spliceosome [GO:0000398]; negative regulation of mRNA splicing, via spliceosome [GO:0048025]; n…	mRNA 3'-UTR binding [GO:0003730]; RNA binding [GO:0003723]	SUBCELLULAR LOCATION: Nucleus. Nucleus speckle. Cytoplasm. Note=Nucleocytoplasmic shuttling protein. Colocalizes with the core EJC, ALYREF/THOC4, NXF1 and UAP56 in the nucleus and nuclear speckles.	GO:0000184; GO:0000381; GO:0000398; GO:0003723; GO:0003730; GO:0005634; GO:0005654; GO:0005737; GO:0005829; GO:0006351; GO:0006405; GO:0006406; GO:0008380; GO:0016607; GO:0031124; GO:0043065; GO:0048025; GO:0061574
PLD1	SRRM2	3|0	0.5	SRRM2_HUMAN	Serine/arginine repetitive matrix protein 2 (300 kDa nuclear matrix antigen) (Serine/arginine-rich splicing factor-related nuclear matrix protein of 300 kDa) (SR-related nuclear matrix protein of 300 kDa) (Ser/Arg-related nuclear matrix protein of 300 kDa) (Splicing coactivator subunit SRm300) (Tax-responsive enhancer element-binding protein 803) (TaxREB803)	SRRM2 KIAA0324 SRL300 SRM300 HSPC075	FUNCTION: Required for pre-mRNA splicing as component of the spliceosome. {ECO:0000269|PubMed:19854871, ECO:0000269|PubMed:28076346, ECO:0000269|PubMed:28502770, ECO:0000269|PubMed:29301961, ECO:0000269|PubMed:29360106, ECO:0000269|PubMed:29361316, ECO:0000269|PubMed:30705154, ECO:0000269|PubMed:9531537}.		Cajal body [GO:0015030]; catalytic step 2 spliceosome [GO:0071013]; nuclear speck [GO:0016607]; nucleoplasm [GO:0005654]; nucleus [GO:0005634]; U2-type catalytic step 2 spliceosome [GO:0071007]; U2-type precatalytic spliceosome [GO:0071005]	mRNA splicing, via spliceosome [GO:0000398]	Cajal body [GO:0015030]; catalytic step 2 spliceosome [GO:0071013]; nuclear speck [GO:0016607]; nucleoplasm [GO:0005654]; nucleus [GO:0005634]; U2-type catalytic step 2 spliceosome [GO:0071007]; U2-type precatalytic spliceosome [GO:0071005]; C2H2 zinc finger domain binding [GO:0070742]; mRNA binding [GO:0003729]; protein N-terminus binding [GO:0047485]; RNA binding [GO:0003723]; mRNA splicing, vi…	C2H2 zinc finger domain binding [GO:0070742]; mRNA binding [GO:0003729]; protein N-terminus binding [GO:0047485]; RNA binding [GO:0003723]	SUBCELLULAR LOCATION: Nucleus {ECO:0000269|PubMed:28076346, ECO:0000269|PubMed:28502770, ECO:0000269|PubMed:29301961, ECO:0000269|PubMed:29360106, ECO:0000269|PubMed:29361316, ECO:0000269|PubMed:30705154}. Nucleus speckle {ECO:0000269|PubMed:9531537}.	GO:0000398; GO:0003723; GO:0003729; GO:0005634; GO:0005654; GO:0015030; GO:0016607; GO:0047485; GO:0070742; GO:0071005; GO:0071007; GO:0071013
PLD1	ZRANB2	10|0	0.5	ZRAB2_HUMAN	Zinc finger Ran-binding domain-containing protein 2 (Zinc finger protein 265) (Zinc finger, splicing)	ZRANB2 ZIS ZNF265	FUNCTION: Splice factor required for alternative splicing of TRA2B/SFRS10 transcripts. May interfere with constitutive 5'-splice site selection. {ECO:0000269|PubMed:11448987}.		nucleoplasm [GO:0005654]	mRNA processing [GO:0006397]; RNA splicing [GO:0008380]	nucleoplasm [GO:0005654]; lipopolysaccharide binding [GO:0001530]; metal ion binding [GO:0046872]; RNA binding [GO:0003723]; mRNA processing [GO:0006397]; RNA splicing [GO:0008380]	lipopolysaccharide binding [GO:0001530]; metal ion binding [GO:0046872]; RNA binding [GO:0003723]	SUBCELLULAR LOCATION: Nucleus {ECO:0000269|PubMed:11448987}.	GO:0001530; GO:0003723; GO:0005654; GO:0006397; GO:0008380; GO:0046872
PLD1	ARIH1	2|0	0.49	ARI1_HUMAN	E3 ubiquitin-protein ligase ARIH1 (EC 2.3.2.31) (H7-AP2) (HHARI) (Monocyte protein 6) (MOP-6) (Protein ariadne-1 homolog) (ARI-1) (UbcH7-binding protein) (UbcM4-interacting protein) (Ubiquitin-conjugating enzyme E2-binding protein 1)	ARIH1 ARI MOP6 UBCH7BP HUSSY-27	FUNCTION: E3 ubiquitin-protein ligase, which catalyzes ubiquitination of target proteins together with ubiquitin-conjugating enzyme E2 UBE2L3 (PubMed:15236971, PubMed:21532592, PubMed:24076655, PubMed:27565346, PubMed:23707686). Acts as an atypical E3 ubiquitin-protein ligase by working together with cullin-RING ubiquitin ligase (CRL) complexes and initiating ubiquitination of CRL substrates: ass…	PATHWAY: Protein modification; protein ubiquitination.	Cajal body [GO:0015030]; cytoplasm [GO:0005737]; cytosol [GO:0005829]; Lewy body [GO:0097413]; nuclear body [GO:0016604]; nucleus [GO:0005634]; ubiquitin ligase complex [GO:0000151]	positive regulation of proteasomal ubiquitin-dependent protein catabolic process [GO:0032436]; protein polyubiquitination [GO:0000209]; protein ubiquitination [GO:0016567]; ubiquitin-dependent protein catabolic process [GO:0006511]	Cajal body [GO:0015030]; cytoplasm [GO:0005737]; cytosol [GO:0005829]; Lewy body [GO:0097413]; nuclear body [GO:0016604]; nucleus [GO:0005634]; ubiquitin ligase complex [GO:0000151]; ubiquitin conjugating enzyme binding [GO:0031624]; ubiquitin protein ligase activity [GO:0061630]; ubiquitin protein ligase binding [GO:0031625]; ubiquitin-like protein transferase activity [GO:0019787]; ubiquitin-pr…	ubiquitin conjugating enzyme binding [GO:0031624]; ubiquitin-like protein transferase activity [GO:0019787]; ubiquitin protein ligase activity [GO:0061630]; ubiquitin protein ligase binding [GO:0031625]; ubiquitin-protein transferase activity [GO:0004842]; zinc ion binding [GO:0008270]	SUBCELLULAR LOCATION: Cytoplasm {ECO:0000269|PubMed:11278816, ECO:0000269|PubMed:21590270, ECO:0000269|PubMed:23059369}. Nucleus {ECO:0000269|PubMed:23059369}. Nucleus, Cajal body {ECO:0000269|PubMed:23059369}. Note=Mainly cytoplasmic (PubMed:11278816). Present in Lewy body (PubMed:21590270). {ECO:0000269|PubMed:11278816, ECO:0000269|PubMed:21590270}.	GO:0000151; GO:0000209; GO:0004842; GO:0005634; GO:0005737; GO:0005829; GO:0006511; GO:0008270; GO:0015030; GO:0016567; GO:0016604; GO:0019787; GO:0031624; GO:0031625; GO:0032436; GO:0061630; GO:0097413
PLD1	AZGP1	12|0	0.49	ZA2G_HUMAN	Zinc-alpha-2-glycoprotein (Zn-alpha-2-GP) (Zn-alpha-2-glycoprotein)	AZGP1 ZAG ZNGP1	FUNCTION: Stimulates lipid degradation in adipocytes and causes the extensive fat losses associated with some advanced cancers. May bind polyunsaturated fatty acids.		collagen-containing extracellular matrix [GO:0062023]; external side of plasma membrane [GO:0009897]; extracellular exosome [GO:0070062]; extracellular region [GO:0005576]; extracellular space [GO:0005615]; nucleus [GO:0005634]	antigen processing and presentation of endogenous peptide antigen via MHC class Ib [GO:0002476]; cell adhesion [GO:0007155]; detection of chemical stimulus involved in sensory perception of bitter taste [GO:0001580]; negative regulation of cell population proliferation [GO:0008285]; retina homeostasis [GO:0001895]; transmembrane transport [GO:0055085]	collagen-containing extracellular matrix [GO:0062023]; external side of plasma membrane [GO:0009897]; extracellular exosome [GO:0070062]; extracellular region [GO:0005576]; extracellular space [GO:0005615]; nucleus [GO:0005634]; protein transmembrane transporter activity [GO:0008320]; ribonuclease activity [GO:0004540]; antigen processing and presentation of endogenous peptide antigen via MHC cla…	protein transmembrane transporter activity [GO:0008320]; ribonuclease activity [GO:0004540]	SUBCELLULAR LOCATION: Secreted.	GO:0001580; GO:0001895; GO:0002476; GO:0004540; GO:0005576; GO:0005615; GO:0005634; GO:0007155; GO:0008285; GO:0008320; GO:0009897; GO:0055085; GO:0062023; GO:0070062
PLD1	CENPB	0|2	0.49	CENPB_HUMAN	Major centromere autoantigen B (Centromere protein B) (CENP-B)	CENPB	FUNCTION: Interacts with centromeric heterochromatin in chromosomes and binds to a specific 17 bp subset of alphoid satellite DNA, called the CENP-B box (PubMed:11726497). May organize arrays of centromere satellite DNA into a higher-order structure which then directs centromere formation and kinetochore assembly in mammalian chromosomes (Probable). {ECO:0000269|PubMed:11726497, ECO:0000305}.		chromosome [GO:0005694]; chromosome, centromeric region [GO:0000775]; condensed chromosome, centromeric region [GO:0000779]; nuclear body [GO:0016604]; nucleoplasm [GO:0005654]; nucleus [GO:0005634]; pericentric heterochromatin [GO:0005721]		chromosome [GO:0005694]; chromosome, centromeric region [GO:0000775]; condensed chromosome, centromeric region [GO:0000779]; nuclear body [GO:0016604]; nucleoplasm [GO:0005654]; nucleus [GO:0005634]; pericentric heterochromatin [GO:0005721]; centromeric DNA binding [GO:0019237]; chromatin binding [GO:0003682]; DNA binding [GO:0003677]; satellite DNA binding [GO:0003696]; sequence-specific DNA bin…	centromeric DNA binding [GO:0019237]; chromatin binding [GO:0003682]; DNA binding [GO:0003677]; satellite DNA binding [GO:0003696]; sequence-specific DNA binding [GO:0043565]	SUBCELLULAR LOCATION: Nucleus {ECO:0000255|PROSITE-ProRule:PRU00320, ECO:0000255|PROSITE-ProRule:PRU00583, ECO:0000269|PubMed:18072184}. Chromosome, centromere {ECO:0000269|PubMed:18072184}.	GO:0000775; GO:0000779; GO:0003677; GO:0003682; GO:0003696; GO:0005634; GO:0005654; GO:0005694; GO:0005721; GO:0016604; GO:0019237; GO:0043565
PLD1	PCCB	7|1	0.49	PCCB_HUMAN	Propionyl-CoA carboxylase beta chain, mitochondrial (PCCase subunit beta) (EC 6.4.1.3) (Propanoyl-CoA:carbon dioxide ligase subunit beta)	PCCB	FUNCTION: This is one of the 2 subunits of the biotin-dependent propionyl-CoA carboxylase (PCC), a mitochondrial enzyme involved in the catabolism of odd chain fatty acids, branched-chain amino acids isoleucine, threonine, methionine, and valine and other metabolites (PubMed:6765947, PubMed:15890657). Propionyl-CoA carboxylase catalyzes the carboxylation of propionyl-CoA/propanoyl-CoA to D-methyl…	PATHWAY: Metabolic intermediate metabolism; propanoyl-CoA degradation; succinyl-CoA from propanoyl-CoA: step 1/3. {ECO:0000269|PubMed:15890657, ECO:0000269|PubMed:6765947}.	cytosol [GO:0005829]; mitochondrial matrix [GO:0005759]; mitochondrion [GO:0005739]	biotin metabolic process [GO:0006768]; short-chain fatty acid catabolic process [GO:0019626]	cytosol [GO:0005829]; mitochondrial matrix [GO:0005759]; mitochondrion [GO:0005739]; ATP binding [GO:0005524]; propionyl-CoA carboxylase activity [GO:0004658]; biotin metabolic process [GO:0006768]; short-chain fatty acid catabolic process [GO:0019626]	ATP binding [GO:0005524]; propionyl-CoA carboxylase activity [GO:0004658]	SUBCELLULAR LOCATION: Mitochondrion matrix {ECO:0000305|PubMed:16023992}.	GO:0004658; GO:0005524; GO:0005739; GO:0005759; GO:0005829; GO:0006768; GO:0019626
PLD1	TCOF1	0|2	0.49	TCOF_HUMAN	Treacle protein (Treacher Collins syndrome protein)	TCOF1	FUNCTION: Nucleolar protein that acts as a regulator of RNA polymerase I by connecting RNA polymerase I with enzymes responsible for ribosomal processing and modification (PubMed:12777385, PubMed:26399832). Required for neural crest specification: following monoubiquitination by the BCR(KBTBD8) complex, associates with NOLC1 and acts as a platform to connect RNA polymerase I with enzymes responsi…		cytosol [GO:0005829]; fibrillar center [GO:0001650]; nucleolus [GO:0005730]; nucleoplasm [GO:0005654]	neural crest cell development [GO:0014032]; neural crest formation [GO:0014029]; nucleolar large rRNA transcription by RNA polymerase I [GO:0042790]; regulation of translation [GO:0006417]; skeletal system development [GO:0001501]	cytosol [GO:0005829]; fibrillar center [GO:0001650]; nucleolus [GO:0005730]; nucleoplasm [GO:0005654]; protein heterodimerization activity [GO:0046982]; protein-macromolecule adaptor activity [GO:0030674]; RNA binding [GO:0003723]; scaffold protein binding [GO:0097110]; transporter activity [GO:0005215]; neural crest cell development [GO:0014032]; neural crest formation [GO:0014029]; nucleolar la…	protein heterodimerization activity [GO:0046982]; protein-macromolecule adaptor activity [GO:0030674]; RNA binding [GO:0003723]; scaffold protein binding [GO:0097110]; transporter activity [GO:0005215]	SUBCELLULAR LOCATION: Nucleus, nucleolus {ECO:0000269|PubMed:12777385}.	GO:0001501; GO:0001650; GO:0003723; GO:0005215; GO:0005654; GO:0005730; GO:0005829; GO:0006417; GO:0014029; GO:0014032; GO:0030674; GO:0042790; GO:0046982; GO:0097110
PLD1	AP3M2	2|0	0.47	AP3M2_HUMAN	AP-3 complex subunit mu-2 (Adaptor-related protein complex 3 subunit mu-2) (Clathrin assembly protein assembly protein complex 3 mu-2 medium chain) (Clathrin coat assembly protein AP47 homolog 2) (Clathrin coat-associated protein AP47 homolog 2) (Golgi adaptor AP-1 47 kDa protein homolog 2) (HA1 47 kDa subunit homolog 2) (Mu3B-adaptin) (P47B)	AP3M2	FUNCTION: Part of the AP-3 complex, an adaptor-related complex which is not clathrin-associated. The complex is associated with the Golgi region as well as more peripheral structures. It facilitates the budding of vesicles from the Golgi membrane and may be directly involved in trafficking to lysosomes. In concert with the BLOC-1 complex, AP-3 is required to target cargos into vesicles assembled …		AP-type membrane coat adaptor complex [GO:0030119]; axon cytoplasm [GO:1904115]; clathrin adaptor complex [GO:0030131]; cytoplasmic vesicle [GO:0031410]; cytoplasmic vesicle membrane [GO:0030659]; Golgi apparatus [GO:0005794]; intracellular membrane-bounded organelle [GO:0043231]	anterograde axonal transport [GO:0008089]; anterograde synaptic vesicle transport [GO:0048490]; endocytosis [GO:0006897]; intracellular protein transport [GO:0006886]; vesicle-mediated transport [GO:0016192]	AP-type membrane coat adaptor complex [GO:0030119]; axon cytoplasm [GO:1904115]; clathrin adaptor complex [GO:0030131]; cytoplasmic vesicle [GO:0031410]; cytoplasmic vesicle membrane [GO:0030659]; Golgi apparatus [GO:0005794]; intracellular membrane-bounded organelle [GO:0043231]; anterograde axonal transport [GO:0008089]; anterograde synaptic vesicle transport [GO:0048490]; endocytosis [GO:00068…		SUBCELLULAR LOCATION: Golgi apparatus. Cytoplasmic vesicle membrane {ECO:0000250}; Peripheral membrane protein {ECO:0000250}; Cytoplasmic side {ECO:0000250}. Note=Component of the coat surrounding the cytoplasmic face of coated vesicles located at the Golgi complex. {ECO:0000250}.	GO:0005794; GO:0006886; GO:0006897; GO:0008089; GO:0016192; GO:0030119; GO:0030131; GO:0030659; GO:0031410; GO:0043231; GO:0048490; GO:1904115
PLD1	DCAF5	2|0	0.47	DCAF5_HUMAN	DDB1- and CUL4-associated factor 5 (Breakpoint cluster region protein 2) (BCRP2) (WD repeat-containing protein 22)	DCAF5 BCRG2 KIAA1824 WDR22	FUNCTION: May function as a substrate receptor for CUL4-DDB1 E3 ubiquitin-protein ligase complex. {ECO:0000269|PubMed:16949367, ECO:0000269|PubMed:16964240}.	PATHWAY: Protein modification; protein ubiquitination.	Cul4-RING E3 ubiquitin ligase complex [GO:0080008]; cytoplasm [GO:0005737]; nucleoplasm [GO:0005654]	post-translational protein modification [GO:0043687]; protein ubiquitination [GO:0016567]	Cul4-RING E3 ubiquitin ligase complex [GO:0080008]; cytoplasm [GO:0005737]; nucleoplasm [GO:0005654]; post-translational protein modification [GO:0043687]; protein ubiquitination [GO:0016567]			GO:0005654; GO:0005737; GO:0016567; GO:0043687; GO:0080008
PLD1	DIEXF	2|0	0.47	DIEXF_HUMAN	Digestive organ expansion factor homolog	DIEXF C1orf107 DEF	FUNCTION: Regulates the p53 pathway to control the expansion growth of digestive organs. {ECO:0000250}.		nucleolus [GO:0005730]; nucleoplasm [GO:0005654]; small-subunit processome [GO:0032040]	maturation of SSU-rRNA from tricistronic rRNA transcript (SSU-rRNA, 5.8S rRNA, LSU-rRNA) [GO:0000462]; multicellular organism development [GO:0007275]; positive regulation of embryonic development [GO:0040019]; protein catabolic process [GO:0030163]; protein destabilization [GO:0031648]; rRNA processing [GO:0006364]	nucleolus [GO:0005730]; nucleoplasm [GO:0005654]; small-subunit processome [GO:0032040]; RNA binding [GO:0003723]; rRNA binding [GO:0019843]; U3 snoRNA binding [GO:0034511]; maturation of SSU-rRNA from tricistronic rRNA transcript (SSU-rRNA, 5.8S rRNA, LSU-rRNA) [GO:0000462]; multicellular organism development [GO:0007275]; positive regulation of embryonic development [GO:0040019]; protein catabo…	RNA binding [GO:0003723]; rRNA binding [GO:0019843]; U3 snoRNA binding [GO:0034511]	SUBCELLULAR LOCATION: Nucleus {ECO:0000250}. Nucleus, nucleolus {ECO:0000269|PubMed:22002106}.	GO:0000462; GO:0003723; GO:0005654; GO:0005730; GO:0006364; GO:0007275; GO:0019843; GO:0030163; GO:0031648; GO:0032040; GO:0034511; GO:0040019
PLD1	LGR4	2|0	0.47	LGR4_HUMAN	Leucine-rich repeat-containing G-protein coupled receptor 4 (G-protein coupled receptor 48)	LGR4 GPR48	FUNCTION: Receptor for R-spondins that potentiates the canonical Wnt signaling pathway and is involved in the formation of various organs. Upon binding to R-spondins (RSPO1, RSPO2, RSPO3 or RSPO4), associates with phosphorylated LRP6 and frizzled receptors that are activated by extracellular Wnt receptors, triggering the canonical Wnt signaling pathway to increase expression of target genes. In c…		integral component of plasma membrane [GO:0005887]; plasma membrane [GO:0005886]	activation of adenylate cyclase activity [GO:0007190]; adenylate cyclase-activating G protein-coupled receptor signaling pathway [GO:0007189]; bone mineralization [GO:0030282]; bone remodeling [GO:0046849]; canonical Wnt signaling pathway involved in metanephric kidney development [GO:0061290]; cell differentiation involved in metanephros development [GO:0072202]; circadian regulation of gene exp…	integral component of plasma membrane [GO:0005887]; plasma membrane [GO:0005886]; G protein-coupled peptide receptor activity [GO:0008528]; G protein-coupled receptor activity [GO:0004930]; protein-hormone receptor activity [GO:0016500]; transmembrane signaling receptor activity [GO:0004888]; activation of adenylate cyclase activity [GO:0007190]; adenylate cyclase-activating G protein-coupled rec…	G protein-coupled peptide receptor activity [GO:0008528]; G protein-coupled receptor activity [GO:0004930]; protein-hormone receptor activity [GO:0016500]; transmembrane signaling receptor activity [GO:0004888]	SUBCELLULAR LOCATION: Cell membrane {ECO:0000269|PubMed:21693646, ECO:0000269|PubMed:22815884}; Multi-pass membrane protein {ECO:0000269|PubMed:21693646, ECO:0000269|PubMed:22815884}.	GO:0001649; GO:0001818; GO:0001942; GO:0004888; GO:0004930; GO:0005886; GO:0005887; GO:0007189; GO:0007190; GO:0007283; GO:0008528; GO:0009755; GO:0016500; GO:0030282; GO:0030539; GO:0032922; GO:0034122; GO:0036335; GO:0045087; GO:0045892; GO:0045893; GO:0046849; GO:0048565; GO:0061290; GO:0072202; GO:0072224; GO:0072282; GO:0090190; GO:0090263; GO:0120163; GO:2001013
PLD1	MTHFR	2|0	0.47	MTHR_HUMAN	Methylenetetrahydrofolate reductase (EC 1.5.1.20)	MTHFR	FUNCTION: Catalyzes the conversion of 5,10-methylenetetrahydrofolate to 5-methyltetrahydrofolate, a co-substrate for homocysteine remethylation to methionine. {ECO:0000269|PubMed:25736335}.	PATHWAY: One-carbon metabolism; tetrahydrofolate interconversion.	cytosol [GO:0005829]; synapse [GO:0045202]	folic acid metabolic process [GO:0046655]; heterochromatin maintenance [GO:0070829]; homocysteine metabolic process [GO:0050667]; methionine biosynthetic process [GO:0009086]; methionine metabolic process [GO:0006555]; neural tube closure [GO:0001843]; regulation of histone methylation [GO:0031060]; response to amino acid [GO:0043200]; response to drug [GO:0042493]; response to folic acid [GO:005…	cytosol [GO:0005829]; synapse [GO:0045202]; FAD binding [GO:0071949]; flavin adenine dinucleotide binding [GO:0050660]; methylenetetrahydrofolate reductase (NAD(P)H) activity [GO:0004489]; methylenetetrahydrofolate reductase NADH activity [GO:0106312]; methylenetetrahydrofolate reductase NADPH activity [GO:0106313]; modified amino acid binding [GO:0072341]; NADP binding [GO:0050661]; protein-cont…	FAD binding [GO:0071949]; flavin adenine dinucleotide binding [GO:0050660]; methylenetetrahydrofolate reductase (NAD(P)H) activity [GO:0004489]; methylenetetrahydrofolate reductase NADH activity [GO:0106312]; methylenetetrahydrofolate reductase NADPH activity [GO:0106313]; modified amino acid binding [GO:0072341]; NADP binding [GO:0050661]; protein-containing complex binding [GO:0044877]		GO:0001666; GO:0001843; GO:0004489; GO:0005829; GO:0006555; GO:0009086; GO:0031060; GO:0033274; GO:0035999; GO:0042493; GO:0043200; GO:0044877; GO:0045202; GO:0046500; GO:0046655; GO:0050660; GO:0050661; GO:0050667; GO:0051593; GO:0070555; GO:0070829; GO:0071949; GO:0072341; GO:0106312; GO:0106313
PLD1	PPP1R15B	2|0	0.47	PR15B_HUMAN	Protein phosphatase 1 regulatory subunit 15B	PPP1R15B	FUNCTION: Maintains low levels of EIF2S1 phosphorylation in unstressed cells by promoting its dephosphorylation by PP1. {ECO:0000269|PubMed:26159176, ECO:0000269|PubMed:26307080}.		endoplasmic reticulum [GO:0005783]; protein phosphatase type 1 complex [GO:0000164]	ER overload response [GO:0006983]; negative regulation of endoplasmic reticulum stress-induced eIF2 alpha phosphorylation [GO:1903912]; negative regulation of PERK-mediated unfolded protein response [GO:1903898]; negative regulation of protein phosphorylation [GO:0001933]; peptidyl-serine dephosphorylation [GO:0070262]; positive regulation of phosphoprotein phosphatase activity [GO:0032516]; resp…	endoplasmic reticulum [GO:0005783]; protein phosphatase type 1 complex [GO:0000164]; protein phosphatase regulator activity [GO:0019888]; ER overload response [GO:0006983]; negative regulation of endoplasmic reticulum stress-induced eIF2 alpha phosphorylation [GO:1903912]; negative regulation of PERK-mediated unfolded protein response [GO:1903898]; negative regulation of protein phosphorylation […	protein phosphatase regulator activity [GO:0019888]		GO:0000164; GO:0001933; GO:0005783; GO:0006983; GO:0019888; GO:0032516; GO:0034976; GO:0042542; GO:0070262; GO:1903898; GO:1903912
PLD1	Q2TUW9	2|0	0.47
PLD1	RPS4Y2	2|0	0.47	RS4Y2_HUMAN	40S ribosomal protein S4, Y isoform 2 (Small ribosomal subunit protein eS4)	RPS4Y2 RPS4Y2P			cytosolic small ribosomal subunit [GO:0022627]	translation [GO:0006412]	cytosolic small ribosomal subunit [GO:0022627]; RNA binding [GO:0003723]; rRNA binding [GO:0019843]; structural constituent of ribosome [GO:0003735]; translation [GO:0006412]	RNA binding [GO:0003723]; rRNA binding [GO:0019843]; structural constituent of ribosome [GO:0003735]		GO:0003723; GO:0003735; GO:0006412; GO:0019843; GO:0022627
PLD1	SIDT2	2|1	0.47	SIDT2_HUMAN	SID1 transmembrane family member 2	SIDT2 CGI-40 PSEC0072 UNQ685/PRO1325	FUNCTION: Mediates the translocation of RNA and DNA across the lysosomal membrane during RNA and DNA autophagy (RDA), a process in which RNA or DNA is directly imported into lysosomes in an ATP-dependent manner, and degraded (PubMed:27046251, PubMed:27846365). Involved in the uptake of single-stranded oligonucleotides by living cells, a process called gymnosis (PubMed:28277980). In vitro, mediate…		integral component of membrane [GO:0016021]; lysosomal membrane [GO:0005765]; lysosome [GO:0005764]; plasma membrane [GO:0005886]	RNA catabolic process [GO:0006401]; RNA transport [GO:0050658]	integral component of membrane [GO:0016021]; lysosomal membrane [GO:0005765]; lysosome [GO:0005764]; plasma membrane [GO:0005886]; AP-1 adaptor complex binding [GO:0035650]; AP-2 adaptor complex binding [GO:0035612]; DNA binding [GO:0003677]; double-stranded RNA binding [GO:0003725]; nucleic acid transmembrane transporter activity [GO:0051032]; RNA transmembrane transporter activity [GO:0051033];…	AP-1 adaptor complex binding [GO:0035650]; AP-2 adaptor complex binding [GO:0035612]; DNA binding [GO:0003677]; double-stranded RNA binding [GO:0003725]; nucleic acid transmembrane transporter activity [GO:0051032]; RNA transmembrane transporter activity [GO:0051033]	SUBCELLULAR LOCATION: Lysosome membrane {ECO:0000269|PubMed:17897319, ECO:0000269|PubMed:28277980}; Multi-pass membrane protein {ECO:0000269|PubMed:17897319}. Cell membrane {ECO:0000269|PubMed:28277980}. Note=Mainly localizes to lysosomes and only partly to the plasma membrane (PubMed:28277980). Lysosomal localization is required for SIDT2-mediated intracellular degradation of endogenous RNA (By …	GO:0003677; GO:0003725; GO:0005764; GO:0005765; GO:0005886; GO:0006401; GO:0016021; GO:0035612; GO:0035650; GO:0050658; GO:0051032; GO:0051033
PLD1	TCN1	2|0	0.47	TCO1_HUMAN	Transcobalamin-1 (TC-1) (Haptocorrin) (HC) (Protein R) (Transcobalamin I) (TC I) (TCI)	TCN1 TC1	FUNCTION: Binds vitamin B12 with femtomolar affinity and protects it from the acidic environment of the stomach.		extracellular region [GO:0005576]; extracellular space [GO:0005615]; specific granule lumen [GO:0035580]; tertiary granule lumen [GO:1904724]	cobalamin metabolic process [GO:0009235]; cobalamin transport [GO:0015889]; cobalt ion transport [GO:0006824]; neutrophil degranulation [GO:0043312]	extracellular region [GO:0005576]; extracellular space [GO:0005615]; specific granule lumen [GO:0035580]; tertiary granule lumen [GO:1904724]; cobalamin binding [GO:0031419]; cobalamin metabolic process [GO:0009235]; cobalamin transport [GO:0015889]; cobalt ion transport [GO:0006824]; neutrophil degranulation [GO:0043312]	cobalamin binding [GO:0031419]	SUBCELLULAR LOCATION: Secreted.	GO:0005576; GO:0005615; GO:0006824; GO:0009235; GO:0015889; GO:0031419; GO:0035580; GO:0043312; GO:1904724
PLD1	USP34	0|2	0.47	UBP34_HUMAN	Ubiquitin carboxyl-terminal hydrolase 34 (EC 3.4.19.12) (Deubiquitinating enzyme 34) (Ubiquitin thioesterase 34) (Ubiquitin-specific-processing protease 34)	USP34 KIAA0570 KIAA0729	FUNCTION: Ubiquitin hydrolase that can remove conjugated ubiquitin from AXIN1 and AXIN2, thereby acting as a regulator of Wnt signaling pathway. Acts as an activator of the Wnt signaling pathway downstream of the beta-catenin destruction complex by deubiquitinating and stabilizing AXIN1 and AXIN2, leading to promote nuclear accumulation of AXIN1 and AXIN2 and positively regulate beta-catenin (CTN…		cytosol [GO:0005829]; nucleus [GO:0005634]	positive regulation of canonical Wnt signaling pathway [GO:0090263]; protein deubiquitination [GO:0016579]; protein K48-linked deubiquitination [GO:0071108]; ubiquitin-dependent protein catabolic process [GO:0006511]; Wnt signaling pathway [GO:0016055]	cytosol [GO:0005829]; nucleus [GO:0005634]; cysteine-type endopeptidase activity [GO:0004197]; thiol-dependent ubiquitin-specific protease activity [GO:0004843]; positive regulation of canonical Wnt signaling pathway [GO:0090263]; protein deubiquitination [GO:0016579]; protein K48-linked deubiquitination [GO:0071108]; ubiquitin-dependent protein catabolic process [GO:0006511]; Wnt signaling pathw…	cysteine-type endopeptidase activity [GO:0004197]; thiol-dependent ubiquitin-specific protease activity [GO:0004843]		GO:0004197; GO:0004843; GO:0005634; GO:0005829; GO:0006511; GO:0016055; GO:0016579; GO:0071108; GO:0090263
PLD1	ZG16B	4|0	0.45	ZG16B_HUMAN	Zymogen granule protein 16 homolog B	ZG16B UNQ773/PRO1567			extracellular exosome [GO:0070062]; extracellular space [GO:0005615]	retina homeostasis [GO:0001895]	extracellular exosome [GO:0070062]; extracellular space [GO:0005615]; carbohydrate binding [GO:0030246]; retina homeostasis [GO:0001895]	carbohydrate binding [GO:0030246]	SUBCELLULAR LOCATION: Secreted {ECO:0000305}.	GO:0001895; GO:0005615; GO:0030246; GO:0070062
PLD1	PLD2	5|0	0.43	PLD2_HUMAN	Phospholipase D2 (PLD 2) (hPLD2) (EC 3.1.4.4) (Choline phosphatase 2) (PLD1C) (Phosphatidylcholine-hydrolyzing phospholipase D2)	PLD2	FUNCTION: Function as phospholipase selective for phosphatidylcholine (PubMed:9582313). May have a role in signal-induced cytoskeletal regulation and/or endocytosis (By similarity). {ECO:0000250|UniProtKB:P97813, ECO:0000269|PubMed:9582313}.		endoplasmic reticulum membrane [GO:0005789]; plasma membrane [GO:0005886]; presynapse [GO:0098793]	cell motility [GO:0048870]; cytoskeleton organization [GO:0007010]; Fc-gamma receptor signaling pathway involved in phagocytosis [GO:0038096]; inositol lipid-mediated signaling [GO:0048017]; lipid catabolic process [GO:0016042]; phosphatidic acid biosynthetic process [GO:0006654]; small GTPase mediated signal transduction [GO:0007264]; synaptic vesicle recycling [GO:0036465]	endoplasmic reticulum membrane [GO:0005789]; plasma membrane [GO:0005886]; presynapse [GO:0098793]; N-acylphosphatidylethanolamine-specific phospholipase D activity [GO:0070290]; phosphatidylinositol binding [GO:0035091]; phospholipase D activity [GO:0004630]; cell motility [GO:0048870]; cytoskeleton organization [GO:0007010]; Fc-gamma receptor signaling pathway involved in phagocytosis [GO:00380…	N-acylphosphatidylethanolamine-specific phospholipase D activity [GO:0070290]; phosphatidylinositol binding [GO:0035091]; phospholipase D activity [GO:0004630]	SUBCELLULAR LOCATION: Cell membrane {ECO:0000250|UniProtKB:P97813}; Lipid-anchor {ECO:0000250|UniProtKB:P97813}.	GO:0004630; GO:0005789; GO:0005886; GO:0006654; GO:0007010; GO:0007264; GO:0016042; GO:0035091; GO:0036465; GO:0038096; GO:0048017; GO:0048870; GO:0070290; GO:0098793
PLD1	CAT	6|0	0.42	CATA_HUMAN	Catalase (EC 1.11.1.6)	CAT	FUNCTION: Occurs in almost all aerobically respiring organisms and serves to protect cells from the toxic effects of hydrogen peroxide. Promotes growth of cells including T-cells, B-cells, myeloid leukemia cells, melanoma cells, mastocytoma cells and normal and transformed fibroblast cells. {ECO:0000269|PubMed:7882369}.		cytoplasm [GO:0005737]; cytosol [GO:0005829]; endoplasmic reticulum [GO:0005783]; extracellular exosome [GO:0070062]; extracellular region [GO:0005576]; ficolin-1-rich granule lumen [GO:1904813]; focal adhesion [GO:0005925]; Golgi apparatus [GO:0005794]; intracellular membrane-bounded organelle [GO:0043231]; lysosome [GO:0005764]; membrane [GO:0016020]; mitochondrial intermembrane space [GO:00057…	aerobic respiration [GO:0009060]; aging [GO:0007568]; cellular response to growth factor stimulus [GO:0071363]; cellular response to oxidative stress [GO:0034599]; cholesterol metabolic process [GO:0008203]; hemoglobin metabolic process [GO:0020027]; hydrogen peroxide catabolic process [GO:0042744]; negative regulation of apoptotic process [GO:0043066]; negative regulation of NF-kappaB transcript…	cytoplasm [GO:0005737]; cytosol [GO:0005829]; endoplasmic reticulum [GO:0005783]; extracellular exosome [GO:0070062]; extracellular region [GO:0005576]; ficolin-1-rich granule lumen [GO:1904813]; focal adhesion [GO:0005925]; Golgi apparatus [GO:0005794]; intracellular membrane-bounded organelle [GO:0043231]; lysosome [GO:0005764]; membrane [GO:0016020]; mitochondrial intermembrane space [GO:00057…	aminoacylase activity [GO:0004046]; antioxidant activity [GO:0016209]; catalase activity [GO:0004096]; enzyme binding [GO:0019899]; heme binding [GO:0020037]; identical protein binding [GO:0042802]; metal ion binding [GO:0046872]; NADP binding [GO:0050661]; oxidoreductase activity, acting on peroxide as acceptor [GO:0016684]; peroxisome targeting sequence binding [GO:0000268]; protein homodimeriz…	SUBCELLULAR LOCATION: Peroxisome.	GO:0000268; GO:0000302; GO:0001649; GO:0001657; GO:0001666; GO:0004046; GO:0004096; GO:0005576; GO:0005737; GO:0005739; GO:0005758; GO:0005764; GO:0005777; GO:0005778; GO:0005782; GO:0005783; GO:0005794; GO:0005829; GO:0005886; GO:0005925; GO:0006641; GO:0007568; GO:0008104; GO:0008203; GO:0009060; GO:0009642; GO:0009650; GO:0010193; GO:0010288; GO:0014068; GO:0014823; GO:0014854; GO:0016020; GO:…
PLD1	DCAF16	2|1	0.39	DCA16_HUMAN	DDB1- and CUL4-associated factor 16	DCAF16 C4orf30	FUNCTION: Functions as a substrate recognition component for CUL4-DDB1 E3 ubiquitin-protein ligase complex, which mediates ubiquitination and proteasome-dependent degradation of nuclear proteins. {ECO:0000269|PubMed:16949367, ECO:0000269|PubMed:31209349}.	PATHWAY: Protein modification; protein ubiquitination.	Cul4-RING E3 ubiquitin ligase complex [GO:0080008]; nucleoplasm [GO:0005654]	post-translational protein modification [GO:0043687]; protein ubiquitination [GO:0016567]	Cul4-RING E3 ubiquitin ligase complex [GO:0080008]; nucleoplasm [GO:0005654]; post-translational protein modification [GO:0043687]; protein ubiquitination [GO:0016567]		SUBCELLULAR LOCATION: Nucleus {ECO:0000269|PubMed:31209349}.	GO:0005654; GO:0016567; GO:0043687; GO:0080008
PLD1	EIF2B4	2|1	0.39	EI2BD_HUMAN	Translation initiation factor eIF-2B subunit delta (eIF-2B GDP-GTP exchange factor subunit delta)	EIF2B4 EIF2BD	FUNCTION: Catalyzes the exchange of eukaryotic initiation factor 2-bound GDP for GTP.		cytoplasm [GO:0005737]; cytosol [GO:0005829]; eukaryotic translation initiation factor 2B complex [GO:0005851]	myelination [GO:0042552]; oligodendrocyte development [GO:0014003]; ovarian follicle development [GO:0001541]; regulation of catalytic activity [GO:0050790]; regulation of translation [GO:0006417]; response to glucose [GO:0009749]; response to heat [GO:0009408]; response to peptide hormone [GO:0043434]; T cell receptor signaling pathway [GO:0050852]; translational initiation [GO:0006413]	cytoplasm [GO:0005737]; cytosol [GO:0005829]; eukaryotic translation initiation factor 2B complex [GO:0005851]; translation initiation factor activity [GO:0003743]; translation initiation factor binding [GO:0031369]; myelination [GO:0042552]; oligodendrocyte development [GO:0014003]; ovarian follicle development [GO:0001541]; regulation of catalytic activity [GO:0050790]; regulation of translatio…	translation initiation factor activity [GO:0003743]; translation initiation factor binding [GO:0031369]		GO:0001541; GO:0003743; GO:0005737; GO:0005829; GO:0005851; GO:0006413; GO:0006417; GO:0009408; GO:0009749; GO:0014003; GO:0031369; GO:0042552; GO:0043434; GO:0050790; GO:0050852
PLD1	IGLC1	2|0	0.39	IGLC1_HUMAN	Immunoglobulin lambda constant 1 (Ig lambda chain C region MGC) (Ig lambda-1 chain C region)	IGLC1	FUNCTION: Constant region of immunoglobulin light chains. Immunoglobulins, also known as antibodies, are membrane-bound or secreted glycoproteins produced by B lymphocytes. In the recognition phase of humoral immunity, the membrane-bound immunoglobulins serve as receptors which, upon binding of a specific antigen, trigger the clonal expansion and differentiation of B lymphocytes into immunoglobul…		blood microparticle [GO:0072562]; external side of plasma membrane [GO:0009897]; extracellular exosome [GO:0070062]; extracellular region [GO:0005576]; extracellular space [GO:0005615]; immunoglobulin complex, circulating [GO:0042571]; plasma membrane [GO:0005886]	B cell receptor signaling pathway [GO:0050853]; complement activation [GO:0006956]; complement activation, classical pathway [GO:0006958]; defense response to bacterium [GO:0042742]; Fc-epsilon receptor signaling pathway [GO:0038095]; Fc-gamma receptor signaling pathway involved in phagocytosis [GO:0038096]; immune response [GO:0006955]; innate immune response [GO:0045087]; leukocyte migration [G…	blood microparticle [GO:0072562]; external side of plasma membrane [GO:0009897]; extracellular exosome [GO:0070062]; extracellular region [GO:0005576]; extracellular space [GO:0005615]; immunoglobulin complex, circulating [GO:0042571]; plasma membrane [GO:0005886]; antigen binding [GO:0003823]; immunoglobulin receptor binding [GO:0034987]; B cell receptor signaling pathway [GO:0050853]; complemen…	antigen binding [GO:0003823]; immunoglobulin receptor binding [GO:0034987]	SUBCELLULAR LOCATION: Secreted {ECO:0000303|PubMed:20176268, ECO:0000303|PubMed:22158414}. Cell membrane {ECO:0000303|PubMed:20176268, ECO:0000303|PubMed:22158414}.	GO:0002862; GO:0003823; GO:0005576; GO:0005615; GO:0005886; GO:0006898; GO:0006910; GO:0006911; GO:0006955; GO:0006956; GO:0006958; GO:0008228; GO:0009897; GO:0018149; GO:0030449; GO:0034987; GO:0038095; GO:0038096; GO:0042571; GO:0042742; GO:0045087; GO:0050776; GO:0050853; GO:0050871; GO:0050900; GO:0070062; GO:0072562
PLD1	NRDC	2|0	0.39	NRDC_HUMAN	Nardilysin (EC 3.4.24.61) (N-arginine dibasic convertase) (NRD convertase) (NRD-C) (Nardilysin convertase)	NRDC NRD1	FUNCTION: Cleaves peptide substrates on the N-terminus of arginine residues in dibasic pairs.		cell surface [GO:0009986]; cytosol [GO:0005829]; mitochondrion [GO:0005739]	negative regulation of cold-induced thermogenesis [GO:0120163]; positive regulation of membrane protein ectodomain proteolysis [GO:0051044]; regulation of endopeptidase activity [GO:0052548]	cell surface [GO:0009986]; cytosol [GO:0005829]; mitochondrion [GO:0005739]; epidermal growth factor binding [GO:0048408]; metal ion binding [GO:0046872]; metalloendopeptidase activity [GO:0004222]; negative regulation of cold-induced thermogenesis [GO:0120163]; positive regulation of membrane protein ectodomain proteolysis [GO:0051044]; regulation of endopeptidase activity [GO:0052548]	epidermal growth factor binding [GO:0048408]; metal ion binding [GO:0046872]; metalloendopeptidase activity [GO:0004222]		GO:0004222; GO:0005739; GO:0005829; GO:0009986; GO:0046872; GO:0048408; GO:0051044; GO:0052548; GO:0120163
PLD1	BPIFA1	4|0	0.38	BPIA1_HUMAN	BPI fold-containing family A member 1 (Lung-specific protein X) (Nasopharyngeal carcinoma-related protein) (Palate lung and nasal epithelium clone protein) (Secretory protein in upper respiratory tracts) (Short PLUNC1) (SPLUNC1) (Tracheal epithelium-enriched protein) (Von Ebner protein Hl)	BPIFA1 LUNX NASG PLUNC SPLUNC1 SPURT UNQ787/PRO1606	FUNCTION: Lipid-binding protein which shows high specificity for the surfactant phospholipid dipalmitoylphosphatidylcholine (DPPC) (PubMed:25223608). Plays a role in the innate immune responses of the upper airways (PubMed:23499554, PubMed:23132494). Reduces the surface tension in secretions from airway epithelia and inhibits the formation of biofilm by pathogenic Gram-negative bacteria, such as …		extracellular region [GO:0005576]; extracellular space [GO:0005615]	antibacterial humoral response [GO:0019731]; antimicrobial humoral immune response mediated by antimicrobial peptide [GO:0061844]; antimicrobial humoral response [GO:0019730]; defense response to virus [GO:0051607]; immune response in nasopharyngeal-associated lymphoid tissue [GO:0002395]; innate immune response [GO:0045087]; multicellular organismal water homeostasis [GO:0050891]; negative regul…	extracellular region [GO:0005576]; extracellular space [GO:0005615]; lipid binding [GO:0008289]; antibacterial humoral response [GO:0019731]; antimicrobial humoral immune response mediated by antimicrobial peptide [GO:0061844]; antimicrobial humoral response [GO:0019730]; defense response to virus [GO:0051607]; immune response in nasopharyngeal-associated lymphoid tissue [GO:0002395]; innate immu…	lipid binding [GO:0008289]	SUBCELLULAR LOCATION: Secreted {ECO:0000269|PubMed:11425234, ECO:0000269|PubMed:12409287, ECO:0000269|PubMed:12920053, ECO:0000269|PubMed:15158712, ECO:0000269|PubMed:23499554, ECO:0000269|PubMed:24043776, ECO:0000269|PubMed:24124190, ECO:0000269|PubMed:26559477}. Note=Apical side of airway epithelial cells. Detected in airway surface liquid, nasal mucus and sputum.	GO:0002395; GO:0005576; GO:0005615; GO:0008289; GO:0019730; GO:0019731; GO:0045087; GO:0050828; GO:0050891; GO:0051607; GO:0061844; GO:1900229; GO:1902305
PLD1	HAL	3|0	0.38	HUTH_HUMAN	Histidine ammonia-lyase (Histidase) (EC 4.3.1.3)	HAL HIS		PATHWAY: Amino-acid degradation; L-histidine degradation into L-glutamate; N-formimidoyl-L-glutamate from L-histidine: step 1/3.	cytosol [GO:0005829]	histidine catabolic process [GO:0006548]; histidine catabolic process to glutamate and formamide [GO:0019556]; histidine catabolic process to glutamate and formate [GO:0019557]	cytosol [GO:0005829]; ammonia-lyase activity [GO:0016841]; histidine ammonia-lyase activity [GO:0004397]; histidine catabolic process [GO:0006548]; histidine catabolic process to glutamate and formamide [GO:0019556]; histidine catabolic process to glutamate and formate [GO:0019557]	ammonia-lyase activity [GO:0016841]; histidine ammonia-lyase activity [GO:0004397]		GO:0004397; GO:0005829; GO:0006548; GO:0016841; GO:0019556; GO:0019557
PLD1	ARMCX3	3|2	0.37	ARMX3_HUMAN	Armadillo repeat-containing X-linked protein 3 (ARM protein lost in epithelial cancers on chromosome X 3) (Protein ALEX3)	ARMCX3 ALEX3 BM-017 UNQ2517/PRO6007	FUNCTION: Regulates mitochondrial aggregation and transport in axons in living neurons. May link mitochondria to the TRAK2-kinesin motor complex via its interaction with Miro and TRAK2. Mitochondrial distribution and dynamics is regulated through ARMCX3 protein degradation, which is promoted by PCK and negatively regulated by WNT1. Enhances the SOX10-mediated transactivation of the neuronal acety…		axon cytoplasm [GO:1904115]; cytosol [GO:0005829]; integral component of mitochondrial outer membrane [GO:0031307]; mitochondrion [GO:0005739]; nucleus [GO:0005634]	axonal transport of mitochondrion [GO:0019896]; cellular protein localization [GO:0034613]; mitochondrion organization [GO:0007005]; positive regulation of transcription by RNA polymerase II [GO:0045944]	axon cytoplasm [GO:1904115]; cytosol [GO:0005829]; integral component of mitochondrial outer membrane [GO:0031307]; mitochondrion [GO:0005739]; nucleus [GO:0005634]; axonal transport of mitochondrion [GO:0019896]; cellular protein localization [GO:0034613]; mitochondrion organization [GO:0007005]; positive regulation of transcription by RNA polymerase II [GO:0045944]		SUBCELLULAR LOCATION: Mitochondrion outer membrane {ECO:0000250|UniProtKB:Q8BHS6}; Single-pass membrane protein {ECO:0000255}. Cytoplasm {ECO:0000250|UniProtKB:Q8BHS6}. Nucleus {ECO:0000250|UniProtKB:Q8BHS6}.	GO:0005634; GO:0005739; GO:0005829; GO:0007005; GO:0019896; GO:0031307; GO:0034613; GO:0045944; GO:1904115
PLD1	ECD	4|1	0.37	ECD_HUMAN	Protein ecdysoneless homolog (Human suppressor of GCR two) (hSGT1)	ECD	FUNCTION: Regulator of p53/TP53 stability and function. Inhibits MDM2-mediated degradation of p53/TP53 possibly by cooperating in part with TXNIP (PubMed:16849563, PubMed:23880345). May be involved transcriptional regulation. In vitro has intrinsic transactivation activity enhanced by EP300. May be a transcriptional activator required for the expression of glycolytic genes (PubMed:19919181, PubMe…		cytoplasm [GO:0005737]; cytosol [GO:0005829]; nucleoplasm [GO:0005654]; nucleus [GO:0005634]	mRNA processing [GO:0006397]; positive regulation of transcription by RNA polymerase II [GO:0045944]; RNA splicing [GO:0008380]	cytoplasm [GO:0005737]; cytosol [GO:0005829]; nucleoplasm [GO:0005654]; nucleus [GO:0005634]; histone acetyltransferase binding [GO:0035035]; mRNA processing [GO:0006397]; positive regulation of transcription by RNA polymerase II [GO:0045944]; RNA splicing [GO:0008380]	histone acetyltransferase binding [GO:0035035]	SUBCELLULAR LOCATION: Cytoplasm {ECO:0000269|PubMed:16849563, ECO:0000269|PubMed:19919181, ECO:0000269|PubMed:26711270}. Nucleus {ECO:0000269|PubMed:16849563, ECO:0000269|PubMed:19919181, ECO:0000269|PubMed:26711270}. Note=Predominantly is located in the cytoplasm. {ECO:0000269|PubMed:16849563, ECO:0000269|PubMed:19919181, ECO:0000269|PubMed:26711270}.	GO:0005634; GO:0005654; GO:0005737; GO:0005829; GO:0006397; GO:0008380; GO:0035035; GO:0045944
PLD1	EIF4A2	2|0	0.33	IF4A2_HUMAN	Eukaryotic initiation factor 4A-II (eIF-4A-II) (eIF4A-II) (EC 3.6.4.13) (ATP-dependent RNA helicase eIF4A-2)	EIF4A2 DDX2B EIF4F	FUNCTION: ATP-dependent RNA helicase which is a subunit of the eIF4F complex involved in cap recognition and is required for mRNA binding to ribosome. In the current model of translation initiation, eIF4A unwinds RNA secondary structures in the 5'-UTR of mRNAs which is necessary to allow efficient binding of the small ribosomal subunit, and subsequent scanning for the initiator codon.		cytosol [GO:0005829]; eukaryotic translation initiation factor 4F complex [GO:0016281]; perinuclear region of cytoplasm [GO:0048471]	cellular response to leukemia inhibitory factor [GO:1990830]; cytoplasmic translational initiation [GO:0002183]; negative regulation of RNA-directed 5'-3' RNA polymerase activity [GO:1900260]; regulation of translational initiation [GO:0006446]; translational initiation [GO:0006413]; viral process [GO:0016032]	cytosol [GO:0005829]; eukaryotic translation initiation factor 4F complex [GO:0016281]; perinuclear region of cytoplasm [GO:0048471]; ATP binding [GO:0005524]; ATPase activity [GO:0016887]; helicase activity [GO:0004386]; RNA binding [GO:0003723]; RNA helicase activity [GO:0003724]; translation initiation factor activity [GO:0003743]; cellular response to leukemia inhibitory factor [GO:1990830]; …	ATPase activity [GO:0016887]; ATP binding [GO:0005524]; helicase activity [GO:0004386]; RNA binding [GO:0003723]; RNA helicase activity [GO:0003724]; translation initiation factor activity [GO:0003743]		GO:0002183; GO:0003723; GO:0003724; GO:0003743; GO:0004386; GO:0005524; GO:0005829; GO:0006413; GO:0006446; GO:0016032; GO:0016281; GO:0016887; GO:0048471; GO:1900260; GO:1990830
PLD1	HNRNPCL2	2|0	0.33	HNRC2_HUMAN	Heterogeneous nuclear ribonucleoprotein C-like 2 (hnRNP C-like-2)	HNRNPCL2 HNRNPCP5	FUNCTION: May play a role in nucleosome assembly by neutralizing basic proteins such as A and B core hnRNPs. {ECO:0000250}.		nucleus [GO:0005634]		nucleus [GO:0005634]; identical protein binding [GO:0042802]; RNA binding [GO:0003723]	identical protein binding [GO:0042802]; RNA binding [GO:0003723]	SUBCELLULAR LOCATION: Nucleus {ECO:0000250}. Note=Component of ribonucleosomes. {ECO:0000250}.	GO:0003723; GO:0005634; GO:0042802
PLD1	NOM1	2|0	0.33	NOM1_HUMAN	Nucleolar MIF4G domain-containing protein 1 (SGD1 homolog)	NOM1 C7orf3	FUNCTION: Plays a role in targeting PPP1CA to the nucleolus. {ECO:0000269|PubMed:17965019}.		nucleolus [GO:0005730]	hair follicle maturation [GO:0048820]; ribosomal small subunit biogenesis [GO:0042274]	nucleolus [GO:0005730]; RNA binding [GO:0003723]; hair follicle maturation [GO:0048820]; ribosomal small subunit biogenesis [GO:0042274]	RNA binding [GO:0003723]	SUBCELLULAR LOCATION: Nucleus, nucleolus {ECO:0000269|PubMed:15715967, ECO:0000269|PubMed:17965019}.	GO:0003723; GO:0005730; GO:0042274; GO:0048820
PLD1	UBTF	2|1	0.33	UBF1_HUMAN	Nucleolar transcription factor 1 (Autoantigen NOR-90) (Upstream-binding factor 1) (UBF-1)	UBTF UBF UBF1	FUNCTION: Recognizes the ribosomal RNA gene promoter and activates transcription mediated by RNA polymerase I through cooperative interactions with the transcription factor SL1/TIF-IB complex. It binds specifically to the upstream control element. {ECO:0000269|PubMed:28777933, ECO:0000269|PubMed:7982918}.		fibrillar center [GO:0001650]; nucleolus [GO:0005730]; nucleoplasm [GO:0005654]; nucleus [GO:0005634]	positive regulation of transcription by RNA polymerase I [GO:0045943]; termination of RNA polymerase I transcription [GO:0006363]; transcription by RNA polymerase I [GO:0006360]; transcription initiation from RNA polymerase I promoter [GO:0006361]	fibrillar center [GO:0001650]; nucleolus [GO:0005730]; nucleoplasm [GO:0005654]; nucleus [GO:0005634]; chromatin binding [GO:0003682]; RNA binding [GO:0003723]; RNA polymerase I cis-regulatory region sequence-specific DNA binding [GO:0001165]; RNA polymerase I core promoter sequence-specific DNA binding [GO:0001164]; RNA polymerase I general transcription initiation factor activity [GO:0001181]; …	chromatin binding [GO:0003682]; RNA binding [GO:0003723]; RNA polymerase I cis-regulatory region sequence-specific DNA binding [GO:0001165]; RNA polymerase I core promoter sequence-specific DNA binding [GO:0001164]; RNA polymerase I general transcription initiation factor activity [GO:0001181]; scaffold protein binding [GO:0097110]	SUBCELLULAR LOCATION: Nucleus, nucleolus {ECO:0000250|UniProtKB:P25976}.	GO:0001164; GO:0001165; GO:0001181; GO:0001650; GO:0003682; GO:0003723; GO:0005634; GO:0005654; GO:0005730; GO:0006360; GO:0006361; GO:0006363; GO:0045943; GO:0097110
PLD1	LTV1	5|0	0.3	LTV1_HUMAN	Protein LTV1 homolog	LTV1 C6orf93			cytosol [GO:0005829]; nucleoplasm [GO:0005654]; nucleus [GO:0005634]; preribosome, small subunit precursor [GO:0030688]	ribosomal small subunit biogenesis [GO:0042274]; ribosomal small subunit export from nucleus [GO:0000056]	cytosol [GO:0005829]; nucleoplasm [GO:0005654]; nucleus [GO:0005634]; preribosome, small subunit precursor [GO:0030688]; ribosomal small subunit biogenesis [GO:0042274]; ribosomal small subunit export from nucleus [GO:0000056]			GO:0000056; GO:0005634; GO:0005654; GO:0005829; GO:0030688; GO:0042274
PLD1	ACACA	30|4	0.27	ACACA_HUMAN	Acetyl-CoA carboxylase 1 (ACC1) (EC 6.4.1.2) (Acetyl-Coenzyme A carboxylase alpha) (ACC-alpha)	ACACA ACAC ACC1 ACCA	FUNCTION: Cytosolic enzyme that catalyzes the carboxylation of acetyl-CoA to malonyl-CoA, the first and rate-limiting step of de novo fatty acid biosynthesis (PubMed:20952656, PubMed:20457939, PubMed:29899443). This is a 2 steps reaction starting with the ATP-dependent carboxylation of the biotin carried by the biotin carboxyl carrier (BCC) domain followed by the transfer of the carboxyl group fr…	PATHWAY: Lipid metabolism; malonyl-CoA biosynthesis; malonyl-CoA from acetyl-CoA: step 1/1. {ECO:0000305|PubMed:20457939, ECO:0000305|PubMed:20952656}.	actin cytoskeleton [GO:0015629]; cytosol [GO:0005829]; fibrillar center [GO:0001650]	acetyl-CoA metabolic process [GO:0006084]; carnitine shuttle [GO:0006853]; cellular response to prostaglandin E stimulus [GO:0071380]; fatty acid biosynthetic process [GO:0006633]; fatty-acyl-CoA biosynthetic process [GO:0046949]; lipid homeostasis [GO:0055088]; malonyl-CoA biosynthetic process [GO:2001295]; positive regulation of cellular metabolic process [GO:0031325]; protein homotetramerizati…	actin cytoskeleton [GO:0015629]; cytosol [GO:0005829]; fibrillar center [GO:0001650]; acetyl-CoA carboxylase activity [GO:0003989]; ATP binding [GO:0005524]; identical protein binding [GO:0042802]; metal ion binding [GO:0046872]; acetyl-CoA metabolic process [GO:0006084]; carnitine shuttle [GO:0006853]; cellular response to prostaglandin E stimulus [GO:0071380]; fatty acid biosynthetic process [G…	acetyl-CoA carboxylase activity [GO:0003989]; ATP binding [GO:0005524]; identical protein binding [GO:0042802]; metal ion binding [GO:0046872]	SUBCELLULAR LOCATION: Cytoplasm, cytosol {ECO:0000250|UniProtKB:Q5SWU9}.	GO:0001650; GO:0001894; GO:0003989; GO:0005524; GO:0005829; GO:0006084; GO:0006633; GO:0006853; GO:0015629; GO:0019216; GO:0019538; GO:0031325; GO:0042802; GO:0046872; GO:0046949; GO:0051289; GO:0055088; GO:0071380; GO:2001295
PLD1	ANKMY2	2|0	0.27	ANKY2_HUMAN	Ankyrin repeat and MYND domain-containing protein 2	ANKMY2	FUNCTION: May be involved in the trafficking of signaling proteins to the cilia. {ECO:0000250}.		cilium [GO:0005929]		cilium [GO:0005929]; enzyme binding [GO:0019899]; metal ion binding [GO:0046872]	enzyme binding [GO:0019899]; metal ion binding [GO:0046872]	SUBCELLULAR LOCATION: Cell projection, cilium {ECO:0000250}.	GO:0005929; GO:0019899; GO:0046872
PLD1	RPSA	3|0	0.27	RSSA_HUMAN	40S ribosomal protein SA (37 kDa laminin receptor precursor) (37LRP) (37/67 kDa laminin receptor) (LRP/LR) (67 kDa laminin receptor) (67LR) (Colon carcinoma laminin-binding protein) (Laminin receptor 1) (LamR) (Laminin-binding protein precursor p40) (LBP/p40) (Multidrug resistance-associated protein MGr1-Ag) (NEM/1CHD4) (Small ribosomal subunit protein uS2)	RPSA LAMBR LAMR1	FUNCTION: Required for the assembly and/or stability of the 40S ribosomal subunit. Required for the processing of the 20S rRNA-precursor to mature 18S rRNA in a late step of the maturation of 40S ribosomal subunits. Also functions as a cell surface receptor for laminin. Plays a role in cell adhesion to the basement membrane and in the consequent activation of signaling transduction pathways. May …		cytoplasm [GO:0005737]; cytosol [GO:0005829]; cytosolic small ribosomal subunit [GO:0022627]; extracellular exosome [GO:0070062]; membrane [GO:0016020]; nucleoplasm [GO:0005654]; nucleus [GO:0005634]; plasma membrane [GO:0005886]	cell adhesion [GO:0007155]; cytoplasmic translation [GO:0002181]; nuclear-transcribed mRNA catabolic process, nonsense-mediated decay [GO:0000184]; ribosomal small subunit assembly [GO:0000028]; SRP-dependent cotranslational protein targeting to membrane [GO:0006614]; translation [GO:0006412]; translational initiation [GO:0006413]; viral transcription [GO:0019083]	cytoplasm [GO:0005737]; cytosol [GO:0005829]; cytosolic small ribosomal subunit [GO:0022627]; extracellular exosome [GO:0070062]; membrane [GO:0016020]; nucleoplasm [GO:0005654]; nucleus [GO:0005634]; plasma membrane [GO:0005886]; laminin binding [GO:0043236]; laminin receptor activity [GO:0005055]; ribosome binding [GO:0043022]; RNA binding [GO:0003723]; structural constituent of ribosome [GO:00…	laminin binding [GO:0043236]; laminin receptor activity [GO:0005055]; ribosome binding [GO:0043022]; RNA binding [GO:0003723]; structural constituent of ribosome [GO:0003735]; virus receptor activity [GO:0001618]	SUBCELLULAR LOCATION: Cell membrane. Cytoplasm. Nucleus {ECO:0000255|HAMAP-Rule:MF_03016}. Note=67LR is found at the surface of the plasma membrane, with its C-terminal laminin-binding domain accessible to extracellular ligands. 37LRP is found at the cell surface, in the cytoplasm and in the nucleus (By similarity). Colocalizes with PPP1R16B in the cell membrane. {ECO:0000255|HAMAP-Rule:MF_03016}.	GO:0000028; GO:0000184; GO:0001618; GO:0002181; GO:0003723; GO:0003735; GO:0005055; GO:0005634; GO:0005654; GO:0005737; GO:0005829; GO:0005886; GO:0006412; GO:0006413; GO:0006614; GO:0007155; GO:0016020; GO:0019083; GO:0022627; GO:0043022; GO:0043236; GO:0070062
PLD1	CAND2	7|2	0.24	CAND2_HUMAN	Cullin-associated NEDD8-dissociated protein 2 (Cullin-associated and neddylation-dissociated protein 2) (Epididymis tissue protein Li 169) (TBP-interacting protein of 120 kDa B) (TBP-interacting protein 120B) (p120 CAND2)	CAND2 KIAA0667 TIP120B	FUNCTION: Probable assembly factor of SCF (SKP1-CUL1-F-box protein) E3 ubiquitin ligase complexes that promotes the exchange of the substrate-recognition F-box subunit in SCF complexes, thereby playing a key role in the cellular repertoire of SCF complexes. {ECO:0000250}.		cytosol [GO:0005829]; nucleus [GO:0005634]	positive regulation of transcription, DNA-templated [GO:0045893]; protein ubiquitination [GO:0016567]; SCF complex assembly [GO:0010265]	cytosol [GO:0005829]; nucleus [GO:0005634]; TBP-class protein binding [GO:0017025]; positive regulation of transcription, DNA-templated [GO:0045893]; protein ubiquitination [GO:0016567]; SCF complex assembly [GO:0010265]	TBP-class protein binding [GO:0017025]	SUBCELLULAR LOCATION: Nucleus {ECO:0000250}.	GO:0005634; GO:0005829; GO:0010265; GO:0016567; GO:0017025; GO:0045893
PLD1	PIH1D1	0|2	0.2	PIHD1_HUMAN	PIH1 domain-containing protein 1 (Nucleolar protein 17 homolog)	PIH1D1 NOP17	FUNCTION: Involved in the assembly of C/D box small nucleolar ribonucleoprotein (snoRNP) particles (PubMed:17636026). Recruits the SWI/SNF complex to the core promoter of rRNA genes and enhances pre-rRNA transcription (PubMed:22368283, PubMed:24036451). Mediates interaction of TELO2 with the R2TP complex which is necessary for the stability of MTOR and SMG1 (PubMed:20864032). Positively regulates…		cytoplasm [GO:0005737]; nucleolus [GO:0005730]; nucleus [GO:0005634]; pre-snoRNP complex [GO:0070761]; R2TP complex [GO:0097255]; ribonucleoprotein complex [GO:1990904]	box C/D snoRNP assembly [GO:0000492]; chromatin remodeling [GO:0006338]; epithelial cell differentiation [GO:0030855]; establishment of protein localization to chromatin [GO:0071169]; negative regulation of cysteine-type endopeptidase activity involved in apoptotic signaling pathway [GO:2001268]; negative regulation of histone H3-K9 dimethylation [GO:1900110]; negative regulation of histone H3-K9…	cytoplasm [GO:0005737]; nucleolus [GO:0005730]; nucleus [GO:0005634]; pre-snoRNP complex [GO:0070761]; R2TP complex [GO:0097255]; ribonucleoprotein complex [GO:1990904]; ATPase binding [GO:0051117]; histone binding [GO:0042393]; phosphoprotein binding [GO:0051219]; protein kinase binding [GO:0019901]; RNA polymerase I core promoter sequence-specific DNA binding [GO:0001164]; box C/D snoRNP assemb…	ATPase binding [GO:0051117]; histone binding [GO:0042393]; phosphoprotein binding [GO:0051219]; protein kinase binding [GO:0019901]; RNA polymerase I core promoter sequence-specific DNA binding [GO:0001164]	SUBCELLULAR LOCATION: Nucleus {ECO:0000250|UniProtKB:Q9CQJ2}.	GO:0000492; GO:0001164; GO:0005634; GO:0005730; GO:0005737; GO:0006338; GO:0006364; GO:0019901; GO:0030855; GO:0031334; GO:0042393; GO:0048254; GO:0051117; GO:0051219; GO:0051569; GO:0070761; GO:0071169; GO:0071902; GO:0090240; GO:0097255; GO:1900110; GO:1900113; GO:1901838; GO:1902661; GO:1904263; GO:1990904; GO:2000617; GO:2000619; GO:2001268
PLD1	CPT1A	2|0	0.18	CPT1A_HUMAN	Carnitine O-palmitoyltransferase 1, liver isoform (CPT1-L) (EC 2.3.1.21) (Carnitine O-palmitoyltransferase I, liver isoform) (CPT I) (CPTI-L) (Carnitine palmitoyltransferase 1A)	CPT1A CPT1	FUNCTION: Catalyzes the transfer of the acyl group of long-chain fatty acid-CoA conjugates onto carnitine, an essential step for the mitochondrial uptake of long-chain fatty acids and their subsequent beta-oxidation in the mitochondrion (PubMed:9691089, PubMed:11350182, PubMed:14517221). Plays an important role in hepatic triglyceride metabolism (By similarity). {ECO:0000250|UniProtKB:P32198, ECO…	PATHWAY: Lipid metabolism; fatty acid beta-oxidation.	integral component of mitochondrial outer membrane [GO:0031307]; membrane [GO:0016020]; mitochondrial outer membrane [GO:0005741]; mitochondrion [GO:0005739]	carnitine metabolic process [GO:0009437]; carnitine shuttle [GO:0006853]; cellular response to fatty acid [GO:0071398]; eating behavior [GO:0042755]; epithelial cell differentiation [GO:0030855]; fatty acid beta-oxidation [GO:0006635]; fatty acid metabolic process [GO:0006631]; glucose metabolic process [GO:0006006]; liver regeneration [GO:0097421]; long-chain fatty acid metabolic process [GO:000…	integral component of mitochondrial outer membrane [GO:0031307]; membrane [GO:0016020]; mitochondrial outer membrane [GO:0005741]; mitochondrion [GO:0005739]; carnitine O-palmitoyltransferase activity [GO:0004095]; identical protein binding [GO:0042802]; palmitoleoyltransferase activity [GO:1990698]; carnitine metabolic process [GO:0009437]; carnitine shuttle [GO:0006853]; cellular response to fa…	carnitine O-palmitoyltransferase activity [GO:0004095]; identical protein binding [GO:0042802]; palmitoleoyltransferase activity [GO:1990698]	SUBCELLULAR LOCATION: Mitochondrion outer membrane {ECO:0000269|PubMed:11350182, ECO:0000269|PubMed:14517221}; Multi-pass membrane protein {ECO:0000255}.	GO:0001676; GO:0004095; GO:0005739; GO:0005741; GO:0006006; GO:0006631; GO:0006635; GO:0006641; GO:0006853; GO:0009437; GO:0010883; GO:0014070; GO:0016020; GO:0030855; GO:0031307; GO:0031667; GO:0032000; GO:0042493; GO:0042755; GO:0042802; GO:0043279; GO:0045471; GO:0046677; GO:0050796; GO:0071398; GO:0097421; GO:1904772; GO:1990698
PLD1	DDX3Y	3|1	0.14	DDX3Y_HUMAN	ATP-dependent RNA helicase DDX3Y (EC 3.6.4.13) (DEAD box protein 3, Y-chromosomal)	DDX3Y DBY	FUNCTION: Probable ATP-dependent RNA helicase. During immune response, may enhance IFNB1 expression via IRF3/IRF7 pathway (By similarity). {ECO:0000250|UniProtKB:Q62095}.		cytosol [GO:0005829]; membrane [GO:0016020]; nucleoplasm [GO:0005654]; nucleus [GO:0005634]; P granule [GO:0043186]	cell differentiation [GO:0030154]; gamete generation [GO:0007276]	cytosol [GO:0005829]; membrane [GO:0016020]; nucleoplasm [GO:0005654]; nucleus [GO:0005634]; P granule [GO:0043186]; ATP binding [GO:0005524]; DNA binding [GO:0003677]; RNA binding [GO:0003723]; RNA helicase activity [GO:0003724]; cell differentiation [GO:0030154]; gamete generation [GO:0007276]	ATP binding [GO:0005524]; DNA binding [GO:0003677]; RNA binding [GO:0003723]; RNA helicase activity [GO:0003724]	SUBCELLULAR LOCATION: Cytoplasm {ECO:0000269|PubMed:15294876, ECO:0000269|PubMed:15383328}. Nucleus {ECO:0000269|PubMed:15383328}. Note=Shuttles between the nucleus and the cytoplasm in an XPO1-dependent manner.	GO:0003677; GO:0003723; GO:0003724; GO:0005524; GO:0005634; GO:0005654; GO:0005829; GO:0007276; GO:0016020; GO:0030154; GO:0043186
PLD1	GGCT	2|1	0.11	GGCT_HUMAN	Gamma-glutamylcyclotransferase (EC 4.3.2.9) (Cytochrome c-releasing factor 21)	GGCT C7orf24 CRF21	FUNCTION: Catalyzes the formation of 5-oxoproline from gamma-glutamyl dipeptides and may play a significant role in glutathione homeostasis. Induces release of cytochrome c from mitochondria with resultant induction of apoptosis. {ECO:0000269|PubMed:16765912, ECO:0000269|PubMed:18515354}.		cytosol [GO:0005829]; extracellular exosome [GO:0070062]	glutathione biosynthetic process [GO:0006750]; release of cytochrome c from mitochondria [GO:0001836]	cytosol [GO:0005829]; extracellular exosome [GO:0070062]; gamma-glutamylcyclotransferase activity [GO:0003839]; protein homodimerization activity [GO:0042803]; glutathione biosynthetic process [GO:0006750]; release of cytochrome c from mitochondria [GO:0001836]	gamma-glutamylcyclotransferase activity [GO:0003839]; protein homodimerization activity [GO:0042803]		GO:0001836; GO:0003839; GO:0005829; GO:0006750; GO:0042803; GO:0070062
PLD1	RPAP3	2|0	0.1	RPAP3_HUMAN	RNA polymerase II-associated protein 3	RPAP3	FUNCTION: Forms an interface between the RNA polymerase II enzyme and chaperone/scaffolding protein, suggesting that it is required to connect RNA polymerase II to regulators of protein complex formation. {ECO:0000269|PubMed:17643375}.		cytosol [GO:0005829]; R2TP complex [GO:0097255]		cytosol [GO:0005829]; R2TP complex [GO:0097255]			GO:0005829; GO:0097255
PLD1	TUBB2B	3|3	0.1	TBB2B_HUMAN	Tubulin beta-2B chain	TUBB2B	FUNCTION: Tubulin is the major constituent of microtubules (PubMed:23001566, PubMed:28013290, PubMed:26732629). It binds two moles of GTP, one at an exchangeable site on the beta chain and one at a non-exchangeable site on the alpha chain (By similarity). Plays a critical role in proper axon guidance in both central and peripheral axon tracts (PubMed:23001566). Implicated in neuronal migration (P…		cytoplasm [GO:0005737]; microtubule [GO:0005874]; microtubule cytoskeleton [GO:0015630]; nucleus [GO:0005634]; Schaffer collateral - CA1 synapse [GO:0098685]	embryonic brain development [GO:1990403]; microtubule-based process [GO:0007017]; microtubule cytoskeleton organization [GO:0000226]; mitotic cell cycle [GO:0000278]; modulation of chemical synaptic transmission [GO:0050804]; neuron migration [GO:0001764]; positive regulation of axon guidance [GO:1902669]	cytoplasm [GO:0005737]; microtubule [GO:0005874]; microtubule cytoskeleton [GO:0015630]; nucleus [GO:0005634]; Schaffer collateral - CA1 synapse [GO:0098685]; GTP binding [GO:0005525]; GTPase activity [GO:0003924]; protein heterodimerization activity [GO:0046982]; structural constituent of cytoskeleton [GO:0005200]; embryonic brain development [GO:1990403]; microtubule cytoskeleton organization […	GTPase activity [GO:0003924]; GTP binding [GO:0005525]; protein heterodimerization activity [GO:0046982]; structural constituent of cytoskeleton [GO:0005200]	SUBCELLULAR LOCATION: Cytoplasm, cytoskeleton {ECO:0000269|PubMed:23001566, ECO:0000269|PubMed:28013290}.	GO:0000226; GO:0000278; GO:0001764; GO:0003924; GO:0005200; GO:0005525; GO:0005634; GO:0005737; GO:0005874; GO:0007017; GO:0015630; GO:0046982; GO:0050804; GO:0098685; GO:1902669; GO:1990403
PLD1	BLMH	2|0	0.09	BLMH_HUMAN	Bleomycin hydrolase (BH) (BLM hydrolase) (BMH) (EC 3.4.22.40)	BLMH	FUNCTION: The normal physiological role of BLM hydrolase is unknown, but it catalyzes the inactivation of the antitumor drug BLM (a glycopeptide) by hydrolyzing the carboxamide bond of its B-aminoalaninamide moiety thus protecting normal and malignant cells from BLM toxicity. {ECO:0000250}.		cytoplasm [GO:0005737]; cytosol [GO:0005829]; extracellular exosome [GO:0070062]; nucleus [GO:0005634]	homocysteine catabolic process [GO:0043418]; protein polyubiquitination [GO:0000209]; proteolysis [GO:0006508]; response to drug [GO:0042493]; response to toxic substance [GO:0009636]	cytoplasm [GO:0005737]; cytosol [GO:0005829]; extracellular exosome [GO:0070062]; nucleus [GO:0005634]; aminopeptidase activity [GO:0004177]; carboxypeptidase activity [GO:0004180]; cysteine-type endopeptidase activity [GO:0004197]; cysteine-type peptidase activity [GO:0008234]; identical protein binding [GO:0042802]; homocysteine catabolic process [GO:0043418]; protein polyubiquitination [GO:000…	aminopeptidase activity [GO:0004177]; carboxypeptidase activity [GO:0004180]; cysteine-type endopeptidase activity [GO:0004197]; cysteine-type peptidase activity [GO:0008234]; identical protein binding [GO:0042802]	SUBCELLULAR LOCATION: Cytoplasm.	GO:0000209; GO:0004177; GO:0004180; GO:0004197; GO:0005634; GO:0005737; GO:0005829; GO:0006508; GO:0008234; GO:0009636; GO:0042493; GO:0042802; GO:0043418; GO:0070062
PLD1	HSP90AB2P	18|8	0.07	H90B2_HUMAN	Putative heat shock protein HSP 90-beta 2 (Heat shock protein 90-beta b) (Heat shock protein 90Bb)	HSP90AB2P HSP90BB	FUNCTION: Putative molecular chaperone that may promote the maturation, structural maintenance and proper regulation of specific target proteins. {ECO:0000250}.		cytosol [GO:0005829]; extracellular exosome [GO:0070062]; perinuclear region of cytoplasm [GO:0048471]; plasma membrane [GO:0005886]; protein-containing complex [GO:0032991]	cellular response to heat [GO:0034605]; protein folding [GO:0006457]; protein stabilization [GO:0050821]	cytosol [GO:0005829]; extracellular exosome [GO:0070062]; perinuclear region of cytoplasm [GO:0048471]; plasma membrane [GO:0005886]; protein-containing complex [GO:0032991]; ATP binding [GO:0005524]; ATPase activity [GO:0016887]; disordered domain specific binding [GO:0097718]; unfolded protein binding [GO:0051082]; cellular response to heat [GO:0034605]; protein folding [GO:0006457]; protein st…	ATPase activity [GO:0016887]; ATP binding [GO:0005524]; disordered domain specific binding [GO:0097718]; unfolded protein binding [GO:0051082]	SUBCELLULAR LOCATION: Cytoplasm {ECO:0000250}.	GO:0005524; GO:0005829; GO:0005886; GO:0006457; GO:0016887; GO:0032991; GO:0034605; GO:0048471; GO:0050821; GO:0051082; GO:0070062; GO:0097718
PLD1	SNRPB	2|0	0.07	RSMB_HUMAN	Small nuclear ribonucleoprotein-associated proteins B and B' (snRNP-B) (Sm protein B/B') (Sm-B/B') (SmB/B')	SNRPB COD SNRPB1	FUNCTION: Plays role in pre-mRNA splicing as core component of the SMN-Sm complex that mediates spliceosomal snRNP assembly and as component of the spliceosomal U1, U2, U4 and U5 small nuclear ribonucleoproteins (snRNPs), the building blocks of the spliceosome (PubMed:11991638, PubMed:18984161, PubMed:19325628, PubMed:25555158, PubMed:26912367, PubMed:28502770, PubMed:28781166, PubMed:28076346). …		catalytic step 2 spliceosome [GO:0071013]; cytoplasm [GO:0005737]; cytosol [GO:0005829]; histone pre-mRNA 3'end processing complex [GO:0071204]; methylosome [GO:0034709]; nucleoplasm [GO:0005654]; nucleus [GO:0005634]; small nuclear ribonucleoprotein complex [GO:0030532]; SMN-Sm protein complex [GO:0034719]; spliceosomal complex [GO:0005681]; telomerase holoenzyme complex [GO:0005697]; U12-type s…	brain development [GO:0007420]; histone mRNA metabolic process [GO:0008334]; import into nucleus [GO:0051170]; mRNA splicing, via spliceosome [GO:0000398]; protein methylation [GO:0006479]; RNA splicing [GO:0008380]; spliceosomal snRNP assembly [GO:0000387]; termination of RNA polymerase II transcription [GO:0006369]	catalytic step 2 spliceosome [GO:0071013]; cytoplasm [GO:0005737]; cytosol [GO:0005829]; histone pre-mRNA 3'end processing complex [GO:0071204]; methylosome [GO:0034709]; nucleoplasm [GO:0005654]; nucleus [GO:0005634]; small nuclear ribonucleoprotein complex [GO:0030532]; SMN-Sm protein complex [GO:0034719]; spliceosomal complex [GO:0005681]; telomerase holoenzyme complex [GO:0005697]; U1 snRNP […	histone pre-mRNA DCP binding [GO:0071208]; RNA binding [GO:0003723]; telomerase RNA binding [GO:0070034]; U1 snRNP binding [GO:1990446]; U2 snRNP binding [GO:1990447]	SUBCELLULAR LOCATION: Cytoplasm, cytosol {ECO:0000269|PubMed:18984161}. Nucleus {ECO:0000269|PubMed:11574479, ECO:0000269|PubMed:11991638, ECO:0000269|PubMed:26912367, ECO:0000269|PubMed:28076346, ECO:0000269|PubMed:28502770, ECO:0000269|PubMed:28781166}. Note=SMN-mediated assembly into core snRNPs occurs in the cytosol before SMN-mediated transport to the nucleus to be included in spliceosomes. …	GO:0000387; GO:0000398; GO:0003723; GO:0005634; GO:0005654; GO:0005681; GO:0005682; GO:0005683; GO:0005685; GO:0005686; GO:0005687; GO:0005689; GO:0005697; GO:0005737; GO:0005829; GO:0006369; GO:0006479; GO:0007420; GO:0008334; GO:0008380; GO:0030532; GO:0034709; GO:0034719; GO:0046540; GO:0051170; GO:0070034; GO:0071004; GO:0071005; GO:0071007; GO:0071013; GO:0071204; GO:0071208; GO:1990446; GO:…
PLD1	PRSS3	2|1	0.06	TRY3_HUMAN	Trypsin-3 (EC 3.4.21.4) (Brain trypsinogen) (Mesotrypsin) (Mesotrypsinogen) (Serine protease 3) (Serine protease 4) (Trypsin III) (Trypsin IV)	PRSS3 PRSS4 TRY3 TRY4	FUNCTION: Digestive protease that cleaves proteins preferentially after an Arg residue and has proteolytic activity toward Kunitz-type trypsin inhibitors. {ECO:0000269|PubMed:11827488, ECO:0000269|PubMed:14507909, ECO:0000269|PubMed:18077447, ECO:0000269|PubMed:25301953, ECO:0000269|PubMed:27810896, ECO:0000269|PubMed:9099703}.		extracellular region [GO:0005576]; extracellular space [GO:0005615]; tertiary granule lumen [GO:1904724]	antimicrobial humoral response [GO:0019730]; cobalamin metabolic process [GO:0009235]; digestion [GO:0007586]; endothelial cell migration [GO:0043542]; neutrophil degranulation [GO:0043312]; proteolysis [GO:0006508]; zymogen activation [GO:0031638]	extracellular region [GO:0005576]; extracellular space [GO:0005615]; tertiary granule lumen [GO:1904724]; calcium ion binding [GO:0005509]; serine-type endopeptidase activity [GO:0004252]; serine-type peptidase activity [GO:0008236]; antimicrobial humoral response [GO:0019730]; cobalamin metabolic process [GO:0009235]; digestion [GO:0007586]; endothelial cell migration [GO:0043542]; neutrophil de…	calcium ion binding [GO:0005509]; serine-type endopeptidase activity [GO:0004252]; serine-type peptidase activity [GO:0008236]	SUBCELLULAR LOCATION: Secreted {ECO:0000269|PubMed:6698368}.	GO:0004252; GO:0005509; GO:0005576; GO:0005615; GO:0006508; GO:0007586; GO:0008236; GO:0009235; GO:0019730; GO:0031638; GO:0043312; GO:0043542; GO:1904724
PLD1	SF3B3	4|3	0.06	SF3B3_HUMAN	Splicing factor 3B subunit 3 (Pre-mRNA-splicing factor SF3b 130 kDa subunit) (SF3b130) (STAF130) (Spliceosome-associated protein 130) (SAP 130)	SF3B3 KIAA0017 SAP130	FUNCTION: Involved in pre-mRNA splicing as a component of the splicing factor SF3B complex, a constituent of the spliceosome (PubMed:10490618, PubMed:10882114, PubMed:27720643, PubMed:28781166). SF3B complex is required for 'A' complex assembly formed by the stable binding of U2 snRNP to the branchpoint sequence (BPS) in pre-mRNA. Sequence independent binding of SF3A/SF3B complex upstream of the …		catalytic step 2 spliceosome [GO:0071013]; nucleolus [GO:0005730]; nucleoplasm [GO:0005654]; nucleus [GO:0005634]; U12-type spliceosomal complex [GO:0005689]; U2-type precatalytic spliceosome [GO:0071005]	mRNA splicing, via spliceosome [GO:0000398]; negative regulation of protein catabolic process [GO:0042177]; RNA splicing [GO:0008380]; RNA splicing, via transesterification reactions [GO:0000375]	catalytic step 2 spliceosome [GO:0071013]; nucleolus [GO:0005730]; nucleoplasm [GO:0005654]; nucleus [GO:0005634]; U12-type spliceosomal complex [GO:0005689]; U2-type precatalytic spliceosome [GO:0071005]; nucleic acid binding [GO:0003676]; protein-containing complex binding [GO:0044877]; mRNA splicing, via spliceosome [GO:0000398]; negative regulation of protein catabolic process [GO:0042177]; R…	nucleic acid binding [GO:0003676]; protein-containing complex binding [GO:0044877]	SUBCELLULAR LOCATION: Nucleus {ECO:0000269|PubMed:10490618, ECO:0000269|PubMed:11564863, ECO:0000269|PubMed:27720643, ECO:0000269|PubMed:28541300, ECO:0000269|PubMed:28781166}.	GO:0000375; GO:0000398; GO:0003676; GO:0005634; GO:0005654; GO:0005689; GO:0005730; GO:0008380; GO:0042177; GO:0044877; GO:0071005; GO:0071013
PLD1	CDSN	3|1	0.05	CDSN_HUMAN	Corneodesmosin (S protein)	CDSN	FUNCTION: Important for the epidermal barrier integrity. {ECO:0000269|PubMed:20691404}.		cell-cell junction [GO:0005911]; cornified envelope [GO:0001533]; desmosome [GO:0030057]; extracellular region [GO:0005576]; plasma membrane [GO:0005886]	cell adhesion [GO:0007155]; cell-cell adhesion [GO:0098609]; corneocyte desquamation [GO:0003336]; cornification [GO:0070268]; epidermis development [GO:0008544]; keratinocyte differentiation [GO:0030216]; negative regulation of cornification [GO:1905716]; skin morphogenesis [GO:0043589]	cell-cell junction [GO:0005911]; cornified envelope [GO:0001533]; desmosome [GO:0030057]; extracellular region [GO:0005576]; plasma membrane [GO:0005886]; protein homodimerization activity [GO:0042803]; cell adhesion [GO:0007155]; cell-cell adhesion [GO:0098609]; corneocyte desquamation [GO:0003336]; cornification [GO:0070268]; epidermis development [GO:0008544]; keratinocyte differentiation [GO:…	protein homodimerization activity [GO:0042803]	SUBCELLULAR LOCATION: Secreted. Note=Found in corneodesmosomes, the intercellular structures that are involved in desquamation.	GO:0001533; GO:0003336; GO:0005576; GO:0005886; GO:0005911; GO:0007155; GO:0008544; GO:0030057; GO:0030216; GO:0042803; GO:0043589; GO:0070268; GO:0098609; GO:1905716
PLD1	TBR1	1|2	0.05	TBR1_HUMAN	T-box brain protein 1 (T-brain-1) (TBR-1) (TES-56)	TBR1	FUNCTION: Transcriptional repressor involved in multiple aspects of cortical development, including neuronal migration, laminar and areal identity, and axonal projection (PubMed:25232744, PubMed:30250039). As transcriptional repressor of FEZF2, it blocks the formation of the corticospinal (CS) tract from layer 6 projection neurons, thereby restricting the origin of CS axons specifically to layer …		nucleus [GO:0005634]	amygdala development [GO:0021764]; brain development [GO:0007420]; cell fate specification [GO:0001708]; cerebral cortex development [GO:0021987]; commitment of neuronal cell to specific neuron type in forebrain [GO:0021902]; conditioned taste aversion [GO:0001661]; heart looping [GO:0001947]; hindbrain development [GO:0030902]; negative regulation of transcription, DNA-templated [GO:0045892]; po…	nucleus [GO:0005634]; DNA-binding transcription factor activity [GO:0003700]; DNA-binding transcription factor activity, RNA polymerase II-specific [GO:0000981]; protein kinase binding [GO:0019901]; RNA polymerase II cis-regulatory region sequence-specific DNA binding [GO:0000978]; amygdala development [GO:0021764]; brain development [GO:0007420]; cell fate specification [GO:0001708]; cerebral co…	DNA-binding transcription factor activity [GO:0003700]; DNA-binding transcription factor activity, RNA polymerase II-specific [GO:0000981]; protein kinase binding [GO:0019901]; RNA polymerase II cis-regulatory region sequence-specific DNA binding [GO:0000978]	SUBCELLULAR LOCATION: Nucleus {ECO:0000269|PubMed:25232744, ECO:0000269|PubMed:30250039}.	GO:0000978; GO:0000981; GO:0001661; GO:0001708; GO:0001947; GO:0003700; GO:0005634; GO:0006357; GO:0007420; GO:0010092; GO:0010975; GO:0019901; GO:0021764; GO:0021902; GO:0021987; GO:0030902; GO:0045892; GO:0045944; GO:1902667
PLD1	PC	17|5	0.03	PYC_HUMAN	Pyruvate carboxylase, mitochondrial (EC 6.4.1.1) (Pyruvic carboxylase) (PCB)	PC	FUNCTION: Pyruvate carboxylase catalyzes a 2-step reaction, involving the ATP-dependent carboxylation of the covalently attached biotin in the first step and the transfer of the carboxyl group to pyruvate in the second. Catalyzes in a tissue specific manner, the initial reactions of glucose (liver, kidney) and lipid (adipose tissue, liver, brain) synthesis from pyruvate.	PATHWAY: Carbohydrate biosynthesis; gluconeogenesis.	cytoplasm [GO:0005737]; cytosol [GO:0005829]; mitochondrial matrix [GO:0005759]; mitochondrion [GO:0005739]	biotin metabolic process [GO:0006768]; gluconeogenesis [GO:0006094]; lipid metabolic process [GO:0006629]; negative regulation of gene expression [GO:0010629]; positive regulation by host of viral process [GO:0044794]; positive regulation by host of viral release from host cell [GO:0044791]; pyruvate metabolic process [GO:0006090]; viral RNA genome packaging [GO:0019074]	cytoplasm [GO:0005737]; cytosol [GO:0005829]; mitochondrial matrix [GO:0005759]; mitochondrion [GO:0005739]; ATP binding [GO:0005524]; biotin binding [GO:0009374]; identical protein binding [GO:0042802]; metal ion binding [GO:0046872]; pyruvate carboxylase activity [GO:0004736]; biotin metabolic process [GO:0006768]; gluconeogenesis [GO:0006094]; lipid metabolic process [GO:0006629]; negative reg…	ATP binding [GO:0005524]; biotin binding [GO:0009374]; identical protein binding [GO:0042802]; metal ion binding [GO:0046872]; pyruvate carboxylase activity [GO:0004736]	SUBCELLULAR LOCATION: Mitochondrion matrix.	GO:0004736; GO:0005524; GO:0005737; GO:0005739; GO:0005759; GO:0005829; GO:0006090; GO:0006094; GO:0006629; GO:0006768; GO:0009374; GO:0010629; GO:0019074; GO:0042802; GO:0044791; GO:0044794; GO:0046872
PLD1	SGPL1	2|1	0.03	SGPL1_HUMAN	Sphingosine-1-phosphate lyase 1 (S1PL) (SP-lyase 1) (SPL 1) (hSPL) (EC 4.1.2.27) (Sphingosine-1-phosphate aldolase)	SGPL1 KIAA1252	FUNCTION: Cleaves phosphorylated sphingoid bases (PSBs), such as sphingosine-1-phosphate, into fatty aldehydes and phosphoethanolamine. Elevates stress-induced ceramide production and apoptosis (PubMed:11018465, PubMed:14570870, PubMed:24809814, PubMed:28165339). Required for global lipid homeostasis in liver and cholesterol homeostasis in fibroblasts. Involved in the regulation of pro-inflammato…	PATHWAY: Lipid metabolism; sphingolipid metabolism. {ECO:0000269|PubMed:11018465, ECO:0000269|PubMed:24809814, ECO:0000269|PubMed:28165339}.	endoplasmic reticulum [GO:0005783]; endoplasmic reticulum membrane [GO:0005789]; integral component of endoplasmic reticulum membrane [GO:0030176]	ameboidal-type cell migration [GO:0001667]; androgen metabolic process [GO:0008209]; apoptotic signaling pathway [GO:0097190]; ceramide metabolic process [GO:0006672]; estrogen metabolic process [GO:0008210]; face morphogenesis [GO:0060325]; fatty acid metabolic process [GO:0006631]; fibroblast migration [GO:0010761]; hemopoiesis [GO:0030097]; kidney development [GO:0001822]; Leydig cell differen…	endoplasmic reticulum [GO:0005783]; endoplasmic reticulum membrane [GO:0005789]; integral component of endoplasmic reticulum membrane [GO:0030176]; carboxy-lyase activity [GO:0016831]; pyridoxal phosphate binding [GO:0030170]; sphinganine-1-phosphate aldolase activity [GO:0008117]; ameboidal-type cell migration [GO:0001667]; androgen metabolic process [GO:0008209]; apoptotic signaling pathway [GO…	carboxy-lyase activity [GO:0016831]; pyridoxal phosphate binding [GO:0030170]; sphinganine-1-phosphate aldolase activity [GO:0008117]	SUBCELLULAR LOCATION: Endoplasmic reticulum membrane {ECO:0000269|PubMed:14570870}; Single-pass type III membrane protein {ECO:0000255}; Cytoplasmic side {ECO:0000250|UniProtKB:Q8R0X7}.	GO:0001553; GO:0001570; GO:0001667; GO:0001822; GO:0005783; GO:0005789; GO:0006631; GO:0006672; GO:0007283; GO:0008117; GO:0008209; GO:0008210; GO:0009791; GO:0010761; GO:0016831; GO:0030097; GO:0030148; GO:0030149; GO:0030170; GO:0030176; GO:0033327; GO:0040014; GO:0048008; GO:0048705; GO:0060021; GO:0060325; GO:0097190
PLD1	BAG3	2|1	0.02	BAG3_HUMAN	BAG family molecular chaperone regulator 3 (BAG-3) (Bcl-2-associated athanogene 3) (Bcl-2-binding protein Bis) (Docking protein CAIR-1)	BAG3 BIS	FUNCTION: Co-chaperone for HSP70 and HSC70 chaperone proteins. Acts as a nucleotide-exchange factor (NEF) promoting the release of ADP from the HSP70 and HSC70 proteins thereby triggering client/substrate protein release. Nucleotide release is mediated via its binding to the nucleotide-binding domain (NBD) of HSPA8/HSC70 where as the substrate release is mediated via its binding to the substrate-…		aggresome [GO:0016235]; chaperone complex [GO:0101031]; cytoplasm [GO:0005737]; cytosol [GO:0005829]; membrane [GO:0016020]; neuron projection [GO:0043005]; nucleus [GO:0005634]; plasma membrane [GO:0005886]; stress fiber [GO:0001725]; Z disc [GO:0030018]	aggresome assembly [GO:0070842]; autophagosome assembly [GO:0000045]; brain development [GO:0007420]; cellular response to heat [GO:0034605]; cellular response to mechanical stimulus [GO:0071260]; cellular response to unfolded protein [GO:0034620]; chaperone-mediated autophagy [GO:0061684]; chaperone-mediated protein transport [GO:0072321]; extrinsic apoptotic signaling pathway in absence of liga…	aggresome [GO:0016235]; chaperone complex [GO:0101031]; cytoplasm [GO:0005737]; cytosol [GO:0005829]; membrane [GO:0016020]; neuron projection [GO:0043005]; nucleus [GO:0005634]; plasma membrane [GO:0005886]; stress fiber [GO:0001725]; Z disc [GO:0030018]; adenyl-nucleotide exchange factor activity [GO:0000774]; cadherin binding [GO:0045296]; chaperone binding [GO:0051087]; dynein intermediate ch…	adenyl-nucleotide exchange factor activity [GO:0000774]; cadherin binding [GO:0045296]; chaperone binding [GO:0051087]; dynein intermediate chain binding [GO:0045505]; heat shock protein binding [GO:0031072]; protein-containing complex binding [GO:0044877]	SUBCELLULAR LOCATION: Nucleus {ECO:0000269|PubMed:26159920}. Cytoplasm {ECO:0000269|PubMed:26159920}. Note=Colocalizes with HSF1 to the nucleus upon heat stress (PubMed:26159920). {ECO:0000269|PubMed:26159920}.	GO:0000045; GO:0000774; GO:0001725; GO:0005634; GO:0005737; GO:0005829; GO:0005886; GO:0006457; GO:0007420; GO:0008625; GO:0010664; GO:0016020; GO:0016235; GO:0021510; GO:0030018; GO:0031072; GO:0034605; GO:0034620; GO:0042307; GO:0043005; GO:0043066; GO:0044877; GO:0045296; GO:0045505; GO:0046716; GO:0046827; GO:0050821; GO:0051087; GO:0061684; GO:0070842; GO:0071260; GO:0072321; GO:0097192; GO:…
PLD1	C18orf25	3|0	0.02	CR025_HUMAN	Uncharacterized protein C18orf25 (ARKadia-like protein 1)	C18orf25 ARKL1				ubiquitin-dependent protein catabolic process [GO:0006511]	ubiquitin protein ligase activity [GO:0061630]; ubiquitin-dependent protein catabolic process [GO:0006511]	ubiquitin protein ligase activity [GO:0061630]		GO:0006511; GO:0061630
PLD1	DDX47	2|0	0.02	DDX47_HUMAN	Probable ATP-dependent RNA helicase DDX47 (EC 3.6.4.13) (DEAD box protein 47)	DDX47	FUNCTION: Involved in apoptosis. May have a role in rRNA processing and mRNA splicing. Associates with pre-rRNA precursors. {ECO:0000269|PubMed:15977068, ECO:0000269|PubMed:16963496}.		membrane [GO:0016020]; nucleolus [GO:0005730]; nucleoplasm [GO:0005654]; nucleus [GO:0005634]	extrinsic apoptotic signaling pathway via death domain receptors [GO:0008625]; mRNA processing [GO:0006397]; RNA splicing [GO:0008380]; rRNA processing [GO:0006364]	membrane [GO:0016020]; nucleolus [GO:0005730]; nucleoplasm [GO:0005654]; nucleus [GO:0005634]; ATP binding [GO:0005524]; RNA binding [GO:0003723]; RNA helicase activity [GO:0003724]; extrinsic apoptotic signaling pathway via death domain receptors [GO:0008625]; mRNA processing [GO:0006397]; RNA splicing [GO:0008380]; rRNA processing [GO:0006364]	ATP binding [GO:0005524]; RNA binding [GO:0003723]; RNA helicase activity [GO:0003724]	SUBCELLULAR LOCATION: Nucleus, nucleolus {ECO:0000269|PubMed:12429849, ECO:0000269|PubMed:16963496}. Note=Localizes in the nucleolar-organizing region during ribosome biogenesis.	GO:0003723; GO:0003724; GO:0005524; GO:0005634; GO:0005654; GO:0005730; GO:0006364; GO:0006397; GO:0008380; GO:0008625; GO:0016020
PLD1	HIST1H2BB	2|1	0.02	H2B1B_HUMAN	Histone H2B type 1-B (H2B-clustered histone 3) (Histone H2B.1) (Histone H2B.f) (H2B/f)	H2BC3 H2BFF HIST1H2BB	FUNCTION: Core component of nucleosome. Nucleosomes wrap and compact DNA into chromatin, limiting DNA accessibility to the cellular machineries which require DNA as a template. Histones thereby play a central role in transcription regulation, DNA repair, DNA replication and chromosomal stability. DNA accessibility is regulated via a complex set of post-translational modifications of histones, als…		chromosome, telomeric region [GO:0000781]; cytosol [GO:0005829]; nucleoplasm [GO:0005654]; nucleosome [GO:0000786]; nucleus [GO:0005634]	nucleosome assembly [GO:0006334]; protein ubiquitination [GO:0016567]	chromosome, telomeric region [GO:0000781]; cytosol [GO:0005829]; nucleoplasm [GO:0005654]; nucleosome [GO:0000786]; nucleus [GO:0005634]; DNA binding [GO:0003677]; protein heterodimerization activity [GO:0046982]; nucleosome assembly [GO:0006334]; protein ubiquitination [GO:0016567]	DNA binding [GO:0003677]; protein heterodimerization activity [GO:0046982]	SUBCELLULAR LOCATION: Nucleus. Chromosome.	GO:0000781; GO:0000786; GO:0003677; GO:0005634; GO:0005654; GO:0005829; GO:0006334; GO:0016567; GO:0046982
PLD1	IGKC	4|0	0.02	IGKC_HUMAN	Immunoglobulin kappa constant (Ig kappa chain C region) (Ig kappa chain C region AG) (Ig kappa chain C region CUM) (Ig kappa chain C region EU) (Ig kappa chain C region OU) (Ig kappa chain C region ROY) (Ig kappa chain C region TI)	IGKC	FUNCTION: Constant region of immunoglobulin light chains. Immunoglobulins, also known as antibodies, are membrane-bound or secreted glycoproteins produced by B lymphocytes. In the recognition phase of humoral immunity, the membrane-bound immunoglobulins serve as receptors which, upon binding of a specific antigen, trigger the clonal expansion and differentiation of B lymphocytes into immunoglobul…		blood microparticle [GO:0072562]; external side of plasma membrane [GO:0009897]; extracellular exosome [GO:0070062]; extracellular region [GO:0005576]; extracellular space [GO:0005615]; immunoglobulin complex, circulating [GO:0042571]; plasma membrane [GO:0005886]	B cell receptor signaling pathway [GO:0050853]; complement activation [GO:0006956]; complement activation, classical pathway [GO:0006958]; defense response to bacterium [GO:0042742]; Fc-epsilon receptor signaling pathway [GO:0038095]; Fc-gamma receptor signaling pathway involved in phagocytosis [GO:0038096]; immune response [GO:0006955]; innate immune response [GO:0045087]; leukocyte migration [G…	blood microparticle [GO:0072562]; external side of plasma membrane [GO:0009897]; extracellular exosome [GO:0070062]; extracellular region [GO:0005576]; extracellular space [GO:0005615]; immunoglobulin complex, circulating [GO:0042571]; plasma membrane [GO:0005886]; antigen binding [GO:0003823]; immunoglobulin receptor binding [GO:0034987]; B cell receptor signaling pathway [GO:0050853]; complemen…	antigen binding [GO:0003823]; immunoglobulin receptor binding [GO:0034987]	SUBCELLULAR LOCATION: Secreted {ECO:0000303|PubMed:20176268, ECO:0000303|PubMed:22158414}. Cell membrane {ECO:0000303|PubMed:20176268, ECO:0000303|PubMed:22158414}.	GO:0001895; GO:0002862; GO:0003823; GO:0005576; GO:0005615; GO:0005886; GO:0006898; GO:0006910; GO:0006911; GO:0006955; GO:0006956; GO:0006958; GO:0008228; GO:0009897; GO:0018149; GO:0030449; GO:0034987; GO:0038095; GO:0038096; GO:0042571; GO:0042742; GO:0045087; GO:0050776; GO:0050853; GO:0050871; GO:0050900; GO:0070062; GO:0072562
PLD1	MCCC2	11|3	0.01	MCCB_HUMAN	Methylcrotonoyl-CoA carboxylase beta chain, mitochondrial (MCCase subunit beta) (EC 6.4.1.4) (3-methylcrotonyl-CoA carboxylase 2) (3-methylcrotonyl-CoA carboxylase non-biotin-containing subunit) (3-methylcrotonyl-CoA:carbon dioxide ligase subunit beta)	MCCC2 MCCB	FUNCTION: Carboxyltransferase subunit of the 3-methylcrotonyl-CoA carboxylase, an enzyme that catalyzes the conversion of 3-methylcrotonyl-CoA to 3-methylglutaconyl-CoA, a critical step for leucine and isovaleric acid catabolism. {ECO:0000269|PubMed:17360195}.	PATHWAY: Amino-acid degradation; L-leucine degradation; (S)-3-hydroxy-3-methylglutaryl-CoA from 3-isovaleryl-CoA: step 2/3. {ECO:0000269|PubMed:17360195}.	3-methylcrotonyl-CoA carboxylase complex, mitochondrial [GO:0002169]; cytosol [GO:0005829]; methylcrotonoyl-CoA carboxylase complex [GO:1905202]; mitochondrial matrix [GO:0005759]; mitochondrion [GO:0005739]	biotin metabolic process [GO:0006768]; branched-chain amino acid catabolic process [GO:0009083]; coenzyme A metabolic process [GO:0015936]; leucine catabolic process [GO:0006552]	3-methylcrotonyl-CoA carboxylase complex, mitochondrial [GO:0002169]; cytosol [GO:0005829]; methylcrotonoyl-CoA carboxylase complex [GO:1905202]; mitochondrial matrix [GO:0005759]; mitochondrion [GO:0005739]; ATP binding [GO:0005524]; methylcrotonoyl-CoA carboxylase activity [GO:0004485]; biotin metabolic process [GO:0006768]; branched-chain amino acid catabolic process [GO:0009083]; coenzyme A m…	ATP binding [GO:0005524]; methylcrotonoyl-CoA carboxylase activity [GO:0004485]	SUBCELLULAR LOCATION: Mitochondrion matrix {ECO:0000269|PubMed:11170888, ECO:0000269|PubMed:16023992}.	GO:0002169; GO:0004485; GO:0005524; GO:0005739; GO:0005759; GO:0005829; GO:0006552; GO:0006768; GO:0009083; GO:0015936; GO:1905202
PLD1	PHB	2|1	0.01	PHB_HUMAN	Prohibitin	PHB PHB1	FUNCTION: Protein with pleiotropic attributes mediated in a cell-compartment- and tissue-specific manner, which include the plasma membrane-associated cell signaling functions, mitochondrial chaperone, and transcriptional co-regulator of transcription factors in the nucleus (PubMed:11302691, PubMed:20959514, PubMed:28017329, PubMed:31522117). Plays a role in adipose tissue and glucose Homeostasis…		cell surface [GO:0009986]; cytoplasm [GO:0005737]; early endosome [GO:0005769]; extracellular exosome [GO:0070062]; extrinsic component of mitochondrial outer membrane [GO:0031315]; extrinsic component of presynaptic active zone membrane [GO:0098891]; GABA-ergic synapse [GO:0098982]; glutamatergic synapse [GO:0098978]; integral component of plasma membrane [GO:0005887]; membrane [GO:0016020]; mit…	activation of phospholipase C activity [GO:0007202]; activation of protein kinase C activity [GO:1990051]; animal organ regeneration [GO:0031100]; antiviral innate immune response [GO:0140374]; B cell activation [GO:0042113]; CD40 signaling pathway [GO:0023035]; cellular response to interleukin-6 [GO:0071354]; DNA biosynthetic process [GO:0071897]; histone deacetylation [GO:0016575]; mitochondria…	cell surface [GO:0009986]; cytoplasm [GO:0005737]; early endosome [GO:0005769]; extracellular exosome [GO:0070062]; extrinsic component of mitochondrial outer membrane [GO:0031315]; extrinsic component of presynaptic active zone membrane [GO:0098891]; GABA-ergic synapse [GO:0098982]; glutamatergic synapse [GO:0098978]; integral component of plasma membrane [GO:0005887]; membrane [GO:0016020]; mit…	complement component C3a binding [GO:0001850]; complement component C3b binding [GO:0001851]; enzyme binding [GO:0019899]; histone deacetylase binding [GO:0042826]; proteinase activated receptor binding [GO:0031871]; protein C-terminus binding [GO:0008022]; protein heterodimerization activity [GO:0046982]; transcription corepressor activity [GO:0003714]	SUBCELLULAR LOCATION: Mitochondrion inner membrane {ECO:0000269|PubMed:14500729, ECO:0000269|PubMed:20959514}. Nucleus {ECO:0000269|PubMed:14500729, ECO:0000269|PubMed:20959514, ECO:0000269|PubMed:31899195}. Cytoplasm {ECO:0000269|PubMed:14500729, ECO:0000269|PubMed:31899195}. Cell membrane {ECO:0000269|PubMed:22997079, ECO:0000269|PubMed:24003225}.	GO:0000122; GO:0001541; GO:0001552; GO:0001649; GO:0001850; GO:0001851; GO:0002639; GO:0003714; GO:0005634; GO:0005654; GO:0005737; GO:0005739; GO:0005743; GO:0005769; GO:0005886; GO:0005887; GO:0006355; GO:0006851; GO:0007005; GO:0007165; GO:0007202; GO:0008022; GO:0008285; GO:0009986; GO:0010628; GO:0010942; GO:0010944; GO:0014069; GO:0016020; GO:0016575; GO:0019899; GO:0023035; GO:0030061; GO:…
PLD1	PTGES3	3|0	0.01	TEBP_HUMAN	Prostaglandin E synthase 3 (EC 5.3.99.3) (Cytosolic prostaglandin E2 synthase) (cPGES) (Hsp90 co-chaperone) (Progesterone receptor complex p23) (Telomerase-binding protein p23)	PTGES3 P23 TEBP	FUNCTION: Cytosolic prostaglandin synthase that catalyzes the oxidoreduction of prostaglandin endoperoxide H2 (PGH2) to prostaglandin E2 (PGE2) (PubMed:10922363). Molecular chaperone that localizes to genomic response elements in a hormone-dependent manner and disrupts receptor-mediated transcriptional activation, by promoting disassembly of transcriptional regulatory complexes (PubMed:11274138, …	PATHWAY: Lipid metabolism; prostaglandin biosynthesis. {ECO:0000269|PubMed:10922363}.	chaperone complex [GO:0101031]; chromosome, telomeric region [GO:0000781]; cytosol [GO:0005829]; nucleoplasm [GO:0005654]; nucleus [GO:0005634]; protein-containing complex [GO:0032991]; telomerase holoenzyme complex [GO:0005697]	chaperone cofactor-dependent protein refolding [GO:0051085]; chaperone-mediated protein complex assembly [GO:0051131]; cyclooxygenase pathway [GO:0019371]; positive regulation of phosphorylation [GO:0042327]; positive regulation of telomerase activity [GO:0051973]; prostaglandin biosynthetic process [GO:0001516]; protein folding [GO:0006457]; protein stabilization [GO:0050821]; regulation of cell…	chaperone complex [GO:0101031]; chromosome, telomeric region [GO:0000781]; cytosol [GO:0005829]; nucleoplasm [GO:0005654]; nucleus [GO:0005634]; protein-containing complex [GO:0032991]; telomerase holoenzyme complex [GO:0005697]; chaperone binding [GO:0051087]; DNA polymerase binding [GO:0070182]; Hsp90 protein binding [GO:0051879]; prostaglandin-E synthase activity [GO:0050220]; telomerase activ…	chaperone binding [GO:0051087]; DNA polymerase binding [GO:0070182]; Hsp90 protein binding [GO:0051879]; prostaglandin-E synthase activity [GO:0050220]; telomerase activity [GO:0003720]; unfolded protein binding [GO:0051082]	SUBCELLULAR LOCATION: Cytoplasm {ECO:0000250|UniProtKB:Q3ZBF7}.	GO:0000723; GO:0000781; GO:0001516; GO:0003720; GO:0005634; GO:0005654; GO:0005697; GO:0005829; GO:0006457; GO:0006805; GO:0007004; GO:0007165; GO:0019371; GO:0032991; GO:0042327; GO:0050220; GO:0050821; GO:0051082; GO:0051085; GO:0051087; GO:0051131; GO:0051879; GO:0051973; GO:0070182; GO:0101031; GO:1900034; GO:1905323
PLD1	UBE2O	11|2	0.01	UBE2O_HUMAN	(E3-independent) E2 ubiquitin-conjugating enzyme (EC 2.3.2.24) (E2/E3 hybrid ubiquitin-protein ligase UBE2O) (Ubiquitin carrier protein O) (Ubiquitin-conjugating enzyme E2 O) (Ubiquitin-conjugating enzyme E2 of 230 kDa) (Ubiquitin-conjugating enzyme E2-230K) (Ubiquitin-protein ligase O)	UBE2O KIAA1734	FUNCTION: E2/E3 hybrid ubiquitin-protein ligase that displays both E2 and E3 ligase activities and mediates monoubiquitination of target proteins (PubMed:23455153, PubMed:24703950). Negatively regulates TRAF6-mediated NF-kappa-B activation independently of its E2 activity (PubMed:23381138). Acts as a positive regulator of BMP7 signaling by mediating monoubiquitination of SMAD6, thereby regulating…	PATHWAY: Protein modification; protein ubiquitination. {ECO:0000255|PROSITE-ProRule:PRU00388}.	cytoplasm [GO:0005737]; cytosol [GO:0005829]; nuclear body [GO:0016604]; nucleoplasm [GO:0005654]; nucleus [GO:0005634]	negative regulation of apoptotic process [GO:0043066]; positive regulation of BMP signaling pathway [GO:0030513]; protein K63-linked ubiquitination [GO:0070534]; protein monoubiquitination [GO:0006513]; retrograde transport, endosome to Golgi [GO:0042147]	cytoplasm [GO:0005737]; cytosol [GO:0005829]; nuclear body [GO:0016604]; nucleoplasm [GO:0005654]; nucleus [GO:0005634]; ATP binding [GO:0005524]; cysteine-type endopeptidase inhibitor activity [GO:0004869]; RNA binding [GO:0003723]; ubiquitin conjugating enzyme activity [GO:0061631]; ubiquitin protein ligase activity [GO:0061630]; ubiquitin-protein transferase activity [GO:0004842]; negative reg…	ATP binding [GO:0005524]; cysteine-type endopeptidase inhibitor activity [GO:0004869]; RNA binding [GO:0003723]; ubiquitin conjugating enzyme activity [GO:0061631]; ubiquitin protein ligase activity [GO:0061630]; ubiquitin-protein transferase activity [GO:0004842]	SUBCELLULAR LOCATION: Cytoplasm {ECO:0000269|PubMed:24703950}. Nucleus {ECO:0000269|PubMed:24703950}. Note=Mainly localizes to the cytoplasm.	GO:0003723; GO:0004842; GO:0004869; GO:0005524; GO:0005634; GO:0005654; GO:0005737; GO:0005829; GO:0006513; GO:0016604; GO:0030513; GO:0042147; GO:0043066; GO:0061630; GO:0061631; GO:0070534
PLD1	ACTA2	2|2	0	ACTA_HUMAN	Actin, aortic smooth muscle (Alpha-actin-2) (Cell growth-inhibiting gene 46 protein) [Cleaved into: Actin, aortic smooth muscle, intermediate form]	ACTA2 ACTSA ACTVS GIG46	FUNCTION: Actins are highly conserved proteins that are involved in various types of cell motility and are ubiquitously expressed in all eukaryotic cells.		cell body [GO:0044297]; cytoplasm [GO:0005737]; cytosol [GO:0005829]; dynactin complex [GO:0005869]; extracellular exosome [GO:0070062]; extracellular space [GO:0005615]; filopodium [GO:0030175]; lamellipodium [GO:0030027]; protein-containing complex [GO:0032991]; smooth muscle contractile fiber [GO:0030485]	glomerular mesangial cell development [GO:0072144]; mesenchyme migration [GO:0090131]; muscle contraction [GO:0006936]; positive regulation of gene expression [GO:0010628]; positive regulation of transcription, DNA-templated [GO:0045893]; regulation of blood pressure [GO:0008217]; response to virus [GO:0009615]; vascular associated smooth muscle contraction [GO:0014829]	cell body [GO:0044297]; cytoplasm [GO:0005737]; cytosol [GO:0005829]; dynactin complex [GO:0005869]; extracellular exosome [GO:0070062]; extracellular space [GO:0005615]; filopodium [GO:0030175]; lamellipodium [GO:0030027]; protein-containing complex [GO:0032991]; smooth muscle contractile fiber [GO:0030485]; ATP binding [GO:0005524]; protein kinase binding [GO:0019901]; glomerular mesangial cell…	ATP binding [GO:0005524]; protein kinase binding [GO:0019901]	SUBCELLULAR LOCATION: Cytoplasm, cytoskeleton.	GO:0005524; GO:0005615; GO:0005737; GO:0005829; GO:0005869; GO:0006936; GO:0008217; GO:0009615; GO:0010628; GO:0014829; GO:0019901; GO:0030027; GO:0030175; GO:0030485; GO:0032991; GO:0044297; GO:0045893; GO:0070062; GO:0072144; GO:0090131
PLD1	ACTG1	3|1	0	ACTG_HUMAN	Actin, cytoplasmic 2 (Gamma-actin) [Cleaved into: Actin, cytoplasmic 2, N-terminally processed]	ACTG1 ACTG	FUNCTION: Actins are highly conserved proteins that are involved in various types of cell motility and are ubiquitously expressed in all eukaryotic cells. {ECO:0000305|PubMed:29581253}.		actin filament [GO:0005884]; apical junction complex [GO:0043296]; blood microparticle [GO:0072562]; cell-cell junction [GO:0005911]; cytoskeleton [GO:0005856]; cytosol [GO:0005829]; dense body [GO:0097433]; extracellular exosome [GO:0070062]; extracellular space [GO:0005615]; focal adhesion [GO:0005925]; membrane [GO:0016020]; nucleus [GO:0005634]; plasma membrane [GO:0005886]	angiogenesis [GO:0001525]; cell junction assembly [GO:0034329]; ephrin receptor signaling pathway [GO:0048013]; Fc-gamma receptor signaling pathway involved in phagocytosis [GO:0038096]; maintenance of blood-brain barrier [GO:0035633]; membrane organization [GO:0061024]; morphogenesis of a polarized epithelium [GO:0001738]; platelet aggregation [GO:0070527]; positive regulation of cell migration …	actin filament [GO:0005884]; apical junction complex [GO:0043296]; blood microparticle [GO:0072562]; cell-cell junction [GO:0005911]; cytoskeleton [GO:0005856]; cytosol [GO:0005829]; dense body [GO:0097433]; extracellular exosome [GO:0070062]; extracellular space [GO:0005615]; focal adhesion [GO:0005925]; membrane [GO:0016020]; nucleus [GO:0005634]; plasma membrane [GO:0005886]; ATP binding [GO:0…	ATP binding [GO:0005524]; identical protein binding [GO:0042802]; profilin binding [GO:0005522]; structural constituent of cytoskeleton [GO:0005200]; structural constituent of postsynaptic actin cytoskeleton [GO:0098973]; ubiquitin protein ligase binding [GO:0031625]	SUBCELLULAR LOCATION: Cytoplasm, cytoskeleton {ECO:0000269|PubMed:28493397}.	GO:0001525; GO:0001738; GO:0001895; GO:0005200; GO:0005522; GO:0005524; GO:0005615; GO:0005634; GO:0005829; GO:0005856; GO:0005884; GO:0005886; GO:0005911; GO:0005925; GO:0010628; GO:0016020; GO:0030335; GO:0031625; GO:0034329; GO:0035633; GO:0038096; GO:0042802; GO:0043296; GO:0048013; GO:0051492; GO:0051893; GO:0061024; GO:0070062; GO:0070527; GO:0072562; GO:0090303; GO:0097433; GO:0098973; GO:…
PLD1	AIP	1|1	0	AIP_HUMAN	AH receptor-interacting protein (AIP) (Aryl-hydrocarbon receptor-interacting protein) (HBV X-associated protein 2) (XAP-2) (Immunophilin homolog ARA9)	AIP XAP2	FUNCTION: May play a positive role in AHR-mediated (aromatic hydrocarbon receptor) signaling, possibly by influencing its receptivity for ligand and/or its nuclear targeting.; FUNCTION: Cellular negative regulator of the hepatitis B virus (HBV) X protein.		aryl hydrocarbon receptor complex [GO:0034751]; cytoplasm [GO:0005737]; cytosol [GO:0005829]; membrane [GO:0016020]; nucleoplasm [GO:0005654]	interleukin-12-mediated signaling pathway [GO:0035722]; negative regulation of cyclic-nucleotide phosphodiesterase activity [GO:0051344]; protein maturation by protein folding [GO:0022417]; protein targeting to mitochondrion [GO:0006626]; regulation of protein kinase A signaling [GO:0010738]; xenobiotic metabolic process [GO:0006805]	aryl hydrocarbon receptor complex [GO:0034751]; cytoplasm [GO:0005737]; cytosol [GO:0005829]; membrane [GO:0016020]; nucleoplasm [GO:0005654]; aryl hydrocarbon receptor binding [GO:0017162]; GAF domain binding [GO:0036004]; peptidyl-prolyl cis-trans isomerase activity [GO:0003755]; transcription coactivator activity [GO:0003713]; transcription factor binding [GO:0008134]; unfolded protein binding…	aryl hydrocarbon receptor binding [GO:0017162]; GAF domain binding [GO:0036004]; peptidyl-prolyl cis-trans isomerase activity [GO:0003755]; transcription coactivator activity [GO:0003713]; transcription factor binding [GO:0008134]; unfolded protein binding [GO:0051082]	SUBCELLULAR LOCATION: Cytoplasm.	GO:0003713; GO:0003755; GO:0005654; GO:0005737; GO:0005829; GO:0006626; GO:0006805; GO:0008134; GO:0010738; GO:0016020; GO:0017162; GO:0022417; GO:0034751; GO:0035722; GO:0036004; GO:0051082; GO:0051344
PLD1	ALDH3A2	2|2	0	AL3A2_HUMAN	Aldehyde dehydrogenase family 3 member A2 (EC 1.2.1.3) (EC 1.2.1.94) (Aldehyde dehydrogenase 10) (Fatty aldehyde dehydrogenase) (Microsomal aldehyde dehydrogenase)	ALDH3A2 ALDH10 FALDH	FUNCTION: Catalyzes the oxidation of medium and long chain aliphatic aldehydes to fatty acids. Active on a variety of saturated and unsaturated aliphatic aldehydes between 6 and 24 carbons in length (PubMed:9133646, PubMed:22633490, PubMed:25047030, PubMed:18035827, PubMed:9662422, PubMed:18182499). Responsible for conversion of the sphingosine 1-phosphate (S1P) degradation product hexadecenal to…		cytosol [GO:0005829]; endoplasmic reticulum membrane [GO:0005789]; integral component of membrane [GO:0016021]; intracellular membrane-bounded organelle [GO:0043231]; peroxisomal membrane [GO:0005778]; peroxisome [GO:0005777]	cellular aldehyde metabolic process [GO:0006081]; central nervous system development [GO:0007417]; epidermis development [GO:0008544]; fatty acid alpha-oxidation [GO:0001561]; hexadecanal metabolic process [GO:0046458]; peripheral nervous system development [GO:0007422]; phytol metabolic process [GO:0033306]; protein import into peroxisome membrane [GO:0045046]; protein insertion into ER membrane…	cytosol [GO:0005829]; endoplasmic reticulum membrane [GO:0005789]; integral component of membrane [GO:0016021]; intracellular membrane-bounded organelle [GO:0043231]; peroxisomal membrane [GO:0005778]; peroxisome [GO:0005777]; 3-chloroallyl aldehyde dehydrogenase activity [GO:0004028]; aldehyde dehydrogenase (NAD+) activity [GO:0004029]; glyceraldehyde-3-phosphate dehydrogenase (NAD+) (non-phosph…	3-chloroallyl aldehyde dehydrogenase activity [GO:0004028]; aldehyde dehydrogenase (NAD+) activity [GO:0004029]; glyceraldehyde-3-phosphate dehydrogenase (NAD+) (non-phosphorylating) activity [GO:0043878]; long-chain-alcohol oxidase activity [GO:0046577]; long-chain-aldehyde dehydrogenase activity [GO:0050061]; medium-chain-aldehyde dehydrogenase activity [GO:0052814]; protein homodimerization ac…	SUBCELLULAR LOCATION: Microsome membrane {ECO:0000269|PubMed:9133646}; Single-pass membrane protein {ECO:0000305|PubMed:25047030, ECO:0000305|PubMed:9133646}. Endoplasmic reticulum membrane {ECO:0000305|PubMed:9133646}; Single-pass membrane protein {ECO:0000305|PubMed:25047030, ECO:0000305|PubMed:9133646}; Cytoplasmic side {ECO:0000250|UniProtKB:P30839}.	GO:0001561; GO:0004028; GO:0004029; GO:0005777; GO:0005778; GO:0005789; GO:0005829; GO:0006081; GO:0006714; GO:0007417; GO:0007422; GO:0008544; GO:0016021; GO:0030148; GO:0033306; GO:0042803; GO:0043231; GO:0043878; GO:0045046; GO:0045048; GO:0046458; GO:0046577; GO:0050061; GO:0052814
PLD1	ANXA2	2|2	0	ANXA2_HUMAN	Annexin A2 (Annexin II) (Annexin-2) (Calpactin I heavy chain) (Calpactin-1 heavy chain) (Chromobindin-8) (Lipocortin II) (Placental anticoagulant protein IV) (PAP-IV) (Protein I) (p36)	ANXA2 ANX2 ANX2L4 CAL1H LPC2D	FUNCTION: Calcium-regulated membrane-binding protein whose affinity for calcium is greatly enhanced by anionic phospholipids. It binds two calcium ions with high affinity. May be involved in heat-stress response. Inhibits PCSK9-enhanced LDLR degradation, probably reduces PCSK9 protein levels via a translational mechanism but also competes with LDLR for binding with PCSK9 (PubMed:18799458, PubMed:…		adherens junction [GO:0005912]; AnxA2-p11 complex [GO:1990665]; azurophil granule lumen [GO:0035578]; basement membrane [GO:0005604]; basolateral plasma membrane [GO:0016323]; cell surface [GO:0009986]; collagen-containing extracellular matrix [GO:0062023]; cytoplasm [GO:0005737]; endosome [GO:0005768]; extracellular exosome [GO:0070062]; extracellular region [GO:0005576]; extracellular space [GO…	angiogenesis [GO:0001525]; catabolism by host of symbiont protein [GO:0052362]; interleukin-12-mediated signaling pathway [GO:0035722]; membrane raft assembly [GO:0001765]; negative regulation by host of symbiont molecular function [GO:0052405]; negative regulation of development of symbiont involved in interaction with host [GO:0044147]; negative regulation of low-density lipoprotein particle re…	adherens junction [GO:0005912]; AnxA2-p11 complex [GO:1990665]; azurophil granule lumen [GO:0035578]; basement membrane [GO:0005604]; basolateral plasma membrane [GO:0016323]; cell surface [GO:0009986]; collagen-containing extracellular matrix [GO:0062023]; cytoplasm [GO:0005737]; endosome [GO:0005768]; extracellular exosome [GO:0070062]; extracellular region [GO:0005576]; extracellular space [GO…	cadherin binding involved in cell-cell adhesion [GO:0098641]; calcium channel activity [GO:0005262]; calcium-dependent phospholipid binding [GO:0005544]; calcium-dependent protein binding [GO:0048306]; calcium ion binding [GO:0005509]; cytoskeletal protein binding [GO:0008092]; identical protein binding [GO:0042802]; phosphatidylinositol-4,5-bisphosphate binding [GO:0005546]; phosphatidylserine b…	SUBCELLULAR LOCATION: Secreted, extracellular space, extracellular matrix, basement membrane {ECO:0000269|PubMed:17081065}. Melanosome {ECO:0000269|PubMed:17081065}. Note=In the lamina beneath the plasma membrane. Identified by mass spectrometry in melanosome fractions from stage I to stage IV. Translocated from the cytoplasm to the cell surface through a Golgi-independent mechanism.	GO:0001525; GO:0001765; GO:0001786; GO:0001921; GO:0002020; GO:0003723; GO:0004867; GO:0005262; GO:0005509; GO:0005544; GO:0005546; GO:0005576; GO:0005604; GO:0005615; GO:0005634; GO:0005737; GO:0005765; GO:0005768; GO:0005811; GO:0005886; GO:0005912; GO:0006900; GO:0008092; GO:0009986; GO:0016020; GO:0016032; GO:0016323; GO:0019834; GO:0030496; GO:0031340; GO:0031902; GO:0031982; GO:0032804; GO:…
PLD1	ATAD3A	5|0	0	ATD3A_HUMAN	ATPase family AAA domain-containing protein 3A	ATAD3A	FUNCTION: Essential for mitochondrial network organization, mitochondrial metabolism and cell growth at organism and cellular level. May play an important role in mitochondrial protein synthesis. May also participate in mitochondrial DNA replication. May bind to mitochondrial DNA D-loops and contribute to nucleoid stability. Required for enhanced channeling of cholesterol for hormone-dependent st…		integral component of membrane [GO:0016021]; mitochondrial inner membrane [GO:0005743]; mitochondrial nucleoid [GO:0042645]; mitochondrion [GO:0005739]	antiviral innate immune response [GO:0140374]; mitochondrion organization [GO:0007005]; negative regulation of apoptotic process [GO:0043066]; regulation of cell growth [GO:0001558]	integral component of membrane [GO:0016021]; mitochondrial inner membrane [GO:0005743]; mitochondrial nucleoid [GO:0042645]; mitochondrion [GO:0005739]; ATP binding [GO:0005524]; ATPase activity [GO:0016887]; identical protein binding [GO:0042802]; zinc ion binding [GO:0008270]; antiviral innate immune response [GO:0140374]; mitochondrion organization [GO:0007005]; negative regulation of apoptoti…	ATPase activity [GO:0016887]; ATP binding [GO:0005524]; identical protein binding [GO:0042802]; zinc ion binding [GO:0008270]	SUBCELLULAR LOCATION: Mitochondrion inner membrane {ECO:0000269|PubMed:18063578, ECO:0000269|PubMed:20154147, ECO:0000269|PubMed:20332122, ECO:0000269|PubMed:20349121}; Single-pass membrane protein {ECO:0000269|PubMed:20154147, ECO:0000269|PubMed:20349121}. Mitochondrion matrix, mitochondrion nucleoid {ECO:0000269|PubMed:17210950, ECO:0000269|PubMed:18063578}. Note=In the mitochondrial inner memb…	GO:0001558; GO:0005524; GO:0005739; GO:0005743; GO:0007005; GO:0008270; GO:0016021; GO:0016887; GO:0042645; GO:0042802; GO:0043066; GO:0140374
PLD1	ATP5B	1|3	0	ATPB_HUMAN	ATP synthase subunit beta, mitochondrial (EC 7.1.2.2) (ATP synthase F1 subunit beta)	ATP5F1B ATP5B ATPMB ATPSB	FUNCTION: Mitochondrial membrane ATP synthase (F(1)F(0) ATP synthase or Complex V) produces ATP from ADP in the presence of a proton gradient across the membrane which is generated by electron transport complexes of the respiratory chain. F-type ATPases consist of two structural domains, F(1) - containing the extramembraneous catalytic core, and F(0) - containing the membrane proton channel, link…		cell surface [GO:0009986]; extracellular exosome [GO:0070062]; membrane [GO:0016020]; mitochondrial matrix [GO:0005759]; mitochondrial membrane [GO:0031966]; mitochondrial nucleoid [GO:0042645]; mitochondrial proton-transporting ATP synthase, catalytic core [GO:0005754]; mitochondrial proton-transporting ATP synthase complex [GO:0005753]; mitochondrion [GO:0005739]; nucleus [GO:0005634]; plasma m…	angiogenesis [GO:0001525]; ATP biosynthetic process [GO:0006754]; cellular response to interleukin-7 [GO:0098761]; cristae formation [GO:0042407]; generation of precursor metabolites and energy [GO:0006091]; lipid metabolic process [GO:0006629]; mitochondrial ATP synthesis coupled proton transport [GO:0042776]; mitochondrion organization [GO:0007005]; negative regulation of cell adhesion involved…	cell surface [GO:0009986]; extracellular exosome [GO:0070062]; membrane [GO:0016020]; mitochondrial matrix [GO:0005759]; mitochondrial membrane [GO:0031966]; mitochondrial nucleoid [GO:0042645]; mitochondrial proton-transporting ATP synthase complex [GO:0005753]; mitochondrial proton-transporting ATP synthase, catalytic core [GO:0005754]; mitochondrion [GO:0005739]; nucleus [GO:0005634]; plasma m…	angiostatin binding [GO:0043532]; ATP binding [GO:0005524]; MHC class I protein binding [GO:0042288]; proton-transporting ATPase activity, rotational mechanism [GO:0046961]; proton-transporting ATP synthase activity, rotational mechanism [GO:0046933]	SUBCELLULAR LOCATION: Mitochondrion inner membrane {ECO:0000250|UniProtKB:P00829}; Peripheral membrane protein {ECO:0000250|UniProtKB:P00829}; Matrix side {ECO:0000250|UniProtKB:P00829}.	GO:0001525; GO:0001649; GO:0005524; GO:0005634; GO:0005739; GO:0005753; GO:0005754; GO:0005759; GO:0005886; GO:0006091; GO:0006629; GO:0006754; GO:0006933; GO:0007005; GO:0009986; GO:0016020; GO:0031966; GO:0042288; GO:0042407; GO:0042645; GO:0042776; GO:0043532; GO:0043536; GO:0045259; GO:0045261; GO:0046933; GO:0046961; GO:0051453; GO:0070062; GO:0098761; GO:1902600
PLD1	BAG2	5|4	0	BAG2_HUMAN	BAG family molecular chaperone regulator 2 (BAG-2) (Bcl-2-associated athanogene 2)	BAG2	FUNCTION: Co-chaperone for HSP70 and HSC70 chaperone proteins. Acts as a nucleotide-exchange factor (NEF) promoting the release of ADP from the HSP70 and HSC70 proteins thereby triggering client/substrate protein release (PubMed:24318877, PubMed:9873016). {ECO:0000269|PubMed:24318877, ECO:0000269|PubMed:9873016}.		axon [GO:0030424]; chaperone complex [GO:0101031]; cytosol [GO:0005829]; dendrite [GO:0030425]; dendritic microtubule [GO:1901588]	negative regulation of protein binding [GO:0032091]; negative regulation of protein ubiquitination [GO:0031397]; negative regulation of ubiquitin protein ligase activity [GO:1904667]; positive regulation of proteasomal protein catabolic process [GO:1901800]; positive regulation of protein processing [GO:0010954]; protein folding [GO:0006457]; protein metabolic process [GO:0019538]; protein stabil…	axon [GO:0030424]; chaperone complex [GO:0101031]; cytosol [GO:0005829]; dendrite [GO:0030425]; dendritic microtubule [GO:1901588]; adenyl-nucleotide exchange factor activity [GO:0000774]; chaperone binding [GO:0051087]; heat shock protein binding [GO:0031072]; identical protein binding [GO:0042802]; ion channel binding [GO:0044325]; tau protein binding [GO:0048156]; ubiquitin protein ligase bind…	adenyl-nucleotide exchange factor activity [GO:0000774]; chaperone binding [GO:0051087]; heat shock protein binding [GO:0031072]; identical protein binding [GO:0042802]; ion channel binding [GO:0044325]; tau protein binding [GO:0048156]; ubiquitin protein ligase binding [GO:0031625]		GO:0000774; GO:0005829; GO:0006457; GO:0010954; GO:0019538; GO:0030424; GO:0030425; GO:0031072; GO:0031397; GO:0031625; GO:0032091; GO:0042802; GO:0044325; GO:0048156; GO:0050821; GO:0051087; GO:0101031; GO:1900034; GO:1901588; GO:1901800; GO:1904667
PLD1	BZW2	2|0	0	BZW2_HUMAN	Basic leucine zipper and W2 domain-containing protein 2	BZW2 HSPC028 MSTP017	FUNCTION: May be involved in neuronal differentiation. {ECO:0000250}.		cytoplasm [GO:0005737]; membrane [GO:0016020]	cell differentiation [GO:0030154]; nervous system development [GO:0007399]	cytoplasm [GO:0005737]; membrane [GO:0016020]; cadherin binding [GO:0045296]; cell differentiation [GO:0030154]; nervous system development [GO:0007399]	cadherin binding [GO:0045296]		GO:0005737; GO:0007399; GO:0016020; GO:0030154; GO:0045296
PLD1	CACYBP	5|1	0	CYBP_HUMAN	Calcyclin-binding protein (CacyBP) (hCacyBP) (S100A6-binding protein) (Siah-interacting protein)	CACYBP S100A6BP SIP PNAS-107	FUNCTION: May be involved in calcium-dependent ubiquitination and subsequent proteasomal degradation of target proteins. Probably serves as a molecular bridge in ubiquitin E3 complexes. Participates in the ubiquitin-mediated degradation of beta-catenin (CTNNB1). {ECO:0000269|PubMed:16085652}.		beta-catenin destruction complex [GO:0030877]; cell body [GO:0044297]; cytosol [GO:0005829]; extracellular exosome [GO:0070062]; neuron projection [GO:0043005]; nuclear envelope lumen [GO:0005641]; nucleoplasm [GO:0005654]; nucleus [GO:0005634]; SCF ubiquitin ligase complex [GO:0019005]	aging [GO:0007568]; cardiac muscle cell differentiation [GO:0055007]; cellular response to calcium ion [GO:0071277]; cellular response to leukemia inhibitory factor [GO:1990830]; heart development [GO:0007507]; negative regulation of cell death [GO:0060548]; positive regulation of DNA replication [GO:0045740]; response to growth hormone [GO:0060416]	beta-catenin destruction complex [GO:0030877]; cell body [GO:0044297]; cytosol [GO:0005829]; extracellular exosome [GO:0070062]; neuron projection [GO:0043005]; nuclear envelope lumen [GO:0005641]; nucleoplasm [GO:0005654]; nucleus [GO:0005634]; SCF ubiquitin ligase complex [GO:0019005]; protein domain specific binding [GO:0019904]; protein homodimerization activity [GO:0042803]; S100 protein bin…	protein domain specific binding [GO:0019904]; protein homodimerization activity [GO:0042803]; S100 protein binding [GO:0044548]; tubulin binding [GO:0015631]; ubiquitin protein ligase binding [GO:0031625]	SUBCELLULAR LOCATION: Nucleus {ECO:0000269|PubMed:12895292}. Cytoplasm {ECO:0000269|PubMed:12895292}. Note=Cytoplasmic at low calcium concentrations. In neuroblastoma cells, after a retinoic acid (RA) induction and calcium increase, it localizes in both the nucleus and cytoplasm. The nuclear fraction may be phosphorylated.	GO:0005634; GO:0005641; GO:0005654; GO:0005829; GO:0007507; GO:0007568; GO:0015631; GO:0019005; GO:0019904; GO:0030877; GO:0031625; GO:0042803; GO:0043005; GO:0044297; GO:0044548; GO:0045740; GO:0055007; GO:0060416; GO:0060548; GO:0070062; GO:0071277; GO:1990830
PLD1	CAND1	9|6	0	CAND1_HUMAN	Cullin-associated NEDD8-dissociated protein 1 (Cullin-associated and neddylation-dissociated protein 1) (TBP-interacting protein of 120 kDa A) (TBP-interacting protein 120A) (p120 CAND1)	CAND1 KIAA0829 TIP120 TIP120A	FUNCTION: Key assembly factor of SCF (SKP1-CUL1-F-box protein) E3 ubiquitin ligase complexes that promotes the exchange of the substrate-recognition F-box subunit in SCF complexes, thereby playing a key role in the cellular repertoire of SCF complexes. Acts as a F-box protein exchange factor. The exchange activity of CAND1 is coupled with cycles of neddylation conjugation: in the deneddylated sta…		cullin-RING ubiquitin ligase complex [GO:0031461]; cytoplasm [GO:0005737]; cytosol [GO:0005829]; extracellular exosome [GO:0070062]; extracellular region [GO:0005576]; ficolin-1-rich granule lumen [GO:1904813]; Golgi apparatus [GO:0005794]; membrane [GO:0016020]; nucleoplasm [GO:0005654]; nucleus [GO:0005634]; secretory granule lumen [GO:0034774]; ubiquitin ligase complex [GO:0000151]	cell differentiation [GO:0030154]; cellular iron ion homeostasis [GO:0006879]; negative regulation of catalytic activity [GO:0043086]; neutrophil degranulation [GO:0043312]; positive regulation of RNA polymerase II transcription preinitiation complex assembly [GO:0045899]; post-translational protein modification [GO:0043687]; protein ubiquitination [GO:0016567]; SCF complex assembly [GO:0010265]	cullin-RING ubiquitin ligase complex [GO:0031461]; cytoplasm [GO:0005737]; cytosol [GO:0005829]; extracellular exosome [GO:0070062]; extracellular region [GO:0005576]; ficolin-1-rich granule lumen [GO:1904813]; Golgi apparatus [GO:0005794]; membrane [GO:0016020]; nucleoplasm [GO:0005654]; nucleus [GO:0005634]; secretory granule lumen [GO:0034774]; ubiquitin ligase complex [GO:0000151]; TBP-class …	TBP-class protein binding [GO:0017025]	SUBCELLULAR LOCATION: Cytoplasm {ECO:0000269|PubMed:21249194}. Nucleus {ECO:0000269|PubMed:21249194}. Note=Predominantly cytoplasmic.	GO:0000151; GO:0005576; GO:0005634; GO:0005654; GO:0005737; GO:0005794; GO:0005829; GO:0006879; GO:0010265; GO:0016020; GO:0016567; GO:0017025; GO:0030154; GO:0031461; GO:0034774; GO:0043086; GO:0043312; GO:0043687; GO:0045899; GO:0070062; GO:1904813
PLD1	CDC5L	1|1	0	CDC5L_HUMAN	Cell division cycle 5-like protein (Cdc5-like protein) (Pombe cdc5-related protein)	CDC5L KIAA0432 PCDC5RP	FUNCTION: DNA-binding protein involved in cell cycle control. May act as a transcription activator. Plays role in pre-mRNA splicing as core component of precatalytic, catalytic and postcatalytic spliceosomal complexes (PubMed:11991638, PubMed:20176811, PubMed:28502770, PubMed:28076346, PubMed:29361316, PubMed:29360106, PubMed:29301961, PubMed:30728453, PubMed:30705154). Component of the PRP19-CDC…		catalytic step 2 spliceosome [GO:0071013]; cytoplasm [GO:0005737]; membrane [GO:0016020]; nuclear speck [GO:0016607]; nucleoplasm [GO:0005654]; nucleus [GO:0005634]; perinuclear region of cytoplasm [GO:0048471]; protein-DNA complex [GO:0032993]; Prp19 complex [GO:0000974]; spliceosomal complex [GO:0005681]; U2-type catalytic step 2 spliceosome [GO:0071007]	cellular response to fibroblast growth factor stimulus [GO:0044344]; cellular response to interleukin-2 [GO:0071352]; cellular response to nerve growth factor stimulus [GO:1990090]; cellular response to prolactin [GO:1990646]; cellular response to wortmannin [GO:1904568]; DNA repair [GO:0006281]; mitotic cell cycle [GO:0000278]; mRNA splicing, via spliceosome [GO:0000398]; positive regulation of …	catalytic step 2 spliceosome [GO:0071013]; cytoplasm [GO:0005737]; membrane [GO:0016020]; nuclear speck [GO:0016607]; nucleoplasm [GO:0005654]; nucleus [GO:0005634]; perinuclear region of cytoplasm [GO:0048471]; protein-DNA complex [GO:0032993]; Prp19 complex [GO:0000974]; spliceosomal complex [GO:0005681]; U2-type catalytic step 2 spliceosome [GO:0071007]; DNA binding [GO:0003677]; DNA-binding t…	DNA binding [GO:0003677]; DNA-binding transcription activator activity, RNA polymerase II-specific [GO:0001228]; DNA-binding transcription factor activity, RNA polymerase II-specific [GO:0000981]; leucine zipper domain binding [GO:0043522]; protein kinase binding [GO:0019901]; protein phosphatase 1 binding [GO:0008157]; RNA binding [GO:0003723]; RNA polymerase II transcription regulatory region s…	SUBCELLULAR LOCATION: Nucleus {ECO:0000269|PubMed:10570151, ECO:0000269|PubMed:11544257, ECO:0000269|PubMed:18583928, ECO:0000269|PubMed:28076346, ECO:0000269|PubMed:28502770, ECO:0000269|PubMed:29301961, ECO:0000269|PubMed:29360106, ECO:0000269|PubMed:29361316, ECO:0000269|PubMed:30705154, ECO:0000269|PubMed:30728453, ECO:0000269|PubMed:9038199, ECO:0000269|PubMed:9598309}. Nucleus speckle {ECO:…	GO:0000278; GO:0000398; GO:0000974; GO:0000977; GO:0000981; GO:0001222; GO:0001228; GO:0003677; GO:0003723; GO:0005634; GO:0005654; GO:0005681; GO:0005737; GO:0006281; GO:0006357; GO:0008157; GO:0016020; GO:0016607; GO:0019901; GO:0032993; GO:0043522; GO:0044344; GO:0045944; GO:0048471; GO:0071007; GO:0071013; GO:0071352; GO:0071987; GO:0072422; GO:1904568; GO:1990090; GO:1990646
PLD1	CKAP4	16|15	0	CKAP4_HUMAN	Cytoskeleton-associated protein 4 (63-kDa cytoskeleton-linking membrane protein) (Climp-63) (p63)	CKAP4	FUNCTION: Mediates the anchoring of the endoplasmic reticulum to microtubules. {ECO:0000269|PubMed:15703217}.; FUNCTION: High-affinity epithelial cell surface receptor for the FZD8-related low molecular weight sialoglycopeptide APF/antiproliferative factor. Mediates the APF antiproliferative signaling within cells. {ECO:0000269|PubMed:17030514, ECO:0000269|PubMed:19144824}.		azurophil granule membrane [GO:0035577]; cytoplasmic ribonucleoprotein granule [GO:0036464]; cytoskeleton [GO:0005856]; cytosol [GO:0005829]; endoplasmic reticulum [GO:0005783]; endoplasmic reticulum lumen [GO:0005788]; endoplasmic reticulum membrane [GO:0005789]; extracellular exosome [GO:0070062]; integral component of membrane [GO:0016021]; lamellar body [GO:0042599]; lipid droplet [GO:0005811…	cellular protein metabolic process [GO:0044267]; neutrophil degranulation [GO:0043312]; post-translational protein modification [GO:0043687]	azurophil granule membrane [GO:0035577]; cytoplasmic ribonucleoprotein granule [GO:0036464]; cytoskeleton [GO:0005856]; cytosol [GO:0005829]; endoplasmic reticulum [GO:0005783]; endoplasmic reticulum lumen [GO:0005788]; endoplasmic reticulum membrane [GO:0005789]; extracellular exosome [GO:0070062]; integral component of membrane [GO:0016021]; lamellar body [GO:0042599]; lipid droplet [GO:0005811…	RNA binding [GO:0003723]	SUBCELLULAR LOCATION: Endoplasmic reticulum membrane {ECO:0000269|PubMed:18296695, ECO:0000269|PubMed:19144824}; Single-pass type II membrane protein. Cell membrane {ECO:0000269|PubMed:18296695, ECO:0000269|PubMed:19144824}; Single-pass type II membrane protein. Cytoplasm, cytoskeleton. Cytoplasm, perinuclear region. Note=Translocates to the perinuclear region upon APF-stimulation.	GO:0003723; GO:0005783; GO:0005788; GO:0005789; GO:0005791; GO:0005811; GO:0005829; GO:0005856; GO:0005886; GO:0016020; GO:0016021; GO:0016607; GO:0035577; GO:0035579; GO:0036464; GO:0042599; GO:0043312; GO:0043687; GO:0044267; GO:0048471; GO:0070062
PLD1	CLNS1A	1|1	0	ICLN_HUMAN	Methylosome subunit pICln (Chloride channel, nucleotide sensitive 1A) (Chloride conductance regulatory protein ICln) (I(Cln)) (Chloride ion current inducer protein) (ClCI) (Reticulocyte pICln)	CLNS1A CLCI ICLN	FUNCTION: Involved in both the assembly of spliceosomal snRNPs and the methylation of Sm proteins (PubMed:21081503, PubMed:18984161). Chaperone that regulates the assembly of spliceosomal U1, U2, U4 and U5 small nuclear ribonucleoproteins (snRNPs), the building blocks of the spliceosome. Thereby, plays an important role in the splicing of cellular pre-mRNAs. Most spliceosomal snRNPs contain a com…		cytoskeleton [GO:0005856]; cytosol [GO:0005829]; methylosome [GO:0034709]; nucleoplasm [GO:0005654]; nucleus [GO:0005634]; pICln-Sm protein complex [GO:0034715]; plasma membrane [GO:0005886]	cell volume homeostasis [GO:0006884]; chloride transport [GO:0006821]; spliceosomal snRNP assembly [GO:0000387]	cytoskeleton [GO:0005856]; cytosol [GO:0005829]; methylosome [GO:0034709]; nucleoplasm [GO:0005654]; nucleus [GO:0005634]; pICln-Sm protein complex [GO:0034715]; plasma membrane [GO:0005886]; RNA binding [GO:0003723]; cell volume homeostasis [GO:0006884]; chloride transport [GO:0006821]; spliceosomal snRNP assembly [GO:0000387]	RNA binding [GO:0003723]	SUBCELLULAR LOCATION: Cytoplasm, cytosol {ECO:0000269|PubMed:18984161, ECO:0000269|PubMed:21081503}. Nucleus {ECO:0000269|PubMed:18984161, ECO:0000269|PubMed:21081503}. Cytoplasm, cytoskeleton {ECO:0000269|PubMed:18984161}. Note=A small fraction is also associated with the cytoskeleton (PubMed:18984161).	GO:0000387; GO:0003723; GO:0005634; GO:0005654; GO:0005829; GO:0005856; GO:0005886; GO:0006821; GO:0006884; GO:0034709; GO:0034715
PLD1	CSNK2A1	3|3	0	CSK21_HUMAN	Casein kinase II subunit alpha (CK II alpha) (EC 2.7.11.1)	CSNK2A1 CK2A1	FUNCTION: Catalytic subunit of a constitutively active serine/threonine-protein kinase complex that phosphorylates a large number of substrates containing acidic residues C-terminal to the phosphorylated serine or threonine (PubMed:11239457, PubMed:11704824, PubMed:16193064, PubMed:19188443, PubMed:20625391, PubMed:22406621, PubMed:24962073). Regulates numerous cellular processes, such as cell cy…		cytosol [GO:0005829]; nucleoplasm [GO:0005654]; nucleus [GO:0005634]; NuRD complex [GO:0016581]; plasma membrane [GO:0005886]; protein kinase CK2 complex [GO:0005956]; Sin3 complex [GO:0016580]	apoptotic process [GO:0006915]; chaperone-mediated protein folding [GO:0061077]; macroautophagy [GO:0016236]; mitotic chromosome condensation [GO:0007076]; negative regulation of apoptotic signaling pathway [GO:2001234]; negative regulation of cysteine-type endopeptidase activity involved in apoptotic process [GO:0043154]; negative regulation of ubiquitin-dependent protein catabolic process [GO:2…	cytosol [GO:0005829]; nucleoplasm [GO:0005654]; nucleus [GO:0005634]; NuRD complex [GO:0016581]; plasma membrane [GO:0005886]; protein kinase CK2 complex [GO:0005956]; Sin3 complex [GO:0016580]; ATP binding [GO:0005524]; Hsp90 protein binding [GO:0051879]; identical protein binding [GO:0042802]; kinase activity [GO:0016301]; protein N-terminus binding [GO:0047485]; protein serine kinase activity …	ATP binding [GO:0005524]; Hsp90 protein binding [GO:0051879]; identical protein binding [GO:0042802]; kinase activity [GO:0016301]; protein N-terminus binding [GO:0047485]; protein serine/threonine kinase activity [GO:0004674]; protein serine kinase activity [GO:0106310]; protein threonine kinase activity [GO:0106311]	SUBCELLULAR LOCATION: Nucleus {ECO:0000269|PubMed:23123191, ECO:0000269|PubMed:24962073}.	GO:0004674; GO:0005524; GO:0005634; GO:0005654; GO:0005829; GO:0005886; GO:0005956; GO:0006457; GO:0006468; GO:0006656; GO:0006915; GO:0007076; GO:0007165; GO:0008284; GO:0016055; GO:0016236; GO:0016301; GO:0016580; GO:0016581; GO:0018105; GO:0018107; GO:0030177; GO:0030307; GO:0042802; GO:0043154; GO:0045732; GO:0047485; GO:0048511; GO:0051726; GO:0051879; GO:0061077; GO:0106310; GO:0106311; GO:…
PLD1	DDX17	5|3	0	DDX17_HUMAN	Probable ATP-dependent RNA helicase DDX17 (EC 3.6.4.13) (DEAD box protein 17) (DEAD box protein p72) (DEAD box protein p82) (RNA-dependent helicase p72)	DDX17	FUNCTION: As an RNA helicase, unwinds RNA and alters RNA structures through ATP binding and hydrolysis. Involved in multiple cellular processes, including pre-mRNA splicing, alternative splicing, ribosomal RNA processing and miRNA processing, as well as transcription regulation. Regulates the alternative splicing of exons exhibiting specific features (PubMed:12138182, PubMed:23022728, PubMed:2491…		cytoplasm [GO:0005737]; cytosol [GO:0005829]; membrane [GO:0016020]; nuclear speck [GO:0016607]; nucleolus [GO:0005730]; nucleoplasm [GO:0005654]; nucleus [GO:0005634]; ribonucleoprotein complex [GO:1990904]	alternative mRNA splicing, via spliceosome [GO:0000380]; androgen receptor signaling pathway [GO:0030521]; defense response to virus [GO:0051607]; epithelial to mesenchymal transition [GO:0001837]; gene silencing by RNA [GO:0031047]; intracellular estrogen receptor signaling pathway [GO:0030520]; miRNA metabolic process [GO:0010586]; myoblast differentiation [GO:0045445]; positive regulation of t…	cytoplasm [GO:0005737]; cytosol [GO:0005829]; membrane [GO:0016020]; nuclear speck [GO:0016607]; nucleolus [GO:0005730]; nucleoplasm [GO:0005654]; nucleus [GO:0005634]; ribonucleoprotein complex [GO:1990904]; ATP binding [GO:0005524]; RNA binding [GO:0003723]; RNA helicase activity [GO:0003724]; RNA-dependent ATPase activity [GO:0008186]; transcription coactivator activity [GO:0003713]; alternati…	ATP binding [GO:0005524]; RNA binding [GO:0003723]; RNA-dependent ATPase activity [GO:0008186]; RNA helicase activity [GO:0003724]; transcription coactivator activity [GO:0003713]	SUBCELLULAR LOCATION: Nucleus {ECO:0000269|PubMed:12138182, ECO:0000269|PubMed:12595555, ECO:0000269|PubMed:17226766, ECO:0000269|PubMed:17699760, ECO:0000269|PubMed:19995069, ECO:0000269|PubMed:22002106, ECO:0000269|PubMed:24581491, ECO:0000269|PubMed:25126784}. Nucleus, nucleolus {ECO:0000269|PubMed:17226766, ECO:0000269|PubMed:22002106}. Cytoplasm, cytosol {ECO:0000269|PubMed:25126784}. Note=I…	GO:0000380; GO:0000381; GO:0001837; GO:0003713; GO:0003723; GO:0003724; GO:0005524; GO:0005634; GO:0005654; GO:0005730; GO:0005737; GO:0005829; GO:0006357; GO:0006364; GO:0006396; GO:0008186; GO:0010586; GO:0016020; GO:0016607; GO:0030520; GO:0030521; GO:0031047; GO:0045445; GO:0045944; GO:0051607; GO:1990904; GO:2001014
PLD1	DDX5	4|2	0	DDX5_HUMAN	Probable ATP-dependent RNA helicase DDX5 (EC 3.6.4.13) (DEAD box protein 5) (RNA helicase p68)	DDX5 G17P1 HELR HLR1	FUNCTION: Involved in the alternative regulation of pre-mRNA splicing; its RNA helicase activity is necessary for increasing tau exon 10 inclusion and occurs in a RBM4-dependent manner. Binds to the tau pre-mRNA in the stem-loop region downstream of exon 10. The rate of ATP hydrolysis is highly stimulated by single-stranded RNA. Involved in transcriptional regulation; the function is independent …		catalytic step 2 spliceosome [GO:0071013]; cytoplasm [GO:0005737]; cytosol [GO:0005829]; extracellular exosome [GO:0070062]; membrane [GO:0016020]; nucleolus [GO:0005730]; nucleoplasm [GO:0005654]; nucleus [GO:0005634]; ribonucleoprotein complex [GO:1990904]	alternative mRNA splicing, via spliceosome [GO:0000380]; androgen receptor signaling pathway [GO:0030521]; BMP signaling pathway [GO:0030509]; epithelial to mesenchymal transition [GO:0001837]; intracellular estrogen receptor signaling pathway [GO:0030520]; intrinsic apoptotic signaling pathway by p53 class mediator [GO:0072332]; mRNA splicing, via spliceosome [GO:0000398]; mRNA transcription [GO…	catalytic step 2 spliceosome [GO:0071013]; cytoplasm [GO:0005737]; cytosol [GO:0005829]; extracellular exosome [GO:0070062]; membrane [GO:0016020]; nucleolus [GO:0005730]; nucleoplasm [GO:0005654]; nucleus [GO:0005634]; ribonucleoprotein complex [GO:1990904]; androgen receptor binding [GO:0050681]; ATP binding [GO:0005524]; MH2 domain binding [GO:0035500]; mRNA 3'-UTR binding [GO:0003730]; pre-mR…	androgen receptor binding [GO:0050681]; ATP binding [GO:0005524]; MH2 domain binding [GO:0035500]; mRNA 3'-UTR binding [GO:0003730]; pre-mRNA binding [GO:0036002]; primary miRNA binding [GO:0070878]; promoter-specific chromatin binding [GO:1990841]; ribonucleoprotein complex binding [GO:0043021]; RNA binding [GO:0003723]; RNA helicase activity [GO:0003724]; R-SMAD binding [GO:0070412]; SMAD bindi…	SUBCELLULAR LOCATION: Nucleus {ECO:0000269|PubMed:22034099}. Nucleus, nucleolus {ECO:0000269|PubMed:10837141, ECO:0000269|PubMed:1996094}. Cytoplasm {ECO:0000269|PubMed:22034099}. Note=During the G0 phase, predominantly located in the nucleus. Cytoplasmic levels increase during the G1/S phase. During the M phase, located at the vicinity of the condensed chromosomes. At G1, localizes in the cytopl…	GO:0000122; GO:0000380; GO:0000381; GO:0000398; GO:0000956; GO:0001837; GO:0003723; GO:0003724; GO:0003730; GO:0005524; GO:0005634; GO:0005654; GO:0005730; GO:0005737; GO:0005829; GO:0006357; GO:0009299; GO:0016020; GO:0030509; GO:0030520; GO:0030521; GO:0035500; GO:0036002; GO:0043021; GO:0043517; GO:0045445; GO:0045667; GO:0046332; GO:0048511; GO:0050681; GO:0060765; GO:0061614; GO:0070062; GO:…
PLD1	DHX15	11|7	0	DHX15_HUMAN	Pre-mRNA-splicing factor ATP-dependent RNA helicase DHX15 (EC 3.6.4.13) (ATP-dependent RNA helicase #46) (DEAH box protein 15)	DHX15 DBP1 DDX15	FUNCTION: Pre-mRNA processing factor involved in disassembly of spliceosomes after the release of mature mRNA. In cooperation with TFIP11 seem to be involved in the transition of the U2, U5 and U6 snRNP-containing IL complex to the snRNP-free IS complex leading to efficient debranching and turnover of excised introns. {ECO:0000269|PubMed:19103666}.		nuclear speck [GO:0016607]; nucleolus [GO:0005730]; nucleoplasm [GO:0005654]; nucleus [GO:0005634]; spliceosomal complex [GO:0005681]; U12-type spliceosomal complex [GO:0005689]	mRNA processing [GO:0006397]; mRNA splicing, via spliceosome [GO:0000398]; response to alkaloid [GO:0043279]; response to toxic substance [GO:0009636]; RNA splicing [GO:0008380]	nuclear speck [GO:0016607]; nucleolus [GO:0005730]; nucleoplasm [GO:0005654]; nucleus [GO:0005634]; spliceosomal complex [GO:0005681]; U12-type spliceosomal complex [GO:0005689]; ATP binding [GO:0005524]; double-stranded RNA binding [GO:0003725]; RNA binding [GO:0003723]; RNA helicase activity [GO:0003724]; mRNA processing [GO:0006397]; mRNA splicing, via spliceosome [GO:0000398]; response to alk…	ATP binding [GO:0005524]; double-stranded RNA binding [GO:0003725]; RNA binding [GO:0003723]; RNA helicase activity [GO:0003724]	SUBCELLULAR LOCATION: Nucleus. Nucleus, nucleolus.	GO:0000398; GO:0003723; GO:0003724; GO:0003725; GO:0005524; GO:0005634; GO:0005654; GO:0005681; GO:0005689; GO:0005730; GO:0006397; GO:0008380; GO:0009636; GO:0016607; GO:0043279
PLD1	DHX9	4|2	0	DHX9_HUMAN	ATP-dependent RNA helicase A (EC 3.6.4.13) (DEAH box protein 9) (DExH-box helicase 9) (Leukophysin) (LKP) (Nuclear DNA helicase II) (NDH II) (RNA helicase A)	DHX9 DDX9 LKP NDH2	FUNCTION: Multifunctional ATP-dependent nucleic acid helicase that unwinds DNA and RNA in a 3' to 5' direction and that plays important roles in many processes, such as DNA replication, transcriptional activation, post-transcriptional RNA regulation, mRNA translation and RNA-mediated gene silencing (PubMed:9111062, PubMed:11416126, PubMed:12711669, PubMed:15355351, PubMed:16680162, PubMed:1753181…		actin cytoskeleton [GO:0015629]; centrosome [GO:0005813]; CRD-mediated mRNA stability complex [GO:0070937]; cytoplasm [GO:0005737]; cytoplasmic ribonucleoprotein granule [GO:0036464]; cytosol [GO:0005829]; membrane [GO:0016020]; nuclear body [GO:0016604]; nuclear stress granule [GO:0097165]; nucleolus [GO:0005730]; nucleoplasm [GO:0005654]; nucleus [GO:0005634]; perichromatin fibrils [GO:0005726]…	alternative mRNA splicing, via spliceosome [GO:0000380]; cellular protein-containing complex assembly [GO:0034622]; cellular response to exogenous dsRNA [GO:0071360]; cellular response to tumor necrosis factor [GO:0071356]; CRD-mediated mRNA stabilization [GO:0070934]; DNA duplex unwinding [GO:0032508]; DNA replication [GO:0006260]; DNA-templated transcription, termination [GO:0006353]; DNA-templ…	actin cytoskeleton [GO:0015629]; centrosome [GO:0005813]; CRD-mediated mRNA stability complex [GO:0070937]; cytoplasm [GO:0005737]; cytoplasmic ribonucleoprotein granule [GO:0036464]; cytosol [GO:0005829]; membrane [GO:0016020]; nuclear body [GO:0016604]; nuclear stress granule [GO:0097165]; nucleolus [GO:0005730]; nucleoplasm [GO:0005654]; nucleus [GO:0005634]; perichromatin fibrils [GO:0005726]…	3'-5' DNA/RNA helicase activity [GO:0033679]; 3'-5' DNA helicase activity [GO:0043138]; 3'-5' RNA helicase activity [GO:0034458]; ATPase activity [GO:0016887]; ATP binding [GO:0005524]; chromatin DNA binding [GO:0031490]; DNA binding [GO:0003677]; DNA helicase activity [GO:0003678]; DNA replication origin binding [GO:0003688]; double-stranded DNA binding [GO:0003690]; double-stranded RNA binding …	SUBCELLULAR LOCATION: Nucleus {ECO:0000269|PubMed:10198287, ECO:0000269|PubMed:10207077, ECO:0000269|PubMed:11687588, ECO:0000269|PubMed:16375861, ECO:0000269|PubMed:17303075, ECO:0000269|PubMed:9162007}. Nucleus, nucleoplasm {ECO:0000269|PubMed:28221134}. Nucleus, nucleolus {ECO:0000269|PubMed:12429849}. Cytoplasm {ECO:0000269|PubMed:10198287, ECO:0000269|PubMed:10207077, ECO:0000269|PubMed:1637…	GO:0000380; GO:0000398; GO:0000978; GO:0000993; GO:0001069; GO:0001085; GO:0001649; GO:0003677; GO:0003678; GO:0003688; GO:0003690; GO:0003697; GO:0003712; GO:0003713; GO:0003723; GO:0003724; GO:0003725; GO:0003727; GO:0003729; GO:0005524; GO:0005634; GO:0005654; GO:0005726; GO:0005730; GO:0005737; GO:0005813; GO:0005829; GO:0005844; GO:0006260; GO:0006353; GO:0006357; GO:0006954; GO:0010501; GO:…
PLD1	DIRAS2	1|1	0	DIRA2_HUMAN	GTP-binding protein Di-Ras2 (Distinct subgroup of the Ras family member 2)	DIRAS2	FUNCTION: Displays low GTPase activity and exists predominantly in the GTP-bound form. {ECO:0000269|PubMed:12194967}.		plasma membrane [GO:0005886]	signal transduction [GO:0007165]	plasma membrane [GO:0005886]; GDP binding [GO:0019003]; GTP binding [GO:0005525]; GTPase activity [GO:0003924]; signal transduction [GO:0007165]	GDP binding [GO:0019003]; GTPase activity [GO:0003924]; GTP binding [GO:0005525]	SUBCELLULAR LOCATION: Cell membrane {ECO:0000305}; Lipid-anchor {ECO:0000305}; Cytoplasmic side {ECO:0000305}.	GO:0003924; GO:0005525; GO:0005886; GO:0007165; GO:0019003
PLD1	DMBT1	1|1	0	DMBT1_HUMAN	Deleted in malignant brain tumors 1 protein (Glycoprotein 340) (Gp-340) (Hensin) (Salivary agglutinin) (SAG) (Surfactant pulmonary-associated D-binding protein)	DMBT1 GP340	FUNCTION: May be considered as a candidate tumor suppressor gene for brain, lung, esophageal, gastric, and colorectal cancers. May play roles in mucosal defense system, cellular immune defense and epithelial differentiation. May play a role as an opsonin receptor for SFTPD and SPAR in macrophage tissues throughout the body, including epithelial cells lining the gastrointestinal tract. May play a …		cytoplasm [GO:0005737]; extracellular exosome [GO:0070062]; extracellular matrix [GO:0031012]; extracellular region [GO:0005576]; extracellular space [GO:0005615]; extrinsic component of membrane [GO:0019898]; phagocytic vesicle membrane [GO:0030670]; zymogen granule membrane [GO:0042589]	antimicrobial humoral immune response mediated by antimicrobial peptide [GO:0061844]; cellular protein metabolic process [GO:0044267]; defense response [GO:0006952]; defense response to Gram-negative bacterium [GO:0050829]; defense response to Gram-positive bacterium [GO:0050830]; defense response to virus [GO:0051607]; detection of bacterial lipoprotein [GO:0042494]; epithelial cell differentiat…	cytoplasm [GO:0005737]; extracellular exosome [GO:0070062]; extracellular matrix [GO:0031012]; extracellular region [GO:0005576]; extracellular space [GO:0005615]; extrinsic component of membrane [GO:0019898]; phagocytic vesicle membrane [GO:0030670]; zymogen granule membrane [GO:0042589]; calcium-dependent protein binding [GO:0048306]; DNA binding [GO:0003677]; extracellular matrix binding [GO:0…	calcium-dependent protein binding [GO:0048306]; DNA binding [GO:0003677]; extracellular matrix binding [GO:0050840]; heparan sulfate binding [GO:1904399]; lipopolysaccharide binding [GO:0001530]; lipoteichoic acid binding [GO:0070891]; pattern recognition receptor activity [GO:0038187]; scavenger receptor activity [GO:0005044]; zymogen binding [GO:0035375]	SUBCELLULAR LOCATION: Secreted {ECO:0000250}. Note=Some isoforms may be membrane-bound. Localized to the lumenal aspect of crypt cells in the small intestine. In the colon, seen in the lumenal aspect of surface epithelial cells. Formed in the ducts of von Ebner gland, and released into the fluid bathing the taste buds contained in the taste papillae (By similarity). {ECO:0000250}.	GO:0001530; GO:0003677; GO:0005044; GO:0005576; GO:0005615; GO:0005737; GO:0006898; GO:0006952; GO:0007275; GO:0015031; GO:0016032; GO:0019898; GO:0030670; GO:0030855; GO:0031012; GO:0035375; GO:0038187; GO:0042494; GO:0042589; GO:0043152; GO:0044267; GO:0045087; GO:0048306; GO:0050829; GO:0050830; GO:0050840; GO:0051607; GO:0061844; GO:0070062; GO:0070891; GO:1904399
PLD1	DNAJA1	2|2	0	DNJA1_HUMAN	DnaJ homolog subfamily A member 1 (DnaJ protein homolog 2) (HSDJ) (Heat shock 40 kDa protein 4) (Heat shock protein J2) (HSJ-2) (Human DnaJ protein 2) (hDj-2)	DNAJA1 DNAJ2 HDJ2 HSJ2 HSPF4	FUNCTION: Co-chaperone for HSPA8/Hsc70 (PubMed:10816573). Stimulates ATP hydrolysis, but not the folding of unfolded proteins mediated by HSPA1A (in vitro) (PubMed:24318877). Plays a role in protein transport into mitochondria via its role as co-chaperone. Functions as co-chaperone for HSPA1B and negatively regulates the translocation of BAX from the cytosol to mitochondria in response to cellula…		cytoplasmic side of endoplasmic reticulum membrane [GO:0098554]; cytosol [GO:0005829]; extracellular exosome [GO:0070062]; membrane [GO:0016020]; microtubule cytoskeleton [GO:0015630]; mitochondrion [GO:0005739]; nucleus [GO:0005634]; perinuclear region of cytoplasm [GO:0048471]	androgen receptor signaling pathway [GO:0030521]; DNA damage response, detection of DNA damage [GO:0042769]; flagellated sperm motility [GO:0030317]; negative regulation of apoptotic process [GO:0043066]; negative regulation of establishment of protein localization to mitochondrion [GO:1903748]; negative regulation of JUN kinase activity [GO:0043508]; negative regulation of nitrosative stress-ind…	cytoplasmic side of endoplasmic reticulum membrane [GO:0098554]; cytosol [GO:0005829]; extracellular exosome [GO:0070062]; membrane [GO:0016020]; microtubule cytoskeleton [GO:0015630]; mitochondrion [GO:0005739]; nucleus [GO:0005634]; perinuclear region of cytoplasm [GO:0048471]; ATP binding [GO:0005524]; ATPase activator activity [GO:0001671]; C3HC4-type RING finger domain binding [GO:0055131]; …	ATPase activator activity [GO:0001671]; ATP binding [GO:0005524]; C3HC4-type RING finger domain binding [GO:0055131]; chaperone binding [GO:0051087]; G protein-coupled receptor binding [GO:0001664]; Hsp70 protein binding [GO:0030544]; low-density lipoprotein particle receptor binding [GO:0050750]; metal ion binding [GO:0046872]; Tat protein binding [GO:0030957]; ubiquitin protein ligase binding […	SUBCELLULAR LOCATION: Membrane {ECO:0000305|PubMed:10816573}; Lipid-anchor {ECO:0000305|PubMed:10816573}. Cytoplasm {ECO:0000269|PubMed:10816573}. Microsome {ECO:0000250}. Nucleus {ECO:0000269|PubMed:10816573}. Cytoplasm, perinuclear region {ECO:0000269|PubMed:10816573}. Mitochondrion {ECO:0000250}. Note=Primarily associated with microsomes. A minor proportion is associated with mitochondria (By …	GO:0001664; GO:0001671; GO:0005524; GO:0005634; GO:0005739; GO:0005829; GO:0006457; GO:0006986; GO:0007283; GO:0009408; GO:0015630; GO:0016020; GO:0030317; GO:0030521; GO:0030544; GO:0030957; GO:0031397; GO:0031625; GO:0042769; GO:0043065; GO:0043066; GO:0043508; GO:0046872; GO:0048471; GO:0050750; GO:0051082; GO:0051087; GO:0051223; GO:0055131; GO:0070062; GO:0070585; GO:0098554; GO:1901998; GO:…
PLD1	DNAJA2	4|1	0	DNJA2_HUMAN	DnaJ homolog subfamily A member 2 (Cell cycle progression restoration gene 3 protein) (Dnj3) (Dj3) (HIRA-interacting protein 4) (Renal carcinoma antigen NY-REN-14)	DNAJA2 CPR3 HIRIP4	FUNCTION: Co-chaperone of Hsc70. Stimulates ATP hydrolysis and the folding of unfolded proteins mediated by HSPA1A/B (in vitro) (PubMed:24318877). {ECO:0000269|PubMed:24318877}.		cytosol [GO:0005829]; extracellular exosome [GO:0070062]; membrane [GO:0016020]	positive regulation of cell population proliferation [GO:0008284]; protein refolding [GO:0042026]; response to heat [GO:0009408]	cytosol [GO:0005829]; extracellular exosome [GO:0070062]; membrane [GO:0016020]; ATP binding [GO:0005524]; ATPase activator activity [GO:0001671]; chaperone binding [GO:0051087]; heat shock protein binding [GO:0031072]; metal ion binding [GO:0046872]; unfolded protein binding [GO:0051082]; positive regulation of cell population proliferation [GO:0008284]; protein refolding [GO:0042026]; response …	ATPase activator activity [GO:0001671]; ATP binding [GO:0005524]; chaperone binding [GO:0051087]; heat shock protein binding [GO:0031072]; metal ion binding [GO:0046872]; unfolded protein binding [GO:0051082]	SUBCELLULAR LOCATION: Membrane {ECO:0000305}; Lipid-anchor {ECO:0000305}.	GO:0001671; GO:0005524; GO:0005829; GO:0008284; GO:0009408; GO:0016020; GO:0031072; GO:0042026; GO:0046872; GO:0051082; GO:0051087; GO:0070062
PLD1	DNAJC7	10|3	0	DNJC7_HUMAN	DnaJ homolog subfamily C member 7 (Tetratricopeptide repeat protein 2) (TPR repeat protein 2)	DNAJC7 TPR2 TTC2	FUNCTION: Acts as co-chaperone regulating the molecular chaperones HSP70 and HSP90 in folding of steroid receptors, such as the glucocorticoid receptor and the progesterone receptor. Proposed to act as a recycling chaperone by facilitating the return of chaperone substrates to early stages of chaperoning if further folding is required. In vitro, induces ATP-independent dissociation of HSP90 but n…		cytoplasm [GO:0005737]; cytoskeleton [GO:0005856]; cytosol [GO:0005829]; extracellular exosome [GO:0070062]; membrane [GO:0016020]; nucleoplasm [GO:0005654]	chaperone cofactor-dependent protein refolding [GO:0051085]; protein folding [GO:0006457]; regulation of cellular response to heat [GO:1900034]	cytoplasm [GO:0005737]; cytoskeleton [GO:0005856]; cytosol [GO:0005829]; extracellular exosome [GO:0070062]; membrane [GO:0016020]; nucleoplasm [GO:0005654]; heat shock protein binding [GO:0031072]; chaperone cofactor-dependent protein refolding [GO:0051085]; protein folding [GO:0006457]; regulation of cellular response to heat [GO:1900034]	heat shock protein binding [GO:0031072]	SUBCELLULAR LOCATION: Cytoplasm {ECO:0000269|PubMed:11573955, ECO:0000269|PubMed:12853476}. Nucleus {ECO:0000269|PubMed:11573955}. Cytoplasm, cytoskeleton {ECO:0000250|UniProtKB:Q9QYI3}. Note=Colocalizes with NR1I3 to microtubules. {ECO:0000250|UniProtKB:Q9QYI3}.	GO:0005654; GO:0005737; GO:0005829; GO:0005856; GO:0006457; GO:0016020; GO:0031072; GO:0051085; GO:0070062; GO:1900034
PLD1	EEF1A1	5|6	0	EF1A1_HUMAN	Elongation factor 1-alpha 1 (EF-1-alpha-1) (Elongation factor Tu) (EF-Tu) (Eukaryotic elongation factor 1 A-1) (eEF1A-1) (Leukocyte receptor cluster member 7)	EEF1A1 EEF1A EF1A LENG7	FUNCTION: This protein promotes the GTP-dependent binding of aminoacyl-tRNA to the A-site of ribosomes during protein biosynthesis. Plays a role in the positive regulation of IFNG transcription in T-helper 1 cells as part of an IFNG promoter-binding complex with TXK and PARP1 (PubMed:17177976). {ECO:0000269|PubMed:17177976}.		cortical actin cytoskeleton [GO:0030864]; cytoplasm [GO:0005737]; cytoplasmic side of lysosomal membrane [GO:0098574]; cytosol [GO:0005829]; eukaryotic translation elongation factor 1 complex [GO:0005853]; extracellular exosome [GO:0070062]; extracellular region [GO:0005576]; extracellular space [GO:0005615]; ficolin-1-rich granule lumen [GO:1904813]; membrane [GO:0016020]; nucleolus [GO:0005730]…	cellular response to epidermal growth factor stimulus [GO:0071364]; neutrophil degranulation [GO:0043312]; regulation of chaperone-mediated autophagy [GO:1904714]; regulation of D-erythro-sphingosine kinase activity [GO:1900022]; translation [GO:0006412]; translational elongation [GO:0006414]	cortical actin cytoskeleton [GO:0030864]; cytoplasm [GO:0005737]; cytoplasmic side of lysosomal membrane [GO:0098574]; cytosol [GO:0005829]; eukaryotic translation elongation factor 1 complex [GO:0005853]; extracellular exosome [GO:0070062]; extracellular region [GO:0005576]; extracellular space [GO:0005615]; ficolin-1-rich granule lumen [GO:1904813]; membrane [GO:0016020]; nucleolus [GO:0005730]…	calmodulin binding [GO:0005516]; GTPase activity [GO:0003924]; GTP binding [GO:0005525]; kinase binding [GO:0019900]; protein kinase binding [GO:0019901]; RNA binding [GO:0003723]; translation elongation factor activity [GO:0003746]; tRNA binding [GO:0000049]	SUBCELLULAR LOCATION: Cytoplasm {ECO:0000269|PubMed:19158340, ECO:0000269|PubMed:8650580}. Nucleus {ECO:0000269|PubMed:17177976, ECO:0000269|PubMed:8650580}. Nucleus, nucleolus {ECO:0000269|PubMed:8650580}. Cell membrane {ECO:0000269|PubMed:26497934}. Note=Colocalizes with DLC1 at actin-rich regions in the cell periphery (PubMed:19158340). Translocates together with ZPR1 from the cytoplasm to the…	GO:0000049; GO:0003723; GO:0003746; GO:0003924; GO:0005516; GO:0005525; GO:0005576; GO:0005615; GO:0005634; GO:0005730; GO:0005737; GO:0005829; GO:0005853; GO:0005886; GO:0006412; GO:0006414; GO:0016020; GO:0019900; GO:0019901; GO:0030864; GO:0032587; GO:0034774; GO:0043312; GO:0070062; GO:0071364; GO:0098574; GO:1900022; GO:1904714; GO:1904813
PLD1	EFTUD2	2|0	0	U5S1_HUMAN	116 kDa U5 small nuclear ribonucleoprotein component (Elongation factor Tu GTP-binding domain-containing protein 2) (SNU114 homolog) (hSNU114) (U5 snRNP-specific protein, 116 kDa) (U5-116 kDa)	EFTUD2 KIAA0031 SNRP116	FUNCTION: Required for pre-mRNA splicing as component of the spliceosome, including pre-catalytic, catalytic and post-catalytic spliceosomal complexes (PubMed:28502770, PubMed:28781166, PubMed:28076346, PubMed:29361316, PubMed:30315277, PubMed:29360106, PubMed:29301961, PubMed:30705154). Component of the U5 snRNP and the U4/U6-U5 tri-snRNP complex, a building block of the spliceosome (PubMed:1672…		Cajal body [GO:0015030]; catalytic step 2 spliceosome [GO:0071013]; cytosol [GO:0005829]; intracellular membrane-bounded organelle [GO:0043231]; membrane [GO:0016020]; nuclear speck [GO:0016607]; nucleoplasm [GO:0005654]; nucleus [GO:0005634]; ribonucleoprotein complex [GO:1990904]; U2-type catalytic step 2 spliceosome [GO:0071007]; U2-type precatalytic spliceosome [GO:0071005]; U4/U6 x U5 tri-sn…	cellular response to drug [GO:0035690]; mRNA splicing, via spliceosome [GO:0000398]; response to cocaine [GO:0042220]	Cajal body [GO:0015030]; catalytic step 2 spliceosome [GO:0071013]; cytosol [GO:0005829]; intracellular membrane-bounded organelle [GO:0043231]; membrane [GO:0016020]; nuclear speck [GO:0016607]; nucleoplasm [GO:0005654]; nucleus [GO:0005634]; ribonucleoprotein complex [GO:1990904]; U2-type catalytic step 2 spliceosome [GO:0071007]; U2-type precatalytic spliceosome [GO:0071005]; U4/U6 x U5 tri-sn…	GTPase activity [GO:0003924]; GTP binding [GO:0005525]; RNA binding [GO:0003723]; U5 snRNA binding [GO:0030623]	SUBCELLULAR LOCATION: Nucleus {ECO:0000269|PubMed:20858735, ECO:0000269|PubMed:26912367, ECO:0000269|PubMed:28076346, ECO:0000269|PubMed:28502770, ECO:0000269|PubMed:28781166, ECO:0000269|PubMed:29301961, ECO:0000269|PubMed:29360106, ECO:0000269|PubMed:29361316, ECO:0000269|PubMed:30315277, ECO:0000269|PubMed:30705154}.	GO:0000398; GO:0003723; GO:0003924; GO:0005525; GO:0005634; GO:0005654; GO:0005829; GO:0015030; GO:0016020; GO:0016607; GO:0030623; GO:0035690; GO:0042220; GO:0043231; GO:0046540; GO:0071005; GO:0071007; GO:0071013; GO:1990904
PLD1	FARP2	1|1	0	FARP2_HUMAN	FERM, ARHGEF and pleckstrin domain-containing protein 2 (FERM domain-including RhoGEF) (FIR) (FERM, RhoGEF and pleckstrin domain-containing protein 2) (Pleckstrin homology domain-containing family C member 3) (PH domain-containing family C member 3)	FARP2 KIAA0793 PLEKHC3	FUNCTION: Functions as guanine nucleotide exchange factor that activates RAC1. May have relatively low activity. Plays a role in the response to class 3 semaphorins and remodeling of the actin cytoskeleton. Plays a role in TNFSF11-mediated osteoclast differentiation, especially in podosome rearrangement and reorganization of the actin cytoskeleton. Regulates the activation of ITGB3, integrin sign…		cytoplasm [GO:0005737]; cytoskeleton [GO:0005856]; cytosol [GO:0005829]	actin cytoskeleton reorganization [GO:0031532]; cell adhesion [GO:0007155]; hair cycle process [GO:0022405]; neuron remodeling [GO:0016322]; osteoclast differentiation [GO:0030316]; podosome assembly [GO:0071800]; Rac protein signal transduction [GO:0016601]; regulation of integrin activation [GO:0033623]; semaphorin-plexin signaling pathway [GO:0071526]	cytoplasm [GO:0005737]; cytoskeleton [GO:0005856]; cytosol [GO:0005829]; cytoskeletal protein binding [GO:0008092]; guanyl-nucleotide exchange factor activity [GO:0005085]; actin cytoskeleton reorganization [GO:0031532]; cell adhesion [GO:0007155]; hair cycle process [GO:0022405]; neuron remodeling [GO:0016322]; osteoclast differentiation [GO:0030316]; podosome assembly [GO:0071800]; Rac protein …	cytoskeletal protein binding [GO:0008092]; guanyl-nucleotide exchange factor activity [GO:0005085]		GO:0005085; GO:0005737; GO:0005829; GO:0005856; GO:0007155; GO:0008092; GO:0016322; GO:0016601; GO:0022405; GO:0030316; GO:0031532; GO:0033623; GO:0071526; GO:0071800
PLD1	FEM1B	1|1	0	FEM1B_HUMAN	Protein fem-1 homolog B (FEM1b) (FEM1-beta) (Fem-1-like death receptor-binding protein alpha) (Fem-1-like in apoptotic pathway protein alpha) (F1A-alpha)	FEM1B F1AA KIAA0396	FUNCTION: Component of an E3 ubiquitin-protein ligase complex, in which it may act as a substrate recognition subunit. Involved in apoptosis by acting as a death receptor-associated protein that mediates apoptosis. Also involved in glucose homeostasis in pancreatic islet. Functions as an adapter/mediator in replication stress-induced signaling that leads to the activation of CHEK1. {ECO:0000269|P…	PATHWAY: Protein modification; protein ubiquitination.	cytoplasm [GO:0005737]; cytosol [GO:0005829]; nucleoplasm [GO:0005654]; nucleus [GO:0005634]	apoptotic process [GO:0006915]; branching involved in prostate gland morphogenesis [GO:0060442]; epithelial cell maturation involved in prostate gland development [GO:0060743]; post-translational protein modification [GO:0043687]; protein ubiquitination [GO:0016567]; regulation of DNA damage checkpoint [GO:2000001]; regulation of extrinsic apoptotic signaling pathway via death domain receptors [G…	cytoplasm [GO:0005737]; cytosol [GO:0005829]; nucleoplasm [GO:0005654]; nucleus [GO:0005634]; death receptor binding [GO:0005123]; apoptotic process [GO:0006915]; branching involved in prostate gland morphogenesis [GO:0060442]; epithelial cell maturation involved in prostate gland development [GO:0060743]; post-translational protein modification [GO:0043687]; protein ubiquitination [GO:0016567]; …	death receptor binding [GO:0005123]	SUBCELLULAR LOCATION: Cytoplasm {ECO:0000269|PubMed:19330022}. Nucleus {ECO:0000269|PubMed:19330022}. Note=In the nucleus, the protein level increased slightly after camptothecin (CPT) treatment. Associated with chromatin.	GO:0005123; GO:0005634; GO:0005654; GO:0005737; GO:0005829; GO:0006915; GO:0016567; GO:0043687; GO:0051438; GO:0060442; GO:0060743; GO:1902041; GO:2000001
PLD1	FKBP5	8|2	0	FKBP5_HUMAN	Peptidyl-prolyl cis-trans isomerase FKBP5 (PPIase FKBP5) (EC 5.2.1.8) (51 kDa FK506-binding protein) (51 kDa FKBP) (FKBP-51) (54 kDa progesterone receptor-associated immunophilin) (Androgen-regulated protein 6) (FF1 antigen) (FK506-binding protein 5) (FKBP-5) (FKBP54) (p54) (HSP90-binding immunophilin) (Rotamase)	FKBP5 AIG6 FKBP51	FUNCTION: Immunophilin protein with PPIase and co-chaperone activities (PubMed:11350175). Component of unligated steroid receptors heterocomplexes through interaction with heat-shock protein 90 (HSP90). Plays a role in the intracellular trafficking of heterooligomeric forms of steroid hormone receptors maintaining the complex into the cytoplasm when unliganded (PubMed:12538866). Acts as a regulat…		cytoplasm [GO:0005737]; cytosol [GO:0005829]; extracellular exosome [GO:0070062]; membrane [GO:0016020]; nucleoplasm [GO:0005654]	chaperone-mediated protein folding [GO:0061077]; protein folding [GO:0006457]; protein peptidyl-prolyl isomerization [GO:0000413]; response to bacterium [GO:0009617]	cytoplasm [GO:0005737]; cytosol [GO:0005829]; extracellular exosome [GO:0070062]; membrane [GO:0016020]; nucleoplasm [GO:0005654]; FK506 binding [GO:0005528]; heat shock protein binding [GO:0031072]; peptidyl-prolyl cis-trans isomerase activity [GO:0003755]; chaperone-mediated protein folding [GO:0061077]; protein folding [GO:0006457]; protein peptidyl-prolyl isomerization [GO:0000413]; response …	FK506 binding [GO:0005528]; heat shock protein binding [GO:0031072]; peptidyl-prolyl cis-trans isomerase activity [GO:0003755]	SUBCELLULAR LOCATION: Cytoplasm {ECO:0000250|UniProtKB:Q64378}. Nucleus {ECO:0000250|UniProtKB:Q64378}.	GO:0000413; GO:0003755; GO:0005528; GO:0005654; GO:0005737; GO:0005829; GO:0006457; GO:0009617; GO:0016020; GO:0031072; GO:0061077; GO:0070062
PLD1	FKBP8	1|2	0	FKBP8_HUMAN	Peptidyl-prolyl cis-trans isomerase FKBP8 (PPIase FKBP8) (EC 5.2.1.8) (38 kDa FK506-binding protein) (38 kDa FKBP) (FKBP-38) (hFKBP38) (FK506-binding protein 8) (FKBP-8) (FKBPR38) (Rotamase)	FKBP8 FKBP38	FUNCTION: Constitutively inactive PPiase, which becomes active when bound to calmodulin and calcium. Seems to act as a chaperone for BCL2, targets it to the mitochondria and modulates its phosphorylation state. The BCL2/FKBP8/calmodulin/calcium complex probably interferes with the binding of BCL2 to its targets. The active form of FKBP8 may therefore play a role in the regulation of apoptosis. {E…		cytosol [GO:0005829]; endoplasmic reticulum [GO:0005783]; integral component of endoplasmic reticulum membrane [GO:0030176]; membrane [GO:0016020]; mitochondrial membrane [GO:0031966]; mitochondrion [GO:0005739]; protein-containing complex [GO:0032991]	apoptotic process [GO:0006915]; camera-type eye development [GO:0043010]; cell fate specification [GO:0001708]; dorsal/ventral neural tube patterning [GO:0021904]; intracellular signal transduction [GO:0035556]; multicellular organism growth [GO:0035264]; negative regulation of apoptotic process [GO:0043066]; negative regulation of protein phosphorylation [GO:0001933]; positive regulation of BMP …	cytosol [GO:0005829]; endoplasmic reticulum [GO:0005783]; integral component of endoplasmic reticulum membrane [GO:0030176]; membrane [GO:0016020]; mitochondrial membrane [GO:0031966]; mitochondrion [GO:0005739]; protein-containing complex [GO:0032991]; disordered domain specific binding [GO:0097718]; identical protein binding [GO:0042802]; metal ion binding [GO:0046872]; peptidyl-prolyl cis-tran…	disordered domain specific binding [GO:0097718]; identical protein binding [GO:0042802]; metal ion binding [GO:0046872]; peptidyl-prolyl cis-trans isomerase activity [GO:0003755]; protein folding chaperone [GO:0044183]	SUBCELLULAR LOCATION: Mitochondrion {ECO:0000269|PubMed:16176796}. Mitochondrion membrane {ECO:0000305}; Single-pass membrane protein; Cytoplasmic side {ECO:0000305}.; SUBCELLULAR LOCATION: [Isoform 1]: Mitochondrion membrane {ECO:0000269|PubMed:12510191, ECO:0000269|PubMed:18385096}; Single-pass membrane protein; Cytoplasmic side {ECO:0000305}.; SUBCELLULAR LOCATION: [Isoform 3]: Mitochondrion m…	GO:0001708; GO:0001933; GO:0003755; GO:0005739; GO:0005783; GO:0005829; GO:0006457; GO:0006915; GO:0007224; GO:0010468; GO:0016020; GO:0016032; GO:0021904; GO:0030176; GO:0030513; GO:0031966; GO:0032991; GO:0035264; GO:0035556; GO:0042802; GO:0043010; GO:0043066; GO:0044183; GO:0046872; GO:0097718
PLD1	GAPDH	1|2	0	G3P_HUMAN	Glyceraldehyde-3-phosphate dehydrogenase (GAPDH) (EC 1.2.1.12) (Peptidyl-cysteine S-nitrosylase GAPDH) (EC 2.6.99.-)	GAPDH GAPD CDABP0047 OK/SW-cl.12	FUNCTION: Has both glyceraldehyde-3-phosphate dehydrogenase and nitrosylase activities, thereby playing a role in glycolysis and nuclear functions, respectively. Participates in nuclear events including transcription, RNA transport, DNA replication and apoptosis. Nuclear functions are probably due to the nitrosylase activity that mediates cysteine S-nitrosylation of nuclear target proteins such a…	PATHWAY: Carbohydrate degradation; glycolysis; pyruvate from D-glyceraldehyde 3-phosphate: step 1/5.	cytoplasm [GO:0005737]; cytosol [GO:0005829]; extracellular exosome [GO:0070062]; GAIT complex [GO:0097452]; intracellular membrane-bounded organelle [GO:0043231]; lipid droplet [GO:0005811]; membrane [GO:0016020]; microtubule cytoskeleton [GO:0015630]; nuclear membrane [GO:0031965]; nucleus [GO:0005634]; perinuclear region of cytoplasm [GO:0048471]; plasma membrane [GO:0005886]; ribonucleoprotei…	antimicrobial humoral immune response mediated by antimicrobial peptide [GO:0061844]; canonical glycolysis [GO:0061621]; cellular response to interferon-gamma [GO:0071346]; defense response to fungus [GO:0050832]; gluconeogenesis [GO:0006094]; glycolytic process [GO:0006096]; killing by host of symbiont cells [GO:0051873]; killing of cells of other organism [GO:0031640]; microtubule cytoskeleton …	cytoplasm [GO:0005737]; cytosol [GO:0005829]; extracellular exosome [GO:0070062]; GAIT complex [GO:0097452]; intracellular membrane-bounded organelle [GO:0043231]; lipid droplet [GO:0005811]; membrane [GO:0016020]; microtubule cytoskeleton [GO:0015630]; nuclear membrane [GO:0031965]; nucleus [GO:0005634]; perinuclear region of cytoplasm [GO:0048471]; plasma membrane [GO:0005886]; ribonucleoprotei…	aspartic-type endopeptidase inhibitor activity [GO:0019828]; disordered domain specific binding [GO:0097718]; glyceraldehyde-3-phosphate dehydrogenase (NAD+) (phosphorylating) activity [GO:0004365]; identical protein binding [GO:0042802]; microtubule binding [GO:0008017]; NAD binding [GO:0051287]; NADP binding [GO:0050661]; peptidyl-cysteine S-nitrosylase activity [GO:0035605]	SUBCELLULAR LOCATION: Cytoplasm, cytosol {ECO:0000269|PubMed:12829261}. Nucleus {ECO:0000250}. Cytoplasm, perinuclear region {ECO:0000269|PubMed:12829261}. Membrane {ECO:0000269|PubMed:12829261}. Cytoplasm, cytoskeleton {ECO:0000250}. Note=Translocates to the nucleus following S-nitrosylation and interaction with SIAH1, which contains a nuclear localization signal (By similarity). Postnuclear and…	GO:0000226; GO:0001819; GO:0004365; GO:0005634; GO:0005737; GO:0005811; GO:0005829; GO:0005886; GO:0006094; GO:0006096; GO:0008017; GO:0010951; GO:0015630; GO:0016020; GO:0016241; GO:0017148; GO:0019828; GO:0031640; GO:0031965; GO:0031982; GO:0035605; GO:0035606; GO:0042802; GO:0043231; GO:0048471; GO:0050661; GO:0050821; GO:0050832; GO:0051287; GO:0051402; GO:0051873; GO:0061621; GO:0061844; GO:…
PLD1	GEMIN4	2|2	0	GEMI4_HUMAN	Gem-associated protein 4 (Gemin-4) (Component of gems 4) (p97)	GEMIN4	FUNCTION: The SMN complex plays a catalyst role in the assembly of small nuclear ribonucleoproteins (snRNPs), the building blocks of the spliceosome. Thereby, plays an important role in the splicing of cellular pre-mRNAs. Most spliceosomal snRNPs contain a common set of Sm proteins SNRPB, SNRPD1, SNRPD2, SNRPD3, SNRPE, SNRPF and SNRPG that assemble in a heptameric protein ring on the Sm site of t…		Cajal body [GO:0015030]; cytoplasm [GO:0005737]; cytosol [GO:0005829]; extracellular exosome [GO:0070062]; Gemini of coiled bodies [GO:0097504]; membrane [GO:0016020]; nuclear body [GO:0016604]; nucleolus [GO:0005730]; nucleoplasm [GO:0005654]; small nuclear ribonucleoprotein complex [GO:0030532]; SMN complex [GO:0032797]; SMN-Sm protein complex [GO:0034719]	import into nucleus [GO:0051170]; rRNA processing [GO:0006364]; spliceosomal snRNP assembly [GO:0000387]	Cajal body [GO:0015030]; cytoplasm [GO:0005737]; cytosol [GO:0005829]; extracellular exosome [GO:0070062]; Gemini of coiled bodies [GO:0097504]; membrane [GO:0016020]; nuclear body [GO:0016604]; nucleolus [GO:0005730]; nucleoplasm [GO:0005654]; small nuclear ribonucleoprotein complex [GO:0030532]; SMN complex [GO:0032797]; SMN-Sm protein complex [GO:0034719]; ribonucleoprotein complex binding [GO…	ribonucleoprotein complex binding [GO:0043021]	SUBCELLULAR LOCATION: Cytoplasm. Nucleus. Nucleus, nucleolus. Nucleus, gem. Note=Localized in subnuclear structures next to coiled bodies, called gems, which are highly enriched in spliceosomal snRNPs and in the nucleolus.	GO:0000387; GO:0005654; GO:0005730; GO:0005737; GO:0005829; GO:0006364; GO:0015030; GO:0016020; GO:0016604; GO:0030532; GO:0032797; GO:0034719; GO:0043021; GO:0051170; GO:0070062; GO:0097504
PLD1	HACD3	1|1	0	HACD3_HUMAN	Very-long-chain (3R)-3-hydroxyacyl-CoA dehydratase 3 (EC 4.2.1.134) (3-hydroxyacyl-CoA dehydratase 3) (HACD3) (Butyrate-induced protein 1) (B-ind1) (hB-ind1) (Protein-tyrosine phosphatase-like A domain-containing protein 1)	HACD3 BIND1 PTPLAD1	FUNCTION: Catalyzes the third of the four reactions of the long-chain fatty acids elongation cycle. This endoplasmic reticulum-bound enzymatic process, allows the addition of two carbons to the chain of long- and very long-chain fatty acids/VLCFAs per cycle. This enzyme catalyzes the dehydration of the 3-hydroxyacyl-CoA intermediate into trans-2,3-enoyl-CoA, within each cycle of fatty acid elonga…	PATHWAY: Lipid metabolism; fatty acid biosynthesis. {ECO:0000269|PubMed:18554506}.	endoplasmic reticulum [GO:0005783]; focal adhesion [GO:0005925]; integral component of endoplasmic reticulum membrane [GO:0030176]; nuclear membrane [GO:0031965]	activation of JUN kinase activity [GO:0007257]; fatty acid elongation [GO:0030497]; I-kappaB kinase/NF-kappaB signaling [GO:0007249]; positive regulation by virus of viral protein levels in host cell [GO:0046726]; positive regulation of viral genome replication [GO:0045070]; Rac protein signal transduction [GO:0016601]; small GTPase mediated signal transduction [GO:0007264]; sphingolipid biosynth…	endoplasmic reticulum [GO:0005783]; focal adhesion [GO:0005925]; integral component of endoplasmic reticulum membrane [GO:0030176]; nuclear membrane [GO:0031965]; 3-hydroxy-arachidoyl-CoA dehydratase activity [GO:0102343]; 3-hydroxy-behenoyl-CoA dehydratase activity [GO:0102344]; 3-hydroxy-lignoceroyl-CoA dehydratase activity [GO:0102345]; 3-hydroxyacyl-CoA dehydratase activity [GO:0018812]; enzy…	3-hydroxyacyl-CoA dehydratase activity [GO:0018812]; 3-hydroxy-arachidoyl-CoA dehydratase activity [GO:0102343]; 3-hydroxy-behenoyl-CoA dehydratase activity [GO:0102344]; 3-hydroxy-lignoceroyl-CoA dehydratase activity [GO:0102345]; enzyme binding [GO:0019899]; GTPase activator activity [GO:0005096]; very-long-chain 3-hydroxyacyl-CoA dehydratase activity [GO:0102158]	SUBCELLULAR LOCATION: Endoplasmic reticulum membrane {ECO:0000269|PubMed:18554506}; Multi-pass membrane protein {ECO:0000269|PubMed:18554506}.	GO:0005096; GO:0005783; GO:0005925; GO:0007249; GO:0007257; GO:0007264; GO:0016601; GO:0018812; GO:0019899; GO:0030148; GO:0030176; GO:0030497; GO:0031965; GO:0042761; GO:0045070; GO:0046726; GO:0102158; GO:0102343; GO:0102344; GO:0102345
PLD1	HADHA	9|4	0	ECHA_HUMAN	Trifunctional enzyme subunit alpha, mitochondrial (78 kDa gastrin-binding protein) (Monolysocardiolipin acyltransferase) (EC 2.3.1.-) (TP-alpha) [Includes: Long-chain enoyl-CoA hydratase (EC 4.2.1.17); Long chain 3-hydroxyacyl-CoA dehydrogenase (EC 1.1.1.211)]	HADHA HADH	FUNCTION: Mitochondrial trifunctional enzyme catalyzes the last three of the four reactions of the mitochondrial beta-oxidation pathway (PubMed:8135828, PubMed:1550553, PubMed:29915090, PubMed:30850536). The mitochondrial beta-oxidation pathway is the major energy-producing process in tissues and is performed through four consecutive reactions breaking down fatty acids into acetyl-CoA (PubMed:299…	PATHWAY: Lipid metabolism; fatty acid beta-oxidation. {ECO:0000269|PubMed:1550553, ECO:0000269|PubMed:8135828}.	mitochondrial fatty acid beta-oxidation multienzyme complex [GO:0016507]; mitochondrial inner membrane [GO:0005743]; mitochondrial nucleoid [GO:0042645]; mitochondrion [GO:0005739]	cardiolipin acyl-chain remodeling [GO:0035965]; fatty acid beta-oxidation [GO:0006635]	mitochondrial fatty acid beta-oxidation multienzyme complex [GO:0016507]; mitochondrial inner membrane [GO:0005743]; mitochondrial nucleoid [GO:0042645]; mitochondrion [GO:0005739]; 3-hydroxyacyl-CoA dehydrogenase activity [GO:0003857]; acetyl-CoA C-acetyltransferase activity [GO:0003985]; enoyl-CoA hydratase activity [GO:0004300]; long-chain-3-hydroxyacyl-CoA dehydrogenase activity [GO:0016509];…	3-hydroxyacyl-CoA dehydrogenase activity [GO:0003857]; acetyl-CoA C-acetyltransferase activity [GO:0003985]; enoyl-CoA hydratase activity [GO:0004300]; long-chain-3-hydroxyacyl-CoA dehydrogenase activity [GO:0016509]; NAD+ binding [GO:0070403]	SUBCELLULAR LOCATION: Mitochondrion {ECO:0000269|PubMed:29915090}. Mitochondrion inner membrane {ECO:0000269|PubMed:29915090}. Note=Protein stability and association with mitochondrion inner membrane do not require HADHB. {ECO:0000269|PubMed:29915090}.	GO:0003857; GO:0003985; GO:0004300; GO:0005739; GO:0005743; GO:0006635; GO:0016507; GO:0016509; GO:0035965; GO:0042645; GO:0070403
PLD1	HADHB	6|3	0	ECHB_HUMAN	Trifunctional enzyme subunit beta, mitochondrial (TP-beta) [Includes: 3-ketoacyl-CoA thiolase (EC 2.3.1.155) (EC 2.3.1.16) (Acetyl-CoA acyltransferase) (Beta-ketothiolase)]	HADHB MSTP029	FUNCTION: Mitochondrial trifunctional enzyme catalyzes the last three of the four reactions of the mitochondrial beta-oxidation pathway (PubMed:8135828, PubMed:29915090, PubMed:30850536). The mitochondrial beta-oxidation pathway is the major energy-producing process in tissues and is performed through four consecutive reactions breaking down fatty acids into acetyl-CoA (PubMed:29915090). Among th…	PATHWAY: Lipid metabolism; fatty acid beta-oxidation. {ECO:0000269|PubMed:8135828}.	endoplasmic reticulum [GO:0005783]; mitochondrial envelope [GO:0005740]; mitochondrial inner membrane [GO:0005743]; mitochondrial nucleoid [GO:0042645]; mitochondrial outer membrane [GO:0005741]; mitochondrion [GO:0005739]	cardiolipin acyl-chain remodeling [GO:0035965]; fatty acid beta-oxidation [GO:0006635]	endoplasmic reticulum [GO:0005783]; mitochondrial envelope [GO:0005740]; mitochondrial inner membrane [GO:0005743]; mitochondrial nucleoid [GO:0042645]; mitochondrial outer membrane [GO:0005741]; mitochondrion [GO:0005739]; 3-hydroxyacyl-CoA dehydrogenase activity [GO:0003857]; acetyl-CoA C-acyltransferase activity [GO:0003988]; acetyl-CoA C-myristoyltransferase activity [GO:0050633]; enoyl-CoA h…	3-hydroxyacyl-CoA dehydrogenase activity [GO:0003857]; acetyl-CoA C-acyltransferase activity [GO:0003988]; acetyl-CoA C-myristoyltransferase activity [GO:0050633]; enoyl-CoA hydratase activity [GO:0004300]; RNA binding [GO:0003723]	SUBCELLULAR LOCATION: Mitochondrion {ECO:0000269|PubMed:21527675}. Mitochondrion inner membrane {ECO:0000269|PubMed:21527675}. Mitochondrion outer membrane {ECO:0000269|PubMed:21527675}. Endoplasmic reticulum {ECO:0000269|PubMed:21527675}. Note=Protein stability and association with membranes require HADHA. {ECO:0000269|PubMed:29915090}.	GO:0003723; GO:0003857; GO:0003988; GO:0004300; GO:0005739; GO:0005740; GO:0005741; GO:0005743; GO:0005783; GO:0006635; GO:0035965; GO:0042645; GO:0050633
PLD1	HEATR3	3|2	0	HEAT3_HUMAN	HEAT repeat-containing protein 3	HEATR3				protein import into nucleus [GO:0006606]; ribosomal large subunit biogenesis [GO:0042273]	unfolded protein binding [GO:0051082]; protein import into nucleus [GO:0006606]; ribosomal large subunit biogenesis [GO:0042273]	unfolded protein binding [GO:0051082]		GO:0006606; GO:0042273; GO:0051082
PLD1	HIST1H1A	1|1	0	H11_HUMAN	Histone H1.1 (Histone H1a)	H1-1 H1F1 HIST1H1A	FUNCTION: Histone H1 protein binds to linker DNA between nucleosomes forming the macromolecular structure known as the chromatin fiber. Histones H1 are necessary for the condensation of nucleosome chains into higher-order structured fibers. Acts also as a regulator of individual gene transcription through chromatin remodeling, nucleosome spacing and DNA methylation (By similarity). {ECO:0000250}.		chromatin [GO:0000785]; euchromatin [GO:0000791]; nucleoplasm [GO:0005654]; nucleosome [GO:0000786]; nucleus [GO:0005634]	chromosome condensation [GO:0030261]; negative regulation of chromatin silencing [GO:0031936]; negative regulation of DNA recombination [GO:0045910]; nucleosome assembly [GO:0006334]; nucleosome positioning [GO:0016584]; spermatogenesis [GO:0007283]	chromatin [GO:0000785]; euchromatin [GO:0000791]; nucleoplasm [GO:0005654]; nucleosome [GO:0000786]; nucleus [GO:0005634]; chromatin DNA binding [GO:0031490]; double-stranded DNA binding [GO:0003690]; nucleosomal DNA binding [GO:0031492]; chromosome condensation [GO:0030261]; negative regulation of chromatin silencing [GO:0031936]; negative regulation of DNA recombination [GO:0045910]; nucleosome…	chromatin DNA binding [GO:0031490]; double-stranded DNA binding [GO:0003690]; nucleosomal DNA binding [GO:0031492]	SUBCELLULAR LOCATION: Nucleus {ECO:0000255|PROSITE-ProRule:PRU00837, ECO:0000269|PubMed:15911621}. Chromosome {ECO:0000255|PROSITE-ProRule:PRU00837, ECO:0000269|PubMed:15911621}. Note=Mainly localizes in euchromatin.	GO:0000785; GO:0000786; GO:0000791; GO:0003690; GO:0005634; GO:0005654; GO:0006334; GO:0007283; GO:0016584; GO:0030261; GO:0031490; GO:0031492; GO:0031936; GO:0045910
PLD1	HIST1H1C	3|3	0	H12_HUMAN	Histone H1.2 (Histone H1c) (Histone H1d) (Histone H1s-1)	H1-2 H1F2 HIST1H1C	FUNCTION: Histone H1 protein binds to linker DNA between nucleosomes forming the macromolecular structure known as the chromatin fiber. Histones H1 are necessary for the condensation of nucleosome chains into higher-order structured fibers. Acts also as a regulator of individual gene transcription through chromatin remodeling, nucleosome spacing and DNA methylation (By similarity). {ECO:0000250}.		euchromatin [GO:0000791]; nucleosome [GO:0000786]; nucleus [GO:0005634]	chromosome condensation [GO:0030261]; negative regulation of chromatin silencing [GO:0031936]; negative regulation of DNA recombination [GO:0045910]; nucleosome assembly [GO:0006334]; nucleosome positioning [GO:0016584]	euchromatin [GO:0000791]; nucleosome [GO:0000786]; nucleus [GO:0005634]; chromatin DNA binding [GO:0031490]; double-stranded DNA binding [GO:0003690]; nucleosomal DNA binding [GO:0031492]; RNA binding [GO:0003723]; chromosome condensation [GO:0030261]; negative regulation of chromatin silencing [GO:0031936]; negative regulation of DNA recombination [GO:0045910]; nucleosome assembly [GO:0006334]; …	chromatin DNA binding [GO:0031490]; double-stranded DNA binding [GO:0003690]; nucleosomal DNA binding [GO:0031492]; RNA binding [GO:0003723]	SUBCELLULAR LOCATION: Nucleus. Chromosome. Note=Mainly localizes in euchromatin. Distribution goes in parallel with DNA concentration.	GO:0000786; GO:0000791; GO:0003690; GO:0003723; GO:0005634; GO:0006334; GO:0016584; GO:0030261; GO:0031490; GO:0031492; GO:0031936; GO:0045910
PLD1	HIST1H4A	3|6	0
PLD1	HNRNPC	1|1	0	HNRPC_HUMAN	Heterogeneous nuclear ribonucleoproteins C1/C2 (hnRNP C1/C2)	HNRNPC HNRPC	FUNCTION: Binds pre-mRNA and nucleates the assembly of 40S hnRNP particles (PubMed:8264621). Interacts with poly-U tracts in the 3'-UTR or 5'-UTR of mRNA and modulates the stability and the level of translation of bound mRNA molecules (PubMed:12509468, PubMed:16010978, PubMed:7567451, PubMed:8264621). Single HNRNPC tetramers bind 230-240 nucleotides. Trimers of HNRNPC tetramers bind 700 nucleotid…		actin cytoskeleton [GO:0015629]; catalytic step 2 spliceosome [GO:0071013]; chromatin [GO:0000785]; cytosol [GO:0005829]; extracellular exosome [GO:0070062]; extracellular region [GO:0005576]; membrane [GO:0016020]; nucleoplasm [GO:0005654]; nucleus [GO:0005634]; protein-containing complex [GO:0032991]; spliceosomal complex [GO:0005681]; telomerase holoenzyme complex [GO:0005697]	3'-UTR-mediated mRNA stabilization [GO:0070935]; ATP-dependent chromatin remodeling [GO:0043044]; mRNA splicing, via spliceosome [GO:0000398]; negative regulation of telomere maintenance via telomerase [GO:0032211]; osteoblast differentiation [GO:0001649]; RNA metabolic process [GO:0016070]; RNA splicing [GO:0008380]	actin cytoskeleton [GO:0015629]; catalytic step 2 spliceosome [GO:0071013]; chromatin [GO:0000785]; cytosol [GO:0005829]; extracellular exosome [GO:0070062]; extracellular region [GO:0005576]; membrane [GO:0016020]; nucleoplasm [GO:0005654]; nucleus [GO:0005634]; protein-containing complex [GO:0032991]; spliceosomal complex [GO:0005681]; telomerase holoenzyme complex [GO:0005697]; identical prote…	identical protein binding [GO:0042802]; mRNA 3'-UTR binding [GO:0003730]; N6-methyladenosine-containing RNA binding [GO:1990247]; nucleosomal DNA binding [GO:0031492]; poly(U) RNA binding [GO:0008266]; RNA binding [GO:0003723]; telomerase RNA binding [GO:0070034]	SUBCELLULAR LOCATION: Nucleus. Note=Component of ribonucleosomes.	GO:0000398; GO:0000785; GO:0001649; GO:0003723; GO:0003730; GO:0005576; GO:0005634; GO:0005654; GO:0005681; GO:0005697; GO:0005829; GO:0008266; GO:0008380; GO:0015629; GO:0016020; GO:0016070; GO:0031492; GO:0032211; GO:0032991; GO:0042802; GO:0043044; GO:0070034; GO:0070062; GO:0070935; GO:0071013; GO:1990247
PLD1	HNRNPK	3|1	0	HNRPK_HUMAN	Heterogeneous nuclear ribonucleoprotein K (hnRNP K) (Transformation up-regulated nuclear protein) (TUNP)	HNRNPK HNRPK	FUNCTION: One of the major pre-mRNA-binding proteins. Binds tenaciously to poly(C) sequences. Likely to play a role in the nuclear metabolism of hnRNAs, particularly for pre-mRNAs that contain cytidine-rich sequences. Can also bind poly(C) single-stranded DNA. Plays an important role in p53/TP53 response to DNA damage, acting at the level of both transcription activation and repression. When sumo…		catalytic step 2 spliceosome [GO:0071013]; cell projection [GO:0042995]; chromatin [GO:0000785]; cytoplasm [GO:0005737]; cytoplasmic stress granule [GO:0010494]; extracellular exosome [GO:0070062]; focal adhesion [GO:0005925]; membrane [GO:0016020]; nucleoplasm [GO:0005654]; nucleus [GO:0005634]; podosome [GO:0002102]	mRNA splicing, via spliceosome [GO:0000398]; negative regulation of apoptotic process [GO:0043066]; negative regulation of mRNA splicing, via spliceosome [GO:0048025]; positive regulation of low-density lipoprotein receptor activity [GO:1905599]; positive regulation of receptor-mediated endocytosis [GO:0048260]; positive regulation of transcription by RNA polymerase II [GO:0045944]; regulation of…	catalytic step 2 spliceosome [GO:0071013]; cell projection [GO:0042995]; chromatin [GO:0000785]; cytoplasm [GO:0005737]; cytoplasmic stress granule [GO:0010494]; extracellular exosome [GO:0070062]; focal adhesion [GO:0005925]; membrane [GO:0016020]; nucleoplasm [GO:0005654]; nucleus [GO:0005634]; podosome [GO:0002102]; cadherin binding [GO:0045296]; DNA binding [GO:0003677]; identical protein bin…	cadherin binding [GO:0045296]; DNA binding [GO:0003677]; identical protein binding [GO:0042802]; mRNA binding [GO:0003729]; protein domain specific binding [GO:0019904]; RNA binding [GO:0003723]	SUBCELLULAR LOCATION: Cytoplasm {ECO:0000269|PubMed:1729596}. Nucleus, nucleoplasm {ECO:0000269|PubMed:16360036, ECO:0000269|PubMed:1729596, ECO:0000269|PubMed:18775702, ECO:0000269|PubMed:22721921}. Cell projection, podosome {ECO:0000269|PubMed:22721921}. Note=Recruited to p53/TP53-responsive promoters, in the presence of functional p53/TP53 (PubMed:16360036). In case of ASFV infection, there is…	GO:0000398; GO:0000785; GO:0002102; GO:0003677; GO:0003723; GO:0003729; GO:0005634; GO:0005654; GO:0005737; GO:0005925; GO:0006357; GO:0006396; GO:0007165; GO:0010468; GO:0010494; GO:0010988; GO:0016020; GO:0016070; GO:0019058; GO:0019904; GO:0042802; GO:0042995; GO:0043066; GO:0045296; GO:0045944; GO:0048024; GO:0048025; GO:0048260; GO:0070062; GO:0071013; GO:1902165; GO:1905599
PLD1	HNRNPM	3|0	0	HNRPM_HUMAN	Heterogeneous nuclear ribonucleoprotein M (hnRNP M)	HNRNPM HNRPM NAGR1	FUNCTION: Pre-mRNA binding protein in vivo, binds avidly to poly(G) and poly(U) RNA homopolymers in vitro. Involved in splicing. Acts as a receptor for carcinoembryonic antigen in Kupffer cells, may initiate a series of signaling events leading to tyrosine phosphorylation of proteins and induction of IL-1 alpha, IL-6, IL-10 and tumor necrosis factor alpha cytokines.		catalytic step 2 spliceosome [GO:0071013]; collagen-containing extracellular matrix [GO:0062023]; cytoplasm [GO:0005737]; extracellular exosome [GO:0070062]; membrane [GO:0016020]; nuclear matrix [GO:0016363]; nucleolus [GO:0005730]; nucleoplasm [GO:0005654]; nucleus [GO:0005634]; paraspeckles [GO:0042382]; post-mRNA release spliceosomal complex [GO:0071014]; ribonucleoprotein complex [GO:1990904…	alternative mRNA splicing, via spliceosome [GO:0000380]; fibroblast growth factor receptor signaling pathway [GO:0008543]; mRNA splicing, via spliceosome [GO:0000398]; regulation of mRNA stability involved in response to oxidative stress [GO:2000815]; RNA metabolic process [GO:0016070]	catalytic step 2 spliceosome [GO:0071013]; collagen-containing extracellular matrix [GO:0062023]; cytoplasm [GO:0005737]; extracellular exosome [GO:0070062]; membrane [GO:0016020]; nuclear matrix [GO:0016363]; nucleolus [GO:0005730]; nucleoplasm [GO:0005654]; nucleus [GO:0005634]; paraspeckles [GO:0042382]; post-mRNA release spliceosomal complex [GO:0071014]; ribonucleoprotein complex [GO:1990904…	mRNA binding [GO:0003729]; protein domain specific binding [GO:0019904]; RNA binding [GO:0003723]	SUBCELLULAR LOCATION: Nucleus, nucleolus {ECO:0000269|Ref.5}.	GO:0000380; GO:0000398; GO:0003723; GO:0003729; GO:0005634; GO:0005654; GO:0005681; GO:0005730; GO:0005737; GO:0008543; GO:0016020; GO:0016070; GO:0016363; GO:0019904; GO:0042382; GO:0062023; GO:0070062; GO:0071013; GO:0071014; GO:1990904; GO:2000815
PLD1	HNRNPR	4|0	0	HNRPR_HUMAN	Heterogeneous nuclear ribonucleoprotein R (hnRNP R)	HNRNPR HNRPR	FUNCTION: Component of ribonucleosomes, which are complexes of at least 20 other different heterogeneous nuclear ribonucleoproteins (hnRNP). hnRNP play an important role in processing of precursor mRNA in the nucleus.		axon terminus [GO:0043679]; catalytic step 2 spliceosome [GO:0071013]; dendrite [GO:0030425]; endoplasmic reticulum [GO:0005783]; growth cone [GO:0030426]; nucleoplasm [GO:0005654]; nucleus [GO:0005634]; ribonucleoprotein complex [GO:1990904]; spliceosomal complex [GO:0005681]	circadian rhythm [GO:0007623]; mRNA destabilization [GO:0061157]; mRNA processing [GO:0006397]; mRNA splicing, via spliceosome [GO:0000398]; negative regulation of catalytic activity [GO:0043086]; RNA metabolic process [GO:0016070]	axon terminus [GO:0043679]; catalytic step 2 spliceosome [GO:0071013]; dendrite [GO:0030425]; endoplasmic reticulum [GO:0005783]; growth cone [GO:0030426]; nucleoplasm [GO:0005654]; nucleus [GO:0005634]; ribonucleoprotein complex [GO:1990904]; spliceosomal complex [GO:0005681]; mRNA 3'-UTR binding [GO:0003730]; mRNA binding [GO:0003729]; RNA binding [GO:0003723]; circadian rhythm [GO:0007623]; mR…	mRNA 3'-UTR binding [GO:0003730]; mRNA binding [GO:0003729]; RNA binding [GO:0003723]	SUBCELLULAR LOCATION: Nucleus {ECO:0000250|UniProtKB:Q7TMK9}. Microsome {ECO:0000250|UniProtKB:Q7TMK9}. Nucleus, nucleoplasm {ECO:0000269|PubMed:17289661}. Cytoplasm {ECO:0000269|PubMed:17289661}. Note=Localized in cytoplasmic mRNP granules containing untranslated mRNAs. The tyrosine phosphorylated form bound to RNA is found in microsomes (By similarity). {ECO:0000250|UniProtKB:Q7TMK9, ECO:000026…	GO:0000398; GO:0003723; GO:0003729; GO:0003730; GO:0005634; GO:0005654; GO:0005681; GO:0005783; GO:0006397; GO:0007623; GO:0016070; GO:0030425; GO:0030426; GO:0043086; GO:0043679; GO:0061157; GO:0071013; GO:1990904
PLD1	HNRNPU	5|3	0	HNRPU_HUMAN	Heterogeneous nuclear ribonucleoprotein U (hnRNP U) (GRIP120) (Nuclear p120 ribonucleoprotein) (Scaffold-attachment factor A) (SAF-A) (p120) (pp120)	HNRNPU C1orf199 HNRPU SAFA U21.1	FUNCTION: DNA- and RNA-binding protein involved in several cellular processes such as nuclear chromatin organization, telomere-length regulation, transcription, mRNA alternative splicing and stability, Xist-mediated transcriptional silencing and mitotic cell progression (PubMed:10490622, PubMed:18082603, PubMed:19029303, PubMed:22325991, PubMed:25986610, PubMed:28622508). Plays a role in the regu…		catalytic step 2 spliceosome [GO:0071013]; cell surface [GO:0009986]; centrosome [GO:0005813]; condensed chromosome kinetochore [GO:0000777]; CRD-mediated mRNA stability complex [GO:0070937]; cytoplasmic ribonucleoprotein granule [GO:0036464]; dendrite cytoplasm [GO:0032839]; inactive sex chromosome [GO:0098577]; kinetochore [GO:0000776]; membrane [GO:0016020]; midbody [GO:0030496]; mitotic spind…	adaptive thermogenesis [GO:1990845]; cardiac muscle cell development [GO:0055013]; cell cycle [GO:0007049]; cell division [GO:0051301]; cellular response to glucocorticoid stimulus [GO:0071385]; cellular response to leukemia inhibitory factor [GO:1990830]; chromatin organization [GO:0006325]; circadian regulation of gene expression [GO:0032922]; CRD-mediated mRNA stabilization [GO:0070934]; dendr…	catalytic step 2 spliceosome [GO:0071013]; cell surface [GO:0009986]; centrosome [GO:0005813]; condensed chromosome kinetochore [GO:0000777]; CRD-mediated mRNA stability complex [GO:0070937]; cytoplasmic ribonucleoprotein granule [GO:0036464]; dendrite cytoplasm [GO:0032839]; inactive sex chromosome [GO:0098577]; kinetochore [GO:0000776]; membrane [GO:0016020]; midbody [GO:0030496]; mitotic spind…	actin binding [GO:0003779]; ATP binding [GO:0005524]; chromatin binding [GO:0003682]; chromatin DNA binding [GO:0031490]; DNA binding [GO:0003677]; double-stranded DNA binding [GO:0003690]; double-stranded RNA binding [GO:0003725]; identical protein binding [GO:0042802]; mRNA 3'-UTR binding [GO:0003730]; poly(A) binding [GO:0008143]; poly(C) RNA binding [GO:0017130]; poly(G) binding [GO:0034046];…	SUBCELLULAR LOCATION: Nucleus {ECO:0000269|PubMed:10671544, ECO:0000269|PubMed:11003645, ECO:0000269|PubMed:1324173, ECO:0000269|PubMed:14608463, ECO:0000269|PubMed:15563465, ECO:0000269|PubMed:19617346, ECO:0000269|PubMed:21242313, ECO:0000269|PubMed:8174554, ECO:0000269|PubMed:9353307, ECO:0000269|PubMed:9405365}. Nucleus matrix {ECO:0000269|PubMed:1324173, ECO:0000269|PubMed:14608463, ECO:0000…	GO:0000122; GO:0000228; GO:0000381; GO:0000398; GO:0000776; GO:0000777; GO:0000922; GO:0000978; GO:0000993; GO:0001097; GO:0001649; GO:0003677; GO:0003682; GO:0003690; GO:0003697; GO:0003714; GO:0003723; GO:0003725; GO:0003727; GO:0003730; GO:0003779; GO:0005524; GO:0005634; GO:0005654; GO:0005697; GO:0005813; GO:0006325; GO:0006396; GO:0007049; GO:0007346; GO:0008143; GO:0009048; GO:0009986; GO:…
PLD1	HSP90AA1	18|8	0	HS90A_HUMAN	Heat shock protein HSP 90-alpha (EC 3.6.4.10) (Heat shock 86 kDa) (HSP 86) (HSP86) (Lipopolysaccharide-associated protein 2) (LAP-2) (LPS-associated protein 2) (Renal carcinoma antigen NY-REN-38)	HSP90AA1 HSP90A HSPC1 HSPCA	FUNCTION: Molecular chaperone that promotes the maturation, structural maintenance and proper regulation of specific target proteins involved for instance in cell cycle control and signal transduction. Undergoes a functional cycle that is linked to its ATPase activity which is essential for its chaperone activity. This cycle probably induces conformational changes in the client proteins, thereby …		axonal growth cone [GO:0044295]; cytoplasm [GO:0005737]; cytosol [GO:0005829]; dendritic growth cone [GO:0044294]; endocytic vesicle lumen [GO:0071682]; extracellular exosome [GO:0070062]; extracellular region [GO:0005576]; ficolin-1-rich granule lumen [GO:1904813]; lysosomal lumen [GO:0043202]; melanosome [GO:0042470]; membrane [GO:0016020]; mitochondrion [GO:0005739]; myelin sheath [GO:0043209]…	activation of innate immune response [GO:0002218]; axon extension [GO:0048675]; cellular response to heat [GO:0034605]; cellular response to virus [GO:0098586]; central nervous system neuron axonogenesis [GO:0021955]; chaperone-mediated autophagy [GO:0061684]; chaperone-mediated protein complex assembly [GO:0051131]; ciliary basal body-plasma membrane docking [GO:0097711]; cytokine-mediated signa…	axonal growth cone [GO:0044295]; cytoplasm [GO:0005737]; cytosol [GO:0005829]; dendritic growth cone [GO:0044294]; endocytic vesicle lumen [GO:0071682]; extracellular exosome [GO:0070062]; extracellular region [GO:0005576]; ficolin-1-rich granule lumen [GO:1904813]; lysosomal lumen [GO:0043202]; melanosome [GO:0042470]; membrane [GO:0016020]; mitochondrion [GO:0005739]; myelin sheath [GO:0043209]…	ATPase activity [GO:0016887]; ATP binding [GO:0005524]; disordered domain specific binding [GO:0097718]; DNA polymerase binding [GO:0070182]; GTPase binding [GO:0051020]; histone deacetylase binding [GO:0042826]; identical protein binding [GO:0042802]; MHC class II protein complex binding [GO:0023026]; nitric-oxide synthase regulator activity [GO:0030235]; protein folding chaperone [GO:0044183]; …	SUBCELLULAR LOCATION: Nucleus {ECO:0000250|UniProtKB:P07901}. Cytoplasm {ECO:0000250|UniProtKB:P07901}. Melanosome {ECO:0000269|PubMed:17081065}. Cell membrane {ECO:0000269|PubMed:11276205}. Mitochondrion {ECO:0000269|PubMed:25609812}. Note=Identified by mass spectrometry in melanosome fractions from stage I to stage IV.	GO:0000086; GO:0001934; GO:0002218; GO:0002230; GO:0003723; GO:0005524; GO:0005576; GO:0005634; GO:0005654; GO:0005737; GO:0005739; GO:0005829; GO:0005886; GO:0006457; GO:0006839; GO:0006898; GO:0006986; GO:0007004; GO:0009408; GO:0009409; GO:0010389; GO:0016020; GO:0016032; GO:0016887; GO:0019221; GO:0021955; GO:0023026; GO:0030010; GO:0030235; GO:0030911; GO:0031396; GO:0031625; GO:0032273; GO:…
PLD1	HSP90AB1	6|3	0	HS90B_HUMAN	Heat shock protein HSP 90-beta (HSP 90) (Heat shock 84 kDa) (HSP 84) (HSP84)	HSP90AB1 HSP90B HSPC2 HSPCB	FUNCTION: Molecular chaperone that promotes the maturation, structural maintenance and proper regulation of specific target proteins involved for instance in cell cycle control and signal transduction. Undergoes a functional cycle linked to its ATPase activity. This cycle probably induces conformational changes in the client proteins, thereby causing their activation. Interacts dynamically with v…		apical plasma membrane [GO:0016324]; aryl hydrocarbon receptor complex [GO:0034751]; axonal growth cone [GO:0044295]; basolateral plasma membrane [GO:0016323]; brush border membrane [GO:0031526]; cell surface [GO:0009986]; cytoplasm [GO:0005737]; cytosol [GO:0005829]; dendritic growth cone [GO:0044294]; extracellular exosome [GO:0070062]; extracellular region [GO:0005576]; ficolin-1-rich granule …	axon extension [GO:0048675]; cellular response to drug [GO:0035690]; cellular response to heat [GO:0034605]; cellular response to interleukin-4 [GO:0071353]; cellular response to organic cyclic compound [GO:0071407]; central nervous system neuron axonogenesis [GO:0021955]; chaperone-mediated protein complex assembly [GO:0051131]; establishment of cell polarity [GO:0030010]; Fc-gamma receptor sign…	apical plasma membrane [GO:0016324]; aryl hydrocarbon receptor complex [GO:0034751]; axonal growth cone [GO:0044295]; basolateral plasma membrane [GO:0016323]; brush border membrane [GO:0031526]; cell surface [GO:0009986]; cytoplasm [GO:0005737]; cytosol [GO:0005829]; dendritic growth cone [GO:0044294]; extracellular exosome [GO:0070062]; extracellular region [GO:0005576]; ficolin-1-rich granule …	ATPase activity [GO:0016887]; ATP binding [GO:0005524]; ATP-dependent protein binding [GO:0043008]; cadherin binding [GO:0045296]; CTP binding [GO:0002135]; dATP binding [GO:0032564]; disordered domain specific binding [GO:0097718]; DNA polymerase binding [GO:0070182]; double-stranded RNA binding [GO:0003725]; drug binding [GO:0008144]; GTP binding [GO:0005525]; heat shock protein binding [GO:003…	SUBCELLULAR LOCATION: Cytoplasm {ECO:0000269|PubMed:16580629, ECO:0000269|PubMed:18239673, ECO:0000269|PubMed:24880080, ECO:0000269|PubMed:9482106}. Melanosome {ECO:0000269|PubMed:17081065}. Nucleus {ECO:0000269|PubMed:18239673}. Secreted {ECO:0000269|PubMed:20599762}. Cell membrane {ECO:0000269|PubMed:20599762}. Dynein axonemal particle {ECO:0000250|UniProtKB:Q6AZV1}. Note=Identified by mass spe…	GO:0001890; GO:0002134; GO:0002135; GO:0003723; GO:0003725; GO:0005524; GO:0005525; GO:0005576; GO:0005634; GO:0005654; GO:0005737; GO:0005739; GO:0005765; GO:0005829; GO:0005886; GO:0006457; GO:0006805; GO:0006986; GO:0007004; GO:0008144; GO:0009651; GO:0009986; GO:0016020; GO:0016234; GO:0016323; GO:0016324; GO:0016887; GO:0017098; GO:0019062; GO:0019887; GO:0019900; GO:0019901; GO:0021955; GO:…
PLD1	HSP90AB3P	7|5	0	H90B3_HUMAN	Putative heat shock protein HSP 90-beta-3 (Heat shock protein 90-beta c) (Heat shock protein 90Bc)	HSP90AB3P HSP90BC	FUNCTION: Putative molecular chaperone that may promote the maturation, structural maintenance and proper regulation of specific target proteins. {ECO:0000250}.		cytosol [GO:0005829]; extracellular exosome [GO:0070062]; perinuclear region of cytoplasm [GO:0048471]; plasma membrane [GO:0005886]; protein-containing complex [GO:0032991]	cellular response to heat [GO:0034605]; protein folding [GO:0006457]; protein stabilization [GO:0050821]	cytosol [GO:0005829]; extracellular exosome [GO:0070062]; perinuclear region of cytoplasm [GO:0048471]; plasma membrane [GO:0005886]; protein-containing complex [GO:0032991]; ATP binding [GO:0005524]; ATPase activity [GO:0016887]; disordered domain specific binding [GO:0097718]; unfolded protein binding [GO:0051082]; cellular response to heat [GO:0034605]; protein folding [GO:0006457]; protein st…	ATPase activity [GO:0016887]; ATP binding [GO:0005524]; disordered domain specific binding [GO:0097718]; unfolded protein binding [GO:0051082]	SUBCELLULAR LOCATION: Cytoplasm {ECO:0000250}.	GO:0005524; GO:0005829; GO:0005886; GO:0006457; GO:0016887; GO:0032991; GO:0034605; GO:0048471; GO:0050821; GO:0051082; GO:0070062; GO:0097718
PLD1	HSP90B1	5|3	0	ENPL_HUMAN	Endoplasmin (94 kDa glucose-regulated protein) (GRP-94) (Heat shock protein 90 kDa beta member 1) (Tumor rejection antigen 1) (gp96 homolog)	HSP90B1 GRP94 TRA1	FUNCTION: Molecular chaperone that functions in the processing and transport of secreted proteins (By similarity). When associated with CNPY3, required for proper folding of Toll-like receptors (By similarity). Functions in endoplasmic reticulum associated degradation (ERAD) (PubMed:18264092). Has ATPase activity (By similarity). May participate in the unfolding of cytosolic leaderless cargos (la…		collagen-containing extracellular matrix [GO:0062023]; cytosol [GO:0005829]; endocytic vesicle lumen [GO:0071682]; endoplasmic reticulum [GO:0005783]; endoplasmic reticulum lumen [GO:0005788]; endoplasmic reticulum membrane [GO:0005789]; extracellular exosome [GO:0070062]; extracellular region [GO:0005576]; focal adhesion [GO:0005925]; melanosome [GO:0042470]; membrane [GO:0016020]; midbody [GO:0…	actin rod assembly [GO:0031247]; ATF6-mediated unfolded protein response [GO:0036500]; cellular protein metabolic process [GO:0044267]; cellular response to ATP [GO:0071318]; cytokine-mediated signaling pathway [GO:0019221]; negative regulation of apoptotic process [GO:0043066]; post-translational protein modification [GO:0043687]; protein folding [GO:0006457]; protein folding in endoplasmic reti…	collagen-containing extracellular matrix [GO:0062023]; cytosol [GO:0005829]; endocytic vesicle lumen [GO:0071682]; endoplasmic reticulum [GO:0005783]; endoplasmic reticulum lumen [GO:0005788]; endoplasmic reticulum membrane [GO:0005789]; extracellular exosome [GO:0070062]; extracellular region [GO:0005576]; focal adhesion [GO:0005925]; melanosome [GO:0042470]; membrane [GO:0016020]; midbody [GO:0…	ATPase activity [GO:0016887]; ATP binding [GO:0005524]; calcium ion binding [GO:0005509]; low-density lipoprotein particle receptor binding [GO:0050750]; protein phosphatase binding [GO:0019903]; RNA binding [GO:0003723]; unfolded protein binding [GO:0051082]	SUBCELLULAR LOCATION: Endoplasmic reticulum lumen {ECO:0000305|PubMed:12475965}. Sarcoplasmic reticulum lumen {ECO:0000250|UniProtKB:P41148}. Melanosome {ECO:0000269|PubMed:12643545, ECO:0000269|PubMed:17081065}. Note=Identified by mass spectrometry in melanosome fractions from stage I to stage IV. {ECO:0000269|PubMed:12643545, ECO:0000269|PubMed:17081065}.	GO:0001666; GO:0002224; GO:0003723; GO:0005509; GO:0005524; GO:0005576; GO:0005634; GO:0005783; GO:0005788; GO:0005789; GO:0005829; GO:0005925; GO:0006457; GO:0006898; GO:0015031; GO:0016020; GO:0016887; GO:0019221; GO:0019903; GO:0030433; GO:0030496; GO:0030970; GO:0031247; GO:0032991; GO:0033018; GO:0034975; GO:0034976; GO:0036500; GO:0042470; GO:0043066; GO:0043666; GO:0043687; GO:0044267; GO:…
PLD1	HSPA1L	24|20	0	HS71L_HUMAN	Heat shock 70 kDa protein 1-like (Heat shock 70 kDa protein 1L) (Heat shock 70 kDa protein 1-Hom) (HSP70-Hom)	HSPA1L	FUNCTION: Molecular chaperone implicated in a wide variety of cellular processes, including protection of the proteome from stress, folding and transport of newly synthesized polypeptides, activation of proteolysis of misfolded proteins and the formation and dissociation of protein complexes. Plays a pivotal role in the protein quality control system, ensuring the correct folding of proteins, the…		blood microparticle [GO:0072562]; cell body [GO:0044297]; cytoplasm [GO:0005737]; cytosol [GO:0005829]; mitochondrial matrix [GO:0005759]; nucleoplasm [GO:0005654]; nucleus [GO:0005634]; plasma membrane [GO:0005886]; zona pellucida receptor complex [GO:0002199]	binding of sperm to zona pellucida [GO:0007339]; cellular response to unfolded protein [GO:0034620]; chaperone cofactor-dependent protein refolding [GO:0051085]; positive regulation of protein targeting to mitochondrion [GO:1903955]; protein refolding [GO:0042026]; regulation of cellular response to heat [GO:1900034]; response to unfolded protein [GO:0006986]; vesicle-mediated transport [GO:00161…	blood microparticle [GO:0072562]; cell body [GO:0044297]; cytoplasm [GO:0005737]; cytosol [GO:0005829]; mitochondrial matrix [GO:0005759]; nucleoplasm [GO:0005654]; nucleus [GO:0005634]; plasma membrane [GO:0005886]; zona pellucida receptor complex [GO:0002199]; ATP binding [GO:0005524]; ATPase activity [GO:0016887]; heat shock protein binding [GO:0031072]; misfolded protein binding [GO:0051787];…	ATPase activity [GO:0016887]; ATP binding [GO:0005524]; heat shock protein binding [GO:0031072]; misfolded protein binding [GO:0051787]; protein folding chaperone [GO:0044183]; ubiquitin protein ligase binding [GO:0031625]; unfolded protein binding [GO:0051082]		GO:0002199; GO:0005524; GO:0005634; GO:0005654; GO:0005737; GO:0005759; GO:0005829; GO:0005886; GO:0006986; GO:0007339; GO:0016192; GO:0016887; GO:0031072; GO:0031625; GO:0034620; GO:0042026; GO:0044183; GO:0044297; GO:0051082; GO:0051085; GO:0051787; GO:0072562; GO:1900034; GO:1903955
PLD1	HSPA2	11|10	0	HSP72_HUMAN	Heat shock-related 70 kDa protein 2 (Heat shock 70 kDa protein 2)	HSPA2	FUNCTION: Molecular chaperone implicated in a wide variety of cellular processes, including protection of the proteome from stress, folding and transport of newly synthesized polypeptides, activation of proteolysis of misfolded proteins and the formation and dissociation of protein complexes. Plays a pivotal role in the protein quality control system, ensuring the correct folding of proteins, the…		blood microparticle [GO:0072562]; CatSper complex [GO:0036128]; cell surface [GO:0009986]; cytoplasm [GO:0005737]; cytosol [GO:0005829]; extracellular exosome [GO:0070062]; male germ cell nucleus [GO:0001673]; meiotic spindle [GO:0072687]; membrane [GO:0016020]; nucleus [GO:0005634]; plasma membrane [GO:0005886]; synaptonemal complex [GO:0000795]	cellular response to unfolded protein [GO:0034620]; chaperone cofactor-dependent protein refolding [GO:0051085]; male meiosis I [GO:0007141]; male meiotic nuclear division [GO:0007140]; negative regulation of inclusion body assembly [GO:0090084]; positive regulation of ATPase activity [GO:0032781]; positive regulation of ATPase-coupled calcium transmembrane transporter activity [GO:1901896]; posi…	blood microparticle [GO:0072562]; CatSper complex [GO:0036128]; cell surface [GO:0009986]; cytoplasm [GO:0005737]; cytosol [GO:0005829]; extracellular exosome [GO:0070062]; male germ cell nucleus [GO:0001673]; meiotic spindle [GO:0072687]; membrane [GO:0016020]; nucleus [GO:0005634]; plasma membrane [GO:0005886]; synaptonemal complex [GO:0000795]; ATP binding [GO:0005524]; ATPase activity [GO:001…	ATPase activity [GO:0016887]; ATP binding [GO:0005524]; chaperone binding [GO:0051087]; disordered domain specific binding [GO:0097718]; enzyme binding [GO:0019899]; glycolipid binding [GO:0051861]; heat shock protein binding [GO:0031072]; misfolded protein binding [GO:0051787]; protein folding chaperone [GO:0044183]; tau protein binding [GO:0048156]; unfolded protein binding [GO:0051082]	SUBCELLULAR LOCATION: Cytoplasm, cytoskeleton, spindle {ECO:0000250|UniProtKB:P17156}. Note=Colocalizes with SHCBP1L at spindle during the meiosis process. {ECO:0000250|UniProtKB:P17156}.	GO:0000795; GO:0001673; GO:0001934; GO:0005524; GO:0005634; GO:0005737; GO:0005829; GO:0005886; GO:0006986; GO:0007140; GO:0007141; GO:0007283; GO:0007286; GO:0009408; GO:0009409; GO:0009986; GO:0010971; GO:0016020; GO:0016192; GO:0016887; GO:0019899; GO:0031072; GO:0032781; GO:0034620; GO:0036128; GO:0042026; GO:0044183; GO:0048156; GO:0051082; GO:0051085; GO:0051087; GO:0051787; GO:0051861; GO:…
PLD1	HSPA5	36|16	0	BIP_HUMAN	Endoplasmic reticulum chaperone BiP (EC 3.6.4.10) (78 kDa glucose-regulated protein) (GRP-78) (Binding-immunoglobulin protein) (BiP) (Heat shock protein 70 family protein 5) (HSP70 family protein 5) (Heat shock protein family A member 5) (Immunoglobulin heavy chain-binding protein)	HSPA5 GRP78	FUNCTION: Endoplasmic reticulum chaperone that plays a key role in protein folding and quality control in the endoplasmic reticulum lumen (PubMed:2294010, PubMed:23769672, PubMed:23990668, PubMed:28332555). Involved in the correct folding of proteins and degradation of misfolded proteins via its interaction with DNAJC10/ERdj5, probably to facilitate the release of DNAJC10/ERdj5 from its substrate…		cell surface [GO:0009986]; cytoplasm [GO:0005737]; cytosol [GO:0005829]; endoplasmic reticulum [GO:0005783]; endoplasmic reticulum chaperone complex [GO:0034663]; endoplasmic reticulum-Golgi intermediate compartment [GO:0005793]; endoplasmic reticulum lumen [GO:0005788]; endoplasmic reticulum membrane [GO:0005789]; extracellular exosome [GO:0070062]; focal adhesion [GO:0005925]; integral componen…	ATF6-mediated unfolded protein response [GO:0036500]; cellular response to antibiotic [GO:0071236]; cellular response to calcium ion [GO:0071277]; cellular response to cAMP [GO:0071320]; cellular response to drug [GO:0035690]; cellular response to gamma radiation [GO:0071480]; cellular response to glucose starvation [GO:0042149]; cellular response to interleukin-4 [GO:0071353]; cellular response …	cell surface [GO:0009986]; cytoplasm [GO:0005737]; cytosol [GO:0005829]; endoplasmic reticulum [GO:0005783]; endoplasmic reticulum chaperone complex [GO:0034663]; endoplasmic reticulum lumen [GO:0005788]; endoplasmic reticulum membrane [GO:0005789]; endoplasmic reticulum-Golgi intermediate compartment [GO:0005793]; extracellular exosome [GO:0070062]; focal adhesion [GO:0005925]; integral componen…	ATPase activity [GO:0016887]; ATP binding [GO:0005524]; cadherin binding [GO:0045296]; calcium ion binding [GO:0005509]; chaperone binding [GO:0051087]; enzyme binding [GO:0019899]; heat shock protein binding [GO:0031072]; misfolded protein binding [GO:0051787]; protein domain specific binding [GO:0019904]; protein folding chaperone [GO:0044183]; ribosome binding [GO:0043022]; ubiquitin protein l…	SUBCELLULAR LOCATION: Endoplasmic reticulum lumen {ECO:0000269|PubMed:21080038, ECO:0000269|PubMed:21289099, ECO:0000269|PubMed:23990668, ECO:0000269|PubMed:29497057}. Melanosome {ECO:0000269|PubMed:12643545}. Cytoplasm {ECO:0000250|UniProtKB:P20029}. Note=Identified by mass spectrometry in melanosome fractions from stage I to stage IV. {ECO:0000269|PubMed:12643545}.	GO:0001554; GO:0005509; GO:0005524; GO:0005634; GO:0005737; GO:0005739; GO:0005783; GO:0005788; GO:0005789; GO:0005790; GO:0005793; GO:0005829; GO:0005886; GO:0005925; GO:0006983; GO:0009986; GO:0010976; GO:0016020; GO:0016887; GO:0019899; GO:0019904; GO:0021589; GO:0021680; GO:0021762; GO:0030176; GO:0030182; GO:0030335; GO:0030433; GO:0030496; GO:0030512; GO:0030968; GO:0031072; GO:0031204; GO:…
PLD1	HSPA8	39|26	0	HSP7C_HUMAN	Heat shock cognate 71 kDa protein (EC 3.6.4.10) (Heat shock 70 kDa protein 8) (Lipopolysaccharide-associated protein 1) (LAP-1) (LPS-associated protein 1)	HSPA8 HSC70 HSP73 HSPA10	FUNCTION: Molecular chaperone implicated in a wide variety of cellular processes, including protection of the proteome from stress, folding and transport of newly synthesized polypeptides, activation of proteolysis of misfolded proteins and the formation and dissociation of protein complexes. Plays a pivotal role in the protein quality control system, ensuring the correct folding of proteins, the…		autophagosome [GO:0005776]; blood microparticle [GO:0072562]; chaperone complex [GO:0101031]; clathrin-sculpted gamma-aminobutyric acid transport vesicle membrane [GO:0061202]; cytoplasm [GO:0005737]; cytosol [GO:0005829]; dendrite [GO:0030425]; extracellular exosome [GO:0070062]; extracellular region [GO:0005576]; extracellular space [GO:0005615]; ficolin-1-rich granule lumen [GO:1904813]; focal…	ATP metabolic process [GO:0046034]; cellular response to starvation [GO:0009267]; cellular response to unfolded protein [GO:0034620]; chaperone cofactor-dependent protein refolding [GO:0051085]; chaperone-mediated autophagy [GO:0061684]; chaperone-mediated autophagy translocation complex disassembly [GO:1904764]; chaperone-mediated protein transport involved in chaperone-mediated autophagy [GO:00…	autophagosome [GO:0005776]; blood microparticle [GO:0072562]; chaperone complex [GO:0101031]; clathrin-sculpted gamma-aminobutyric acid transport vesicle membrane [GO:0061202]; cytoplasm [GO:0005737]; cytosol [GO:0005829]; dendrite [GO:0030425]; extracellular exosome [GO:0070062]; extracellular region [GO:0005576]; extracellular space [GO:0005615]; ficolin-1-rich granule lumen [GO:1904813]; focal…	ATPase activity [GO:0016887]; ATP binding [GO:0005524]; C3HC4-type RING finger domain binding [GO:0055131]; cadherin binding [GO:0045296]; chaperone binding [GO:0051087]; clathrin-uncoating ATPase activity [GO:1990833]; enzyme binding [GO:0019899]; G protein-coupled receptor binding [GO:0001664]; heat shock protein binding [GO:0031072]; MHC class II protein complex binding [GO:0023026]; misfolded…	SUBCELLULAR LOCATION: Cytoplasm. Melanosome. Nucleus, nucleolus. Cell membrane. Note=Localized in cytoplasmic mRNP granules containing untranslated mRNAs. Translocates rapidly from the cytoplasm to the nuclei, and especially to the nucleoli, upon heat shock.	GO:0000398; GO:0000974; GO:0001664; GO:0001786; GO:0003723; GO:0005524; GO:0005576; GO:0005615; GO:0005634; GO:0005654; GO:0005681; GO:0005730; GO:0005737; GO:0005764; GO:0005765; GO:0005770; GO:0005776; GO:0005829; GO:0005886; GO:0005925; GO:0006457; GO:0006892; GO:0006986; GO:0007269; GO:0009267; GO:0016020; GO:0016032; GO:0016192; GO:0016887; GO:0019221; GO:0019899; GO:0023026; GO:0030425; GO:…
PLD1	HSPA9	10|6	0	GRP75_HUMAN	Stress-70 protein, mitochondrial (75 kDa glucose-regulated protein) (GRP-75) (Heat shock 70 kDa protein 9) (Mortalin) (MOT) (Peptide-binding protein 74) (PBP74)	HSPA9 GRP75 HSPA9B mt-HSP70	FUNCTION: Chaperone protein which plays an important role in mitochondrial iron-sulfur cluster (ISC) biogenesis. Interacts with and stabilizes ISC cluster assembly proteins FXN, NFU1, NFS1 and ISCU (PubMed:26702583). Regulates erythropoiesis via stabilization of ISC assembly (PubMed:21123823, PubMed:26702583). May play a role in the control of cell proliferation and cellular aging (By similarity)…		cytoplasm [GO:0005737]; extracellular exosome [GO:0070062]; focal adhesion [GO:0005925]; MIB complex [GO:0140275]; mitochondrial matrix [GO:0005759]; mitochondrial nucleoid [GO:0042645]; mitochondrion [GO:0005739]; nucleolus [GO:0005730]; SAM complex [GO:0001401]	cellular response to unfolded protein [GO:0034620]; chaperone cofactor-dependent protein refolding [GO:0051085]; erythrocyte differentiation [GO:0030218]; inner mitochondrial membrane organization [GO:0007007]; interleukin-12-mediated signaling pathway [GO:0035722]; iron-sulfur cluster assembly [GO:0016226]; negative regulation of apoptotic process [GO:0043066]; negative regulation of erythrocyte…	cytoplasm [GO:0005737]; extracellular exosome [GO:0070062]; focal adhesion [GO:0005925]; MIB complex [GO:0140275]; mitochondrial matrix [GO:0005759]; mitochondrial nucleoid [GO:0042645]; mitochondrion [GO:0005739]; nucleolus [GO:0005730]; SAM complex [GO:0001401]; ATP binding [GO:0005524]; ATPase activity [GO:0016887]; heat shock protein binding [GO:0031072]; misfolded protein binding [GO:0051787…	ATPase activity [GO:0016887]; ATP binding [GO:0005524]; heat shock protein binding [GO:0031072]; misfolded protein binding [GO:0051787]; protein folding chaperone [GO:0044183]; RNA binding [GO:0003723]; ubiquitin protein ligase binding [GO:0031625]; unfolded protein binding [GO:0051082]	SUBCELLULAR LOCATION: Mitochondrion {ECO:0000269|PubMed:22002106, ECO:0000269|PubMed:26702583}. Nucleus, nucleolus {ECO:0000269|PubMed:22002106}.	GO:0001401; GO:0003723; GO:0005524; GO:0005730; GO:0005737; GO:0005739; GO:0005759; GO:0005925; GO:0006611; GO:0007007; GO:0016226; GO:0016887; GO:0030218; GO:0031072; GO:0031625; GO:0034620; GO:0035722; GO:0042026; GO:0042645; GO:0043066; GO:0044183; GO:0045646; GO:0045647; GO:0051082; GO:0051085; GO:0051787; GO:0070062; GO:0140275; GO:1902037; GO:1903707
PLD1	HSPB1	4|1	0	HSPB1_HUMAN	Heat shock protein beta-1 (HspB1) (28 kDa heat shock protein) (Estrogen-regulated 24 kDa protein) (Heat shock 27 kDa protein) (HSP 27) (Stress-responsive protein 27) (SRP27)	HSPB1 HSP27 HSP28	FUNCTION: Small heat shock protein which functions as a molecular chaperone probably maintaining denatured proteins in a folding-competent state (PubMed:10383393, PubMed:20178975). Plays a role in stress resistance and actin organization (PubMed:19166925). Through its molecular chaperone activity may regulate numerous biological processes including the phosphorylation and the axonal transport of …		axon cytoplasm [GO:1904115]; cytoplasm [GO:0005737]; cytoskeleton [GO:0005856]; cytosol [GO:0005829]; extracellular exosome [GO:0070062]; extracellular space [GO:0005615]; focal adhesion [GO:0005925]; nucleus [GO:0005634]; proteasome complex [GO:0000502]; spindle [GO:0005819]	anterograde axonal protein transport [GO:0099641]; cellular response to vascular endothelial growth factor stimulus [GO:0035924]; chaperone-mediated protein folding [GO:0061077]; intracellular signal transduction [GO:0035556]; negative regulation of apoptotic process [GO:0043066]; negative regulation of oxidative stress-induced intrinsic apoptotic signaling pathway [GO:1902176]; negative regulati…	axon cytoplasm [GO:1904115]; cytoplasm [GO:0005737]; cytoskeleton [GO:0005856]; cytosol [GO:0005829]; extracellular exosome [GO:0070062]; extracellular space [GO:0005615]; focal adhesion [GO:0005925]; nucleus [GO:0005634]; proteasome complex [GO:0000502]; spindle [GO:0005819]; identical protein binding [GO:0042802]; protein folding chaperone [GO:0044183]; protein homodimerization activity [GO:004…	identical protein binding [GO:0042802]; protein folding chaperone [GO:0044183]; protein homodimerization activity [GO:0042803]; protein kinase binding [GO:0019901]; protein kinase C binding [GO:0005080]; protein kinase C inhibitor activity [GO:0008426]; RNA binding [GO:0003723]; RNA polymerase II-specific DNA-binding transcription factor binding [GO:0061629]; ubiquitin binding [GO:0043130]	SUBCELLULAR LOCATION: Cytoplasm {ECO:0000269|PubMed:10777697, ECO:0000269|PubMed:28144995}. Nucleus {ECO:0000269|PubMed:19464326}. Cytoplasm, cytoskeleton, spindle {ECO:0000269|PubMed:10777697}. Note=Cytoplasmic in interphase cells. Colocalizes with mitotic spindles in mitotic cells. Translocates to the nucleus during heat shock and resides in sub-nuclear structures known as SC35 speckles or nucl…	GO:0000502; GO:0001895; GO:0001932; GO:0003723; GO:0005080; GO:0005615; GO:0005634; GO:0005737; GO:0005819; GO:0005829; GO:0005856; GO:0005925; GO:0006446; GO:0006469; GO:0006986; GO:0008426; GO:0009615; GO:0010506; GO:0016032; GO:0019901; GO:0032731; GO:0032760; GO:0035556; GO:0035924; GO:0038033; GO:0042802; GO:0042803; GO:0043066; GO:0043122; GO:0043130; GO:0043488; GO:0043536; GO:0044183; GO:…
PLD1	HSPD1	18|7	0	CH60_HUMAN	60 kDa heat shock protein, mitochondrial (EC 5.6.1.7) (60 kDa chaperonin) (Chaperonin 60) (CPN60) (Heat shock protein 60) (HSP-60) (Hsp60) (HuCHA60) (Mitochondrial matrix protein P1) (P60 lymphocyte protein)	HSPD1 HSP60	FUNCTION: Chaperonin implicated in mitochondrial protein import and macromolecular assembly. Together with Hsp10, facilitates the correct folding of imported proteins. May also prevent misfolding and promote the refolding and proper assembly of unfolded polypeptides generated under stress conditions in the mitochondrial matrix (PubMed:1346131, PubMed:11422376). The functional units of these chape…		cell surface [GO:0009986]; clathrin-coated pit [GO:0005905]; coated vesicle [GO:0030135]; cytoplasm [GO:0005737]; cytosol [GO:0005829]; early endosome [GO:0005769]; extracellular exosome [GO:0070062]; extracellular space [GO:0005615]; lipopolysaccharide receptor complex [GO:0046696]; membrane [GO:0016020]; mitochondrial inner membrane [GO:0005743]; mitochondrial matrix [GO:0005759]; mitochondrion…	'de novo' protein folding [GO:0006458]; activation of cysteine-type endopeptidase activity involved in apoptotic process [GO:0006919]; apoptotic mitochondrial changes [GO:0008637]; B cell activation [GO:0042113]; B cell proliferation [GO:0042100]; biological process involved in interaction with symbiont [GO:0051702]; chaperone-mediated protein complex assembly [GO:0051131]; isotype switching to I…	cell surface [GO:0009986]; clathrin-coated pit [GO:0005905]; coated vesicle [GO:0030135]; cytoplasm [GO:0005737]; cytosol [GO:0005829]; early endosome [GO:0005769]; extracellular exosome [GO:0070062]; extracellular space [GO:0005615]; lipopolysaccharide receptor complex [GO:0046696]; membrane [GO:0016020]; mitochondrial inner membrane [GO:0005743]; mitochondrial matrix [GO:0005759]; mitochondrion…	apolipoprotein A-I binding [GO:0034186]; apolipoprotein binding [GO:0034185]; ATPase activity [GO:0016887]; ATP binding [GO:0005524]; chaperone binding [GO:0051087]; DNA replication origin binding [GO:0003688]; double-stranded RNA binding [GO:0003725]; enzyme binding [GO:0019899]; high-density lipoprotein particle binding [GO:0008035]; isomerase activity [GO:0016853]; lipopolysaccharide binding […	SUBCELLULAR LOCATION: Mitochondrion matrix.	GO:0001530; GO:0002039; GO:0002755; GO:0002842; GO:0003688; GO:0003697; GO:0003723; GO:0003725; GO:0005524; GO:0005615; GO:0005737; GO:0005739; GO:0005743; GO:0005759; GO:0005769; GO:0005829; GO:0005886; GO:0005905; GO:0006357; GO:0006457; GO:0006458; GO:0006919; GO:0006986; GO:0008035; GO:0008637; GO:0009409; GO:0009986; GO:0016020; GO:0016032; GO:0016853; GO:0016887; GO:0019899; GO:0030135; GO:…
PLD1	HSPH1	4|1	0	HS105_HUMAN	Heat shock protein 105 kDa (Antigen NY-CO-25) (Heat shock 110 kDa protein)	HSPH1 HSP105 HSP110 KIAA0201	FUNCTION: Acts as a nucleotide-exchange factor (NEF) for chaperone proteins HSPA1A and HSPA1B, promoting the release of ADP from HSPA1A/B thereby triggering client/substrate protein release (PubMed:24318877). Prevents the aggregation of denatured proteins in cells under severe stress, on which the ATP levels decrease markedly. Inhibits HSPA8/HSC70 ATPase and chaperone activities (By similarity). …		cytoplasm [GO:0005737]; cytosol [GO:0005829]; endocytic vesicle lumen [GO:0071682]; extracellular exosome [GO:0070062]; extracellular region [GO:0005576]; microtubule [GO:0005874]; nucleoplasm [GO:0005654]; nucleus [GO:0005634]; protein-containing complex [GO:0032991]	chaperone cofactor-dependent protein refolding [GO:0051085]; positive regulation of MHC class I biosynthetic process [GO:0045345]; positive regulation of NK T cell activation [GO:0051135]; receptor-mediated endocytosis [GO:0006898]; regulation of cellular response to heat [GO:1900034]; response to unfolded protein [GO:0006986]	cytoplasm [GO:0005737]; cytosol [GO:0005829]; endocytic vesicle lumen [GO:0071682]; extracellular exosome [GO:0070062]; extracellular region [GO:0005576]; microtubule [GO:0005874]; nucleoplasm [GO:0005654]; nucleus [GO:0005634]; protein-containing complex [GO:0032991]; adenyl-nucleotide exchange factor activity [GO:0000774]; alpha-tubulin binding [GO:0043014]; ATP binding [GO:0005524]; ATPase act…	adenyl-nucleotide exchange factor activity [GO:0000774]; alpha-tubulin binding [GO:0043014]; ATPase activity [GO:0016887]; ATP binding [GO:0005524]	SUBCELLULAR LOCATION: Cytoplasm {ECO:0000269|PubMed:9931472}.	GO:0000774; GO:0005524; GO:0005576; GO:0005634; GO:0005654; GO:0005737; GO:0005829; GO:0005874; GO:0006898; GO:0006986; GO:0016887; GO:0032991; GO:0043014; GO:0045345; GO:0051085; GO:0051135; GO:0070062; GO:0071682; GO:1900034
PLD1	IGF2BP1	2|0	0	IF2B1_HUMAN	Insulin-like growth factor 2 mRNA-binding protein 1 (IGF2 mRNA-binding protein 1) (IMP-1) (IMP1) (Coding region determinant-binding protein) (CRD-BP) (IGF-II mRNA-binding protein 1) (VICKZ family member 1) (Zipcode-binding protein 1) (ZBP-1)	IGF2BP1 CRDBP VICKZ1 ZBP1	FUNCTION: RNA-binding factor that recruits target transcripts to cytoplasmic protein-RNA complexes (mRNPs). This transcript 'caging' into mRNPs allows mRNA transport and transient storage. It also modulates the rate and location at which target transcripts encounter the translational apparatus and shields them from endonuclease attacks or microRNA-mediated degradation. Plays a direct role in the …		CRD-mediated mRNA stability complex [GO:0070937]; cytoplasm [GO:0005737]; cytoplasmic stress granule [GO:0010494]; cytosol [GO:0005829]; dendritic spine [GO:0043197]; filopodium [GO:0030175]; growth cone [GO:0030426]; lamellipodium [GO:0030027]; nucleoplasm [GO:0005654]; nucleus [GO:0005634]; perinuclear region of cytoplasm [GO:0048471]; ribonucleoprotein complex [GO:1990904]	CRD-mediated mRNA stabilization [GO:0070934]; mRNA transport [GO:0051028]; negative regulation of translation [GO:0017148]; nervous system development [GO:0007399]; neuronal stem cell population maintenance [GO:0097150]; pallium cell proliferation in forebrain [GO:0022013]; regulation of cytokine production [GO:0001817]; regulation of gene expression [GO:0010468]; regulation of mRNA stability [GO…	CRD-mediated mRNA stability complex [GO:0070937]; cytoplasm [GO:0005737]; cytoplasmic stress granule [GO:0010494]; cytosol [GO:0005829]; dendritic spine [GO:0043197]; filopodium [GO:0030175]; growth cone [GO:0030426]; lamellipodium [GO:0030027]; nucleoplasm [GO:0005654]; nucleus [GO:0005634]; perinuclear region of cytoplasm [GO:0048471]; ribonucleoprotein complex [GO:1990904]; mRNA 3'-UTR binding…	mRNA 3'-UTR binding [GO:0003730]; mRNA 5'-UTR binding [GO:0048027]; mRNA binding [GO:0003729]; RNA binding [GO:0003723]; translation regulator activity [GO:0045182]	SUBCELLULAR LOCATION: Nucleus. Cytoplasm. Cytoplasm, perinuclear region. Cell projection, lamellipodium. Cell projection, dendrite {ECO:0000250}. Cell projection, dendritic spine {ECO:0000250}. Cell projection, growth cone. Cell projection, filopodium {ECO:0000250}. Cell projection, axon {ECO:0000250}. Note=In the nucleus, located in discrete foci, coinciding with the sites of ACTB transcription …	GO:0001817; GO:0003723; GO:0003729; GO:0003730; GO:0005634; GO:0005654; GO:0005737; GO:0005829; GO:0007399; GO:0010468; GO:0010494; GO:0010610; GO:0017148; GO:0022013; GO:0030027; GO:0030175; GO:0030426; GO:0043197; GO:0043488; GO:0045182; GO:0048027; GO:0048471; GO:0051028; GO:0051252; GO:0070934; GO:0070937; GO:0097150; GO:1990904
PLD1	IGF2BP3	1|1	0	IF2B3_HUMAN	Insulin-like growth factor 2 mRNA-binding protein 3 (IGF2 mRNA-binding protein 3) (IMP-3) (IGF-II mRNA-binding protein 3) (KH domain-containing protein overexpressed in cancer) (hKOC) (VICKZ family member 3)	IGF2BP3 IMP3 KOC1 VICKZ3	FUNCTION: RNA-binding factor that may recruit target transcripts to cytoplasmic protein-RNA complexes (mRNPs). This transcript 'caging' into mRNPs allows mRNA transport and transient storage. It also modulates the rate and location at which target transcripts encounter the translational apparatus and shields them from endonuclease attacks or microRNA-mediated degradation. Binds to the 3'-UTR of C…		cytoplasm [GO:0005737]; cytosol [GO:0005829]; nucleus [GO:0005634]	anatomical structure morphogenesis [GO:0009653]; mRNA transport [GO:0051028]; negative regulation of translation [GO:0017148]; nervous system development [GO:0007399]; regulation of cytokine production [GO:0001817]; regulation of gene expression [GO:0010468]; regulation of mRNA stability [GO:0043488]; regulation of RNA metabolic process [GO:0051252]; translation [GO:0006412]	cytoplasm [GO:0005737]; cytosol [GO:0005829]; nucleus [GO:0005634]; mRNA 3'-UTR binding [GO:0003730]; mRNA 5'-UTR binding [GO:0048027]; mRNA binding [GO:0003729]; RNA binding [GO:0003723]; translation regulator activity [GO:0045182]; anatomical structure morphogenesis [GO:0009653]; mRNA transport [GO:0051028]; negative regulation of translation [GO:0017148]; nervous system development [GO:0007399…	mRNA 3'-UTR binding [GO:0003730]; mRNA 5'-UTR binding [GO:0048027]; mRNA binding [GO:0003729]; RNA binding [GO:0003723]; translation regulator activity [GO:0045182]	SUBCELLULAR LOCATION: Nucleus. Cytoplasm. Note=Found in lamellipodia of the leading edge, in the perinuclear region, and beneath the plasma membrane. The subcytoplasmic localization is cell specific and regulated by cell contact and growth. Localized at the connecting piece and the tail of the spermatozoa. Colocalized with CD44 mRNA in RNP granules. In response to cellular stress, such as oxidati…	GO:0001817; GO:0003723; GO:0003729; GO:0003730; GO:0005634; GO:0005737; GO:0005829; GO:0006412; GO:0007399; GO:0009653; GO:0010468; GO:0017148; GO:0043488; GO:0045182; GO:0048027; GO:0051028; GO:0051252
PLD1	IGHG1	1|1	0	IGHG1_HUMAN	Immunoglobulin heavy constant gamma 1 (Ig gamma-1 chain C region) (Ig gamma-1 chain C region EU) (Ig gamma-1 chain C region KOL) (Ig gamma-1 chain C region NIE)	IGHG1	FUNCTION: Constant region of immunoglobulin heavy chains. Immunoglobulins, also known as antibodies, are membrane-bound or secreted glycoproteins produced by B lymphocytes. In the recognition phase of humoral immunity, the membrane-bound immunoglobulins serve as receptors which, upon binding of a specific antigen, trigger the clonal expansion and differentiation of B lymphocytes into immunoglobul…		blood microparticle [GO:0072562]; external side of plasma membrane [GO:0009897]; extracellular exosome [GO:0070062]; extracellular region [GO:0005576]; extracellular space [GO:0005615]; immunoglobulin complex, circulating [GO:0042571]	B cell receptor signaling pathway [GO:0050853]; complement activation [GO:0006956]; complement activation, classical pathway [GO:0006958]; cytokine-mediated signaling pathway [GO:0019221]; defense response to bacterium [GO:0042742]; Fc-gamma receptor signaling pathway involved in phagocytosis [GO:0038096]; innate immune response [GO:0045087]; negative regulation of inflammatory response to antige…	blood microparticle [GO:0072562]; external side of plasma membrane [GO:0009897]; extracellular exosome [GO:0070062]; extracellular region [GO:0005576]; extracellular space [GO:0005615]; immunoglobulin complex, circulating [GO:0042571]; antigen binding [GO:0003823]; immunoglobulin receptor binding [GO:0034987]; B cell receptor signaling pathway [GO:0050853]; complement activation [GO:0006956]; com…	antigen binding [GO:0003823]; immunoglobulin receptor binding [GO:0034987]	SUBCELLULAR LOCATION: Secreted {ECO:0000303|PubMed:20176268, ECO:0000303|PubMed:22158414}. Cell membrane {ECO:0000303|PubMed:20176268, ECO:0000303|PubMed:22158414}.	GO:0002862; GO:0003823; GO:0005576; GO:0005615; GO:0006910; GO:0006911; GO:0006956; GO:0006958; GO:0008228; GO:0009897; GO:0018149; GO:0019221; GO:0030449; GO:0034987; GO:0038096; GO:0042571; GO:0042742; GO:0045087; GO:0050853; GO:0050871; GO:0070062; GO:0072562
PLD1	ILF2	3|0	0	ILF2_HUMAN	Interleukin enhancer-binding factor 2 (Nuclear factor of activated T-cells 45 kDa)	ILF2 NF45 PRO3063	FUNCTION: Appears to function predominantly as a heterodimeric complex with ILF3. This complex may regulate transcription of the IL2 gene during T-cell activation. It can also promote the formation of stable DNA-dependent protein kinase holoenzyme complexes on DNA. Essential for the efficient reshuttling of ILF3 (isoform 1 and isoform 2) into the nucleus. {ECO:0000269|PubMed:10574923, ECO:0000269…		extracellular region [GO:0005576]; ficolin-1-rich granule lumen [GO:1904813]; membrane [GO:0016020]; nucleolus [GO:0005730]; nucleoplasm [GO:0005654]; nucleus [GO:0005634]; ribonucleoprotein complex [GO:1990904]; specific granule lumen [GO:0035580]; tertiary granule lumen [GO:1904724]	neutrophil degranulation [GO:0043312]; positive regulation of transcription, DNA-templated [GO:0045893]	extracellular region [GO:0005576]; ficolin-1-rich granule lumen [GO:1904813]; membrane [GO:0016020]; nucleolus [GO:0005730]; nucleoplasm [GO:0005654]; nucleus [GO:0005634]; ribonucleoprotein complex [GO:1990904]; specific granule lumen [GO:0035580]; tertiary granule lumen [GO:1904724]; DNA binding [GO:0003677]; double-stranded RNA binding [GO:0003725]; RNA binding [GO:0003723]; neutrophil degranu…	DNA binding [GO:0003677]; double-stranded RNA binding [GO:0003725]; RNA binding [GO:0003723]	SUBCELLULAR LOCATION: Nucleus, nucleolus. Cytoplasm. Nucleus. Note=Localized in cytoplasmic mRNP granules containing untranslated mRNAs.	GO:0003677; GO:0003723; GO:0003725; GO:0005576; GO:0005634; GO:0005654; GO:0005730; GO:0016020; GO:0035580; GO:0043312; GO:0045893; GO:1904724; GO:1904813; GO:1990904
PLD1	ILF3	3|0	0	ILF3_HUMAN	Interleukin enhancer-binding factor 3 (Double-stranded RNA-binding protein 76) (DRBP76) (M-phase phosphoprotein 4) (MPP4) (Nuclear factor associated with dsRNA) (NFAR) (Nuclear factor of activated T-cells 90 kDa) (NF-AT-90) (Translational control protein 80) (TCP80)	ILF3 DRBF MPHOSPH4 NF90	FUNCTION: RNA-binding protein that plays an essential role in the biogenesis of circular RNAs (circRNAs) which are produced by back-splicing circularization of pre-mRNAs. Within the nucleus, promotes circRNAs processing by stabilizing the regulatory elements residing in the flanking introns of the circularized exons. Plays thereby a role in the back-splicing of a subset of circRNAs (PubMed:286255…		cytoplasm [GO:0005737]; extracellular region [GO:0005576]; membrane [GO:0016020]; mitochondrion [GO:0005739]; nucleolus [GO:0005730]; nucleoplasm [GO:0005654]; nucleus [GO:0005634]; ribonucleoprotein complex [GO:1990904]	defense response to virus [GO:0051607]; negative regulation of transcription, DNA-templated [GO:0045892]; negative regulation of translation [GO:0017148]; negative regulation of viral genome replication [GO:0045071]; positive regulation of transcription, DNA-templated [GO:0045893]; protein phosphorylation [GO:0006468]	cytoplasm [GO:0005737]; extracellular region [GO:0005576]; membrane [GO:0016020]; mitochondrion [GO:0005739]; nucleolus [GO:0005730]; nucleoplasm [GO:0005654]; nucleus [GO:0005634]; ribonucleoprotein complex [GO:1990904]; DNA binding [GO:0003677]; double-stranded RNA binding [GO:0003725]; mRNA 3'-UTR AU-rich region binding [GO:0035925]; RNA binding [GO:0003723]; single-stranded RNA binding [GO:00…	DNA binding [GO:0003677]; double-stranded RNA binding [GO:0003725]; mRNA 3'-UTR AU-rich region binding [GO:0035925]; RNA binding [GO:0003723]; single-stranded RNA binding [GO:0003727]	SUBCELLULAR LOCATION: Nucleus, nucleolus {ECO:0000269|PubMed:26240280}. Cytoplasm {ECO:0000269|PubMed:28625552}. Nucleus {ECO:0000269|PubMed:10749851, ECO:0000269|PubMed:26240280, ECO:0000269|PubMed:28625552}. Note=Localizes in the cytoplasm in response to viral infection. The unphosphorylated form is retained in the nucleus by ILF2. Phosphorylation at Thr-188 and Thr-315 causes the dissociation …	GO:0003677; GO:0003723; GO:0003725; GO:0003727; GO:0005576; GO:0005634; GO:0005654; GO:0005730; GO:0005737; GO:0005739; GO:0006468; GO:0016020; GO:0017148; GO:0035925; GO:0045071; GO:0045892; GO:0045893; GO:0051607; GO:1990904
PLD1	IPO4	9|7	0	IPO4_HUMAN	Importin-4 (Imp4) (Importin-4b) (Imp4b) (Ran-binding protein 4) (RanBP4)	IPO4 IMP4B RANBP4	FUNCTION: Functions in nuclear protein import as nuclear transport receptor. Serves as receptor for nuclear localization signals (NLS) in cargo substrates. Is thought to mediate docking of the importin/substrate complex to the nuclear pore complex (NPC) through binding to nucleoporin and the complex is subsequently translocated through the pore by an energy requiring, Ran-dependent mechanism. At …		chromatin [GO:0000785]; cytoplasm [GO:0005737]; membrane [GO:0016020]; nucleus [GO:0005634]; protein-containing complex [GO:0032991]	DNA replication-dependent nucleosome assembly [GO:0006335]; DNA replication-independent nucleosome assembly [GO:0006336]; protein import into nucleus [GO:0006606]	chromatin [GO:0000785]; cytoplasm [GO:0005737]; membrane [GO:0016020]; nucleus [GO:0005634]; protein-containing complex [GO:0032991]; nuclear import signal receptor activity [GO:0061608]; nuclear localization sequence binding [GO:0008139]; small GTPase binding [GO:0031267]; DNA replication-dependent nucleosome assembly [GO:0006335]; DNA replication-independent nucleosome assembly [GO:0006336]; pr…	nuclear import signal receptor activity [GO:0061608]; nuclear localization sequence binding [GO:0008139]; small GTPase binding [GO:0031267]	SUBCELLULAR LOCATION: Cytoplasm {ECO:0000250}. Nucleus {ECO:0000250}.	GO:0000785; GO:0005634; GO:0005737; GO:0006335; GO:0006336; GO:0006606; GO:0008139; GO:0016020; GO:0031267; GO:0032991; GO:0061608
PLD1	IPO5	9|3	0	IPO5_HUMAN	Importin-5 (Imp5) (Importin subunit beta-3) (Karyopherin beta-3) (Ran-binding protein 5) (RanBP5)	IPO5 KPNB3 RANBP5	FUNCTION: Functions in nuclear protein import as nuclear transport receptor. Serves as receptor for nuclear localization signals (NLS) in cargo substrates. Is thought to mediate docking of the importin/substrate complex to the nuclear pore complex (NPC) through binding to nucleoporin and the complex is subsequently translocated through the pore by an energy requiring, Ran-dependent mechanism. At …		cytoplasm [GO:0005737]; membrane [GO:0016020]; nuclear pore [GO:0005643]; nucleolus [GO:0005730]; nucleus [GO:0005634]	cellular response to amino acid stimulus [GO:0071230]; negative regulation of cyclin-dependent protein serine/threonine kinase activity [GO:0045736]; NLS-bearing protein import into nucleus [GO:0006607]; positive regulation of protein import into nucleus [GO:0042307]; protein import into nucleus [GO:0006606]; ribosomal protein import into nucleus [GO:0006610]; viral process [GO:0016032]	cytoplasm [GO:0005737]; membrane [GO:0016020]; nuclear pore [GO:0005643]; nucleolus [GO:0005730]; nucleus [GO:0005634]; GTPase inhibitor activity [GO:0005095]; nuclear import signal receptor activity [GO:0061608]; nuclear localization sequence binding [GO:0008139]; RNA binding [GO:0003723]; small GTPase binding [GO:0031267]; cellular response to amino acid stimulus [GO:0071230]; negative regulati…	GTPase inhibitor activity [GO:0005095]; nuclear import signal receptor activity [GO:0061608]; nuclear localization sequence binding [GO:0008139]; RNA binding [GO:0003723]; small GTPase binding [GO:0031267]	SUBCELLULAR LOCATION: Cytoplasm. Nucleus. Nucleus, nucleolus. Note=Nucleus; nuclear rim. Found particularly in the nuclear rim and nucleolus.	GO:0003723; GO:0005095; GO:0005634; GO:0005643; GO:0005730; GO:0005737; GO:0006606; GO:0006607; GO:0006610; GO:0008139; GO:0016020; GO:0016032; GO:0031267; GO:0042307; GO:0045736; GO:0061608; GO:0071230
PLD1	IPO7	10|8	0	IPO7_HUMAN	Importin-7 (Imp7) (Ran-binding protein 7) (RanBP7)	IPO7 RANBP7	FUNCTION: Functions in nuclear protein import, either by acting as autonomous nuclear transport receptor or as an adapter-like protein in association with the importin-beta subunit KPNB1. Acting autonomously, is thought to serve itself as receptor for nuclear localization signals (NLS) and to promote translocation of import substrates through the nuclear pore complex (NPC) by an energy requiring,…		cytosol [GO:0005829]; membrane [GO:0016020]; nuclear envelope [GO:0005635]; nuclear pore [GO:0005643]; nucleoplasm [GO:0005654]	innate immune response [GO:0045087]; negative regulation of cyclin-dependent protein serine/threonine kinase activity [GO:0045736]; protein import into nucleus [GO:0006606]; signal transduction [GO:0007165]; viral process [GO:0016032]	cytosol [GO:0005829]; membrane [GO:0016020]; nuclear envelope [GO:0005635]; nuclear pore [GO:0005643]; nucleoplasm [GO:0005654]; GTPase regulator activity [GO:0030695]; histone binding [GO:0042393]; SMAD binding [GO:0046332]; small GTPase binding [GO:0031267]; transporter activity [GO:0005215]; innate immune response [GO:0045087]; negative regulation of cyclin-dependent protein serine/threonine k…	GTPase regulator activity [GO:0030695]; histone binding [GO:0042393]; SMAD binding [GO:0046332]; small GTPase binding [GO:0031267]; transporter activity [GO:0005215]	SUBCELLULAR LOCATION: Cytoplasm. Nucleus.	GO:0005215; GO:0005635; GO:0005643; GO:0005654; GO:0005829; GO:0006606; GO:0007165; GO:0016020; GO:0016032; GO:0030695; GO:0031267; GO:0042393; GO:0045087; GO:0045736; GO:0046332
PLD1	IPO9	4|2	0	IPO9_HUMAN	Importin-9 (Imp9) (Ran-binding protein 9) (RanBP9)	IPO9 IMP9 KIAA1192 RANBP9 HSPC273	FUNCTION: Functions in nuclear protein import as nuclear transport receptor (PubMed:11823430). Serves as receptor for nuclear localization signals (NLS) in cargo substrates (PubMed:11823430). Is thought to mediate docking of the importin/substrate complex to the nuclear pore complex (NPC) through binding to nucleoporin and the complex is subsequently translocated through the pore by an energy req…		cytoplasm [GO:0005737]; cytosol [GO:0005829]; membrane [GO:0016020]; nuclear envelope [GO:0005635]	protein import into nucleus [GO:0006606]	cytoplasm [GO:0005737]; cytosol [GO:0005829]; membrane [GO:0016020]; nuclear envelope [GO:0005635]; histone binding [GO:0042393]; nuclear import signal receptor activity [GO:0061608]; small GTPase binding [GO:0031267]; protein import into nucleus [GO:0006606]	histone binding [GO:0042393]; nuclear import signal receptor activity [GO:0061608]; small GTPase binding [GO:0031267]	SUBCELLULAR LOCATION: Cytoplasm {ECO:0000269|PubMed:11823430}. Nucleus {ECO:0000269|PubMed:11823430}.	GO:0005635; GO:0005737; GO:0005829; GO:0006606; GO:0016020; GO:0031267; GO:0042393; GO:0061608
PLD1	LRPPRC	8|2	0	LPPRC_HUMAN	Leucine-rich PPR motif-containing protein, mitochondrial (130 kDa leucine-rich protein) (LRP 130) (GP130)	LRPPRC LRP130	FUNCTION: May play a role in RNA metabolism in both nuclei and mitochondria. In the nucleus binds to HNRPA1-associated poly(A) mRNAs and is part of nmRNP complexes at late stages of mRNA maturation which are possibly associated with nuclear mRNA export. May bind mature mRNA in the nucleus outer membrane. In mitochondria binds to poly(A) mRNA. Plays a role in translation or stability of mitochondr…		condensed nuclear chromosome [GO:0000794]; cytoskeleton [GO:0005856]; membrane [GO:0016020]; microtubule [GO:0005874]; mitochondrial nucleoid [GO:0042645]; mitochondrion [GO:0005739]; nuclear inner membrane [GO:0005637]; nuclear outer membrane [GO:0005640]; nucleoplasm [GO:0005654]; nucleus [GO:0005634]; perinuclear region of cytoplasm [GO:0048471]; ribonucleoprotein complex [GO:1990904]	mitochondrion transport along microtubule [GO:0047497]; mRNA transport [GO:0051028]; negative regulation of mitochondrial RNA catabolic process [GO:0000961]; regulation of mitochondrial translation [GO:0070129]	condensed nuclear chromosome [GO:0000794]; cytoskeleton [GO:0005856]; membrane [GO:0016020]; microtubule [GO:0005874]; mitochondrial nucleoid [GO:0042645]; mitochondrion [GO:0005739]; nuclear inner membrane [GO:0005637]; nuclear outer membrane [GO:0005640]; nucleoplasm [GO:0005654]; nucleus [GO:0005634]; perinuclear region of cytoplasm [GO:0048471]; ribonucleoprotein complex [GO:1990904]; beta-tu…	beta-tubulin binding [GO:0048487]; microtubule binding [GO:0008017]; RNA binding [GO:0003723]; single-stranded DNA binding [GO:0003697]; ubiquitin protein ligase binding [GO:0031625]	SUBCELLULAR LOCATION: Mitochondrion. Nucleus, nucleoplasm. Nucleus inner membrane. Nucleus outer membrane. Note=Seems to be predominantly mitochondrial.	GO:0000794; GO:0000961; GO:0003697; GO:0003723; GO:0005634; GO:0005637; GO:0005640; GO:0005654; GO:0005739; GO:0005856; GO:0005874; GO:0008017; GO:0016020; GO:0031625; GO:0042645; GO:0047497; GO:0048471; GO:0048487; GO:0051028; GO:0070129; GO:1990904
PLD1	LYZ	1|1	0	LYSC_HUMAN	Lysozyme C (EC 3.2.1.17) (1,4-beta-N-acetylmuramidase C)	LYZ LZM	FUNCTION: Lysozymes have primarily a bacteriolytic function; those in tissues and body fluids are associated with the monocyte-macrophage system and enhance the activity of immunoagents.		azurophil granule lumen [GO:0035578]; extracellular exosome [GO:0070062]; extracellular region [GO:0005576]; extracellular space [GO:0005615]; specific granule lumen [GO:0035580]; tertiary granule lumen [GO:1904724]	amyloid fibril formation [GO:1990000]; antimicrobial humoral response [GO:0019730]; cytolysis [GO:0019835]; defense response to bacterium [GO:0042742]; defense response to Gram-negative bacterium [GO:0050829]; defense response to Gram-positive bacterium [GO:0050830]; inflammatory response [GO:0006954]; killing of cells of other organism [GO:0031640]; neutrophil degranulation [GO:0043312]; retina …	azurophil granule lumen [GO:0035578]; extracellular exosome [GO:0070062]; extracellular region [GO:0005576]; extracellular space [GO:0005615]; specific granule lumen [GO:0035580]; tertiary granule lumen [GO:1904724]; identical protein binding [GO:0042802]; lysozyme activity [GO:0003796]; amyloid fibril formation [GO:1990000]; antimicrobial humoral response [GO:0019730]; cytolysis [GO:0019835]; de…	identical protein binding [GO:0042802]; lysozyme activity [GO:0003796]	SUBCELLULAR LOCATION: Secreted.	GO:0001895; GO:0003796; GO:0005576; GO:0005615; GO:0006954; GO:0019730; GO:0019835; GO:0031640; GO:0035578; GO:0035580; GO:0042742; GO:0042802; GO:0043312; GO:0050829; GO:0050830; GO:0070062; GO:1904724; GO:1990000
PLD1	MAGED1	3|0	0	MAGD1_HUMAN	Melanoma-associated antigen D1 (MAGE tumor antigen CCF) (MAGE-D1 antigen) (Neurotrophin receptor-interacting MAGE homolog)	MAGED1 NRAGE PP2250 PRO2292	FUNCTION: Involved in the apoptotic response after nerve growth factor (NGF) binding in neuronal cells. Inhibits cell cycle progression, and facilitates NGFR-mediated apoptosis. May act as a regulator of the function of DLX family members. May enhance ubiquitin ligase activity of RING-type zinc finger-containing E3 ubiquitin-protein ligases. Proposed to act through recruitment and/or stabilizatio…		chromatin [GO:0000785]; cytoplasm [GO:0005737]; nucleus [GO:0005634]; plasma membrane [GO:0005886]; protein-containing complex [GO:0032991]	circadian regulation of gene expression [GO:0032922]; negative regulation of epithelial cell proliferation [GO:0050680]; regulation of apoptotic process [GO:0042981]; regulation of transcription, DNA-templated [GO:0006355]	chromatin [GO:0000785]; cytoplasm [GO:0005737]; nucleus [GO:0005634]; plasma membrane [GO:0005886]; protein-containing complex [GO:0032991]; identical protein binding [GO:0042802]; circadian regulation of gene expression [GO:0032922]; negative regulation of epithelial cell proliferation [GO:0050680]; regulation of apoptotic process [GO:0042981]; regulation of transcription, DNA-templated [GO:0006…	identical protein binding [GO:0042802]	SUBCELLULAR LOCATION: Cytoplasm {ECO:0000250}. Cell membrane {ECO:0000250}; Peripheral membrane protein {ECO:0000250}. Nucleus {ECO:0000250}. Note=Expression shifts from the cytoplasm to the plasma membrane upon stimulation with NGF. {ECO:0000250}.	GO:0000785; GO:0005634; GO:0005737; GO:0005886; GO:0006355; GO:0032922; GO:0032991; GO:0042802; GO:0042981; GO:0050680
PLD1	MCCC1	12|2	0	MCCA_HUMAN	Methylcrotonoyl-CoA carboxylase subunit alpha, mitochondrial (MCCase subunit alpha) (EC 6.4.1.4) (3-methylcrotonyl-CoA carboxylase 1) (3-methylcrotonyl-CoA carboxylase biotin-containing subunit) (3-methylcrotonyl-CoA:carbon dioxide ligase subunit alpha)	MCCC1 MCCA	FUNCTION: Biotin-attachment subunit of the 3-methylcrotonyl-CoA carboxylase, an enzyme that catalyzes the conversion of 3-methylcrotonyl-CoA to 3-methylglutaconyl-CoA, a critical step for leucine and isovaleric acid catabolism. {ECO:0000269|PubMed:17360195}.	PATHWAY: Amino-acid degradation; L-leucine degradation; (S)-3-hydroxy-3-methylglutaryl-CoA from 3-isovaleryl-CoA: step 2/3.	3-methylcrotonyl-CoA carboxylase complex, mitochondrial [GO:0002169]; cytosol [GO:0005829]; methylcrotonoyl-CoA carboxylase complex [GO:1905202]; mitochondrial matrix [GO:0005759]; mitochondrion [GO:0005739]	biotin metabolic process [GO:0006768]; branched-chain amino acid catabolic process [GO:0009083]; leucine catabolic process [GO:0006552]	3-methylcrotonyl-CoA carboxylase complex, mitochondrial [GO:0002169]; cytosol [GO:0005829]; methylcrotonoyl-CoA carboxylase complex [GO:1905202]; mitochondrial matrix [GO:0005759]; mitochondrion [GO:0005739]; ATP binding [GO:0005524]; biotin binding [GO:0009374]; biotin carboxylase activity [GO:0004075]; CoA carboxylase activity [GO:0016421]; metal ion binding [GO:0046872]; methylcrotonoyl-CoA ca…	ATP binding [GO:0005524]; biotin binding [GO:0009374]; biotin carboxylase activity [GO:0004075]; CoA carboxylase activity [GO:0016421]; metal ion binding [GO:0046872]; methylcrotonoyl-CoA carboxylase activity [GO:0004485]	SUBCELLULAR LOCATION: Mitochondrion matrix {ECO:0000269|PubMed:16023992}.	GO:0002169; GO:0004075; GO:0004485; GO:0005524; GO:0005739; GO:0005759; GO:0005829; GO:0006552; GO:0006768; GO:0009083; GO:0009374; GO:0016421; GO:0046872; GO:1905202
PLD1	MRPS23	1|2	0	RT23_HUMAN	28S ribosomal protein S23, mitochondrial (MRP-S23) (S23mt) (Mitochondrial small ribosomal subunit protein mS23)	MRPS23 CGI-138 HSPC329			mitochondrial inner membrane [GO:0005743]; mitochondrion [GO:0005739]; nuclear membrane [GO:0031965]; ribosome [GO:0005840]	mitochondrial translational elongation [GO:0070125]; mitochondrial translational termination [GO:0070126]	mitochondrial inner membrane [GO:0005743]; mitochondrion [GO:0005739]; nuclear membrane [GO:0031965]; ribosome [GO:0005840]; RNA binding [GO:0003723]; structural constituent of ribosome [GO:0003735]; mitochondrial translational elongation [GO:0070125]; mitochondrial translational termination [GO:0070126]	RNA binding [GO:0003723]; structural constituent of ribosome [GO:0003735]	SUBCELLULAR LOCATION: Mitochondrion {ECO:0000269|PubMed:25838379}.	GO:0003723; GO:0003735; GO:0005739; GO:0005743; GO:0005840; GO:0031965; GO:0070125; GO:0070126
PLD1	MRPS27	2|0	0	RT27_HUMAN	28S ribosomal protein S27, mitochondrial (MRP-S27) (S27mt) (Mitochondrial ribosomal protein S27) (Mitochondrial small ribosomal subunit protein mS27)	MRPS27 KIAA0264	FUNCTION: RNA-binding component of the mitochondrial small ribosomal subunit (mt-SSU) that plays a role in mitochondrial protein synthesis (PubMed:22841715). Stimulates mitochondrial mRNA translation of subunit components of the mitochondrial electron transport chain (PubMed:22841715). Binds to the mitochondrial 12S rRNA (12S mt-rRNA) and tRNA(Glu) (PubMed:22841715). Involved also in positive reg…		cytoplasm [GO:0005737]; mitochondrial inner membrane [GO:0005743]; mitochondrial small ribosomal subunit [GO:0005763]; mitochondrion [GO:0005739]; nucleolus [GO:0005730]	cell population proliferation [GO:0008283]; mitochondrial translational elongation [GO:0070125]; mitochondrial translational termination [GO:0070126]; positive regulation of mitochondrial translation [GO:0070131]	cytoplasm [GO:0005737]; mitochondrial inner membrane [GO:0005743]; mitochondrial small ribosomal subunit [GO:0005763]; mitochondrion [GO:0005739]; nucleolus [GO:0005730]; mitochondrial ribosome binding [GO:0097177]; rRNA binding [GO:0019843]; tRNA binding [GO:0000049]; cell population proliferation [GO:0008283]; mitochondrial translational elongation [GO:0070125]; mitochondrial translational term…	mitochondrial ribosome binding [GO:0097177]; rRNA binding [GO:0019843]; tRNA binding [GO:0000049]	SUBCELLULAR LOCATION: Cytoplasm {ECO:0000269|PubMed:28714366}. Mitochondrion {ECO:0000269|PubMed:22841715, ECO:0000269|PubMed:25838379}.	GO:0000049; GO:0005730; GO:0005737; GO:0005739; GO:0005743; GO:0005763; GO:0008283; GO:0019843; GO:0070125; GO:0070126; GO:0070131; GO:0097177
PLD1	MRPS31	1|1	0	RT31_HUMAN	28S ribosomal protein S31, mitochondrial (MRP-S31) (S31mt) (Imogen 38) (Mitochondrial small ribosomal subunit protein mS31)	MRPS31 IMOGN38			mitochondrial inner membrane [GO:0005743]; mitochondrial small ribosomal subunit [GO:0005763]; mitochondrion [GO:0005739]; nucleolus [GO:0005730]	mitochondrial translational elongation [GO:0070125]; mitochondrial translational termination [GO:0070126]	mitochondrial inner membrane [GO:0005743]; mitochondrial small ribosomal subunit [GO:0005763]; mitochondrion [GO:0005739]; nucleolus [GO:0005730]; protein domain specific binding [GO:0019904]; RNA binding [GO:0003723]; structural constituent of ribosome [GO:0003735]; mitochondrial translational elongation [GO:0070125]; mitochondrial translational termination [GO:0070126]	protein domain specific binding [GO:0019904]; RNA binding [GO:0003723]; structural constituent of ribosome [GO:0003735]	SUBCELLULAR LOCATION: Mitochondrion {ECO:0000269|PubMed:11279123}.	GO:0003723; GO:0003735; GO:0005730; GO:0005739; GO:0005743; GO:0005763; GO:0019904; GO:0070125; GO:0070126
PLD1	NAF1	1|1	0	NAF1_HUMAN	H/ACA ribonucleoprotein complex non-core subunit NAF1 (hNAF1)	NAF1	FUNCTION: RNA-binding protein required for the maturation of box H/ACA snoRNPs complex and ribosome biogenesis. During assembly of the H/ACA snoRNPs complex, it associates with the complex and disappears during maturation of the complex and is replaced by NOLA1/GAR1 to yield mature H/ACA snoRNPs complex. Probably competes with NOLA1/GAR1 for binding with DKC1/NOLA4. {ECO:0000269|PubMed:16618814}.		cytoplasm [GO:0005737]; nucleoplasm [GO:0005654]; sno(s)RNA-containing ribonucleoprotein complex [GO:0005732]	box H/ACA snoRNP assembly [GO:0000493]; positive regulation of telomerase activity [GO:0051973]; positive regulation of telomerase RNA localization to Cajal body [GO:1904874]; positive regulation of telomere maintenance via telomerase [GO:0032212]; positive regulation of telomere maintenance via telomere lengthening [GO:1904358]; ribosome biogenesis [GO:0042254]; RNA stabilization [GO:0043489]; s…	cytoplasm [GO:0005737]; nucleoplasm [GO:0005654]; sno(s)RNA-containing ribonucleoprotein complex [GO:0005732]; identical protein binding [GO:0042802]; RNA binding [GO:0003723]; telomerase RNA binding [GO:0070034]; box H/ACA snoRNP assembly [GO:0000493]; positive regulation of telomerase activity [GO:0051973]; positive regulation of telomerase RNA localization to Cajal body [GO:1904874]; positive …	identical protein binding [GO:0042802]; RNA binding [GO:0003723]; telomerase RNA binding [GO:0070034]	SUBCELLULAR LOCATION: Cytoplasm. Nucleus. Note=Shuttles between the cytoplasm and the nucleus. Absent from the nucleolus (By similarity). {ECO:0000250}.	GO:0000454; GO:0000493; GO:0003723; GO:0005654; GO:0005732; GO:0005737; GO:0032212; GO:0042254; GO:0042802; GO:0043489; GO:0051973; GO:0070034; GO:0090669; GO:1904358; GO:1904874; GO:1905323
PLD1	NAP1L1	4|0	0	NP1L1_HUMAN	Nucleosome assembly protein 1-like 1 (NAP-1-related protein) (hNRP)	NAP1L1 NRP	FUNCTION: Histone chaperone that plays a role in the nuclear import of H2A-H2B and nucleosome assembly (PubMed:20002496, PubMed:26841755). Participates also in several important DNA repair mechanisms: greatly enhances ERCC6-mediated chromatin remodeling which is essential for transcription-coupled nucleotide excision DNA repair (PubMed:28369616). Stimulates also homologous recombination (HR) by R…		chromatin [GO:0000785]; cytoplasm [GO:0005737]; melanosome [GO:0042470]; membrane [GO:0016020]; nucleus [GO:0005634]	DNA replication [GO:0006260]; nucleosome assembly [GO:0006334]; positive regulation of cell population proliferation [GO:0008284]; positive regulation of neural precursor cell proliferation [GO:2000179]; positive regulation of neurogenesis [GO:0050769]	chromatin [GO:0000785]; cytoplasm [GO:0005737]; melanosome [GO:0042470]; membrane [GO:0016020]; nucleus [GO:0005634]; chromatin binding [GO:0003682]; histone binding [GO:0042393]; RNA binding [GO:0003723]; DNA replication [GO:0006260]; nucleosome assembly [GO:0006334]; positive regulation of cell population proliferation [GO:0008284]; positive regulation of neural precursor cell proliferation [GO…	chromatin binding [GO:0003682]; histone binding [GO:0042393]; RNA binding [GO:0003723]	SUBCELLULAR LOCATION: Nucleus {ECO:0000269|PubMed:17081065, ECO:0000269|PubMed:20002496, ECO:0000269|PubMed:27599637}. Melanosome {ECO:0000269|PubMed:17081065}. Cytoplasm {ECO:0000269|PubMed:20002496, ECO:0000269|PubMed:28659470}. Note=Identified by mass spectrometry in melanosome fractions from stage I to stage IV.	GO:0000785; GO:0003682; GO:0003723; GO:0005634; GO:0005737; GO:0006260; GO:0006334; GO:0008284; GO:0016020; GO:0042393; GO:0042470; GO:0050769; GO:2000179
PLD1	NCL	5|1	0	NUCL_HUMAN	Nucleolin (Protein C23)	NCL	FUNCTION: Nucleolin is the major nucleolar protein of growing eukaryotic cells. It is found associated with intranucleolar chromatin and pre-ribosomal particles. It induces chromatin decondensation by binding to histone H1. It is thought to play a role in pre-rRNA transcription and ribosome assembly. May play a role in the process of transcriptional elongation. Binds RNA oligonucleotides with 5'-…		cell cortex [GO:0005938]; chromosome [GO:0005694]; cytoplasmic ribonucleoprotein granule [GO:0036464]; extracellular exosome [GO:0070062]; membrane [GO:0016020]; nucleolus [GO:0005730]; nucleoplasm [GO:0005654]; nucleus [GO:0005634]; ribonucleoprotein complex [GO:1990904]; spliceosomal complex [GO:0005681]	angiogenesis [GO:0001525]; negative regulation of translation [GO:0017148]; positive regulation of mRNA splicing, via spliceosome [GO:0048026]; positive regulation of transcription of nucleolar large rRNA by RNA polymerase I [GO:1901838]	cell cortex [GO:0005938]; chromosome [GO:0005694]; cytoplasmic ribonucleoprotein granule [GO:0036464]; extracellular exosome [GO:0070062]; membrane [GO:0016020]; nucleolus [GO:0005730]; nucleoplasm [GO:0005654]; nucleus [GO:0005634]; ribonucleoprotein complex [GO:1990904]; spliceosomal complex [GO:0005681]; DNA topoisomerase binding [GO:0044547]; identical protein binding [GO:0042802]; mRNA 5'-UT…	DNA topoisomerase binding [GO:0044547]; identical protein binding [GO:0042802]; mRNA 5'-UTR binding [GO:0048027]; protein C-terminus binding [GO:0008022]; RNA binding [GO:0003723]; telomeric DNA binding [GO:0042162]	SUBCELLULAR LOCATION: Nucleus, nucleolus. Cytoplasm. Note=Localized in cytoplasmic mRNP granules containing untranslated mRNAs.	GO:0001525; GO:0003723; GO:0005634; GO:0005654; GO:0005681; GO:0005694; GO:0005730; GO:0005938; GO:0008022; GO:0016020; GO:0017148; GO:0036464; GO:0042162; GO:0042802; GO:0044547; GO:0048026; GO:0048027; GO:0070062; GO:1901838; GO:1990904
PLD1	NPM1	6|0	0	NPM_HUMAN	Nucleophosmin (NPM) (Nucleolar phosphoprotein B23) (Nucleolar protein NO38) (Numatrin)	NPM1 NPM	FUNCTION: Involved in diverse cellular processes such as ribosome biogenesis, centrosome duplication, protein chaperoning, histone assembly, cell proliferation, and regulation of tumor suppressors p53/TP53 and ARF. Binds ribosome presumably to drive ribosome nuclear export. Associated with nucleolar ribonucleoprotein structures and bind single-stranded nucleic acids. Acts as a chaperonin for the …		centrosome [GO:0005813]; cytoplasm [GO:0005737]; cytosol [GO:0005829]; focal adhesion [GO:0005925]; membrane [GO:0016020]; nucleolus [GO:0005730]; nucleoplasm [GO:0005654]; nucleus [GO:0005634]; protein-containing complex [GO:0032991]; protein-DNA complex [GO:0032993]; ribonucleoprotein complex [GO:1990904]; spindle pole centrosome [GO:0031616]	cell aging [GO:0007569]; cellular response to UV [GO:0034644]; CENP-A containing nucleosome assembly [GO:0034080]; centrosome cycle [GO:0007098]; chromatin remodeling [GO:0006338]; DNA repair [GO:0006281]; intracellular protein transport [GO:0006886]; negative regulation of apoptotic process [GO:0043066]; negative regulation of cell population proliferation [GO:0008285]; negative regulation of ce…	centrosome [GO:0005813]; cytoplasm [GO:0005737]; cytosol [GO:0005829]; focal adhesion [GO:0005925]; membrane [GO:0016020]; nucleolus [GO:0005730]; nucleoplasm [GO:0005654]; nucleus [GO:0005634]; protein-containing complex [GO:0032991]; protein-DNA complex [GO:0032993]; ribonucleoprotein complex [GO:1990904]; spindle pole centrosome [GO:0031616]; activating transcription factor binding [GO:0033613…	activating transcription factor binding [GO:0033613]; chromatin binding [GO:0003682]; core promoter sequence-specific DNA binding [GO:0001046]; histone binding [GO:0042393]; NF-kappaB binding [GO:0051059]; protein homodimerization activity [GO:0042803]; protein kinase binding [GO:0019901]; protein kinase inhibitor activity [GO:0004860]; ribosomal large subunit binding [GO:0043023]; ribosomal smal…	SUBCELLULAR LOCATION: Nucleus, nucleolus {ECO:0000269|PubMed:19208757, ECO:0000269|PubMed:22528486, ECO:0000269|PubMed:25818168, ECO:0000269|PubMed:25956029}. Nucleus, nucleoplasm {ECO:0000269|PubMed:25818168}. Cytoplasm, cytoskeleton, microtubule organizing center, centrosome {ECO:0000269|PubMed:14654843}. Note=Generally nucleolar, but is translocated to the nucleoplasm in case of serum starvati…	GO:0000055; GO:0000056; GO:0001046; GO:0003682; GO:0003713; GO:0003723; GO:0004860; GO:0005634; GO:0005654; GO:0005730; GO:0005737; GO:0005813; GO:0005829; GO:0005925; GO:0006281; GO:0006334; GO:0006338; GO:0006357; GO:0006407; GO:0006886; GO:0006913; GO:0007098; GO:0007165; GO:0007569; GO:0008104; GO:0008134; GO:0008284; GO:0008285; GO:0010824; GO:0010826; GO:0016020; GO:0016032; GO:0019901; GO:…
PLD1	PABPC1	1|1	0	PABP1_HUMAN	Polyadenylate-binding protein 1 (PABP-1) (Poly(A)-binding protein 1)	PABPC1 PAB1 PABP1 PABPC2	FUNCTION: Binds the poly(A) tail of mRNA, including that of its own transcript, and regulates processes of mRNA metabolism such as pre-mRNA splicing and mRNA stability (PubMed:11051545, PubMed:17212783, PubMed:25480299). Its function in translational initiation regulation can either be enhanced by PAIP1 or repressed by PAIP2 (PubMed:11051545, PubMed:20573744). Can probably bind to cytoplasmic RNA…		catalytic step 2 spliceosome [GO:0071013]; cell leading edge [GO:0031252]; cytoplasm [GO:0005737]; cytoplasmic ribonucleoprotein granule [GO:0036464]; cytoplasmic stress granule [GO:0010494]; cytosol [GO:0005829]; extracellular exosome [GO:0070062]; focal adhesion [GO:0005925]; lamellipodium [GO:0030027]; membrane [GO:0016020]; nucleus [GO:0005634]; ribonucleoprotein complex [GO:1990904]	gene silencing by RNA [GO:0031047]; mRNA polyadenylation [GO:0006378]; mRNA splicing, via spliceosome [GO:0000398]; mRNA stabilization [GO:0048255]; negative regulation of nuclear-transcribed mRNA catabolic process, nonsense-mediated decay [GO:2000623]; nuclear-transcribed mRNA catabolic process, nonsense-mediated decay [GO:0000184]; positive regulation of nuclear-transcribed mRNA catabolic proce…	catalytic step 2 spliceosome [GO:0071013]; cell leading edge [GO:0031252]; cytoplasm [GO:0005737]; cytoplasmic ribonucleoprotein granule [GO:0036464]; cytoplasmic stress granule [GO:0010494]; cytosol [GO:0005829]; extracellular exosome [GO:0070062]; focal adhesion [GO:0005925]; lamellipodium [GO:0030027]; membrane [GO:0016020]; nucleus [GO:0005634]; ribonucleoprotein complex [GO:1990904]; mRNA 3'…	mRNA 3'-UTR binding [GO:0003730]; poly(A) binding [GO:0008143]; poly(U) RNA binding [GO:0008266]; protein C-terminus binding [GO:0008022]; RNA binding [GO:0003723]; translation activator activity [GO:0008494]	SUBCELLULAR LOCATION: Cytoplasm {ECO:0000269|PubMed:20573744, ECO:0000269|PubMed:21883093, ECO:0000269|PubMed:28733330, ECO:0000269|PubMed:31649314, ECO:0000269|PubMed:7908267, ECO:0000269|PubMed:9582337}. Cytoplasm, Stress granule {ECO:0000269|PubMed:21883093, ECO:0000269|PubMed:22872150, ECO:0000269|PubMed:27573237}. Nucleus {ECO:0000269|PubMed:18799579, ECO:0000269|PubMed:9582337}. Cell projec…	GO:0000184; GO:0000398; GO:0003723; GO:0003730; GO:0005634; GO:0005737; GO:0005829; GO:0005925; GO:0006378; GO:0006413; GO:0008022; GO:0008143; GO:0008266; GO:0008494; GO:0010494; GO:0016020; GO:0030027; GO:0031047; GO:0031252; GO:0036464; GO:0043488; GO:0045070; GO:0048255; GO:0060213; GO:0070062; GO:0071013; GO:1900153; GO:1990904; GO:2000623
PLD1	PKM	2|2	0	KPYM_HUMAN	Pyruvate kinase PKM (EC 2.7.1.40) (Cytosolic thyroid hormone-binding protein) (CTHBP) (Opa-interacting protein 3) (OIP-3) (Pyruvate kinase 2/3) (Pyruvate kinase muscle isozyme) (Thyroid hormone-binding protein 1) (THBP1) (Tumor M2-PK) (p58)	PKM OIP3 PK2 PK3 PKM2	FUNCTION: Glycolytic enzyme that catalyzes the transfer of a phosphoryl group from phosphoenolpyruvate (PEP) to ADP, generating ATP (PubMed:15996096, PubMed:1854723). The ratio between the highly active tetrameric form and nearly inactive dimeric form determines whether glucose carbons are channeled to biosynthetic processes or used for glycolytic ATP production (PubMed:15996096, PubMed:1854723).…	PATHWAY: Carbohydrate degradation; glycolysis; pyruvate from D-glyceraldehyde 3-phosphate: step 5/5.	cilium [GO:0005929]; collagen-containing extracellular matrix [GO:0062023]; cytoplasm [GO:0005737]; cytosol [GO:0005829]; extracellular exosome [GO:0070062]; extracellular region [GO:0005576]; extracellular vesicle [GO:1903561]; ficolin-1-rich granule lumen [GO:1904813]; mitochondrion [GO:0005739]; nucleus [GO:0005634]; pyruvate kinase complex [GO:1902912]; rough endoplasmic reticulum [GO:0005791…	animal organ regeneration [GO:0031100]; ATP biosynthetic process [GO:0006754]; canonical glycolysis [GO:0061621]; cellular response to insulin stimulus [GO:0032869]; glycolytic process [GO:0006096]; liver development [GO:0001889]; neutrophil degranulation [GO:0043312]; positive regulation of cytoplasmic translation [GO:2000767]; positive regulation of sprouting angiogenesis [GO:1903672]; programm…	cilium [GO:0005929]; collagen-containing extracellular matrix [GO:0062023]; cytoplasm [GO:0005737]; cytosol [GO:0005829]; extracellular exosome [GO:0070062]; extracellular region [GO:0005576]; extracellular vesicle [GO:1903561]; ficolin-1-rich granule lumen [GO:1904813]; mitochondrion [GO:0005739]; nucleus [GO:0005634]; pyruvate kinase complex [GO:1902912]; rough endoplasmic reticulum [GO:0005791…	ADP binding [GO:0043531]; ATP binding [GO:0005524]; cadherin binding [GO:0045296]; identical protein binding [GO:0042802]; kinase activity [GO:0016301]; magnesium ion binding [GO:0000287]; MHC class II protein complex binding [GO:0023026]; mRNA binding [GO:0003729]; potassium ion binding [GO:0030955]; pyruvate kinase activity [GO:0004743]; RNA binding [GO:0003723]; thyroid hormone binding [GO:007…	SUBCELLULAR LOCATION: Cytoplasm {ECO:0000269|PubMed:25263439}. Nucleus {ECO:0000269|PubMed:17308100, ECO:0000269|PubMed:18191611}. Note=Translocates to the nucleus in response to different apoptotic stimuli. Nuclear translocation is sufficient to induce cell death that is caspase independent, isoform-specific and independent of its enzymatic activity. {ECO:0000269|PubMed:17308100}.	GO:0000287; GO:0001666; GO:0001889; GO:0003723; GO:0003729; GO:0004743; GO:0005524; GO:0005576; GO:0005634; GO:0005737; GO:0005739; GO:0005791; GO:0005829; GO:0005929; GO:0006096; GO:0006754; GO:0007584; GO:0009629; GO:0012501; GO:0014870; GO:0016301; GO:0023026; GO:0030955; GO:0031100; GO:0031982; GO:0032869; GO:0034774; GO:0042802; GO:0042866; GO:0043312; GO:0043403; GO:0043531; GO:0045296; GO:…
PLD1	PPP2R2A	4|1	0	2ABA_HUMAN	Serine/threonine-protein phosphatase 2A 55 kDa regulatory subunit B alpha isoform (PP2A subunit B isoform B55-alpha) (PP2A subunit B isoform PR55-alpha) (PP2A subunit B isoform R2-alpha) (PP2A subunit B isoform alpha)	PPP2R2A	FUNCTION: The B regulatory subunit might modulate substrate selectivity and catalytic activity, and also might direct the localization of the catalytic enzyme to a particular subcellular compartment. Essential for serine/threonine-protein phosphatase 2A-mediated dephosphorylation of WEE1, preventing its ubiquitin-mediated proteolysis, increasing WEE1 protein levels, and promoting the G2/M checkpo…		cytosol [GO:0005829]; glutamatergic synapse [GO:0098978]; nucleoplasm [GO:0005654]; protein phosphatase type 2A complex [GO:0000159]	G2/M transition of mitotic cell cycle [GO:0000086]; mitotic nuclear envelope reassembly [GO:0007084]; nuclear-transcribed mRNA catabolic process, nonsense-mediated decay [GO:0000184]; peptidyl-serine dephosphorylation [GO:0070262]; protein dephosphorylation [GO:0006470]; response to morphine [GO:0043278]	cytosol [GO:0005829]; glutamatergic synapse [GO:0098978]; nucleoplasm [GO:0005654]; protein phosphatase type 2A complex [GO:0000159]; protein phosphatase 2A binding [GO:0051721]; protein phosphatase regulator activity [GO:0019888]; protein-containing complex binding [GO:0044877]; tau protein binding [GO:0048156]; G2/M transition of mitotic cell cycle [GO:0000086]; mitotic nuclear envelope reassem…	protein-containing complex binding [GO:0044877]; protein phosphatase 2A binding [GO:0051721]; protein phosphatase regulator activity [GO:0019888]; tau protein binding [GO:0048156]		GO:0000086; GO:0000159; GO:0000184; GO:0005654; GO:0005829; GO:0006470; GO:0007084; GO:0019888; GO:0043278; GO:0044877; GO:0048156; GO:0051721; GO:0070262; GO:0098978
PLD1	PPP5C	3|3	0	PPP5_HUMAN	Serine/threonine-protein phosphatase 5 (PP5) (EC 3.1.3.16) (Protein phosphatase T) (PP-T) (PPT)	PPP5C PPP5	FUNCTION: Serine/threonine-protein phosphatase that dephosphorylates a myriad of proteins involved in different signaling pathways including the kinases CSNK1E, ASK1/MAP3K5, PRKDC and RAF1, the nuclear receptors NR3C1, PPARG, ESR1 and ESR2, SMAD proteins and TAU/MAPT (PubMed:14734805, PubMed:14764652, PubMed:14871926, PubMed:15383005, PubMed:15546861, PubMed:16260606, PubMed:16790549, PubMed:1689…		chaperone complex [GO:0101031]; cytosol [GO:0005829]; intracellular membrane-bounded organelle [GO:0043231]; nucleoplasm [GO:0005654]; nucleus [GO:0005634]; perikaryon [GO:0043204]; plasma membrane [GO:0005886]; protein-containing complex [GO:0032991]; proximal dendrite [GO:1990635]	cellular response to cadmium ion [GO:0071276]; cellular response to hydrogen peroxide [GO:0070301]; double-strand break repair [GO:0006302]; histone dephosphorylation [GO:0016576]; MAPK cascade [GO:0000165]; mitotic cell cycle [GO:0000278]; negative regulation of neuron death [GO:1901215]; negative regulation of protein phosphorylation [GO:0001933]; peptidyl-serine dephosphorylation [GO:0070262];…	chaperone complex [GO:0101031]; cytosol [GO:0005829]; intracellular membrane-bounded organelle [GO:0043231]; nucleoplasm [GO:0005654]; nucleus [GO:0005634]; perikaryon [GO:0043204]; plasma membrane [GO:0005886]; protein-containing complex [GO:0032991]; proximal dendrite [GO:1990635]; ADP binding [GO:0043531]; ATP binding [GO:0005524]; G-protein alpha-subunit binding [GO:0001965]; Hsp90 protein bi…	ADP binding [GO:0043531]; ATP binding [GO:0005524]; G-protein alpha-subunit binding [GO:0001965]; Hsp90 protein binding [GO:0051879]; identical protein binding [GO:0042802]; lipid binding [GO:0008289]; metal ion binding [GO:0046872]; microtubule binding [GO:0008017]; phosphatase activity [GO:0016791]; phosphoprotein phosphatase activity [GO:0004721]; protein-containing complex binding [GO:0044877…	SUBCELLULAR LOCATION: Nucleus {ECO:0000269|PubMed:15383005}. Cytoplasm {ECO:0000269|PubMed:15383005, ECO:0000269|PubMed:19948726}. Cell membrane {ECO:0000269|PubMed:19948726}. Note=Predominantly nuclear (PubMed:15383005). But also present in the cytoplasm (PubMed:15383005). Translocates from the cytoplasm to the plasma membrane in a RAC1-dependent manner (PubMed:19948726). {ECO:0000269|PubMed:153…	GO:0000165; GO:0000278; GO:0001933; GO:0001965; GO:0003723; GO:0004721; GO:0004722; GO:0005524; GO:0005634; GO:0005654; GO:0005829; GO:0005886; GO:0006302; GO:0006351; GO:0006470; GO:0008017; GO:0008289; GO:0010288; GO:0016576; GO:0016791; GO:0032991; GO:0035970; GO:0042802; GO:0043123; GO:0043204; GO:0043231; GO:0043278; GO:0043531; GO:0044877; GO:0046872; GO:0048156; GO:0051879; GO:0070262; GO:…
PLD1	PRDX1	2|2	0	PRDX1_HUMAN	Peroxiredoxin-1 (EC 1.11.1.24) (Natural killer cell-enhancing factor A) (NKEF-A) (Proliferation-associated gene protein) (PAG) (Thioredoxin peroxidase 2) (Thioredoxin-dependent peroxide reductase 2) (Thioredoxin-dependent peroxiredoxin 1)	PRDX1 PAGA PAGB TDPX2	FUNCTION: Thiol-specific peroxidase that catalyzes the reduction of hydrogen peroxide and organic hydroperoxides to water and alcohols, respectively. Plays a role in cell protection against oxidative stress by detoxifying peroxides and as sensor of hydrogen peroxide-mediated signaling events. Might participate in the signaling cascades of growth factors and tumor necrosis factor-alpha by regulati…		cytoplasm [GO:0005737]; cytosol [GO:0005829]; extracellular exosome [GO:0070062]; extracellular space [GO:0005615]; melanosome [GO:0042470]; nucleus [GO:0005634]	cell population proliferation [GO:0008283]; cell redox homeostasis [GO:0045454]; cellular response to oxidative stress [GO:0034599]; hydrogen peroxide catabolic process [GO:0042744]; leukocyte activation [GO:0045321]; natural killer cell activation [GO:0030101]; removal of superoxide radicals [GO:0019430]; retina homeostasis [GO:0001895]; skeletal system development [GO:0001501]	cytoplasm [GO:0005737]; cytosol [GO:0005829]; extracellular exosome [GO:0070062]; extracellular space [GO:0005615]; melanosome [GO:0042470]; nucleus [GO:0005634]; cadherin binding [GO:0045296]; peroxidase activity [GO:0004601]; RNA binding [GO:0003723]; thioredoxin peroxidase activity [GO:0008379]; cell population proliferation [GO:0008283]; cell redox homeostasis [GO:0045454]; cellular response …	cadherin binding [GO:0045296]; peroxidase activity [GO:0004601]; RNA binding [GO:0003723]; thioredoxin peroxidase activity [GO:0008379]	SUBCELLULAR LOCATION: Cytoplasm {ECO:0000269|PubMed:17081065, ECO:0000269|PubMed:9497357}. Melanosome {ECO:0000269|PubMed:17081065}. Note=Identified by mass spectrometry in melanosome fractions from stage I to stage IV.	GO:0001501; GO:0001895; GO:0003723; GO:0004601; GO:0005615; GO:0005634; GO:0005737; GO:0005829; GO:0008283; GO:0008379; GO:0019430; GO:0030101; GO:0034599; GO:0042470; GO:0042744; GO:0045296; GO:0045321; GO:0045454; GO:0070062
PLD1	PRDX2	2|1	0	PRDX2_HUMAN	Peroxiredoxin-2 (EC 1.11.1.24) (Natural killer cell-enhancing factor B) (NKEF-B) (PRP) (Thiol-specific antioxidant protein) (TSA) (Thioredoxin peroxidase 1) (Thioredoxin-dependent peroxide reductase 1) (Thioredoxin-dependent peroxiredoxin 2)	PRDX2 NKEFB TDPX1	FUNCTION: Thiol-specific peroxidase that catalyzes the reduction of hydrogen peroxide and organic hydroperoxides to water and alcohols, respectively. Plays a role in cell protection against oxidative stress by detoxifying peroxides and as sensor of hydrogen peroxide-mediated signaling events. Might participate in the signaling cascades of growth factors and tumor necrosis factor-alpha by regulati…		cytoplasm [GO:0005737]; cytosol [GO:0005829]; extracellular exosome [GO:0070062]	activation of MAPK activity [GO:0000187]; cell redox homeostasis [GO:0045454]; cellular response to oxidative stress [GO:0034599]; defense response to tumor cell [GO:0002357]; homeostasis of number of cells [GO:0048872]; hydrogen peroxide catabolic process [GO:0042744]; leukocyte activation [GO:0045321]; negative regulation of apoptotic process [GO:0043066]; negative regulation of extrinsic apopt…	cytoplasm [GO:0005737]; cytosol [GO:0005829]; extracellular exosome [GO:0070062]; antioxidant activity [GO:0016209]; thioredoxin peroxidase activity [GO:0008379]; activation of MAPK activity [GO:0000187]; cell redox homeostasis [GO:0045454]; cellular response to oxidative stress [GO:0034599]; defense response to tumor cell [GO:0002357]; homeostasis of number of cells [GO:0048872]; hydrogen peroxi…	antioxidant activity [GO:0016209]; thioredoxin peroxidase activity [GO:0008379]	SUBCELLULAR LOCATION: Cytoplasm {ECO:0000269|PubMed:9497357}.	GO:0000187; GO:0002357; GO:0002536; GO:0005737; GO:0005829; GO:0006979; GO:0008379; GO:0010310; GO:0016209; GO:0019430; GO:0030194; GO:0031665; GO:0032088; GO:0032496; GO:0034599; GO:0042098; GO:0042744; GO:0042981; GO:0043066; GO:0045321; GO:0045454; GO:0045581; GO:0048538; GO:0048872; GO:0070062; GO:2001240
PLD1	PRMT5	1|1	0	ANM5_HUMAN	Protein arginine N-methyltransferase 5 (PRMT5) (EC 2.1.1.320) (72 kDa ICln-binding protein) (Histone-arginine N-methyltransferase PRMT5) (Jak-binding protein 1) (Shk1 kinase-binding protein 1 homolog) (SKB1 homolog) (SKB1Hs) [Cleaved into: Protein arginine N-methyltransferase 5, N-terminally processed]	PRMT5 HRMT1L5 IBP72 JBP1 SKB1	FUNCTION: Arginine methyltransferase that can both catalyze the formation of omega-N monomethylarginine (MMA) and symmetrical dimethylarginine (sDMA), with a preference for the formation of MMA (PubMed:10531356, PubMed:11152681, PubMed:11747828, PubMed:12411503, PubMed:15737618, PubMed:17709427, PubMed:20159986, PubMed:20810653, PubMed:21258366, PubMed:21917714, PubMed:22269951, PubMed:21081503).…		chromatin [GO:0000785]; cytoplasm [GO:0005737]; cytosol [GO:0005829]; Golgi apparatus [GO:0005794]; histone methyltransferase complex [GO:0035097]; methylosome [GO:0034709]; nucleoplasm [GO:0005654]; nucleus [GO:0005634]	circadian regulation of gene expression [GO:0032922]; DNA-templated transcription, termination [GO:0006353]; endothelial cell activation [GO:0042118]; Golgi ribbon formation [GO:0090161]; histone arginine methylation [GO:0034969]; histone H4-R3 methylation [GO:0043985]; liver regeneration [GO:0097421]; negative regulation of cell differentiation [GO:0045596]; peptidyl-arginine methylation [GO:001…	chromatin [GO:0000785]; cytoplasm [GO:0005737]; cytosol [GO:0005829]; Golgi apparatus [GO:0005794]; histone methyltransferase complex [GO:0035097]; methylosome [GO:0034709]; nucleoplasm [GO:0005654]; nucleus [GO:0005634]; E-box binding [GO:0070888]; histone methyltransferase activity (H4-R3 specific) [GO:0044020]; histone-arginine N-methyltransferase activity [GO:0008469]; identical protein bindi…	E-box binding [GO:0070888]; histone-arginine N-methyltransferase activity [GO:0008469]; histone methyltransferase activity (H4-R3 specific) [GO:0044020]; identical protein binding [GO:0042802]; methyl-CpG binding [GO:0008327]; methyltransferase activity [GO:0008168]; p53 binding [GO:0002039]; protein-arginine N-methyltransferase activity [GO:0016274]; protein-arginine omega-N symmetric methyltran…	SUBCELLULAR LOCATION: Cytoplasm {ECO:0000269|PubMed:21081503, ECO:0000269|PubMed:21917714, ECO:0000269|PubMed:22269951}. Nucleus {ECO:0000269|PubMed:18404153, ECO:0000269|PubMed:21081503, ECO:0000269|PubMed:21917714, ECO:0000269|PubMed:22269951}. Chromosome {ECO:0000269|PubMed:33376131}. Golgi apparatus {ECO:0000269|PubMed:20421892}. Note=Localizes to promoter regions of target genes on chromosom…	GO:0000387; GO:0000785; GO:0002039; GO:0003714; GO:0005634; GO:0005654; GO:0005737; GO:0005794; GO:0005829; GO:0006353; GO:0006355; GO:0007088; GO:0008168; GO:0008327; GO:0008469; GO:0016274; GO:0018216; GO:0032922; GO:0034709; GO:0034969; GO:0035097; GO:0035243; GO:0035246; GO:0042118; GO:0042802; GO:0043021; GO:0043985; GO:0044020; GO:0044030; GO:0045596; GO:0046982; GO:0048714; GO:0070372; GO:…
PLD1	PRPF19	2|0	0	PRP19_HUMAN	Pre-mRNA-processing factor 19 (EC 2.3.2.27) (Nuclear matrix protein 200) (PRP19/PSO4 homolog) (hPso4) (RING-type E3 ubiquitin transferase PRP19) (Senescence evasion factor)	PRPF19 NMP200 PRP19 SNEV	FUNCTION: Ubiquitin-protein ligase which is a core component of several complexes mainly involved pre-mRNA splicing and DNA repair. Required for pre-mRNA splicing as component of the spliceosome (PubMed:28502770, PubMed:28076346, PubMed:29360106, PubMed:29301961, PubMed:30705154). Core component of the PRP19C/Prp19 complex/NTC/Nineteen complex which is part of the spliceosome and participates in …	PATHWAY: Protein modification; protein ubiquitination. {ECO:0000269|PubMed:11435423}.	catalytic step 2 spliceosome [GO:0071013]; cytoplasm [GO:0005737]; lipid droplet [GO:0005811]; membrane [GO:0016020]; nuclear speck [GO:0016607]; nucleoplasm [GO:0005654]; nucleus [GO:0005634]; Prp19 complex [GO:0000974]; site of double-strand break [GO:0035861]; spindle [GO:0005819]; U2-type catalytic step 1 spliceosome [GO:0071006]; U2-type catalytic step 2 spliceosome [GO:0071007]	cellular protein localization [GO:0034613]; double-strand break repair via nonhomologous end joining [GO:0006303]; generation of catalytic spliceosome for first transesterification step [GO:0000349]; inner cell mass cell proliferation [GO:0001833]; lipid biosynthetic process [GO:0008610]; mRNA splicing, via spliceosome [GO:0000398]; positive regulation of astrocyte differentiation [GO:0048711]; p…	catalytic step 2 spliceosome [GO:0071013]; cytoplasm [GO:0005737]; lipid droplet [GO:0005811]; membrane [GO:0016020]; nuclear speck [GO:0016607]; nucleoplasm [GO:0005654]; nucleus [GO:0005634]; Prp19 complex [GO:0000974]; site of double-strand break [GO:0035861]; spindle [GO:0005819]; U2-type catalytic step 1 spliceosome [GO:0071006]; U2-type catalytic step 2 spliceosome [GO:0071007]; identical p…	identical protein binding [GO:0042802]; ubiquitin protein ligase activity [GO:0061630]; ubiquitin-protein transferase activity [GO:0004842]; ubiquitin-ubiquitin ligase activity [GO:0034450]	SUBCELLULAR LOCATION: Nucleus {ECO:0000269|PubMed:11082287, ECO:0000269|PubMed:12429849, ECO:0000269|PubMed:19188445, ECO:0000269|PubMed:20176811, ECO:0000269|PubMed:28076346, ECO:0000269|PubMed:28502770, ECO:0000269|PubMed:29301961, ECO:0000269|PubMed:29360106, ECO:0000269|PubMed:30705154}. Nucleus, nucleoplasm {ECO:0000269|PubMed:11082287}. Cytoplasm, cytoskeleton, spindle {ECO:0000269|PubMed:1…	GO:0000209; GO:0000244; GO:0000245; GO:0000349; GO:0000398; GO:0000974; GO:0001833; GO:0004842; GO:0005634; GO:0005654; GO:0005737; GO:0005811; GO:0005819; GO:0006283; GO:0006303; GO:0008610; GO:0010498; GO:0016020; GO:0016607; GO:0034450; GO:0034613; GO:0035861; GO:0042802; GO:0045666; GO:0048026; GO:0048711; GO:0061630; GO:0070534; GO:0071006; GO:0071007; GO:0071013; GO:0072422
PLD1	PRSS2	1|1	0	TRY2_HUMAN	Trypsin-2 (EC 3.4.21.4) (Anionic trypsinogen) (Serine protease 2) (Trypsin II)	PRSS2 TRY2 TRYP2	FUNCTION: In the ileum, may be involved in defensin processing, including DEFA5. {ECO:0000269|PubMed:12021776}.		azurophil granule lumen [GO:0035578]; extracellular matrix [GO:0031012]; extracellular region [GO:0005576]; extracellular space [GO:0005615]	antimicrobial humoral response [GO:0019730]; collagen catabolic process [GO:0030574]; digestion [GO:0007586]; extracellular matrix disassembly [GO:0022617]; neutrophil degranulation [GO:0043312]; positive regulation of cell adhesion [GO:0045785]; positive regulation of cell growth [GO:0030307]; proteolysis [GO:0006508]	azurophil granule lumen [GO:0035578]; extracellular matrix [GO:0031012]; extracellular region [GO:0005576]; extracellular space [GO:0005615]; calcium ion binding [GO:0005509]; serine-type endopeptidase activity [GO:0004252]; antimicrobial humoral response [GO:0019730]; collagen catabolic process [GO:0030574]; digestion [GO:0007586]; extracellular matrix disassembly [GO:0022617]; neutrophil degran…	calcium ion binding [GO:0005509]; serine-type endopeptidase activity [GO:0004252]	SUBCELLULAR LOCATION: Secreted, extracellular space.	GO:0004252; GO:0005509; GO:0005576; GO:0005615; GO:0006508; GO:0007586; GO:0019730; GO:0022617; GO:0030307; GO:0030574; GO:0031012; GO:0035578; GO:0043312; GO:0045785
PLD1	PSMC2	1|1	0	PRS7_HUMAN	26S proteasome regulatory subunit 7 (26S proteasome AAA-ATPase subunit RPT1) (Proteasome 26S subunit ATPase 2) (Protein MSS1)	PSMC2 MSS1	FUNCTION: Component of the 26S proteasome, a multiprotein complex involved in the ATP-dependent degradation of ubiquitinated proteins. This complex plays a key role in the maintenance of protein homeostasis by removing misfolded or damaged proteins, which could impair cellular functions, and by removing proteins whose functions are no longer required. Therefore, the proteasome participates in num…		cytoplasm [GO:0005737]; cytoplasmic ribonucleoprotein granule [GO:0036464]; cytosol [GO:0005829]; dendritic spine [GO:0043197]; extracellular region [GO:0005576]; ficolin-1-rich granule lumen [GO:1904813]; membrane [GO:0016020]; nucleoplasm [GO:0005654]; nucleus [GO:0005634]; P-body [GO:0000932]; proteasome accessory complex [GO:0022624]; proteasome complex [GO:0000502]; proteasome regulatory par…	anaphase-promoting complex-dependent catabolic process [GO:0031145]; antigen processing and presentation of exogenous peptide antigen via MHC class I, TAP-dependent [GO:0002479]; Fc-epsilon receptor signaling pathway [GO:0038095]; interleukin-1-mediated signaling pathway [GO:0070498]; MAPK cascade [GO:0000165]; negative regulation of canonical Wnt signaling pathway [GO:0090090]; negative regulati…	cytoplasm [GO:0005737]; cytoplasmic ribonucleoprotein granule [GO:0036464]; cytosol [GO:0005829]; dendritic spine [GO:0043197]; extracellular region [GO:0005576]; ficolin-1-rich granule lumen [GO:1904813]; membrane [GO:0016020]; nucleoplasm [GO:0005654]; nucleus [GO:0005634]; P-body [GO:0000932]; proteasome accessory complex [GO:0022624]; proteasome complex [GO:0000502]; proteasome regulatory par…	ATPase activity [GO:0016887]; ATP binding [GO:0005524]; proteasome-activating ATPase activity [GO:0036402]; TBP-class protein binding [GO:0017025]	SUBCELLULAR LOCATION: Cytoplasm {ECO:0000269|PubMed:22078707}. Note=Colocalizes with TRIM5 in cytoplasmic bodies. {ECO:0000269|PubMed:22078707}.	GO:0000165; GO:0000209; GO:0000502; GO:0000932; GO:0001649; GO:0002223; GO:0002479; GO:0005524; GO:0005576; GO:0005634; GO:0005654; GO:0005737; GO:0005829; GO:0006511; GO:0006521; GO:0008540; GO:0010972; GO:0016020; GO:0016579; GO:0016887; GO:0017025; GO:0022624; GO:0031145; GO:0031146; GO:0033209; GO:0034774; GO:0036388; GO:0036402; GO:0036464; GO:0038061; GO:0038095; GO:0043161; GO:0043197; GO:…
PLD1	PTCD3	2|0	0	PTCD3_HUMAN	Pentatricopeptide repeat domain-containing protein 3, mitochondrial (28S ribosomal protein S39, mitochondrial) (MRP-S39) (Mitochondrial small ribosomal subunit protein mS39) (Transformation-related gene 15 protein) (TRG-15)	PTCD3 MRPS39 TRG15	FUNCTION: Mitochondrial RNA-binding protein that has a role in mitochondrial translation. {ECO:0000269|PubMed:19427859}.		cytosol [GO:0005829]; mitochondrial inner membrane [GO:0005743]; mitochondrion [GO:0005739]; nucleoplasm [GO:0005654]; plasma membrane [GO:0005886]; ribosome [GO:0005840]	mitochondrial translation [GO:0032543]; mitochondrial translational elongation [GO:0070125]; mitochondrial translational termination [GO:0070126]; regulation of translation [GO:0006417]	cytosol [GO:0005829]; mitochondrial inner membrane [GO:0005743]; mitochondrion [GO:0005739]; nucleoplasm [GO:0005654]; plasma membrane [GO:0005886]; ribosome [GO:0005840]; ribosomal small subunit binding [GO:0043024]; RNA binding [GO:0003723]; rRNA binding [GO:0019843]; mitochondrial translation [GO:0032543]; mitochondrial translational elongation [GO:0070125]; mitochondrial translational termina…	ribosomal small subunit binding [GO:0043024]; RNA binding [GO:0003723]; rRNA binding [GO:0019843]	SUBCELLULAR LOCATION: Mitochondrion {ECO:0000269|PubMed:19427859, ECO:0000269|PubMed:23908630}.	GO:0003723; GO:0005654; GO:0005739; GO:0005743; GO:0005829; GO:0005840; GO:0005886; GO:0006417; GO:0019843; GO:0032543; GO:0043024; GO:0070125; GO:0070126
PLD1	RNH1	1|1	0	RINI_HUMAN	Ribonuclease inhibitor (Placental ribonuclease inhibitor) (Placental RNase inhibitor) (Ribonuclease/angiogenin inhibitor 1) (RAI)	RNH1 PRI RNH	FUNCTION: Ribonuclease inhibitor which inhibits RNASE1, RNASE2 and ANG. May play a role in redox homeostasis. {ECO:0000269|PubMed:12578357, ECO:0000269|PubMed:14515218, ECO:0000269|PubMed:17292889}.		angiogenin-PRI complex [GO:0032311]; cytosol [GO:0005829]; extracellular exosome [GO:0070062]; nucleoplasm [GO:0005654]	mRNA catabolic process [GO:0006402]; regulation of angiogenesis [GO:0045765]	angiogenin-PRI complex [GO:0032311]; cytosol [GO:0005829]; extracellular exosome [GO:0070062]; nucleoplasm [GO:0005654]; ribonuclease inhibitor activity [GO:0008428]; mRNA catabolic process [GO:0006402]; regulation of angiogenesis [GO:0045765]	ribonuclease inhibitor activity [GO:0008428]	SUBCELLULAR LOCATION: Cytoplasm.	GO:0005654; GO:0005829; GO:0006402; GO:0008428; GO:0032311; GO:0045765; GO:0070062
PLD1	RPL10	1|1	0	RL10_HUMAN	60S ribosomal protein L10 (Laminin receptor homolog) (Large ribosomal subunit protein uL16) (Protein QM) (Ribosomal protein L10) (Tumor suppressor QM)	RPL10 DXS648E QM	FUNCTION: Component of the large ribosomal subunit (PubMed:26290468). Plays a role in the formation of actively translating ribosomes (PubMed:26290468). May play a role in the embryonic brain development (PubMed:25316788). {ECO:0000269|PubMed:25316788, ECO:0000269|PubMed:26290468, ECO:0000305|PubMed:12962325}.		cytosol [GO:0005829]; cytosolic large ribosomal subunit [GO:0022625]; endoplasmic reticulum [GO:0005783]; membrane [GO:0016020]; nucleus [GO:0005634]; protein-containing complex [GO:0032991]	embryonic brain development [GO:1990403]; negative regulation of apoptotic process [GO:0043066]; negative regulation of transcription by RNA polymerase II [GO:0000122]; nuclear-transcribed mRNA catabolic process, nonsense-mediated decay [GO:0000184]; regulation of translation [GO:0006417]; ribosomal large subunit assembly [GO:0000027]; rRNA processing [GO:0006364]; SRP-dependent cotranslational p…	cytosol [GO:0005829]; cytosolic large ribosomal subunit [GO:0022625]; endoplasmic reticulum [GO:0005783]; membrane [GO:0016020]; nucleus [GO:0005634]; protein-containing complex [GO:0032991]; RNA binding [GO:0003723]; structural constituent of ribosome [GO:0003735]; translation regulator activity [GO:0045182]; embryonic brain development [GO:1990403]; negative regulation of apoptotic process [GO:…	RNA binding [GO:0003723]; structural constituent of ribosome [GO:0003735]; translation regulator activity [GO:0045182]		GO:0000027; GO:0000122; GO:0000184; GO:0003723; GO:0003735; GO:0005634; GO:0005783; GO:0005829; GO:0006364; GO:0006412; GO:0006413; GO:0006417; GO:0006614; GO:0016020; GO:0019083; GO:0022625; GO:0032991; GO:0043066; GO:0045182; GO:1990403
PLD1	RPL10A	2|2	0	RL10A_HUMAN	60S ribosomal protein L10a (CSA-19) (Large ribosomal subunit protein uL1) (Neural precursor cell expressed developmentally down-regulated protein 6) (NEDD-6)	RPL10A NEDD6	FUNCTION: Component of the large ribosomal subunit. {ECO:0000305|PubMed:12962325}.		cytosol [GO:0005829]; cytosolic large ribosomal subunit [GO:0022625]; extracellular exosome [GO:0070062]; focal adhesion [GO:0005925]; membrane [GO:0016020]; nucleus [GO:0005634]; polysomal ribosome [GO:0042788]	cytoplasmic translation [GO:0002181]; maturation of LSU-rRNA [GO:0000470]; nuclear-transcribed mRNA catabolic process, nonsense-mediated decay [GO:0000184]; rRNA processing [GO:0006364]; SRP-dependent cotranslational protein targeting to membrane [GO:0006614]; translation [GO:0006412]; translational initiation [GO:0006413]; viral transcription [GO:0019083]	cytosol [GO:0005829]; cytosolic large ribosomal subunit [GO:0022625]; extracellular exosome [GO:0070062]; focal adhesion [GO:0005925]; membrane [GO:0016020]; nucleus [GO:0005634]; polysomal ribosome [GO:0042788]; RNA binding [GO:0003723]; structural constituent of ribosome [GO:0003735]; cytoplasmic translation [GO:0002181]; maturation of LSU-rRNA [GO:0000470]; nuclear-transcribed mRNA catabolic p…	RNA binding [GO:0003723]; structural constituent of ribosome [GO:0003735]		GO:0000184; GO:0000470; GO:0002181; GO:0003723; GO:0003735; GO:0005634; GO:0005829; GO:0005925; GO:0006364; GO:0006412; GO:0006413; GO:0006614; GO:0016020; GO:0019083; GO:0022625; GO:0042788; GO:0070062
PLD1	RPL11	1|2	0	RL11_HUMAN	60S ribosomal protein L11 (CLL-associated antigen KW-12) (Large ribosomal subunit protein uL5)	RPL11	FUNCTION: Component of the ribosome, a large ribonucleoprotein complex responsible for the synthesis of proteins in the cell. The small ribosomal subunit (SSU) binds messenger RNAs (mRNAs) and translates the encoded message by selecting cognate aminoacyl-transfer RNA (tRNA) molecules. The large subunit (LSU) contains the ribosomal catalytic site termed the peptidyl transferase center (PTC), which…		cytoplasm [GO:0005737]; cytosol [GO:0005829]; cytosolic large ribosomal subunit [GO:0022625]; extracellular exosome [GO:0070062]; membrane [GO:0016020]; nucleolus [GO:0005730]; nucleoplasm [GO:0005654]; polysomal ribosome [GO:0042788]; protein-containing complex [GO:0032991]	cytoplasmic translation [GO:0002181]; negative regulation of proteasomal ubiquitin-dependent protein catabolic process [GO:0032435]; negative regulation of protein neddylation [GO:2000435]; negative regulation of ubiquitin-dependent protein catabolic process [GO:2000059]; negative regulation of ubiquitin protein ligase activity [GO:1904667]; nuclear-transcribed mRNA catabolic process, nonsense-me…	cytoplasm [GO:0005737]; cytosol [GO:0005829]; cytosolic large ribosomal subunit [GO:0022625]; extracellular exosome [GO:0070062]; membrane [GO:0016020]; nucleolus [GO:0005730]; nucleoplasm [GO:0005654]; polysomal ribosome [GO:0042788]; protein-containing complex [GO:0032991]; 5S rRNA binding [GO:0008097]; RNA binding [GO:0003723]; structural constituent of ribosome [GO:0003735]; ubiquitin ligase …	5S rRNA binding [GO:0008097]; RNA binding [GO:0003723]; structural constituent of ribosome [GO:0003735]; ubiquitin ligase inhibitor activity [GO:1990948]; ubiquitin protein ligase binding [GO:0031625]	SUBCELLULAR LOCATION: Nucleus, nucleolus {ECO:0000269|PubMed:27829214}. Cytoplasm {ECO:0000250|UniProtKB:Q9CXW4}.	GO:0000027; GO:0000184; GO:0002181; GO:0003723; GO:0003735; GO:0005654; GO:0005730; GO:0005737; GO:0005829; GO:0006364; GO:0006412; GO:0006413; GO:0006605; GO:0006614; GO:0008097; GO:0010628; GO:0016020; GO:0019083; GO:0022625; GO:0031625; GO:0032092; GO:0032435; GO:0032991; GO:0034504; GO:0042273; GO:0042788; GO:0050821; GO:0070062; GO:1901796; GO:1902255; GO:1904667; GO:1990948; GO:2000059; GO:…
PLD1	RPL12	2|2	0	RL12_HUMAN	60S ribosomal protein L12 (Large ribosomal subunit protein uL11)	RPL12	FUNCTION: Binds directly to 26S ribosomal RNA. {ECO:0000250}.		cytosol [GO:0005829]; cytosolic large ribosomal subunit [GO:0022625]; extracellular exosome [GO:0070062]; focal adhesion [GO:0005925]; large ribosomal subunit [GO:0015934]; membrane [GO:0016020]; postsynaptic density [GO:0014069]	nuclear-transcribed mRNA catabolic process, nonsense-mediated decay [GO:0000184]; rRNA processing [GO:0006364]; SRP-dependent cotranslational protein targeting to membrane [GO:0006614]; translation [GO:0006412]; translational initiation [GO:0006413]; viral transcription [GO:0019083]	cytosol [GO:0005829]; cytosolic large ribosomal subunit [GO:0022625]; extracellular exosome [GO:0070062]; focal adhesion [GO:0005925]; large ribosomal subunit [GO:0015934]; membrane [GO:0016020]; postsynaptic density [GO:0014069]; large ribosomal subunit rRNA binding [GO:0070180]; RNA binding [GO:0003723]; structural constituent of ribosome [GO:0003735]; nuclear-transcribed mRNA catabolic process…	large ribosomal subunit rRNA binding [GO:0070180]; RNA binding [GO:0003723]; structural constituent of ribosome [GO:0003735]		GO:0000184; GO:0003723; GO:0003735; GO:0005829; GO:0005925; GO:0006364; GO:0006412; GO:0006413; GO:0006614; GO:0014069; GO:0015934; GO:0016020; GO:0019083; GO:0022625; GO:0070062; GO:0070180
PLD1	RPL13	2|0	0	RL13_HUMAN	60S ribosomal protein L13 (Breast basic conserved protein 1) (Large ribosomal subunit protein eL13)	RPL13 BBC1 OK/SW-cl.46	FUNCTION: Component of the ribosome, a large ribonucleoprotein complex responsible for the synthesis of proteins in the cell (PubMed:31630789, PubMed:23636399). The small ribosomal subunit (SSU) binds messenger RNAs (mRNAs) and translates the encoded message by selecting cognate aminoacyl-transfer RNA (tRNA) molecules (Probable). The large subunit (LSU) contains the ribosomal catalytic site terme…		cytosol [GO:0005829]; cytosolic large ribosomal subunit [GO:0022625]; cytosolic ribosome [GO:0022626]; endoplasmic reticulum [GO:0005783]; membrane [GO:0016020]; nucleolus [GO:0005730]; nucleus [GO:0005634]	blastocyst development [GO:0001824]; bone development [GO:0060348]; nuclear-transcribed mRNA catabolic process, nonsense-mediated decay [GO:0000184]; rRNA processing [GO:0006364]; SRP-dependent cotranslational protein targeting to membrane [GO:0006614]; translation [GO:0006412]; translational initiation [GO:0006413]; viral transcription [GO:0019083]	cytosol [GO:0005829]; cytosolic large ribosomal subunit [GO:0022625]; cytosolic ribosome [GO:0022626]; endoplasmic reticulum [GO:0005783]; membrane [GO:0016020]; nucleolus [GO:0005730]; nucleus [GO:0005634]; RNA binding [GO:0003723]; structural constituent of ribosome [GO:0003735]; blastocyst development [GO:0001824]; bone development [GO:0060348]; nuclear-transcribed mRNA catabolic process, nons…	RNA binding [GO:0003723]; structural constituent of ribosome [GO:0003735]	SUBCELLULAR LOCATION: Cytoplasm {ECO:0000305|PubMed:31630789}.	GO:0000184; GO:0001824; GO:0003723; GO:0003735; GO:0005634; GO:0005730; GO:0005783; GO:0005829; GO:0006364; GO:0006412; GO:0006413; GO:0006614; GO:0016020; GO:0019083; GO:0022625; GO:0022626; GO:0060348
PLD1	RPL14	1|1	0	RL14_HUMAN	60S ribosomal protein L14 (CAG-ISL 7) (Large ribosomal subunit protein eL14)	RPL14	FUNCTION: Component of the large ribosomal subunit. {ECO:0000305|PubMed:12962325}.		cytosol [GO:0005829]; cytosolic large ribosomal subunit [GO:0022625]; extracellular exosome [GO:0070062]; membrane [GO:0016020]; postsynaptic density [GO:0014069]	nuclear-transcribed mRNA catabolic process, nonsense-mediated decay [GO:0000184]; ribosomal large subunit biogenesis [GO:0042273]; rRNA processing [GO:0006364]; SRP-dependent cotranslational protein targeting to membrane [GO:0006614]; translation [GO:0006412]; translational initiation [GO:0006413]; viral transcription [GO:0019083]	cytosol [GO:0005829]; cytosolic large ribosomal subunit [GO:0022625]; extracellular exosome [GO:0070062]; membrane [GO:0016020]; postsynaptic density [GO:0014069]; cadherin binding [GO:0045296]; RNA binding [GO:0003723]; structural constituent of ribosome [GO:0003735]; nuclear-transcribed mRNA catabolic process, nonsense-mediated decay [GO:0000184]; ribosomal large subunit biogenesis [GO:0042273]…	cadherin binding [GO:0045296]; RNA binding [GO:0003723]; structural constituent of ribosome [GO:0003735]		GO:0000184; GO:0003723; GO:0003735; GO:0005829; GO:0006364; GO:0006412; GO:0006413; GO:0006614; GO:0014069; GO:0016020; GO:0019083; GO:0022625; GO:0042273; GO:0045296; GO:0070062
PLD1	RPL17	1|2	0	RL17_HUMAN	60S ribosomal protein L17 (60S ribosomal protein L23) (Large ribosomal subunit protein uL22) (PD-1)	RPL17	FUNCTION: Component of the large ribosomal subunit. {ECO:0000305|PubMed:12962325}.		cytosol [GO:0005829]; cytosolic large ribosomal subunit [GO:0022625]; nucleus [GO:0005634]	cytoplasmic translation [GO:0002181]; nuclear-transcribed mRNA catabolic process, nonsense-mediated decay [GO:0000184]; rRNA processing [GO:0006364]; SRP-dependent cotranslational protein targeting to membrane [GO:0006614]; translation [GO:0006412]; translational initiation [GO:0006413]; viral transcription [GO:0019083]	cytosol [GO:0005829]; cytosolic large ribosomal subunit [GO:0022625]; nucleus [GO:0005634]; RNA binding [GO:0003723]; structural constituent of ribosome [GO:0003735]; cytoplasmic translation [GO:0002181]; nuclear-transcribed mRNA catabolic process, nonsense-mediated decay [GO:0000184]; rRNA processing [GO:0006364]; SRP-dependent cotranslational protein targeting to membrane [GO:0006614]; translat…	RNA binding [GO:0003723]; structural constituent of ribosome [GO:0003735]		GO:0000184; GO:0002181; GO:0003723; GO:0003735; GO:0005634; GO:0005829; GO:0006364; GO:0006412; GO:0006413; GO:0006614; GO:0019083; GO:0022625
PLD1	RPL18	2|2	0	RL18_HUMAN	60S ribosomal protein L18 (Large ribosomal subunit protein eL18)	RPL18	FUNCTION: Component of the large ribosomal subunit. {ECO:0000269|PubMed:23636399, ECO:0000269|PubMed:25901680, ECO:0000269|PubMed:25957688, ECO:0000305|PubMed:12962325}.		cytosol [GO:0005829]; cytosolic large ribosomal subunit [GO:0022625]; endoplasmic reticulum [GO:0005783]; focal adhesion [GO:0005925]; membrane [GO:0016020]; nucleolus [GO:0005730]; nucleus [GO:0005634]; polysomal ribosome [GO:0042788]; rough endoplasmic reticulum [GO:0005791]	cytoplasmic translation [GO:0002181]; nuclear-transcribed mRNA catabolic process, nonsense-mediated decay [GO:0000184]; rRNA processing [GO:0006364]; SRP-dependent cotranslational protein targeting to membrane [GO:0006614]; translation [GO:0006412]; translational initiation [GO:0006413]; viral transcription [GO:0019083]	cytosol [GO:0005829]; cytosolic large ribosomal subunit [GO:0022625]; endoplasmic reticulum [GO:0005783]; focal adhesion [GO:0005925]; membrane [GO:0016020]; nucleolus [GO:0005730]; nucleus [GO:0005634]; polysomal ribosome [GO:0042788]; rough endoplasmic reticulum [GO:0005791]; RNA binding [GO:0003723]; structural constituent of ribosome [GO:0003735]; cytoplasmic translation [GO:0002181]; nuclear…	RNA binding [GO:0003723]; structural constituent of ribosome [GO:0003735]	SUBCELLULAR LOCATION: Cytoplasm, cytosol {ECO:0000269|PubMed:25957688}. Cytoplasm {ECO:0000305|PubMed:23636399, ECO:0000305|PubMed:25901680}. Rough endoplasmic reticulum {ECO:0000250|UniProtKB:Q95342}. Note=Detected on cytosolic polysomes (PubMed:25957688). Detected in ribosomes that are associated with the rough endoplasmic reticulum (By similarity). {ECO:0000250|UniProtKB:Q95342, ECO:0000269|Pu…	GO:0000184; GO:0002181; GO:0003723; GO:0003735; GO:0005634; GO:0005730; GO:0005783; GO:0005791; GO:0005829; GO:0005925; GO:0006364; GO:0006412; GO:0006413; GO:0006614; GO:0016020; GO:0019083; GO:0022625; GO:0042788
PLD1	RPL22	2|2	0	RL22_HUMAN	60S ribosomal protein L22 (EBER-associated protein) (EAP) (Epstein-Barr virus small RNA-associated protein) (Heparin-binding protein HBp15) (Large ribosomal subunit protein eL22)	RPL22			cytoplasm [GO:0005737]; cytosol [GO:0005829]; cytosolic large ribosomal subunit [GO:0022625]; extracellular exosome [GO:0070062]; focal adhesion [GO:0005925]; glutamatergic synapse [GO:0098978]; nucleus [GO:0005634]; presynapse [GO:0098793]; ribonucleoprotein complex [GO:1990904]	alpha-beta T cell differentiation [GO:0046632]; cytoplasmic translation [GO:0002181]; nuclear-transcribed mRNA catabolic process, nonsense-mediated decay [GO:0000184]; regulation of translation at presynapse, modulating synaptic transmission [GO:0099577]; rRNA processing [GO:0006364]; SRP-dependent cotranslational protein targeting to membrane [GO:0006614]; translation [GO:0006412]; translational…	cytoplasm [GO:0005737]; cytosol [GO:0005829]; cytosolic large ribosomal subunit [GO:0022625]; extracellular exosome [GO:0070062]; focal adhesion [GO:0005925]; glutamatergic synapse [GO:0098978]; nucleus [GO:0005634]; presynapse [GO:0098793]; ribonucleoprotein complex [GO:1990904]; heparin binding [GO:0008201]; identical protein binding [GO:0042802]; RNA binding [GO:0003723]; structural constituen…	heparin binding [GO:0008201]; identical protein binding [GO:0042802]; RNA binding [GO:0003723]; structural constituent of ribosome [GO:0003735]; translation regulator activity [GO:0045182]		GO:0000184; GO:0002181; GO:0003723; GO:0003735; GO:0005634; GO:0005737; GO:0005829; GO:0005925; GO:0006364; GO:0006412; GO:0006413; GO:0006614; GO:0008201; GO:0019083; GO:0022625; GO:0042802; GO:0045182; GO:0046632; GO:0070062; GO:0098793; GO:0098978; GO:0099577; GO:1990904
PLD1	RPL23	2|1	0	RL23_HUMAN	60S ribosomal protein L23 (60S ribosomal protein L17) (Large ribosomal subunit protein uL14)	RPL23			cytoplasm [GO:0005737]; cytosol [GO:0005829]; cytosolic large ribosomal subunit [GO:0022625]; extracellular exosome [GO:0070062]; focal adhesion [GO:0005925]; membrane [GO:0016020]; nucleolus [GO:0005730]; nucleoplasm [GO:0005654]; postsynaptic density [GO:0014069]; protein-containing complex [GO:0032991]; ribosome [GO:0005840]	cellular response to actinomycin D [GO:0072717]; negative regulation of cell cycle arrest [GO:0071157]; negative regulation of transcription by RNA polymerase II [GO:0000122]; negative regulation of ubiquitin-dependent protein catabolic process [GO:2000059]; negative regulation of ubiquitin protein ligase activity [GO:1904667]; nuclear-transcribed mRNA catabolic process, nonsense-mediated decay […	cytoplasm [GO:0005737]; cytosol [GO:0005829]; cytosolic large ribosomal subunit [GO:0022625]; extracellular exosome [GO:0070062]; focal adhesion [GO:0005925]; membrane [GO:0016020]; nucleolus [GO:0005730]; nucleoplasm [GO:0005654]; postsynaptic density [GO:0014069]; protein-containing complex [GO:0032991]; ribosome [GO:0005840]; large ribosomal subunit rRNA binding [GO:0070180]; RNA binding [GO:0…	large ribosomal subunit rRNA binding [GO:0070180]; RNA binding [GO:0003723]; structural constituent of ribosome [GO:0003735]; transcription coactivator binding [GO:0001223]; ubiquitin ligase inhibitor activity [GO:1990948]; ubiquitin protein ligase binding [GO:0031625]		GO:0000122; GO:0000184; GO:0001223; GO:0003723; GO:0003735; GO:0005654; GO:0005730; GO:0005737; GO:0005829; GO:0005840; GO:0005925; GO:0006364; GO:0006412; GO:0006413; GO:0006610; GO:0006614; GO:0008284; GO:0010628; GO:0014069; GO:0016020; GO:0019083; GO:0022625; GO:0031625; GO:0032986; GO:0032991; GO:0050821; GO:0070062; GO:0070180; GO:0071157; GO:0071158; GO:0072717; GO:1901798; GO:1904667; GO:…
PLD1	RPL23A	1|3	0	RL23A_HUMAN	60S ribosomal protein L23a (Large ribosomal subunit protein uL23)	RPL23A	FUNCTION: Component of the ribosome, a large ribonucleoprotein complex responsible for the synthesis of proteins in the cell. Binds a specific region on the 26S rRNA. May promote p53/TP53 degradation possibly through the stimulation of MDM2-mediated TP53 polyubiquitination (PubMed:26203195). {ECO:0000250, ECO:0000269|PubMed:26203195}.		cytoplasm [GO:0005737]; cytosol [GO:0005829]; cytosolic large ribosomal subunit [GO:0022625]; extracellular exosome [GO:0070062]; nucleolus [GO:0005730]; nucleus [GO:0005634]	nuclear-transcribed mRNA catabolic process, nonsense-mediated decay [GO:0000184]; ribosomal large subunit assembly [GO:0000027]; rRNA processing [GO:0006364]; SRP-dependent cotranslational protein targeting to membrane [GO:0006614]; translation [GO:0006412]; translational initiation [GO:0006413]; viral transcription [GO:0019083]	cytoplasm [GO:0005737]; cytosol [GO:0005829]; cytosolic large ribosomal subunit [GO:0022625]; extracellular exosome [GO:0070062]; nucleolus [GO:0005730]; nucleus [GO:0005634]; cadherin binding [GO:0045296]; RNA binding [GO:0003723]; rRNA binding [GO:0019843]; structural constituent of ribosome [GO:0003735]; TORC2 complex binding [GO:1904841]; nuclear-transcribed mRNA catabolic process, nonsense-m…	cadherin binding [GO:0045296]; RNA binding [GO:0003723]; rRNA binding [GO:0019843]; structural constituent of ribosome [GO:0003735]; TORC2 complex binding [GO:1904841]		GO:0000027; GO:0000184; GO:0003723; GO:0003735; GO:0005634; GO:0005730; GO:0005737; GO:0005829; GO:0006364; GO:0006412; GO:0006413; GO:0006614; GO:0019083; GO:0019843; GO:0022625; GO:0045296; GO:0070062; GO:1904841
PLD1	RPL24	2|1	0	RL24_HUMAN	60S ribosomal protein L24 (60S ribosomal protein L30) (Large ribosomal subunit protein eL24)	RPL24			cytoplasm [GO:0005737]; cytosol [GO:0005829]; cytosolic large ribosomal subunit [GO:0022625]; endoplasmic reticulum [GO:0005783]; extracellular exosome [GO:0070062]; membrane [GO:0016020]; polysomal ribosome [GO:0042788]; synapse [GO:0045202]	assembly of large subunit precursor of preribosome [GO:1902626]; cytoplasmic translation [GO:0002181]; exit from mitosis [GO:0010458]; nuclear-transcribed mRNA catabolic process, nonsense-mediated decay [GO:0000184]; optic nerve development [GO:0021554]; retina development in camera-type eye [GO:0060041]; retinal ganglion cell axon guidance [GO:0031290]; ribosomal large subunit assembly [GO:00000…	cytoplasm [GO:0005737]; cytosol [GO:0005829]; cytosolic large ribosomal subunit [GO:0022625]; endoplasmic reticulum [GO:0005783]; extracellular exosome [GO:0070062]; membrane [GO:0016020]; polysomal ribosome [GO:0042788]; synapse [GO:0045202]; cadherin binding [GO:0045296]; RNA binding [GO:0003723]; structural constituent of ribosome [GO:0003735]; assembly of large subunit precursor of preribosom…	cadherin binding [GO:0045296]; RNA binding [GO:0003723]; structural constituent of ribosome [GO:0003735]		GO:0000027; GO:0000184; GO:0002181; GO:0003723; GO:0003735; GO:0005737; GO:0005783; GO:0005829; GO:0006364; GO:0006412; GO:0006413; GO:0006614; GO:0010458; GO:0016020; GO:0019083; GO:0021554; GO:0022625; GO:0031290; GO:0042788; GO:0045202; GO:0045296; GO:0060041; GO:0070062; GO:1902626
PLD1	RPL27	2|3	0	RL27_HUMAN	60S ribosomal protein L27 (Large ribosomal subunit protein eL27)	RPL27	FUNCTION: Component of the large ribosomal subunit (PubMed:12962325, PubMed:23636399, PubMed:25957688, PubMed:25901680). Required for proper rRNA processing and maturation of 28S and 5.8S rRNAs (PubMed:25424902). {ECO:0000269|PubMed:23636399, ECO:0000269|PubMed:25424902, ECO:0000269|PubMed:25901680, ECO:0000269|PubMed:25957688, ECO:0000305|PubMed:12962325}.		cytoplasmic side of rough endoplasmic reticulum membrane [GO:0098556]; cytosol [GO:0005829]; cytosolic large ribosomal subunit [GO:0022625]; extracellular exosome [GO:0070062]; focal adhesion [GO:0005925]; membrane [GO:0016020]; nucleolus [GO:0005730]; nucleoplasm [GO:0005654]; nucleus [GO:0005634]; ribonucleoprotein complex [GO:1990904]; ribosome [GO:0005840]	nuclear-transcribed mRNA catabolic process, nonsense-mediated decay [GO:0000184]; rRNA processing [GO:0006364]; SRP-dependent cotranslational protein targeting to membrane [GO:0006614]; translation [GO:0006412]; translational initiation [GO:0006413]; viral transcription [GO:0019083]	cytoplasmic side of rough endoplasmic reticulum membrane [GO:0098556]; cytosol [GO:0005829]; cytosolic large ribosomal subunit [GO:0022625]; extracellular exosome [GO:0070062]; focal adhesion [GO:0005925]; membrane [GO:0016020]; nucleolus [GO:0005730]; nucleoplasm [GO:0005654]; nucleus [GO:0005634]; ribonucleoprotein complex [GO:1990904]; ribosome [GO:0005840]; RNA binding [GO:0003723]; structura…	RNA binding [GO:0003723]; structural constituent of ribosome [GO:0003735]	SUBCELLULAR LOCATION: Cytoplasm, cytosol {ECO:0000269|PubMed:25957688}. Cytoplasm {ECO:0000305|PubMed:23636399, ECO:0000305|PubMed:25901680}. Rough endoplasmic reticulum {ECO:0000250|UniProtKB:A1XQU5}. Note=Detected on cytosolic polysomes (PubMed:25957688). Detected in ribosomes that are associated with the rough endoplasmic reticulum (By similarity). {ECO:0000250|UniProtKB:A1XQU5, ECO:0000269|Pu…	GO:0000184; GO:0003723; GO:0003735; GO:0005634; GO:0005654; GO:0005730; GO:0005829; GO:0005840; GO:0005925; GO:0006364; GO:0006412; GO:0006413; GO:0006614; GO:0016020; GO:0019083; GO:0022625; GO:0070062; GO:0098556; GO:1990904
PLD1	RPL27A	1|1	0	RL27A_HUMAN	60S ribosomal protein L27a (Large ribosomal subunit protein uL15)	RPL27A			cytosol [GO:0005829]; cytosolic large ribosomal subunit [GO:0022625]; endoplasmic reticulum [GO:0005783]; membrane [GO:0016020]	nuclear-transcribed mRNA catabolic process, nonsense-mediated decay [GO:0000184]; rRNA processing [GO:0006364]; SRP-dependent cotranslational protein targeting to membrane [GO:0006614]; translation [GO:0006412]; translational initiation [GO:0006413]; viral transcription [GO:0019083]	cytosol [GO:0005829]; cytosolic large ribosomal subunit [GO:0022625]; endoplasmic reticulum [GO:0005783]; membrane [GO:0016020]; RNA binding [GO:0003723]; structural constituent of ribosome [GO:0003735]; nuclear-transcribed mRNA catabolic process, nonsense-mediated decay [GO:0000184]; rRNA processing [GO:0006364]; SRP-dependent cotranslational protein targeting to membrane [GO:0006614]; translati…	RNA binding [GO:0003723]; structural constituent of ribosome [GO:0003735]		GO:0000184; GO:0003723; GO:0003735; GO:0005783; GO:0005829; GO:0006364; GO:0006412; GO:0006413; GO:0006614; GO:0016020; GO:0019083; GO:0022625
PLD1	RPL31	3|0	0	RL31_HUMAN	60S ribosomal protein L31 (Large ribosomal subunit protein eL31)	RPL31			cytosol [GO:0005829]; cytosolic large ribosomal subunit [GO:0022625]; extracellular exosome [GO:0070062]; focal adhesion [GO:0005925]; membrane [GO:0016020]; polysomal ribosome [GO:0042788]	cytoplasmic translation [GO:0002181]; nuclear-transcribed mRNA catabolic process, nonsense-mediated decay [GO:0000184]; rRNA processing [GO:0006364]; SRP-dependent cotranslational protein targeting to membrane [GO:0006614]; translation [GO:0006412]; translational initiation [GO:0006413]; viral transcription [GO:0019083]	cytosol [GO:0005829]; cytosolic large ribosomal subunit [GO:0022625]; extracellular exosome [GO:0070062]; focal adhesion [GO:0005925]; membrane [GO:0016020]; polysomal ribosome [GO:0042788]; RNA binding [GO:0003723]; structural constituent of ribosome [GO:0003735]; cytoplasmic translation [GO:0002181]; nuclear-transcribed mRNA catabolic process, nonsense-mediated decay [GO:0000184]; rRNA processi…	RNA binding [GO:0003723]; structural constituent of ribosome [GO:0003735]		GO:0000184; GO:0002181; GO:0003723; GO:0003735; GO:0005829; GO:0005925; GO:0006364; GO:0006412; GO:0006413; GO:0006614; GO:0016020; GO:0019083; GO:0022625; GO:0042788; GO:0070062
PLD1	RPL4	2|0	0	RL4_HUMAN	60S ribosomal protein L4 (60S ribosomal protein L1) (Large ribosomal subunit protein uL4)	RPL4 RPL1			cytoplasm [GO:0005737]; cytosol [GO:0005829]; cytosolic large ribosomal subunit [GO:0022625]; extracellular exosome [GO:0070062]; focal adhesion [GO:0005925]; membrane [GO:0016020]; nucleolus [GO:0005730]; nucleus [GO:0005634]; ribonucleoprotein complex [GO:1990904]; rough endoplasmic reticulum [GO:0005791]	nuclear-transcribed mRNA catabolic process, nonsense-mediated decay [GO:0000184]; rRNA processing [GO:0006364]; SRP-dependent cotranslational protein targeting to membrane [GO:0006614]; translation [GO:0006412]; translational initiation [GO:0006413]; viral transcription [GO:0019083]	cytoplasm [GO:0005737]; cytosol [GO:0005829]; cytosolic large ribosomal subunit [GO:0022625]; extracellular exosome [GO:0070062]; focal adhesion [GO:0005925]; membrane [GO:0016020]; nucleolus [GO:0005730]; nucleus [GO:0005634]; ribonucleoprotein complex [GO:1990904]; rough endoplasmic reticulum [GO:0005791]; RNA binding [GO:0003723]; structural constituent of ribosome [GO:0003735]; nuclear-transc…	RNA binding [GO:0003723]; structural constituent of ribosome [GO:0003735]		GO:0000184; GO:0003723; GO:0003735; GO:0005634; GO:0005730; GO:0005737; GO:0005791; GO:0005829; GO:0005925; GO:0006364; GO:0006412; GO:0006413; GO:0006614; GO:0016020; GO:0019083; GO:0022625; GO:0070062; GO:1990904
PLD1	RPL6	1|1	0	RL6_HUMAN	60S ribosomal protein L6 (Large ribosomal subunit protein eL6) (Neoplasm-related protein C140) (Tax-responsive enhancer element-binding protein 107) (TaxREB107)	RPL6 TXREB1	FUNCTION: Component of the large ribosomal subunit. {ECO:0000269|PubMed:23636399, ECO:0000269|PubMed:25901680, ECO:0000269|PubMed:25957688, ECO:0000305|PubMed:12962325}.; FUNCTION: (Microbial infection) Specifically binds to domain C of the Tax-responsive enhancer element in the long terminal repeat of HTLV-I (PubMed:8457378). {ECO:0000269|PubMed:8457378}.		cytoplasmic ribonucleoprotein granule [GO:0036464]; cytosol [GO:0005829]; cytosolic large ribosomal subunit [GO:0022625]; focal adhesion [GO:0005925]; membrane [GO:0016020]; nucleus [GO:0005634]; polysomal ribosome [GO:0042788]; postsynaptic density [GO:0014069]; rough endoplasmic reticulum [GO:0005791]	cytoplasmic translation [GO:0002181]; nuclear-transcribed mRNA catabolic process, nonsense-mediated decay [GO:0000184]; regulation of transcription, DNA-templated [GO:0006355]; ribosomal large subunit assembly [GO:0000027]; rRNA processing [GO:0006364]; SRP-dependent cotranslational protein targeting to membrane [GO:0006614]; translation [GO:0006412]; translational initiation [GO:0006413]; viral …	cytoplasmic ribonucleoprotein granule [GO:0036464]; cytosol [GO:0005829]; cytosolic large ribosomal subunit [GO:0022625]; focal adhesion [GO:0005925]; membrane [GO:0016020]; nucleus [GO:0005634]; polysomal ribosome [GO:0042788]; postsynaptic density [GO:0014069]; rough endoplasmic reticulum [GO:0005791]; cadherin binding [GO:0045296]; DNA binding [GO:0003677]; RNA binding [GO:0003723]; structural…	cadherin binding [GO:0045296]; DNA binding [GO:0003677]; RNA binding [GO:0003723]; structural constituent of ribosome [GO:0003735]	SUBCELLULAR LOCATION: Cytoplasm, cytosol {ECO:0000269|PubMed:25957688}. Cytoplasm {ECO:0000305|PubMed:23636399, ECO:0000305|PubMed:25901680}. Rough endoplasmic reticulum {ECO:0000250|UniProtKB:Q2YGT9}. Note=Detected on cytosolic polysomes (PubMed:25957688). Detected in ribosomes that are associated with the rough endoplasmic reticulum (By similarity). {ECO:0000250|UniProtKB:Q2YGT9, ECO:0000269|Pu…	GO:0000027; GO:0000184; GO:0002181; GO:0003677; GO:0003723; GO:0003735; GO:0005634; GO:0005791; GO:0005829; GO:0005925; GO:0006355; GO:0006364; GO:0006412; GO:0006413; GO:0006614; GO:0014069; GO:0016020; GO:0019083; GO:0022625; GO:0036464; GO:0042788; GO:0045296
PLD1	RPL7	5|2	0	RL7_HUMAN	60S ribosomal protein L7 (Large ribosomal subunit protein uL30)	RPL7	FUNCTION: Component of the large ribosomal subunit (PubMed:12962325). Binds to G-rich structures in 28S rRNA and in mRNAs. Plays a regulatory role in the translation apparatus; inhibits cell-free translation of mRNAs. {ECO:0000305|PubMed:12962325}.		cytoplasm [GO:0005737]; cytosol [GO:0005829]; cytosolic large ribosomal subunit [GO:0022625]; focal adhesion [GO:0005925]; membrane [GO:0016020]; nucleolus [GO:0005730]; nucleus [GO:0005634]; postsynaptic density [GO:0014069]; ribonucleoprotein complex [GO:1990904]	maturation of LSU-rRNA from tricistronic rRNA transcript (SSU-rRNA, 5.8S rRNA, LSU-rRNA) [GO:0000463]; nuclear-transcribed mRNA catabolic process, nonsense-mediated decay [GO:0000184]; ribosomal large subunit biogenesis [GO:0042273]; rRNA processing [GO:0006364]; SRP-dependent cotranslational protein targeting to membrane [GO:0006614]; translation [GO:0006412]; translational initiation [GO:000641…	cytoplasm [GO:0005737]; cytosol [GO:0005829]; cytosolic large ribosomal subunit [GO:0022625]; focal adhesion [GO:0005925]; membrane [GO:0016020]; nucleolus [GO:0005730]; nucleus [GO:0005634]; postsynaptic density [GO:0014069]; ribonucleoprotein complex [GO:1990904]; DNA binding [GO:0003677]; identical protein binding [GO:0042802]; mRNA binding [GO:0003729]; RNA binding [GO:0003723]; structural co…	DNA binding [GO:0003677]; identical protein binding [GO:0042802]; mRNA binding [GO:0003729]; RNA binding [GO:0003723]; structural constituent of ribosome [GO:0003735]		GO:0000184; GO:0000463; GO:0003677; GO:0003723; GO:0003729; GO:0003735; GO:0005634; GO:0005730; GO:0005737; GO:0005829; GO:0005925; GO:0006364; GO:0006412; GO:0006413; GO:0006614; GO:0014069; GO:0016020; GO:0019083; GO:0022625; GO:0042273; GO:0042802; GO:1990904
PLD1	RPL7A	5|1	0	RL7A_HUMAN	60S ribosomal protein L7a (Large ribosomal subunit protein eL8) (PLA-X polypeptide) (Surfeit locus protein 3)	RPL7A SURF-3 SURF3			cytoplasm [GO:0005737]; cytosol [GO:0005829]; cytosolic large ribosomal subunit [GO:0022625]; focal adhesion [GO:0005925]; membrane [GO:0016020]; nucleolus [GO:0005730]; nucleus [GO:0005634]; polysomal ribosome [GO:0042788]; synapse [GO:0045202]	maturation of LSU-rRNA [GO:0000470]; nuclear-transcribed mRNA catabolic process, nonsense-mediated decay [GO:0000184]; rRNA processing [GO:0006364]; SRP-dependent cotranslational protein targeting to membrane [GO:0006614]; translation [GO:0006412]; translational initiation [GO:0006413]; viral transcription [GO:0019083]	cytoplasm [GO:0005737]; cytosol [GO:0005829]; cytosolic large ribosomal subunit [GO:0022625]; focal adhesion [GO:0005925]; membrane [GO:0016020]; nucleolus [GO:0005730]; nucleus [GO:0005634]; polysomal ribosome [GO:0042788]; synapse [GO:0045202]; cadherin binding [GO:0045296]; RNA binding [GO:0003723]; structural constituent of ribosome [GO:0003735]; maturation of LSU-rRNA [GO:0000470]; nuclear-t…	cadherin binding [GO:0045296]; RNA binding [GO:0003723]; structural constituent of ribosome [GO:0003735]		GO:0000184; GO:0000470; GO:0003723; GO:0003735; GO:0005634; GO:0005730; GO:0005737; GO:0005829; GO:0005925; GO:0006364; GO:0006412; GO:0006413; GO:0006614; GO:0016020; GO:0019083; GO:0022625; GO:0042788; GO:0045202; GO:0045296
PLD1	RPL8	2|0	0	RL8_HUMAN	60S ribosomal protein L8 (Large ribosomal subunit protein uL2)	RPL8	FUNCTION: Component of the large ribosomal subunit. {ECO:0000305|PubMed:12962325}.		cytosol [GO:0005829]; cytosolic large ribosomal subunit [GO:0022625]; focal adhesion [GO:0005925]; membrane [GO:0016020]; polysomal ribosome [GO:0042788]; postsynapse [GO:0098794]; postsynaptic density [GO:0014069]	cellular response to nerve growth factor stimulus [GO:1990090]; cytoplasmic translation [GO:0002181]; nuclear-transcribed mRNA catabolic process, nonsense-mediated decay [GO:0000184]; rRNA processing [GO:0006364]; SRP-dependent cotranslational protein targeting to membrane [GO:0006614]; translation [GO:0006412]; translational initiation [GO:0006413]; viral transcription [GO:0019083]	cytosol [GO:0005829]; cytosolic large ribosomal subunit [GO:0022625]; focal adhesion [GO:0005925]; membrane [GO:0016020]; polysomal ribosome [GO:0042788]; postsynapse [GO:0098794]; postsynaptic density [GO:0014069]; 5.8S rRNA binding [GO:1990932]; RNA binding [GO:0003723]; structural constituent of ribosome [GO:0003735]; cellular response to nerve growth factor stimulus [GO:1990090]; cytoplasmic …	5.8S rRNA binding [GO:1990932]; RNA binding [GO:0003723]; structural constituent of ribosome [GO:0003735]	SUBCELLULAR LOCATION: Cytoplasm {ECO:0000303|PubMed:12962325}.	GO:0000184; GO:0002181; GO:0003723; GO:0003735; GO:0005829; GO:0005925; GO:0006364; GO:0006412; GO:0006413; GO:0006614; GO:0014069; GO:0016020; GO:0019083; GO:0022625; GO:0042788; GO:0098794; GO:1990090; GO:1990932
PLD1	RPN1	2|1	0	RPN1_HUMAN	Dolichyl-diphosphooligosaccharide--protein glycosyltransferase subunit 1 (Dolichyl-diphosphooligosaccharide--protein glycosyltransferase 67 kDa subunit) (Ribophorin I) (RPN-I) (Ribophorin-1)	RPN1	FUNCTION: Subunit of the oligosaccharyl transferase (OST) complex that catalyzes the initial transfer of a defined glycan (Glc(3)Man(9)GlcNAc(2) in eukaryotes) from the lipid carrier dolichol-pyrophosphate to an asparagine residue within an Asn-X-Ser/Thr consensus motif in nascent polypeptide chains, the first step in protein N-glycosylation. N-glycosylation occurs cotranslationally and the compl…	PATHWAY: Protein modification; protein glycosylation.	cytosol [GO:0005829]; endoplasmic reticulum [GO:0005783]; endoplasmic reticulum membrane [GO:0005789]; integral component of membrane [GO:0016021]; melanosome [GO:0042470]; membrane [GO:0016020]; oligosaccharyltransferase complex [GO:0008250]; rough endoplasmic reticulum [GO:0005791]	cellular protein modification process [GO:0006464]; protein N-linked glycosylation [GO:0006487]; protein N-linked glycosylation via asparagine [GO:0018279]; viral protein processing [GO:0019082]	cytosol [GO:0005829]; endoplasmic reticulum [GO:0005783]; endoplasmic reticulum membrane [GO:0005789]; integral component of membrane [GO:0016021]; melanosome [GO:0042470]; membrane [GO:0016020]; oligosaccharyltransferase complex [GO:0008250]; rough endoplasmic reticulum [GO:0005791]; RNA binding [GO:0003723]; cellular protein modification process [GO:0006464]; protein N-linked glycosylation [GO:…	RNA binding [GO:0003723]	SUBCELLULAR LOCATION: Endoplasmic reticulum {ECO:0000250|UniProtKB:E2RQ08, ECO:0000250|UniProtKB:Q9GMB0}. Endoplasmic reticulum membrane; Single-pass type I membrane protein {ECO:0000305}. Melanosome. Note=Identified by mass spectrometry in melanosome fractions from stage I to stage IV.	GO:0003723; GO:0005783; GO:0005789; GO:0005791; GO:0005829; GO:0006464; GO:0006487; GO:0008250; GO:0016020; GO:0016021; GO:0018279; GO:0019082; GO:0042470
PLD1	RPS11	2|0	0	RS11_HUMAN	40S ribosomal protein S11 (Small ribosomal subunit protein uS17)	RPS11			cytoplasm [GO:0005737]; cytosol [GO:0005829]; cytosolic small ribosomal subunit [GO:0022627]; extracellular exosome [GO:0070062]; focal adhesion [GO:0005925]; membrane [GO:0016020]; nucleolus [GO:0005730]; nucleoplasm [GO:0005654]; ribosome [GO:0005840]	nuclear-transcribed mRNA catabolic process, nonsense-mediated decay [GO:0000184]; SRP-dependent cotranslational protein targeting to membrane [GO:0006614]; translation [GO:0006412]; translational initiation [GO:0006413]; viral transcription [GO:0019083]	cytoplasm [GO:0005737]; cytosol [GO:0005829]; cytosolic small ribosomal subunit [GO:0022627]; extracellular exosome [GO:0070062]; focal adhesion [GO:0005925]; membrane [GO:0016020]; nucleolus [GO:0005730]; nucleoplasm [GO:0005654]; ribosome [GO:0005840]; RNA binding [GO:0003723]; rRNA binding [GO:0019843]; structural constituent of ribosome [GO:0003735]; nuclear-transcribed mRNA catabolic process…	RNA binding [GO:0003723]; rRNA binding [GO:0019843]; structural constituent of ribosome [GO:0003735]		GO:0000184; GO:0003723; GO:0003735; GO:0005654; GO:0005730; GO:0005737; GO:0005829; GO:0005840; GO:0005925; GO:0006412; GO:0006413; GO:0006614; GO:0016020; GO:0019083; GO:0019843; GO:0022627; GO:0070062
PLD1	RPS13	4|4	0	RS13_HUMAN	40S ribosomal protein S13 (Small ribosomal subunit protein uS15)	RPS13			cytosol [GO:0005829]; cytosolic small ribosomal subunit [GO:0022627]; extracellular exosome [GO:0070062]; focal adhesion [GO:0005925]; membrane [GO:0016020]; nucleolus [GO:0005730]; nucleoplasm [GO:0005654]; nucleus [GO:0005634]; postsynaptic density [GO:0014069]; ribosome [GO:0005840]	negative regulation of RNA splicing [GO:0033119]; nuclear-transcribed mRNA catabolic process, nonsense-mediated decay [GO:0000184]; SRP-dependent cotranslational protein targeting to membrane [GO:0006614]; translation [GO:0006412]; translational initiation [GO:0006413]; viral transcription [GO:0019083]	cytosol [GO:0005829]; cytosolic small ribosomal subunit [GO:0022627]; extracellular exosome [GO:0070062]; focal adhesion [GO:0005925]; membrane [GO:0016020]; nucleolus [GO:0005730]; nucleoplasm [GO:0005654]; nucleus [GO:0005634]; postsynaptic density [GO:0014069]; ribosome [GO:0005840]; mRNA 5'-UTR binding [GO:0048027]; mRNA binding [GO:0003729]; RNA binding [GO:0003723]; small ribosomal subunit …	mRNA 5'-UTR binding [GO:0048027]; mRNA binding [GO:0003729]; RNA binding [GO:0003723]; small ribosomal subunit rRNA binding [GO:0070181]; structural constituent of ribosome [GO:0003735]		GO:0000184; GO:0003723; GO:0003729; GO:0003735; GO:0005634; GO:0005654; GO:0005730; GO:0005829; GO:0005840; GO:0005925; GO:0006412; GO:0006413; GO:0006614; GO:0014069; GO:0016020; GO:0019083; GO:0022627; GO:0033119; GO:0048027; GO:0070062; GO:0070181
PLD1	RPS14	1|3	0	RS14_HUMAN	40S ribosomal protein S14 (Small ribosomal subunit protein uS11)	RPS14 PRO2640			cytosol [GO:0005829]; cytosolic small ribosomal subunit [GO:0022627]; extracellular exosome [GO:0070062]; focal adhesion [GO:0005925]; membrane [GO:0016020]; nucleolus [GO:0005730]; nucleoplasm [GO:0005654]; postsynaptic density [GO:0014069]	erythrocyte differentiation [GO:0030218]; maturation of SSU-rRNA [GO:0030490]; maturation of SSU-rRNA from tricistronic rRNA transcript (SSU-rRNA, 5.8S rRNA, LSU-rRNA) [GO:0000462]; negative regulation of transcription by RNA polymerase II [GO:0000122]; nuclear-transcribed mRNA catabolic process, nonsense-mediated decay [GO:0000184]; ribosomal small subunit assembly [GO:0000028]; rRNA processing …	cytosol [GO:0005829]; cytosolic small ribosomal subunit [GO:0022627]; extracellular exosome [GO:0070062]; focal adhesion [GO:0005925]; membrane [GO:0016020]; nucleolus [GO:0005730]; nucleoplasm [GO:0005654]; postsynaptic density [GO:0014069]; mRNA 5'-UTR binding [GO:0048027]; RNA binding [GO:0003723]; small ribosomal subunit rRNA binding [GO:0070181]; structural constituent of ribosome [GO:000373…	mRNA 5'-UTR binding [GO:0048027]; RNA binding [GO:0003723]; small ribosomal subunit rRNA binding [GO:0070181]; structural constituent of ribosome [GO:0003735]; translation regulator activity [GO:0045182]		GO:0000028; GO:0000122; GO:0000184; GO:0000462; GO:0003723; GO:0003735; GO:0005654; GO:0005730; GO:0005829; GO:0005925; GO:0006364; GO:0006412; GO:0006413; GO:0006614; GO:0014069; GO:0016020; GO:0019083; GO:0022627; GO:0030218; GO:0030490; GO:0045182; GO:0048027; GO:0070062; GO:0070181
[truncated: 2,864 more rows]

## Sheet: MS Information
Experiment no.	Bait	Gene Symbol	Unique Peptides	Coverage %
Experiment 1	PA	HSD17B4	41	0.632
Experiment 1	PA	MCCC1	36	0.549
Experiment 1	PA	RPS18	11	0.533
Experiment 1	PA	MCCC2	25	0.487
Experiment 1	PA	RPS16	7	0.459
Experiment 1	PA	ACACA	87	0.452
Experiment 1	PA	HIST1H2BB	6	0.437
Experiment 1	PA	NPM1	7	0.435
Experiment 1	PA	BANF1	3	0.427
[truncated: 5,487 more rows]
