# Supplementary material for: Interactome Analysis of Human Phospholipase D and Phosphatidic Acid-Associated Protein Network
Source: Mol Cell Proteomics. 2022 Jan 8;21(2):100195. doi: 10.1016/j.mcpro.2022.100195 (PMC8864472; doi:10.1016/j.mcpro.2022.100195)
Supplement: Supplemental Table S3 — Complete HCIP list for human PLDs and PA-based MS experiments. [file mmc3.xlsx]

## Sheet: Complete HCIPs list
Bait	Gene Symbol	Count	Saint	Entry	Reference	Protein names	Gene names	Function [CC]	Pathway	Gene ontology (cellular component)	Gene ontology (biological process)	Gene ontology (GO)	Gene ontology (molecular function)	Subcellular location [CC]	Gene ontology IDs
PLD1	AP3B1	27|13	1	AP3B1_HUMAN	AP-3 complex subunit beta-1 (Adaptor protein complex AP-3 subunit beta-1) (Adaptor-related protein complex 3 subunit beta-1) (Beta-3A-adaptin) (Clathrin assembly protein complex 3 beta-1 large chain)	AP3B1 ADTB3A	FUNCTION: Subunit of non-clathrin- and clathrin-associated adaptor protein complex 3 (AP-3) that plays a role in protein sorting in the late-Golgi/trans-Golgi network (TGN) and/or endosomes. The AP complexes mediate both the recruitment of clathrin to membranes and the recognition of sorting signals within the cytosolic tails of transmembrane cargo molecules. AP-3 appears to be involved in the so…		AP-3 adaptor complex [GO:0030123]; axon cytoplasm [GO:1904115]; clathrin adaptor complex [GO:0030131]; clathrin-coated vesicle membrane [GO:0030665]; Golgi apparatus [GO:0005794]; lysosomal membrane [GO:0005765]; membrane [GO:0016020]; mitochondrion [GO:0005739]; synapse [GO:0045202]	anterograde axonal transport [GO:0008089]; anterograde synaptic vesicle transport [GO:0048490]; antigen processing and presentation, exogenous lipid antigen via MHC class Ib [GO:0048007]; blood coagulation [GO:0007596]; cell morphogenesis [GO:0000902]; cellular protein modification process [GO:0006464]; cellular zinc ion homeostasis [GO:0006882]; establishment of protein localization to mitochond…	AP-3 adaptor complex [GO:0030123]; axon cytoplasm [GO:1904115]; clathrin adaptor complex [GO:0030131]; clathrin-coated vesicle membrane [GO:0030665]; Golgi apparatus [GO:0005794]; lysosomal membrane [GO:0005765]; membrane [GO:0016020]; mitochondrion [GO:0005739]; synapse [GO:0045202]; GTP-dependent protein binding [GO:0030742]; protein phosphatase binding [GO:0019903]; anterograde axonal transpor…	GTP-dependent protein binding [GO:0030742]; protein phosphatase binding [GO:0019903]	SUBCELLULAR LOCATION: Cytoplasmic vesicle, clathrin-coated vesicle membrane {ECO:0000305|PubMed:9151686}; Peripheral membrane protein {ECO:0000305}; Cytoplasmic side {ECO:0000305}. Golgi apparatus {ECO:0000305|PubMed:9151686}. Note=Component of the coat surrounding the cytoplasmic face of coated vesicles located at the Golgi complex. {ECO:0000305|PubMed:9151686}.	GO:0000902; GO:0002224; GO:0002244; GO:0003016; GO:0005739; GO:0005765; GO:0005794; GO:0006464; GO:0006622; GO:0006882; GO:0006886; GO:0006954; GO:0007040; GO:0007283; GO:0007338; GO:0007596; GO:0008089; GO:0016020; GO:0016182; GO:0016192; GO:0019903; GO:0030123; GO:0030131; GO:0030665; GO:0030742; GO:0030851; GO:0032438; GO:0034394; GO:0042789; GO:0045202; GO:0045944; GO:0048007; GO:0048490; GO:…
PLD1	AP3B2	8|3	1	AP3B2_HUMAN	AP-3 complex subunit beta-2 (Adaptor protein complex AP-3 subunit beta-2) (Adaptor-related protein complex 3 subunit beta-2) (Beta-3B-adaptin) (Clathrin assembly protein complex 3 beta-2 large chain) (Neuron-specific vesicle coat protein beta-NAP)	AP3B2	FUNCTION: Subunit of non-clathrin- and clathrin-associated adaptor protein complex 3 (AP-3) that plays a role in protein sorting in the late-Golgi/trans-Golgi network (TGN) and/or endosomes. The AP complexes mediate both the recruitment of clathrin to membranes and the recognition of sorting signals within the cytosolic tails of transmembrane cargo molecules. AP-3 appears to be involved in the so…		AP-3 adaptor complex [GO:0030123]; axon cytoplasm [GO:1904115]; clathrin-coated vesicle membrane [GO:0030665]; Golgi apparatus [GO:0005794]; intracellular vesicle [GO:0097708]	anterograde axonal transport [GO:0008089]; anterograde synaptic vesicle transport [GO:0048490]; intracellular protein transport [GO:0006886]; vesicle-mediated transport [GO:0016192]	AP-3 adaptor complex [GO:0030123]; axon cytoplasm [GO:1904115]; clathrin-coated vesicle membrane [GO:0030665]; Golgi apparatus [GO:0005794]; intracellular vesicle [GO:0097708]; anterograde axonal transport [GO:0008089]; anterograde synaptic vesicle transport [GO:0048490]; intracellular protein transport [GO:0006886]; vesicle-mediated transport [GO:0016192]		SUBCELLULAR LOCATION: Cytoplasmic vesicle, clathrin-coated vesicle membrane {ECO:0000250}; Peripheral membrane protein {ECO:0000250}; Cytoplasmic side {ECO:0000250}. Golgi apparatus {ECO:0000250}. Note=Component of the coat surrounding the cytoplasmic face of coated vesicles located at the Golgi complex. {ECO:0000250}.	GO:0005794; GO:0006886; GO:0008089; GO:0016192; GO:0030123; GO:0030665; GO:0048490; GO:0097708; GO:1904115
PLD1	AP3M1	7|4	1	AP3M1_HUMAN	AP-3 complex subunit mu-1 (AP-3 adaptor complex mu3A subunit) (Adaptor-related protein complex 3 subunit mu-1) (Mu-adaptin 3A) (Mu3A-adaptin)	AP3M1	FUNCTION: Part of the AP-3 complex, an adaptor-related complex which is not clathrin-associated. The complex is associated with the Golgi region as well as more peripheral structures. It facilitates the budding of vesicles from the Golgi membrane and may be directly involved in trafficking to lysosomes. In concert with the BLOC-1 complex, AP-3 is required to target cargos into vesicles assembled …		axon cytoplasm [GO:1904115]; clathrin adaptor complex [GO:0030131]; cytoplasmic vesicle [GO:0031410]; cytoplasmic vesicle membrane [GO:0030659]; Golgi apparatus [GO:0005794]; intracellular membrane-bounded organelle [GO:0043231]; lysosomal membrane [GO:0005765]; lysosome [GO:0005764]	anterograde axonal transport [GO:0008089]; anterograde synaptic vesicle transport [GO:0048490]; endocytosis [GO:0006897]; protein targeting to lysosome [GO:0006622]; vesicle-mediated transport [GO:0016192]; viral process [GO:0016032]	axon cytoplasm [GO:1904115]; clathrin adaptor complex [GO:0030131]; cytoplasmic vesicle [GO:0031410]; cytoplasmic vesicle membrane [GO:0030659]; Golgi apparatus [GO:0005794]; intracellular membrane-bounded organelle [GO:0043231]; lysosomal membrane [GO:0005765]; lysosome [GO:0005764]; small GTPase binding [GO:0031267]; anterograde axonal transport [GO:0008089]; anterograde synaptic vesicle transp…	small GTPase binding [GO:0031267]	SUBCELLULAR LOCATION: Golgi apparatus. Cytoplasmic vesicle membrane {ECO:0000250}; Peripheral membrane protein {ECO:0000250}; Cytoplasmic side {ECO:0000250}. Note=Component of the coat surrounding the cytoplasmic face of coated vesicles located at the Golgi complex. {ECO:0000250}.	GO:0005764; GO:0005765; GO:0005794; GO:0006622; GO:0006897; GO:0008089; GO:0016032; GO:0016192; GO:0030131; GO:0030659; GO:0031267; GO:0031410; GO:0043231; GO:0048490; GO:1904115
PLD1	DCAF1	23|10	1	DCAF1_HUMAN	DDB1- and CUL4-associated factor 1 (HIV-1 Vpr-binding protein) (VprBP) (Serine/threonine-protein kinase VPRBP) (EC 2.7.11.1) (Vpr-interacting protein)	DCAF1 KIAA0800 RIP VPRBP	FUNCTION: Acts both as a substrate recognition component of E3 ubiquitin-protein ligase complexes and as an atypical serine/threonine-protein kinase, playing key roles in various processes such as cell cycle, telomerase regulation and histone modification. Probable substrate-specific adapter of a DCX (DDB1-CUL4-X-box) E3 ubiquitin-protein ligase complex, named CUL4A-RBX1-DDB1-DCAF1/VPRBP complex,…	PATHWAY: Protein modification; protein ubiquitination.	Cul4-RING E3 ubiquitin ligase complex [GO:0080008]; cytoplasm [GO:0005737]; fibrillar center [GO:0001650]; nucleoplasm [GO:0005654]; nucleus [GO:0005634]	B cell differentiation [GO:0030183]; cell competition in a multicellular organism [GO:0035212]; histone H2A-T120 phosphorylation [GO:1990245]; negative regulation of transcription by RNA polymerase II [GO:0000122]; protein ubiquitination [GO:0016567]; V(D)J recombination [GO:0033151]; viral process [GO:0016032]	Cul4-RING E3 ubiquitin ligase complex [GO:0080008]; cytoplasm [GO:0005737]; fibrillar center [GO:0001650]; nucleoplasm [GO:0005654]; nucleus [GO:0005634]; ATP binding [GO:0005524]; estrogen receptor binding [GO:0030331]; histone kinase activity (H2A-T120 specific) [GO:1990244]; protein serine kinase activity [GO:0106310]; protein threonine kinase activity [GO:0106311]; B cell differentiation [GO:…	ATP binding [GO:0005524]; estrogen receptor binding [GO:0030331]; histone kinase activity (H2A-T120 specific) [GO:1990244]; protein serine kinase activity [GO:0106310]; protein threonine kinase activity [GO:0106311]	SUBCELLULAR LOCATION: Cytoplasm. Nucleus. Note=Associated with chromatin in a DDB1-independent and cell cycle-dependent manner: recruited to chromatin as DNA is being replicated and is released from chromatin before mitosis.	GO:0000122; GO:0001650; GO:0005524; GO:0005634; GO:0005654; GO:0005737; GO:0016032; GO:0016567; GO:0030183; GO:0030331; GO:0033151; GO:0035212; GO:0080008; GO:0106310; GO:0106311; GO:1990244; GO:1990245
PLD1	PJA2	11|5	1	PJA2_HUMAN	E3 ubiquitin-protein ligase Praja-2 (Praja2) (EC 2.3.2.27) (RING finger protein 131) (RING-type E3 ubiquitin transferase Praja-2)	PJA2 KIAA0438 RNF131	FUNCTION: Has E2-dependent E3 ubiquitin-protein ligase activity. Responsible for ubiquitination of cAMP-dependent protein kinase type I and type II-alpha/beta regulatory subunits and for targeting them for proteasomal degradation. Essential for PKA-mediated long-term memory processes. Through the ubiquitination of MFHAS1, positively regulates the TLR2 signaling pathway that leads to the activatio…	PATHWAY: Protein modification; protein ubiquitination.	cytoplasm [GO:0005737]; endoplasmic reticulum membrane [GO:0005789]; Golgi membrane [GO:0000139]; intermediate filament cytoskeleton [GO:0045111]; plasma membrane [GO:0005886]; postsynaptic density [GO:0014069]	hippo signaling [GO:0035329]; inflammatory response [GO:0006954]; innate immune response [GO:0045087]; long-term memory [GO:0007616]; positive regulation of JNK cascade [GO:0046330]; positive regulation of p38MAPK cascade [GO:1900745]; positive regulation of toll-like receptor 2 signaling pathway [GO:0034137]; protein ubiquitination [GO:0016567]; regulation of macrophage activation [GO:0043030]; …	cytoplasm [GO:0005737]; endoplasmic reticulum membrane [GO:0005789]; Golgi membrane [GO:0000139]; intermediate filament cytoskeleton [GO:0045111]; plasma membrane [GO:0005886]; postsynaptic density [GO:0014069]; metal ion binding [GO:0046872]; protein kinase A catalytic subunit binding [GO:0034236]; protein kinase A regulatory subunit binding [GO:0034237]; ubiquitin-protein transferase activity […	metal ion binding [GO:0046872]; protein kinase A catalytic subunit binding [GO:0034236]; protein kinase A regulatory subunit binding [GO:0034237]; ubiquitin-protein transferase activity [GO:0004842]	SUBCELLULAR LOCATION: Cytoplasm {ECO:0000269|PubMed:21423175}. Cell membrane {ECO:0000269|PubMed:21423175}. Endoplasmic reticulum membrane {ECO:0000269|PubMed:21423175}; Peripheral membrane protein {ECO:0000269|PubMed:21423175}. Golgi apparatus membrane {ECO:0000269|PubMed:21423175}; Peripheral membrane protein {ECO:0000269|PubMed:21423175}. Cell junction, synapse {ECO:0000250}. Cell junction, sy…	GO:0000139; GO:0004842; GO:0005737; GO:0005789; GO:0005886; GO:0006954; GO:0007616; GO:0010738; GO:0014069; GO:0016567; GO:0034137; GO:0034236; GO:0034237; GO:0035329; GO:0043030; GO:0045087; GO:0045111; GO:0046330; GO:0046872; GO:1900745
PLD1	SIRT1	20|13	1	SIR1_HUMAN	NAD-dependent protein deacetylase sirtuin-1 (hSIRT1) (EC 2.3.1.286) (NAD-dependent protein deacylase sirtuin-1) (EC 2.3.1.-) (Regulatory protein SIR2 homolog 1) (SIR2-like protein 1) (hSIR2) [Cleaved into: SirtT1 75 kDa fragment (75SirT1)]	SIRT1 SIR2L1	FUNCTION: NAD-dependent protein deacetylase that links transcriptional regulation directly to intracellular energetics and participates in the coordination of several separated cellular functions such as cell cycle, response to DNA damage, metabolism, apoptosis and autophagy (PubMed:11672523, PubMed:12006491, PubMed:14976264, PubMed:14980222, PubMed:15126506, PubMed:15152190, PubMed:15205477, Pub…		chromatin [GO:0000785]; chromatin silencing complex [GO:0005677]; cytoplasm [GO:0005737]; cytosol [GO:0005829]; euchromatin [GO:0000791]; fibrillar center [GO:0001650]; heterochromatin [GO:0000792]; mitochondrion [GO:0005739]; nuclear envelope [GO:0005635]; nuclear inner membrane [GO:0005637]; nucleolus [GO:0005730]; nucleoplasm [GO:0005654]; nucleus [GO:0005634]; PML body [GO:0016605]; rDNA hete…	angiogenesis [GO:0001525]; behavioral response to starvation [GO:0042595]; cell aging [GO:0007569]; cellular glucose homeostasis [GO:0001678]; cellular response to DNA damage stimulus [GO:0006974]; cellular response to hydrogen peroxide [GO:0070301]; cellular response to hypoxia [GO:0071456]; cellular response to ionizing radiation [GO:0071479]; cellular response to leukemia inhibitory factor [GO…	chromatin [GO:0000785]; chromatin silencing complex [GO:0005677]; cytoplasm [GO:0005737]; cytosol [GO:0005829]; euchromatin [GO:0000791]; fibrillar center [GO:0001650]; heterochromatin [GO:0000792]; mitochondrion [GO:0005739]; nuclear envelope [GO:0005635]; nuclear inner membrane [GO:0005637]; nucleolus [GO:0005730]; nucleoplasm [GO:0005654]; nucleus [GO:0005634]; PML body [GO:0016605]; rDNA hete…	bHLH transcription factor binding [GO:0043425]; deacetylase activity [GO:0019213]; enzyme binding [GO:0019899]; histone binding [GO:0042393]; histone deacetylase activity [GO:0004407]; HLH domain binding [GO:0043398]; identical protein binding [GO:0042802]; keratin filament binding [GO:1990254]; metal ion binding [GO:0046872]; mitogen-activated protein kinase binding [GO:0051019]; NAD+ binding [G…	SUBCELLULAR LOCATION: Nucleus, PML body {ECO:0000269|PubMed:12006491}. Cytoplasm {ECO:0000269|PubMed:20027304}. Nucleus {ECO:0000269|PubMed:11672523, ECO:0000269|PubMed:15469825, ECO:0000269|PubMed:16079181, ECO:0000269|PubMed:19934257, ECO:0000269|PubMed:20027304, ECO:0000269|PubMed:20167603, ECO:0000269|PubMed:20955178}. Note=Recruited to the nuclear bodies via its interaction with PML (PubMed:…	GO:0000012; GO:0000122; GO:0000183; GO:0000720; GO:0000731; GO:0000785; GO:0000791; GO:0000792; GO:0000978; GO:0001525; GO:0001542; GO:0001650; GO:0001678; GO:0001934; GO:0001938; GO:0002039; GO:0002821; GO:0003713; GO:0003714; GO:0004407; GO:0005634; GO:0005635; GO:0005637; GO:0005654; GO:0005677; GO:0005730; GO:0005737; GO:0005739; GO:0005829; GO:0006325; GO:0006346; GO:0006476; GO:0006642; GO:…
PLD1	EIF2B3	7|5	0.99	EI2BG_HUMAN	Translation initiation factor eIF-2B subunit gamma (eIF-2B GDP-GTP exchange factor subunit gamma)	EIF2B3	FUNCTION: Catalyzes the exchange of eukaryotic initiation factor 2-bound GDP for GTP.		cytoplasm [GO:0005737]; cytosol [GO:0005829]; eukaryotic translation initiation factor 2B complex [GO:0005851]; guanyl-nucleotide exchange factor complex [GO:0032045]	cytoplasmic translational initiation [GO:0002183]; hippocampus development [GO:0021766]; oligodendrocyte development [GO:0014003]; response to glucose [GO:0009749]; response to heat [GO:0009408]; response to peptide hormone [GO:0043434]; T cell receptor signaling pathway [GO:0050852]; translational initiation [GO:0006413]	cytoplasm [GO:0005737]; cytosol [GO:0005829]; eukaryotic translation initiation factor 2B complex [GO:0005851]; guanyl-nucleotide exchange factor complex [GO:0032045]; guanyl-nucleotide exchange factor activity [GO:0005085]; translation initiation factor activity [GO:0003743]; cytoplasmic translational initiation [GO:0002183]; hippocampus development [GO:0021766]; oligodendrocyte development [GO:…	guanyl-nucleotide exchange factor activity [GO:0005085]; translation initiation factor activity [GO:0003743]		GO:0002183; GO:0003743; GO:0005085; GO:0005737; GO:0005829; GO:0005851; GO:0006413; GO:0009408; GO:0009749; GO:0014003; GO:0021766; GO:0032045; GO:0043434; GO:0050852
PLD1	ZSWIM8	3|3	0.99	ZSWM8_HUMAN	Zinc finger SWIM domain-containing protein 8	ZSWIM8 KIAA0913	FUNCTION: Substrate recognition component of a SCF-like E3 ubiquitin-protein ligase complex that promotes target-directed microRNA degradation (TDMD), a process that mediates degradation of microRNAs (miRNAs) (PubMed:33184234, PubMed:33184237). The SCF-like E3 ubiquitin-protein ligase complex acts by catalyzing ubiquitination and subsequent degradation of AGO proteins (AGO1, AGO2, AGO3 and/or AGO…	PATHWAY: Protein modification; protein ubiquitination. {ECO:0000269|PubMed:33184234, ECO:0000269|PubMed:33184237}.	Cul2-RING ubiquitin ligase complex [GO:0031462]; Cul3-RING ubiquitin ligase complex [GO:0031463]; cytosol [GO:0005829]	positive regulation of miRNA catabolic process [GO:2000627]; proteasome-mediated ubiquitin-dependent protein catabolic process [GO:0043161]; protein ubiquitination [GO:0016567]; regulation of axon guidance [GO:1902667]	Cul2-RING ubiquitin ligase complex [GO:0031462]; Cul3-RING ubiquitin ligase complex [GO:0031463]; cytosol [GO:0005829]; ubiquitin ligase-substrate adaptor activity [GO:1990756]; zinc ion binding [GO:0008270]; positive regulation of miRNA catabolic process [GO:2000627]; proteasome-mediated ubiquitin-dependent protein catabolic process [GO:0043161]; protein ubiquitination [GO:0016567]; regulation o…	ubiquitin ligase-substrate adaptor activity [GO:1990756]; zinc ion binding [GO:0008270]	SUBCELLULAR LOCATION: Cytoplasm, cytosol {ECO:0000250|UniProtKB:Q3UHH1}.	GO:0005829; GO:0008270; GO:0016567; GO:0031462; GO:0031463; GO:0043161; GO:1902667; GO:1990756; GO:2000627
PLD1	ZC3H18	10|4	0.98	ZCH18_HUMAN	Zinc finger CCCH domain-containing protein 18 (Nuclear protein NHN1)	ZC3H18 NHN1			nuclear speck [GO:0016607]; protein-containing complex [GO:0032991]		nuclear speck [GO:0016607]; protein-containing complex [GO:0032991]; metal ion binding [GO:0046872]; RNA binding [GO:0003723]	metal ion binding [GO:0046872]; RNA binding [GO:0003723]	SUBCELLULAR LOCATION: Nucleus {ECO:0000250}.	GO:0003723; GO:0016607; GO:0032991; GO:0046872
PLD1	ARHGAP22	2|2	0.94	RHG22_HUMAN	Rho GTPase-activating protein 22 (Rho-type GTPase-activating protein 22)	ARHGAP22 RHOGAP2	FUNCTION: Rho GTPase-activating protein involved in the signal transduction pathway that regulates endothelial cell capillary tube formation during angiogenesis. Acts as a GTPase activator for the RAC1 by converting it to an inactive GDP-bound state. Inhibits RAC1-dependent lamellipodia formation. May also play a role in transcription regulation via its interaction with VEZF1, by regulating activ…		cytosol [GO:0005829]; focal adhesion [GO:0005925]; glutamatergic synapse [GO:0098978]; nucleus [GO:0005634]	activation of GTPase activity [GO:0090630]; angiogenesis [GO:0001525]; cell differentiation [GO:0030154]; regulation of postsynapse organization [GO:0099175]; regulation of small GTPase mediated signal transduction [GO:0051056]; signal transduction [GO:0007165]	cytosol [GO:0005829]; focal adhesion [GO:0005925]; glutamatergic synapse [GO:0098978]; nucleus [GO:0005634]; GTPase activator activity [GO:0005096]; activation of GTPase activity [GO:0090630]; angiogenesis [GO:0001525]; cell differentiation [GO:0030154]; regulation of postsynapse organization [GO:0099175]; regulation of small GTPase mediated signal transduction [GO:0051056]; signal transduction […	GTPase activator activity [GO:0005096]	SUBCELLULAR LOCATION: Cytoplasm {ECO:0000250}. Nucleus {ECO:0000250}. Note=Mainly cytoplasmic. Some fraction is nuclear (By similarity). {ECO:0000250}.	GO:0001525; GO:0005096; GO:0005634; GO:0005829; GO:0005925; GO:0007165; GO:0030154; GO:0051056; GO:0090630; GO:0098978; GO:0099175
PLD1	CFAP20	2|2	0.94	CFA20_HUMAN	Cilia- and flagella-associated protein 20 (Basal body up-regulated protein 22) (Transcription factor IIB)	CFAP20 BUG22 C16orf80 GTL3	FUNCTION: Cilium- and flagellum-specific protein that plays a role in axonemal structure organization and motility. Involved in the regulation of the size and morphology of cilia (PubMed:24414207). Required for axonemal microtubules polyglutamylation (PubMed:24414207). {ECO:0000269|PubMed:24414207}.		centriole [GO:0005814]; ciliary basal body [GO:0036064]; cilium [GO:0005929]; cytoplasm [GO:0005737]; extracellular exosome [GO:0070062]; microtubule [GO:0005874]; motile cilium [GO:0031514]; nucleoplasm [GO:0005654]	cilium assembly [GO:0060271]; multicellular organism development [GO:0007275]; positive regulation of cell motility [GO:2000147]; positive regulation of feeding behavior [GO:2000253]; protein polyglutamylation [GO:0018095]; regulation of cilium beat frequency involved in ciliary motility [GO:0060296]	centriole [GO:0005814]; ciliary basal body [GO:0036064]; cilium [GO:0005929]; cytoplasm [GO:0005737]; extracellular exosome [GO:0070062]; microtubule [GO:0005874]; motile cilium [GO:0031514]; nucleoplasm [GO:0005654]; RNA binding [GO:0003723]; cilium assembly [GO:0060271]; multicellular organism development [GO:0007275]; positive regulation of cell motility [GO:2000147]; positive regulation of fe…	RNA binding [GO:0003723]	SUBCELLULAR LOCATION: Nucleus. Cytoplasm, cytoskeleton, microtubule organizing center, centrosome, centriole. Cytoplasm, cytoskeleton, cilium basal body. Cell projection, cilium.	GO:0003723; GO:0005654; GO:0005737; GO:0005814; GO:0005874; GO:0005929; GO:0007275; GO:0018095; GO:0031514; GO:0036064; GO:0060271; GO:0060296; GO:0070062; GO:2000147; GO:2000253
PLD1	PPM1G	72|34	0.92	PPM1G_HUMAN	Protein phosphatase 1G (EC 3.1.3.16) (Protein phosphatase 1C) (Protein phosphatase 2C isoform gamma) (PP2C-gamma) (Protein phosphatase magnesium-dependent 1 gamma)	PPM1G PPM1C			cytoplasm [GO:0005737]; membrane [GO:0016020]; nucleoplasm [GO:0005654]; nucleus [GO:0005634]	cell cycle arrest [GO:0007050]; peptidyl-threonine dephosphorylation [GO:0035970]; protein dephosphorylation [GO:0006470]	cytoplasm [GO:0005737]; membrane [GO:0016020]; nucleoplasm [GO:0005654]; nucleus [GO:0005634]; magnesium-dependent protein serine/threonine phosphatase activity [GO:0004724]; metal ion binding [GO:0046872]; protein serine phosphatase activity [GO:0106306]; protein serine/threonine phosphatase activity [GO:0004722]; protein threonine phosphatase activity [GO:0106307]; cell cycle arrest [GO:0007050…	magnesium-dependent protein serine/threonine phosphatase activity [GO:0004724]; metal ion binding [GO:0046872]; protein serine/threonine phosphatase activity [GO:0004722]; protein serine phosphatase activity [GO:0106306]; protein threonine phosphatase activity [GO:0106307]	SUBCELLULAR LOCATION: Cytoplasm {ECO:0000305}. Membrane {ECO:0000305}; Lipid-anchor {ECO:0000305}.	GO:0004722; GO:0004724; GO:0005634; GO:0005654; GO:0005737; GO:0006470; GO:0007050; GO:0016020; GO:0035970; GO:0046872; GO:0106306; GO:0106307
PLD2	BAG5	19|25	1	BAG5_HUMAN	BAG family molecular chaperone regulator 5 (BAG-5) (Bcl-2-associated athanogene 5)	BAG5 KIAA0873	FUNCTION: Inhibits both auto-ubiquitination of PRKN and ubiquitination of target proteins by PRKN (By similarity). May function as a nucleotide exchange factor for HSP/HSP70, promoting ADP release, and activating Hsp70-mediated refolding. {ECO:0000250, ECO:0000269|PubMed:20223214}.		cytoplasm [GO:0005737]; cytosol [GO:0005829]; inclusion body [GO:0016234]; membrane [GO:0016020]; mitochondrion [GO:0005739]; nucleus [GO:0005634]; perinuclear region of cytoplasm [GO:0048471]	Golgi organization [GO:0007030]; negative regulation of neuron projection development [GO:0010977]; negative regulation of oxidative stress-induced intrinsic apoptotic signaling pathway [GO:1902176]; negative regulation of proteasomal ubiquitin-dependent protein catabolic process [GO:0032435]; negative regulation of protein refolding [GO:0061084]; negative regulation of protein ubiquitination [GO…	cytoplasm [GO:0005737]; cytosol [GO:0005829]; inclusion body [GO:0016234]; membrane [GO:0016020]; mitochondrion [GO:0005739]; nucleus [GO:0005634]; perinuclear region of cytoplasm [GO:0048471]; adenyl-nucleotide exchange factor activity [GO:0000774]; chaperone binding [GO:0051087]; heat shock protein binding [GO:0031072]; protein kinase binding [GO:0019901]; ubiquitin protein ligase binding [GO:0…	adenyl-nucleotide exchange factor activity [GO:0000774]; chaperone binding [GO:0051087]; heat shock protein binding [GO:0031072]; protein kinase binding [GO:0019901]; ubiquitin protein ligase binding [GO:0031625]		GO:0000774; GO:0005634; GO:0005737; GO:0005739; GO:0005829; GO:0006457; GO:0007030; GO:0010977; GO:0016020; GO:0016234; GO:0019901; GO:0031072; GO:0031397; GO:0031625; GO:0032435; GO:0048471; GO:0050821; GO:0051087; GO:0051438; GO:0051444; GO:0061084; GO:0070997; GO:0090083; GO:1900034; GO:1902176
PLD2	DNAJA2	68|81	1	DNJA2_HUMAN	DnaJ homolog subfamily A member 2 (Cell cycle progression restoration gene 3 protein) (Dnj3) (Dj3) (HIRA-interacting protein 4) (Renal carcinoma antigen NY-REN-14)	DNAJA2 CPR3 HIRIP4	FUNCTION: Co-chaperone of Hsc70. Stimulates ATP hydrolysis and the folding of unfolded proteins mediated by HSPA1A/B (in vitro) (PubMed:24318877). {ECO:0000269|PubMed:24318877}.		cytosol [GO:0005829]; extracellular exosome [GO:0070062]; membrane [GO:0016020]	positive regulation of cell population proliferation [GO:0008284]; protein refolding [GO:0042026]; response to heat [GO:0009408]	cytosol [GO:0005829]; extracellular exosome [GO:0070062]; membrane [GO:0016020]; ATP binding [GO:0005524]; ATPase activator activity [GO:0001671]; chaperone binding [GO:0051087]; heat shock protein binding [GO:0031072]; metal ion binding [GO:0046872]; unfolded protein binding [GO:0051082]; positive regulation of cell population proliferation [GO:0008284]; protein refolding [GO:0042026]; response …	ATPase activator activity [GO:0001671]; ATP binding [GO:0005524]; chaperone binding [GO:0051087]; heat shock protein binding [GO:0031072]; metal ion binding [GO:0046872]; unfolded protein binding [GO:0051082]	SUBCELLULAR LOCATION: Membrane {ECO:0000305}; Lipid-anchor {ECO:0000305}.	GO:0001671; GO:0005524; GO:0005829; GO:0008284; GO:0009408; GO:0016020; GO:0031072; GO:0042026; GO:0046872; GO:0051082; GO:0051087; GO:0070062
PLD2	DNAJB4	8|7	1	DNJB4_HUMAN	DnaJ homolog subfamily B member 4 (Heat shock 40 kDa protein 1 homolog) (HSP40 homolog) (Heat shock protein 40 homolog) (Human liver DnaJ-like protein)	DNAJB4 DNAJW HLJ1	FUNCTION: Probable chaperone. Stimulates ATP hydrolysis and the folding of unfolded proteins mediated by HSPA1A/B (in vitro) (PubMed:24318877). {ECO:0000269|PubMed:24318877}.		cytosol [GO:0005829]; nucleoplasm [GO:0005654]; plasma membrane [GO:0005886]	chaperone cofactor-dependent protein refolding [GO:0051085]; response to heat [GO:0009408]; response to unfolded protein [GO:0006986]	cytosol [GO:0005829]; nucleoplasm [GO:0005654]; plasma membrane [GO:0005886]; ATPase activator activity [GO:0001671]; chaperone binding [GO:0051087]; unfolded protein binding [GO:0051082]; chaperone cofactor-dependent protein refolding [GO:0051085]; response to heat [GO:0009408]; response to unfolded protein [GO:0006986]	ATPase activator activity [GO:0001671]; chaperone binding [GO:0051087]; unfolded protein binding [GO:0051082]	SUBCELLULAR LOCATION: Cytoplasm {ECO:0000269|PubMed:18837411}. Cell membrane {ECO:0000269|PubMed:16542645}. Note=Cytoplasmic according to PubMed:18837411 and membrane-associated according to PubMed:16542645.	GO:0001671; GO:0005654; GO:0005829; GO:0005886; GO:0006986; GO:0009408; GO:0051082; GO:0051085; GO:0051087
PLD2	DNAJC7	65|69	1	DNJC7_HUMAN	DnaJ homolog subfamily C member 7 (Tetratricopeptide repeat protein 2) (TPR repeat protein 2)	DNAJC7 TPR2 TTC2	FUNCTION: Acts as co-chaperone regulating the molecular chaperones HSP70 and HSP90 in folding of steroid receptors, such as the glucocorticoid receptor and the progesterone receptor. Proposed to act as a recycling chaperone by facilitating the return of chaperone substrates to early stages of chaperoning if further folding is required. In vitro, induces ATP-independent dissociation of HSP90 but n…		cytoplasm [GO:0005737]; cytoskeleton [GO:0005856]; cytosol [GO:0005829]; extracellular exosome [GO:0070062]; membrane [GO:0016020]; nucleoplasm [GO:0005654]	chaperone cofactor-dependent protein refolding [GO:0051085]; protein folding [GO:0006457]; regulation of cellular response to heat [GO:1900034]	cytoplasm [GO:0005737]; cytoskeleton [GO:0005856]; cytosol [GO:0005829]; extracellular exosome [GO:0070062]; membrane [GO:0016020]; nucleoplasm [GO:0005654]; heat shock protein binding [GO:0031072]; chaperone cofactor-dependent protein refolding [GO:0051085]; protein folding [GO:0006457]; regulation of cellular response to heat [GO:1900034]	heat shock protein binding [GO:0031072]	SUBCELLULAR LOCATION: Cytoplasm {ECO:0000269|PubMed:11573955, ECO:0000269|PubMed:12853476}. Nucleus {ECO:0000269|PubMed:11573955}. Cytoplasm, cytoskeleton {ECO:0000250|UniProtKB:Q9QYI3}. Note=Colocalizes with NR1I3 to microtubules. {ECO:0000250|UniProtKB:Q9QYI3}.	GO:0005654; GO:0005737; GO:0005829; GO:0005856; GO:0006457; GO:0016020; GO:0031072; GO:0051085; GO:0070062; GO:1900034
PLD2	HERC4	6|3	1	HERC4_HUMAN	Probable E3 ubiquitin-protein ligase HERC4 (EC 2.3.2.26) (HECT domain and RCC1-like domain-containing protein 4) (HECT-type E3 ubiquitin transferase HERC4)	HERC4 KIAA1593	FUNCTION: Probable E3 ubiquitin-protein ligase involved in either protein trafficking or in the distribution of cellular structures. Required for spermatozoon maturation and fertility, and for the removal of the cytoplasmic droplet of the spermatozoon. E3 ubiquitin-protein ligases accept ubiquitin from an E2 ubiquitin-conjugating enzyme in the form of a thioester and then directly transfer it to …	PATHWAY: Protein modification; protein ubiquitination.	cytosol [GO:0005829]; fibrillar center [GO:0001650]	cell differentiation [GO:0030154]; negative regulation of smoothened signaling pathway [GO:0045879]; spermatogenesis [GO:0007283]	cytosol [GO:0005829]; fibrillar center [GO:0001650]; ubiquitin-protein transferase activity [GO:0004842]; cell differentiation [GO:0030154]; negative regulation of smoothened signaling pathway [GO:0045879]; spermatogenesis [GO:0007283]	ubiquitin-protein transferase activity [GO:0004842]	SUBCELLULAR LOCATION: Cytoplasm, cytosol {ECO:0000269|PubMed:15676274}. Note=shows a punctate cytoplasmic distribution.	GO:0001650; GO:0004842; GO:0005829; GO:0007283; GO:0030154; GO:0045879
PLD2	HSP90AA2P	6|6	1	HS902_HUMAN	Heat shock protein HSP 90-alpha A2 (Heat shock 90 kDa protein 1 alpha-like 3) (Heat shock protein HSP 90-alpha A2 pseudogene)	HSP90AA2P HSP90AA2 HSPCAL3	FUNCTION: Putative molecular chaperone that may promote the maturation, structural maintenance and proper regulation of specific target proteins. {ECO:0000250}.		cytoplasm [GO:0005737]; extracellular exosome [GO:0070062]	protein folding [GO:0006457]	cytoplasm [GO:0005737]; extracellular exosome [GO:0070062]; ATP binding [GO:0005524]; ATPase activity [GO:0016887]; unfolded protein binding [GO:0051082]; protein folding [GO:0006457]	ATPase activity [GO:0016887]; ATP binding [GO:0005524]; unfolded protein binding [GO:0051082]	SUBCELLULAR LOCATION: Cytoplasm {ECO:0000250}.	GO:0005524; GO:0005737; GO:0006457; GO:0016887; GO:0051082; GO:0070062
PLD2	HSP90AB4P	11|9	1	H90B4_HUMAN	Putative heat shock protein HSP 90-beta 4	HSP90AB4P	FUNCTION: Putative molecular chaperone that may promote the maturation, structural maintenance and proper regulation of specific target proteins. {ECO:0000250}.		cytosol [GO:0005829]; perinuclear region of cytoplasm [GO:0048471]; plasma membrane [GO:0005886]; protein-containing complex [GO:0032991]	cellular response to heat [GO:0034605]; protein folding [GO:0006457]; protein stabilization [GO:0050821]	cytosol [GO:0005829]; perinuclear region of cytoplasm [GO:0048471]; plasma membrane [GO:0005886]; protein-containing complex [GO:0032991]; ATP binding [GO:0005524]; ATPase activity [GO:0016887]; disordered domain specific binding [GO:0097718]; unfolded protein binding [GO:0051082]; cellular response to heat [GO:0034605]; protein folding [GO:0006457]; protein stabilization [GO:0050821]	ATPase activity [GO:0016887]; ATP binding [GO:0005524]; disordered domain specific binding [GO:0097718]; unfolded protein binding [GO:0051082]	SUBCELLULAR LOCATION: Cytoplasm {ECO:0000250}.	GO:0005524; GO:0005829; GO:0005886; GO:0006457; GO:0016887; GO:0032991; GO:0034605; GO:0048471; GO:0050821; GO:0051082; GO:0097718
PLD2	HSPA1B	218|255	1	HS71B_HUMAN	Heat shock 70 kDa protein 1B (Heat shock 70 kDa protein 2) (HSP70-2) (HSP70.2)	HSPA1B HSP72	FUNCTION: Molecular chaperone implicated in a wide variety of cellular processes, including protection of the proteome from stress, folding and transport of newly synthesized polypeptides, activation of proteolysis of misfolded proteins and the formation and dissociation of protein complexes. Plays a pivotal role in the protein quality control system, ensuring the correct folding of proteins, the…		aggresome [GO:0016235]; blood microparticle [GO:0072562]; centriole [GO:0005814]; centrosome [GO:0005813]; cytoplasm [GO:0005737]; cytosol [GO:0005829]; endoplasmic reticulum [GO:0005783]; extracellular exosome [GO:0070062]; extracellular region [GO:0005576]; ficolin-1-rich granule lumen [GO:1904813]; focal adhesion [GO:0005925]; inclusion body [GO:0016234]; mitochondrion [GO:0005739]; nuclear sp…	ATP metabolic process [GO:0046034]; cellular heat acclimation [GO:0070370]; cellular response to heat [GO:0034605]; cellular response to oxidative stress [GO:0034599]; cellular response to unfolded protein [GO:0034620]; chaperone cofactor-dependent protein refolding [GO:0051085]; mRNA catabolic process [GO:0006402]; negative regulation of apoptotic process [GO:0043066]; negative regulation of cel…	aggresome [GO:0016235]; blood microparticle [GO:0072562]; centriole [GO:0005814]; centrosome [GO:0005813]; cytoplasm [GO:0005737]; cytosol [GO:0005829]; endoplasmic reticulum [GO:0005783]; extracellular exosome [GO:0070062]; extracellular region [GO:0005576]; ficolin-1-rich granule lumen [GO:1904813]; focal adhesion [GO:0005925]; inclusion body [GO:0016234]; mitochondrion [GO:0005739]; nuclear sp…	ATPase activity [GO:0016887]; ATP binding [GO:0005524]; C3HC4-type RING finger domain binding [GO:0055131]; enzyme binding [GO:0019899]; G protein-coupled receptor binding [GO:0001664]; heat shock protein binding [GO:0031072]; histone deacetylase binding [GO:0042826]; misfolded protein binding [GO:0051787]; protein folding chaperone [GO:0044183]; protein N-terminus binding [GO:0047485]; RNA bindi…	SUBCELLULAR LOCATION: Cytoplasm {ECO:0000269|PubMed:17289661}. Cytoplasm, cytoskeleton, microtubule organizing center, centrosome {ECO:0000269|PubMed:27137183}. Note=Localized in cytoplasmic mRNP granules containing untranslated mRNAs.	GO:0001618; GO:0001664; GO:0003723; GO:0005102; GO:0005524; GO:0005576; GO:0005634; GO:0005654; GO:0005737; GO:0005739; GO:0005783; GO:0005813; GO:0005814; GO:0005829; GO:0005886; GO:0005925; GO:0006402; GO:0008285; GO:0010628; GO:0016192; GO:0016234; GO:0016235; GO:0016607; GO:0016887; GO:0019899; GO:0030308; GO:0031072; GO:0031396; GO:0031397; GO:0031625; GO:0031982; GO:0032436; GO:0032757; GO:…
PLD2	HSPA2	54|75	1	HSP72_HUMAN	Heat shock-related 70 kDa protein 2 (Heat shock 70 kDa protein 2)	HSPA2	FUNCTION: Molecular chaperone implicated in a wide variety of cellular processes, including protection of the proteome from stress, folding and transport of newly synthesized polypeptides, activation of proteolysis of misfolded proteins and the formation and dissociation of protein complexes. Plays a pivotal role in the protein quality control system, ensuring the correct folding of proteins, the…		blood microparticle [GO:0072562]; CatSper complex [GO:0036128]; cell surface [GO:0009986]; cytoplasm [GO:0005737]; cytosol [GO:0005829]; extracellular exosome [GO:0070062]; male germ cell nucleus [GO:0001673]; meiotic spindle [GO:0072687]; membrane [GO:0016020]; nucleus [GO:0005634]; plasma membrane [GO:0005886]; synaptonemal complex [GO:0000795]	cellular response to unfolded protein [GO:0034620]; chaperone cofactor-dependent protein refolding [GO:0051085]; male meiosis I [GO:0007141]; male meiotic nuclear division [GO:0007140]; negative regulation of inclusion body assembly [GO:0090084]; positive regulation of ATPase activity [GO:0032781]; positive regulation of ATPase-coupled calcium transmembrane transporter activity [GO:1901896]; posi…	blood microparticle [GO:0072562]; CatSper complex [GO:0036128]; cell surface [GO:0009986]; cytoplasm [GO:0005737]; cytosol [GO:0005829]; extracellular exosome [GO:0070062]; male germ cell nucleus [GO:0001673]; meiotic spindle [GO:0072687]; membrane [GO:0016020]; nucleus [GO:0005634]; plasma membrane [GO:0005886]; synaptonemal complex [GO:0000795]; ATP binding [GO:0005524]; ATPase activity [GO:001…	ATPase activity [GO:0016887]; ATP binding [GO:0005524]; chaperone binding [GO:0051087]; disordered domain specific binding [GO:0097718]; enzyme binding [GO:0019899]; glycolipid binding [GO:0051861]; heat shock protein binding [GO:0031072]; misfolded protein binding [GO:0051787]; protein folding chaperone [GO:0044183]; tau protein binding [GO:0048156]; unfolded protein binding [GO:0051082]	SUBCELLULAR LOCATION: Cytoplasm, cytoskeleton, spindle {ECO:0000250|UniProtKB:P17156}. Note=Colocalizes with SHCBP1L at spindle during the meiosis process. {ECO:0000250|UniProtKB:P17156}.	GO:0000795; GO:0001673; GO:0001934; GO:0005524; GO:0005634; GO:0005737; GO:0005829; GO:0005886; GO:0006986; GO:0007140; GO:0007141; GO:0007283; GO:0007286; GO:0009408; GO:0009409; GO:0009986; GO:0010971; GO:0016020; GO:0016192; GO:0016887; GO:0019899; GO:0031072; GO:0032781; GO:0034620; GO:0036128; GO:0042026; GO:0044183; GO:0048156; GO:0051082; GO:0051085; GO:0051087; GO:0051787; GO:0051861; GO:…
PLD2	ISYNA1	7|4	1	INO1_HUMAN	Inositol-3-phosphate synthase 1 (IPS 1) (EC 5.5.1.4) (Myo-inositol 1-phosphate synthase) (MI-1-P synthase) (MIP synthase) (hIPS) (Myo-inositol 1-phosphate synthase A1) (hINO1)	ISYNA1 INO1	FUNCTION: Key enzyme in myo-inositol biosynthesis pathway that catalyzes the conversion of glucose 6-phosphate to 1-myo-inositol 1-phosphate in a NAD-dependent manner. Rate-limiting enzyme in the synthesis of all inositol-containing compounds. {ECO:0000269|PubMed:15024000}.	PATHWAY: Polyol metabolism; myo-inositol biosynthesis; myo-inositol from D-glucose 6-phosphate: step 1/2.	cytoplasm [GO:0005737]; cytosol [GO:0005829]	inositol biosynthetic process [GO:0006021]; inositol phosphate metabolic process [GO:0043647]; phospholipid biosynthetic process [GO:0008654]	cytoplasm [GO:0005737]; cytosol [GO:0005829]; inositol-3-phosphate synthase activity [GO:0004512]; inositol biosynthetic process [GO:0006021]; inositol phosphate metabolic process [GO:0043647]; phospholipid biosynthetic process [GO:0008654]	inositol-3-phosphate synthase activity [GO:0004512]	SUBCELLULAR LOCATION: Cytoplasm {ECO:0000250}.	GO:0004512; GO:0005737; GO:0005829; GO:0006021; GO:0008654; GO:0043647
PLD2	KIF1BP	4|4	1	KBP_HUMAN	KIF-binding protein (KIF1-binding protein) (Kinesin family binding protein)	KIFBP KBP KIAA1279 KIF1BP	FUNCTION: Required for organization of axonal microtubules, and axonal outgrowth and maintenance during peripheral and central nervous system development. {ECO:0000269|PubMed:16225668, ECO:0000269|PubMed:20621975, ECO:0000269|PubMed:23427148}.		cytoskeleton [GO:0005856]; mitochondrion [GO:0005739]	cell differentiation [GO:0030154]; mitochondrial transport [GO:0006839]; nervous system development [GO:0007399]	cytoskeleton [GO:0005856]; mitochondrion [GO:0005739]; kinesin binding [GO:0019894]; cell differentiation [GO:0030154]; mitochondrial transport [GO:0006839]; nervous system development [GO:0007399]	kinesin binding [GO:0019894]	SUBCELLULAR LOCATION: Cytoplasm, cytoskeleton {ECO:0000269|PubMed:16225668, ECO:0000269|PubMed:20621975, ECO:0000269|PubMed:23427148}.	GO:0005739; GO:0005856; GO:0006839; GO:0007399; GO:0019894; GO:0030154
PLD2	SPAG1	7|8	1	SPAG1_HUMAN	Sperm-associated antigen 1 (HSD-3.8) (Infertility-related sperm protein Spag-1)	SPAG1	FUNCTION: May play a role in the cytoplasmic assembly of the ciliary dynein arms (By similarity). May play a role in fertilization. Binds GTP and has GTPase activity. {ECO:0000250, ECO:0000269|PubMed:11517287, ECO:0000269|PubMed:1299558}.		cytoplasm [GO:0005737]; cytosol [GO:0005829]	axonemal dynein complex assembly [GO:0070286]; single fertilization [GO:0007338]	cytoplasm [GO:0005737]; cytosol [GO:0005829]; GTP binding [GO:0005525]; hydrolase activity [GO:0016787]; axonemal dynein complex assembly [GO:0070286]; single fertilization [GO:0007338]	GTP binding [GO:0005525]; hydrolase activity [GO:0016787]	SUBCELLULAR LOCATION: Cytoplasm {ECO:0000269|PubMed:11517287, ECO:0000269|PubMed:16983343}. Dynein axonemal particle {ECO:0000305}. Note=Colocalizes with tubulin.	GO:0005525; GO:0005737; GO:0005829; GO:0007338; GO:0016787; GO:0070286
PLD2	STUB1	162|167	1	CHIP_HUMAN	E3 ubiquitin-protein ligase CHIP (EC 2.3.2.27) (Antigen NY-CO-7) (CLL-associated antigen KW-8) (Carboxy terminus of Hsp70-interacting protein) (RING-type E3 ubiquitin transferase CHIP) (STIP1 homology and U box-containing protein 1)	STUB1 CHIP PP1131	FUNCTION: E3 ubiquitin-protein ligase which targets misfolded chaperone substrates towards proteasomal degradation. Collaborates with ATXN3 in the degradation of misfolded chaperone substrates: ATXN3 restricting the length of ubiquitin chain attached to STUB1/CHIP substrates and preventing further chain extension. Ubiquitinates NOS1 in concert with Hsp70 and Hsp40. Modulates the activity of sever…	PATHWAY: Protein modification; protein ubiquitination. {ECO:0000269|PubMed:11557750, ECO:0000269|PubMed:15466472}.	chaperone complex [GO:0101031]; cytoplasm [GO:0005737]; cytosol [GO:0005829]; endoplasmic reticulum [GO:0005783]; nuclear inclusion body [GO:0042405]; nucleoplasm [GO:0005654]; nucleus [GO:0005634]; ubiquitin conjugating enzyme complex [GO:0031371]; ubiquitin ligase complex [GO:0000151]; Z disc [GO:0030018]	cellular response to heat [GO:0034605]; cellular response to hypoxia [GO:0071456]; cellular response to misfolded protein [GO:0071218]; chaperone-mediated autophagy [GO:0061684]; DNA repair [GO:0006281]; endoplasmic reticulum unfolded protein response [GO:0030968]; ERBB2 signaling pathway [GO:0038128]; negative regulation of protein binding [GO:0032091]; negative regulation of transforming growth…	chaperone complex [GO:0101031]; cytoplasm [GO:0005737]; cytosol [GO:0005829]; endoplasmic reticulum [GO:0005783]; nuclear inclusion body [GO:0042405]; nucleoplasm [GO:0005654]; nucleus [GO:0005634]; ubiquitin conjugating enzyme complex [GO:0031371]; ubiquitin ligase complex [GO:0000151]; Z disc [GO:0030018]; chaperone binding [GO:0051087]; enzyme binding [GO:0019899]; G protein-coupled receptor b…	chaperone binding [GO:0051087]; enzyme binding [GO:0019899]; G protein-coupled receptor binding [GO:0001664]; heat shock protein binding [GO:0031072]; Hsp70 protein binding [GO:0030544]; Hsp90 protein binding [GO:0051879]; kinase binding [GO:0019900]; misfolded protein binding [GO:0051787]; protein homodimerization activity [GO:0042803]; protein-macromolecule adaptor activity [GO:0030674]; SMAD b…	SUBCELLULAR LOCATION: Cytoplasm {ECO:0000269|PubMed:10330192, ECO:0000269|PubMed:17369820, ECO:0000269|PubMed:23973223}. Nucleus {ECO:0000269|PubMed:23973223}. Note=Translocates to the nucleus in response to inflammatory signals in regulatory T-cells (Treg). {ECO:0000269|PubMed:23973223}.	GO:0000151; GO:0000209; GO:0001664; GO:0002931; GO:0004842; GO:0005634; GO:0005654; GO:0005737; GO:0005783; GO:0005829; GO:0006281; GO:0006511; GO:0006515; GO:0016567; GO:0019899; GO:0019900; GO:0030018; GO:0030433; GO:0030512; GO:0030544; GO:0030579; GO:0030674; GO:0030911; GO:0030968; GO:0031072; GO:0031371; GO:0031398; GO:0031625; GO:0031647; GO:0031943; GO:0032091; GO:0032436; GO:0034450; GO:…
PLD2	TOMM70	3|6	1	TOM70_HUMAN	Mitochondrial import receptor subunit TOM70 (Mitochondrial precursor proteins import receptor) (Translocase of outer membrane 70 kDa subunit) (Translocase of outer mitochondrial membrane protein 70)	TOMM70 KIAA0719 TOM70 TOMM70A	FUNCTION: Acts as receptor of the preprotein translocase complex of the outer mitochondrial membrane (TOM complex). Recognizes and mediates the translocation of mitochondrial preproteins from the cytosol into the mitochondria in a chaperone dependent manner (PubMed:12526792). Mediates TBK1 and IRF3 activation induced by MAVS in response to Sendai virus infection and promotes host antiviral respon…		extracellular exosome [GO:0070062]; integral component of membrane [GO:0016021]; membrane [GO:0016020]; mitochondrial outer membrane [GO:0005741]; mitochondrial outer membrane translocase complex [GO:0005742]; mitochondrion [GO:0005739]	activation of innate immune response [GO:0002218]; cellular response to virus [GO:0098586]; macroautophagy [GO:0016236]; positive regulation of defense response to virus by host [GO:0002230]; positive regulation of interferon-beta production [GO:0032728]; protein import into mitochondrial matrix [GO:0030150]; protein insertion into mitochondrial inner membrane [GO:0045039]; protein targeting to m…	extracellular exosome [GO:0070062]; integral component of membrane [GO:0016021]; membrane [GO:0016020]; mitochondrial outer membrane [GO:0005741]; mitochondrial outer membrane translocase complex [GO:0005742]; mitochondrion [GO:0005739]; mitochondrion targeting sequence binding [GO:0030943]; protein transmembrane transporter activity [GO:0008320]; activation of innate immune response [GO:0002218]…	mitochondrion targeting sequence binding [GO:0030943]; protein transmembrane transporter activity [GO:0008320]	SUBCELLULAR LOCATION: Mitochondrion outer membrane {ECO:0000269|PubMed:20628368, ECO:0000269|PubMed:25609812}; Single-pass membrane protein {ECO:0000255}.	GO:0002218; GO:0002230; GO:0005739; GO:0005741; GO:0005742; GO:0006626; GO:0008320; GO:0016020; GO:0016021; GO:0016236; GO:0030150; GO:0030943; GO:0032728; GO:0042981; GO:0045039; GO:0070062; GO:0098586
PLD2	TUBA1C	71|57	1	TBA1C_HUMAN	Tubulin alpha-1C chain (Alpha-tubulin 6) (Tubulin alpha-6 chain) [Cleaved into: Detyrosinated tubulin alpha-1C chain]	TUBA1C TUBA6	FUNCTION: Tubulin is the major constituent of microtubules. It binds two moles of GTP, one at an exchangeable site on the beta chain and one at a non-exchangeable site on the alpha chain.		cytoplasm [GO:0005737]; microtubule [GO:0005874]; microtubule cytoskeleton [GO:0015630]; nucleus [GO:0005634]; vesicle [GO:0031982]	cell division [GO:0051301]; cytoskeleton-dependent intracellular transport [GO:0030705]; microtubule-based process [GO:0007017]; microtubule cytoskeleton organization [GO:0000226]; mitotic cell cycle [GO:0000278]	cytoplasm [GO:0005737]; microtubule [GO:0005874]; microtubule cytoskeleton [GO:0015630]; nucleus [GO:0005634]; vesicle [GO:0031982]; GTP binding [GO:0005525]; GTPase activity [GO:0003924]; structural constituent of cytoskeleton [GO:0005200]; structural molecule activity [GO:0005198]; cell division [GO:0051301]; cytoskeleton-dependent intracellular transport [GO:0030705]; microtubule cytoskeleton …	GTPase activity [GO:0003924]; GTP binding [GO:0005525]; structural constituent of cytoskeleton [GO:0005200]; structural molecule activity [GO:0005198]	SUBCELLULAR LOCATION: Cytoplasm, cytoskeleton.	GO:0000226; GO:0000278; GO:0003924; GO:0005198; GO:0005200; GO:0005525; GO:0005634; GO:0005737; GO:0005874; GO:0007017; GO:0015630; GO:0030705; GO:0031982; GO:0051301
PLD2	TUBA3C	4|4	1	TBA3C_HUMAN	Tubulin alpha-3C chain (Alpha-tubulin 2) (Alpha-tubulin 3C) (Tubulin alpha-2 chain) [Cleaved into: Detyrosinated tubulin alpha-3C chain]	TUBA3C TUBA2	FUNCTION: Tubulin is the major constituent of microtubules. It binds two moles of GTP, one at an exchangeable site on the beta chain and one at a non-exchangeable site on the alpha chain.		cytoplasm [GO:0005737]; microtubule [GO:0005874]; nucleus [GO:0005634]	microtubule cytoskeleton organization [GO:0000226]; mitotic cell cycle [GO:0000278]	cytoplasm [GO:0005737]; microtubule [GO:0005874]; nucleus [GO:0005634]; GTP binding [GO:0005525]; GTPase activity [GO:0003924]; structural constituent of cytoskeleton [GO:0005200]; microtubule cytoskeleton organization [GO:0000226]; mitotic cell cycle [GO:0000278]	GTPase activity [GO:0003924]; GTP binding [GO:0005525]; structural constituent of cytoskeleton [GO:0005200]	SUBCELLULAR LOCATION: Cytoplasm, cytoskeleton.	GO:0000226; GO:0000278; GO:0003924; GO:0005200; GO:0005525; GO:0005634; GO:0005737; GO:0005874
PLD2	TUBB2B	13|14	1	TBB2B_HUMAN	Tubulin beta-2B chain	TUBB2B	FUNCTION: Tubulin is the major constituent of microtubules (PubMed:23001566, PubMed:28013290, PubMed:26732629). It binds two moles of GTP, one at an exchangeable site on the beta chain and one at a non-exchangeable site on the alpha chain (By similarity). Plays a critical role in proper axon guidance in both central and peripheral axon tracts (PubMed:23001566). Implicated in neuronal migration (P…		cytoplasm [GO:0005737]; microtubule [GO:0005874]; microtubule cytoskeleton [GO:0015630]; nucleus [GO:0005634]; Schaffer collateral - CA1 synapse [GO:0098685]	embryonic brain development [GO:1990403]; microtubule-based process [GO:0007017]; microtubule cytoskeleton organization [GO:0000226]; mitotic cell cycle [GO:0000278]; modulation of chemical synaptic transmission [GO:0050804]; neuron migration [GO:0001764]; positive regulation of axon guidance [GO:1902669]	cytoplasm [GO:0005737]; microtubule [GO:0005874]; microtubule cytoskeleton [GO:0015630]; nucleus [GO:0005634]; Schaffer collateral - CA1 synapse [GO:0098685]; GTP binding [GO:0005525]; GTPase activity [GO:0003924]; protein heterodimerization activity [GO:0046982]; structural constituent of cytoskeleton [GO:0005200]; embryonic brain development [GO:1990403]; microtubule cytoskeleton organization […	GTPase activity [GO:0003924]; GTP binding [GO:0005525]; protein heterodimerization activity [GO:0046982]; structural constituent of cytoskeleton [GO:0005200]	SUBCELLULAR LOCATION: Cytoplasm, cytoskeleton {ECO:0000269|PubMed:23001566, ECO:0000269|PubMed:28013290}.	GO:0000226; GO:0000278; GO:0001764; GO:0003924; GO:0005200; GO:0005525; GO:0005634; GO:0005737; GO:0005874; GO:0007017; GO:0015630; GO:0046982; GO:0050804; GO:0098685; GO:1902669; GO:1990403
PLD2	UGGT1	18|8	1	UGGG1_HUMAN	UDP-glucose:glycoprotein glucosyltransferase 1 (UGT1) (hUGT1) (EC 2.4.1.-) (UDP--Glc:glycoprotein glucosyltransferase) (UDP-glucose ceramide glucosyltransferase-like 1)	UGGT1 GT UGCGL1 UGGT UGT1 UGTR	FUNCTION: Recognizes glycoproteins with minor folding defects. Reglucosylates single N-glycans near the misfolded part of the protein, thus providing quality control for protein folding in the endoplasmic reticulum. Reglucosylated proteins are recognized by calreticulin for recycling to the endoplasmic reticulum and refolding or degradation. {ECO:0000269|PubMed:10694380}.	PATHWAY: Protein modification; protein glycosylation. {ECO:0000269|PubMed:10694380, ECO:0000269|PubMed:15815621}.	endoplasmic reticulum [GO:0005783]; endoplasmic reticulum-Golgi intermediate compartment [GO:0005793]; endoplasmic reticulum lumen [GO:0005788]; endoplasmic reticulum quality control compartment [GO:0044322]; extracellular exosome [GO:0070062]; protein-containing complex [GO:0032991]	'de novo' posttranslational protein folding [GO:0051084]; endoplasmic reticulum mannose trimming [GO:1904380]; ER-associated misfolded protein catabolic process [GO:0071712]; protein N-linked glycosylation via asparagine [GO:0018279]	endoplasmic reticulum [GO:0005783]; endoplasmic reticulum lumen [GO:0005788]; endoplasmic reticulum quality control compartment [GO:0044322]; endoplasmic reticulum-Golgi intermediate compartment [GO:0005793]; extracellular exosome [GO:0070062]; protein-containing complex [GO:0032991]; UDP-glucose:glycoprotein glucosyltransferase activity [GO:0003980]; unfolded protein binding [GO:0051082]; 'de no…	UDP-glucose:glycoprotein glucosyltransferase activity [GO:0003980]; unfolded protein binding [GO:0051082]	SUBCELLULAR LOCATION: Endoplasmic reticulum lumen {ECO:0000255|PROSITE-ProRule:PRU10138, ECO:0000269|PubMed:10694380}. Endoplasmic reticulum-Golgi intermediate compartment {ECO:0000255|PROSITE-ProRule:PRU10138, ECO:0000269|PubMed:10694380}.	GO:0003980; GO:0005783; GO:0005788; GO:0005793; GO:0018279; GO:0032991; GO:0044322; GO:0051082; GO:0051084; GO:0070062; GO:0071712; GO:1904380
PLD2	BAG4	5|4	0.99	BAG4_HUMAN	BAG family molecular chaperone regulator 4 (BAG-4) (Bcl-2-associated athanogene 4) (Silencer of death domains)	BAG4 SODD	FUNCTION: Inhibits the chaperone activity of HSP70/HSC70 by promoting substrate release (By similarity). Prevents constitutive TNFRSF1A signaling. Negative regulator of PRKN translocation to damaged mitochondria. {ECO:0000250, ECO:0000269|PubMed:24270810}.		cytoplasm [GO:0005737]; cytosol [GO:0005829]; membrane [GO:0016020]; nucleus [GO:0005634]; plasma membrane [GO:0005886]	cellular response to epidermal growth factor stimulus [GO:0071364]; cellular response to tumor necrosis factor [GO:0071356]; negative regulation of apoptotic process [GO:0043066]; negative regulation of mRNA modification [GO:0090367]; negative regulation of phosphatidylinositol-3,4,5-trisphosphate 5-phosphatase activity [GO:2001145]; negative regulation of protein targeting to mitochondrion [GO:1…	cytoplasm [GO:0005737]; cytosol [GO:0005829]; membrane [GO:0016020]; nucleus [GO:0005634]; plasma membrane [GO:0005886]; adenyl-nucleotide exchange factor activity [GO:0000774]; chaperone binding [GO:0051087]; heat shock protein binding [GO:0031072]; protein-containing complex binding [GO:0044877]; RNA binding [GO:0003723]; ubiquitin protein ligase binding [GO:0031625]; cellular response to epide…	adenyl-nucleotide exchange factor activity [GO:0000774]; chaperone binding [GO:0051087]; heat shock protein binding [GO:0031072]; protein-containing complex binding [GO:0044877]; RNA binding [GO:0003723]; ubiquitin protein ligase binding [GO:0031625]	SUBCELLULAR LOCATION: Cytoplasm.	GO:0000774; GO:0003723; GO:0005634; GO:0005737; GO:0005829; GO:0005886; GO:0006457; GO:0010763; GO:0016020; GO:0030838; GO:0031072; GO:0031625; GO:0033138; GO:0033209; GO:0043066; GO:0044877; GO:0045785; GO:0050821; GO:0051087; GO:0051496; GO:0051897; GO:0071356; GO:0071364; GO:0072659; GO:0090367; GO:0097178; GO:1900034; GO:1903215; GO:2001145
PLD2	DNAJB14	5|2	0.99	DJB14_HUMAN	DnaJ homolog subfamily B member 14	DNAJB14 UNQ9427/PRO34683	FUNCTION: Acts as a co-chaperone with HSPA8/Hsc70; required to promote protein folding and trafficking, prevent aggregation of client proteins, and promote unfolded proteins to endoplasmic reticulum-associated degradation (ERAD) pathway (PubMed:24732912). Acts by determining HSPA8/Hsc70's ATPase and polypeptide-binding activities (PubMed:24732912). Can also act independently of HSPA8/Hsc70: toget…		endoplasmic reticulum [GO:0005783]; endoplasmic reticulum membrane [GO:0005789]; integral component of membrane [GO:0016021]; membrane [GO:0016020]; nuclear membrane [GO:0031965]	cellular protein-containing complex assembly [GO:0034622]; cellular response to misfolded protein [GO:0071218]; chaperone cofactor-dependent protein refolding [GO:0051085]; ubiquitin-dependent ERAD pathway [GO:0030433]; viral process [GO:0016032]	endoplasmic reticulum [GO:0005783]; endoplasmic reticulum membrane [GO:0005789]; integral component of membrane [GO:0016021]; membrane [GO:0016020]; nuclear membrane [GO:0031965]; Hsp70 protein binding [GO:0030544]; cellular protein-containing complex assembly [GO:0034622]; cellular response to misfolded protein [GO:0071218]; chaperone cofactor-dependent protein refolding [GO:0051085]; ubiquitin-…	Hsp70 protein binding [GO:0030544]	SUBCELLULAR LOCATION: Endoplasmic reticulum membrane {ECO:0000269|PubMed:23018488, ECO:0000269|PubMed:24732912, ECO:0000269|PubMed:27916661}; Single-pass membrane protein {ECO:0000255}. Nucleus membrane {ECO:0000269|PubMed:24732912}; Single-pass membrane protein {ECO:0000255}. Note=Localizes to the endoplasmic reticulum membrane (PubMed:23018488, PubMed:24732912, PubMed:27916661). When overexpres…	GO:0005783; GO:0005789; GO:0016020; GO:0016021; GO:0016032; GO:0030433; GO:0030544; GO:0031965; GO:0034622; GO:0051085; GO:0071218
PLD2	EIF4A2	6|5	0.99	IF6_HUMAN	Eukaryotic translation initiation factor 6 (eIF-6) (B(2)GCN homolog) (B4 integrin interactor) (CAB) (p27(BBP))	EIF6 EIF3A ITGB4BP OK/SW-cl.27	FUNCTION: Binds to the 60S ribosomal subunit and prevents its association with the 40S ribosomal subunit to form the 80S initiation complex in the cytoplasm. Behaves as a stimulatory translation initiation factor downstream insulin/growth factors. Is also involved in ribosome biogenesis. Associates with pre-60S subunits in the nucleus and is involved in its nuclear export. Cytoplasmic release of …		cytoplasm [GO:0005737]; cytosol [GO:0005829]; extracellular exosome [GO:0070062]; lamin filament [GO:0005638]; nucleolus [GO:0005730]; nucleoplasm [GO:0005654]; nucleus [GO:0005634]; preribosome, large subunit precursor [GO:0030687]	assembly of large subunit precursor of preribosome [GO:1902626]; gene silencing by miRNA [GO:0035195]; maturation of 5.8S rRNA [GO:0000460]; maturation of LSU-rRNA [GO:0000470]; mature ribosome assembly [GO:0042256]; miRNA mediated inhibition of translation [GO:0035278]; positive regulation of translation [GO:0045727]; regulation of fatty acid biosynthetic process [GO:0042304]; regulation of glyc…	cytoplasm [GO:0005737]; cytosol [GO:0005829]; extracellular exosome [GO:0070062]; lamin filament [GO:0005638]; nucleolus [GO:0005730]; nucleoplasm [GO:0005654]; nucleus [GO:0005634]; preribosome, large subunit precursor [GO:0030687]; ribosomal large subunit binding [GO:0043023]; ribosome binding [GO:0043022]; translation initiation factor activity [GO:0003743]; assembly of large subunit precursor…	ribosomal large subunit binding [GO:0043023]; ribosome binding [GO:0043022]; translation initiation factor activity [GO:0003743]	SUBCELLULAR LOCATION: Cytoplasm. Nucleus, nucleolus. Note=Shuttles between cytoplasm and nucleus/nucleolus.	GO:0000054; GO:0000460; GO:0000470; GO:0003743; GO:0005634; GO:0005638; GO:0005654; GO:0005730; GO:0005737; GO:0005829; GO:0006110; GO:0030687; GO:0032868; GO:0035195; GO:0035278; GO:0042256; GO:0042304; GO:0043022; GO:0043023; GO:0045652; GO:0045727; GO:0070062; GO:1902626; GO:2000377
PLD2	HACD3	2|4	0.99	HACD3_HUMAN	Very-long-chain (3R)-3-hydroxyacyl-CoA dehydratase 3 (EC 4.2.1.134) (3-hydroxyacyl-CoA dehydratase 3) (HACD3) (Butyrate-induced protein 1) (B-ind1) (hB-ind1) (Protein-tyrosine phosphatase-like A domain-containing protein 1)	HACD3 BIND1 PTPLAD1	FUNCTION: Catalyzes the third of the four reactions of the long-chain fatty acids elongation cycle. This endoplasmic reticulum-bound enzymatic process, allows the addition of two carbons to the chain of long- and very long-chain fatty acids/VLCFAs per cycle. This enzyme catalyzes the dehydration of the 3-hydroxyacyl-CoA intermediate into trans-2,3-enoyl-CoA, within each cycle of fatty acid elonga…	PATHWAY: Lipid metabolism; fatty acid biosynthesis. {ECO:0000269|PubMed:18554506}.	endoplasmic reticulum [GO:0005783]; focal adhesion [GO:0005925]; integral component of endoplasmic reticulum membrane [GO:0030176]; nuclear membrane [GO:0031965]	activation of JUN kinase activity [GO:0007257]; fatty acid elongation [GO:0030497]; I-kappaB kinase/NF-kappaB signaling [GO:0007249]; positive regulation by virus of viral protein levels in host cell [GO:0046726]; positive regulation of viral genome replication [GO:0045070]; Rac protein signal transduction [GO:0016601]; small GTPase mediated signal transduction [GO:0007264]; sphingolipid biosynth…	endoplasmic reticulum [GO:0005783]; focal adhesion [GO:0005925]; integral component of endoplasmic reticulum membrane [GO:0030176]; nuclear membrane [GO:0031965]; 3-hydroxy-arachidoyl-CoA dehydratase activity [GO:0102343]; 3-hydroxy-behenoyl-CoA dehydratase activity [GO:0102344]; 3-hydroxy-lignoceroyl-CoA dehydratase activity [GO:0102345]; 3-hydroxyacyl-CoA dehydratase activity [GO:0018812]; enzy…	3-hydroxyacyl-CoA dehydratase activity [GO:0018812]; 3-hydroxy-arachidoyl-CoA dehydratase activity [GO:0102343]; 3-hydroxy-behenoyl-CoA dehydratase activity [GO:0102344]; 3-hydroxy-lignoceroyl-CoA dehydratase activity [GO:0102345]; enzyme binding [GO:0019899]; GTPase activator activity [GO:0005096]; very-long-chain 3-hydroxyacyl-CoA dehydratase activity [GO:0102158]	SUBCELLULAR LOCATION: Endoplasmic reticulum membrane {ECO:0000269|PubMed:18554506}; Multi-pass membrane protein {ECO:0000269|PubMed:18554506}.	GO:0005096; GO:0005783; GO:0005925; GO:0007249; GO:0007257; GO:0007264; GO:0016601; GO:0018812; GO:0019899; GO:0030148; GO:0030176; GO:0030497; GO:0031965; GO:0042761; GO:0045070; GO:0046726; GO:0102158; GO:0102343; GO:0102344; GO:0102345
PLD2	HSP90AB3P	60|53	0.99	H90B3_HUMAN	Putative heat shock protein HSP 90-beta-3 (Heat shock protein 90-beta c) (Heat shock protein 90Bc)	HSP90AB3P HSP90BC	FUNCTION: Putative molecular chaperone that may promote the maturation, structural maintenance and proper regulation of specific target proteins. {ECO:0000250}.		cytosol [GO:0005829]; extracellular exosome [GO:0070062]; perinuclear region of cytoplasm [GO:0048471]; plasma membrane [GO:0005886]; protein-containing complex [GO:0032991]	cellular response to heat [GO:0034605]; protein folding [GO:0006457]; protein stabilization [GO:0050821]	cytosol [GO:0005829]; extracellular exosome [GO:0070062]; perinuclear region of cytoplasm [GO:0048471]; plasma membrane [GO:0005886]; protein-containing complex [GO:0032991]; ATP binding [GO:0005524]; ATPase activity [GO:0016887]; disordered domain specific binding [GO:0097718]; unfolded protein binding [GO:0051082]; cellular response to heat [GO:0034605]; protein folding [GO:0006457]; protein st…	ATPase activity [GO:0016887]; ATP binding [GO:0005524]; disordered domain specific binding [GO:0097718]; unfolded protein binding [GO:0051082]	SUBCELLULAR LOCATION: Cytoplasm {ECO:0000250}.	GO:0005524; GO:0005829; GO:0005886; GO:0006457; GO:0016887; GO:0032991; GO:0034605; GO:0048471; GO:0050821; GO:0051082; GO:0070062; GO:0097718
PLD2	TUBB4B	78|64	0.99	TBB4B_HUMAN	Tubulin beta-4B chain (Tubulin beta-2 chain) (Tubulin beta-2C chain)	TUBB4B TUBB2C	FUNCTION: Tubulin is the major constituent of microtubules. It binds two moles of GTP, one at an exchangeable site on the beta chain and one at a non-exchangeable site on the alpha chain.		azurophil granule lumen [GO:0035578]; cytoplasm [GO:0005737]; cytoskeleton [GO:0005856]; cytosol [GO:0005829]; extracellular exosome [GO:0070062]; extracellular region [GO:0005576]; extracellular vesicle [GO:1903561]; microtubule [GO:0005874]; nucleus [GO:0005634]	ciliary basal body-plasma membrane docking [GO:0097711]; G2/M transition of mitotic cell cycle [GO:0000086]; microtubule cytoskeleton organization [GO:0000226]; mitotic cell cycle [GO:0000278]; natural killer cell mediated cytotoxicity [GO:0042267]; neutrophil degranulation [GO:0043312]; regulation of G2/M transition of mitotic cell cycle [GO:0010389]	azurophil granule lumen [GO:0035578]; cytoplasm [GO:0005737]; cytoskeleton [GO:0005856]; cytosol [GO:0005829]; extracellular exosome [GO:0070062]; extracellular region [GO:0005576]; extracellular vesicle [GO:1903561]; microtubule [GO:0005874]; nucleus [GO:0005634]; double-stranded RNA binding [GO:0003725]; GTP binding [GO:0005525]; GTPase activity [GO:0003924]; MHC class I protein binding [GO:004…	double-stranded RNA binding [GO:0003725]; GTPase activity [GO:0003924]; GTP binding [GO:0005525]; MHC class I protein binding [GO:0042288]; structural constituent of cytoskeleton [GO:0005200]; unfolded protein binding [GO:0051082]	SUBCELLULAR LOCATION: Cytoplasm, cytoskeleton.	GO:0000086; GO:0000226; GO:0000278; GO:0003725; GO:0003924; GO:0005200; GO:0005525; GO:0005576; GO:0005634; GO:0005737; GO:0005829; GO:0005856; GO:0005874; GO:0010389; GO:0035578; GO:0042267; GO:0042288; GO:0043312; GO:0051082; GO:0070062; GO:0097711; GO:1903561
PLD2	ANKMY2	11|7	0.98	ANKY2_HUMAN	Ankyrin repeat and MYND domain-containing protein 2	ANKMY2	FUNCTION: May be involved in the trafficking of signaling proteins to the cilia. {ECO:0000250}.		cilium [GO:0005929]		cilium [GO:0005929]; enzyme binding [GO:0019899]; metal ion binding [GO:0046872]	enzyme binding [GO:0019899]; metal ion binding [GO:0046872]	SUBCELLULAR LOCATION: Cell projection, cilium {ECO:0000250}.	GO:0005929; GO:0019899; GO:0046872
PLD2	DNAJB1	6|4	0.98	DNJB1_HUMAN	DnaJ homolog subfamily B member 1 (DnaJ protein homolog 1) (Heat shock 40 kDa protein 1) (HSP40) (Heat shock protein 40) (Human DnaJ protein 1) (hDj-1)	DNAJB1 DNAJ1 HDJ1 HSPF1	FUNCTION: Interacts with HSP70 and can stimulate its ATPase activity. Stimulates the association between HSC70 and HIP. Negatively regulates heat shock-induced HSF1 transcriptional activity during the attenuation and recovery phase period of the heat shock response (PubMed:9499401). Stimulates ATP hydrolysis and the folding of unfolded proteins mediated by HSPA1A/B (in vitro) (PubMed:24318877). {…		cytoplasm [GO:0005737]; cytosol [GO:0005829]; dendritic spine [GO:0043197]; extracellular exosome [GO:0070062]; glutamatergic synapse [GO:0098978]; neuronal cell body [GO:0043025]; nucleolus [GO:0005730]; nucleoplasm [GO:0005654]; nucleus [GO:0005634]; postsynaptic density [GO:0014069]; sperm head [GO:0061827]	chaperone cofactor-dependent protein refolding [GO:0051085]; forebrain development [GO:0030900]; negative regulation of inclusion body assembly [GO:0090084]; negative regulation of transcription by RNA polymerase II [GO:0000122]; negative regulation of transcription from RNA polymerase II promoter in response to stress [GO:0097201]; positive regulation of ATPase activity [GO:0032781]; regulation …	cytoplasm [GO:0005737]; cytosol [GO:0005829]; dendritic spine [GO:0043197]; extracellular exosome [GO:0070062]; glutamatergic synapse [GO:0098978]; neuronal cell body [GO:0043025]; nucleolus [GO:0005730]; nucleoplasm [GO:0005654]; nucleus [GO:0005634]; postsynaptic density [GO:0014069]; sperm head [GO:0061827]; ATPase activator activity [GO:0001671]; ATPase binding [GO:0051117]; cadherin binding …	ATPase activator activity [GO:0001671]; ATPase binding [GO:0051117]; cadherin binding [GO:0045296]; chaperone binding [GO:0051087]; Hsp70 protein binding [GO:0030544]; protein folding chaperone [GO:0044183]; transcription corepressor activity [GO:0003714]; unfolded protein binding [GO:0051082]	SUBCELLULAR LOCATION: Cytoplasm {ECO:0000269|PubMed:1586970}. Nucleus {ECO:0000269|PubMed:1586970}. Nucleus, nucleolus {ECO:0000269|PubMed:1586970}. Note=Translocates rapidly from the cytoplasm to the nucleus, and especially to the nucleoli, upon heat shock.	GO:0000122; GO:0001671; GO:0003714; GO:0005634; GO:0005654; GO:0005730; GO:0005737; GO:0005829; GO:0006986; GO:0014069; GO:0030544; GO:0030900; GO:0032781; GO:0043025; GO:0043197; GO:0044183; GO:0045296; GO:0051082; GO:0051085; GO:0051087; GO:0051117; GO:0061827; GO:0070062; GO:0090084; GO:0097201; GO:0098978; GO:1900034
PLD2	MCMBP	4|2	0.98	MCMBP_HUMAN	Mini-chromosome maintenance complex-binding protein (MCM-BP) (MCM-binding protein)	MCMBP C10orf119	FUNCTION: Associated component of the MCM complex that acts as a regulator of DNA replication. Binds to the MCM complex during late S phase and promotes the disassembly of the MCM complex from chromatin, thereby acting as a key regulator of pre-replication complex (pre-RC) unloading from replicated DNA. Can dissociate the MCM complex without addition of ATP; probably acts by destabilizing interac…		cell junction [GO:0030054]; cytosol [GO:0005829]; nucleoplasm [GO:0005654]; nucleus [GO:0005634]	cell division [GO:0051301]; DNA-dependent DNA replication [GO:0006261]; sister chromatid cohesion [GO:0007062]	cell junction [GO:0030054]; cytosol [GO:0005829]; nucleoplasm [GO:0005654]; nucleus [GO:0005634]; chromatin binding [GO:0003682]; cell division [GO:0051301]; DNA-dependent DNA replication [GO:0006261]; sister chromatid cohesion [GO:0007062]	chromatin binding [GO:0003682]	SUBCELLULAR LOCATION: Nucleus {ECO:0000269|PubMed:17296731}. Note=Associates with chromatin. Highly associated with chromatin in G1/S and S phases, reduced binding to chromatin in G2, and further decreased binding in early M phase. It then reassociates with chromatin in late M phase. Dissociates from chromatin later than component of the MCM complex.	GO:0003682; GO:0005634; GO:0005654; GO:0005829; GO:0006261; GO:0007062; GO:0030054; GO:0051301
PLD2	PCCA	27|2	0.98	PCCA_HUMAN	Propionyl-CoA carboxylase alpha chain, mitochondrial (PCCase subunit alpha) (EC 6.4.1.3) (Propanoyl-CoA:carbon dioxide ligase subunit alpha)	PCCA	FUNCTION: This is one of the 2 subunits of the biotin-dependent propionyl-CoA carboxylase (PCC), a mitochondrial enzyme involved in the catabolism of odd chain fatty acids, branched-chain amino acids isoleucine, threonine, methionine, and valine and other metabolites (PubMed:8434582, PubMed:6765947). Propionyl-CoA carboxylase catalyzes the carboxylation of propionyl-CoA/propanoyl-CoA to D-methylm…	PATHWAY: Metabolic intermediate metabolism; propanoyl-CoA degradation; succinyl-CoA from propanoyl-CoA: step 1/3. {ECO:0000269|PubMed:6765947, ECO:0000269|PubMed:8434582}.	cytosol [GO:0005829]; mitochondrial matrix [GO:0005759]; mitochondrion [GO:0005739]	biotin metabolic process [GO:0006768]; short-chain fatty acid catabolic process [GO:0019626]	cytosol [GO:0005829]; mitochondrial matrix [GO:0005759]; mitochondrion [GO:0005739]; ATP binding [GO:0005524]; biotin binding [GO:0009374]; CoA carboxylase activity [GO:0016421]; enzyme binding [GO:0019899]; metal ion binding [GO:0046872]; propionyl-CoA carboxylase activity [GO:0004658]; biotin metabolic process [GO:0006768]; short-chain fatty acid catabolic process [GO:0019626]	ATP binding [GO:0005524]; biotin binding [GO:0009374]; CoA carboxylase activity [GO:0016421]; enzyme binding [GO:0019899]; metal ion binding [GO:0046872]; propionyl-CoA carboxylase activity [GO:0004658]	SUBCELLULAR LOCATION: Mitochondrion matrix {ECO:0000269|PubMed:10101253, ECO:0000269|PubMed:16023992}.	GO:0004658; GO:0005524; GO:0005739; GO:0005759; GO:0005829; GO:0006768; GO:0009374; GO:0016421; GO:0019626; GO:0019899; GO:0046872
PLD2	SRPRA	4|2	0.98	SRPRA_HUMAN	Signal recognition particle receptor subunit alpha (SR-alpha) (Docking protein alpha) (DP-alpha)	SRPRA SRPR	FUNCTION: Component of the SRP (signal recognition particle) receptor. Ensures, in conjunction with the signal recognition particle, the correct targeting of the nascent secretory proteins to the endoplasmic reticulum membrane system.		endoplasmic reticulum membrane [GO:0005789]; extracellular exosome [GO:0070062]; membrane [GO:0016020]; signal recognition particle receptor complex [GO:0005785]	cotranslational protein targeting to membrane [GO:0006613]; IRE1-mediated unfolded protein response [GO:0036498]; protein targeting [GO:0006605]; protein targeting to ER [GO:0045047]; SRP-dependent cotranslational protein targeting to membrane [GO:0006614]	endoplasmic reticulum membrane [GO:0005789]; extracellular exosome [GO:0070062]; membrane [GO:0016020]; signal recognition particle receptor complex [GO:0005785]; GTP binding [GO:0005525]; GTPase activity [GO:0003924]; RNA binding [GO:0003723]; signal recognition particle binding [GO:0005047]; cotranslational protein targeting to membrane [GO:0006613]; IRE1-mediated unfolded protein response [GO:…	GTPase activity [GO:0003924]; GTP binding [GO:0005525]; RNA binding [GO:0003723]; signal recognition particle binding [GO:0005047]	SUBCELLULAR LOCATION: Endoplasmic reticulum membrane; Peripheral membrane protein. Note=Thought to be anchored in the membrane through an interaction with SR-beta, which contains a bona fide transmembrane domain.	GO:0003723; GO:0003924; GO:0005047; GO:0005525; GO:0005785; GO:0005789; GO:0006605; GO:0006613; GO:0006614; GO:0016020; GO:0036498; GO:0045047; GO:0070062
PLD2	URI1	4|2	0.98	RMP_HUMAN	Unconventional prefoldin RPB5 interactor 1 (Protein NNX3) (Protein phosphatase 1 regulatory subunit 19) (RNA polymerase II subunit 5-mediating protein) (RPB5-mediating protein)	URI1 C19orf2 NNX3 PPP1R19 RMP URI	FUNCTION: Involved in gene transcription regulation. Acts as a transcriptional repressor in concert with the corepressor UXT to regulate androgen receptor (AR) transcription. May act as a tumor suppressor to repress AR-mediated gene transcription and to inhibit anchorage-independent growth in prostate cancer cells. Required for cell survival in ovarian cancer cells. Together with UXT, associates …		cytoplasm [GO:0005737]; cytosol [GO:0005829]; dendrite [GO:0030425]; mitochondrion [GO:0005739]; nucleoplasm [GO:0005654]; nucleus [GO:0005634]	cellular response to growth factor stimulus [GO:0071363]; cellular response to steroid hormone stimulus [GO:0071383]; negative regulation of intrinsic apoptotic signaling pathway [GO:2001243]; negative regulation of phosphatase activity [GO:0010923]; negative regulation of transcription by RNA polymerase II [GO:0000122]; regulation of cell growth [GO:0001558]; regulation of transcription by RNA p…	cytoplasm [GO:0005737]; cytosol [GO:0005829]; dendrite [GO:0030425]; mitochondrion [GO:0005739]; nucleoplasm [GO:0005654]; nucleus [GO:0005634]; chromatin binding [GO:0003682]; phosphatase inhibitor activity [GO:0019212]; phosphoprotein binding [GO:0051219]; protein phosphatase inhibitor activity [GO:0004864]; RNA polymerase II complex binding [GO:0000993]; transcription corepressor activity [GO:…	chromatin binding [GO:0003682]; phosphatase inhibitor activity [GO:0019212]; phosphoprotein binding [GO:0051219]; protein phosphatase inhibitor activity [GO:0004864]; RNA polymerase II complex binding [GO:0000993]; transcription corepressor activity [GO:0003714]	SUBCELLULAR LOCATION: Nucleus. Cytoplasm. Mitochondrion. Cell projection, dendrite {ECO:0000250}. Note=Colocalizes with PFDN2, PFDN4, PPP1CC, RPS6KB1 and STAP1 at mitochondrion.	GO:0000122; GO:0000993; GO:0001558; GO:0003682; GO:0003714; GO:0004864; GO:0005634; GO:0005654; GO:0005737; GO:0005739; GO:0005829; GO:0006357; GO:0009615; GO:0010923; GO:0019212; GO:0030425; GO:0051219; GO:0071363; GO:0071383; GO:2001243
PLD2	PCCB	26|5	0.97	PCCB_HUMAN	Propionyl-CoA carboxylase beta chain, mitochondrial (PCCase subunit beta) (EC 6.4.1.3) (Propanoyl-CoA:carbon dioxide ligase subunit beta)	PCCB	FUNCTION: This is one of the 2 subunits of the biotin-dependent propionyl-CoA carboxylase (PCC), a mitochondrial enzyme involved in the catabolism of odd chain fatty acids, branched-chain amino acids isoleucine, threonine, methionine, and valine and other metabolites (PubMed:6765947, PubMed:15890657). Propionyl-CoA carboxylase catalyzes the carboxylation of propionyl-CoA/propanoyl-CoA to D-methyl…	PATHWAY: Metabolic intermediate metabolism; propanoyl-CoA degradation; succinyl-CoA from propanoyl-CoA: step 1/3. {ECO:0000269|PubMed:15890657, ECO:0000269|PubMed:6765947}.	cytosol [GO:0005829]; mitochondrial matrix [GO:0005759]; mitochondrion [GO:0005739]	biotin metabolic process [GO:0006768]; short-chain fatty acid catabolic process [GO:0019626]	cytosol [GO:0005829]; mitochondrial matrix [GO:0005759]; mitochondrion [GO:0005739]; ATP binding [GO:0005524]; propionyl-CoA carboxylase activity [GO:0004658]; biotin metabolic process [GO:0006768]; short-chain fatty acid catabolic process [GO:0019626]	ATP binding [GO:0005524]; propionyl-CoA carboxylase activity [GO:0004658]	SUBCELLULAR LOCATION: Mitochondrion matrix {ECO:0000305|PubMed:16023992}.	GO:0004658; GO:0005524; GO:0005739; GO:0005759; GO:0005829; GO:0006768; GO:0019626
PLD2	BAG3	9|13	0.96	BAG3_HUMAN	BAG family molecular chaperone regulator 3 (BAG-3) (Bcl-2-associated athanogene 3) (Bcl-2-binding protein Bis) (Docking protein CAIR-1)	BAG3 BIS	FUNCTION: Co-chaperone for HSP70 and HSC70 chaperone proteins. Acts as a nucleotide-exchange factor (NEF) promoting the release of ADP from the HSP70 and HSC70 proteins thereby triggering client/substrate protein release. Nucleotide release is mediated via its binding to the nucleotide-binding domain (NBD) of HSPA8/HSC70 where as the substrate release is mediated via its binding to the substrate-…		aggresome [GO:0016235]; chaperone complex [GO:0101031]; cytoplasm [GO:0005737]; cytosol [GO:0005829]; membrane [GO:0016020]; neuron projection [GO:0043005]; nucleus [GO:0005634]; plasma membrane [GO:0005886]; stress fiber [GO:0001725]; Z disc [GO:0030018]	aggresome assembly [GO:0070842]; autophagosome assembly [GO:0000045]; brain development [GO:0007420]; cellular response to heat [GO:0034605]; cellular response to mechanical stimulus [GO:0071260]; cellular response to unfolded protein [GO:0034620]; chaperone-mediated autophagy [GO:0061684]; chaperone-mediated protein transport [GO:0072321]; extrinsic apoptotic signaling pathway in absence of liga…	aggresome [GO:0016235]; chaperone complex [GO:0101031]; cytoplasm [GO:0005737]; cytosol [GO:0005829]; membrane [GO:0016020]; neuron projection [GO:0043005]; nucleus [GO:0005634]; plasma membrane [GO:0005886]; stress fiber [GO:0001725]; Z disc [GO:0030018]; adenyl-nucleotide exchange factor activity [GO:0000774]; cadherin binding [GO:0045296]; chaperone binding [GO:0051087]; dynein intermediate ch…	adenyl-nucleotide exchange factor activity [GO:0000774]; cadherin binding [GO:0045296]; chaperone binding [GO:0051087]; dynein intermediate chain binding [GO:0045505]; heat shock protein binding [GO:0031072]; protein-containing complex binding [GO:0044877]	SUBCELLULAR LOCATION: Nucleus {ECO:0000269|PubMed:26159920}. Cytoplasm {ECO:0000269|PubMed:26159920}. Note=Colocalizes with HSF1 to the nucleus upon heat stress (PubMed:26159920). {ECO:0000269|PubMed:26159920}.	GO:0000045; GO:0000774; GO:0001725; GO:0005634; GO:0005737; GO:0005829; GO:0005886; GO:0006457; GO:0007420; GO:0008625; GO:0010664; GO:0016020; GO:0016235; GO:0021510; GO:0030018; GO:0031072; GO:0034605; GO:0034620; GO:0042307; GO:0043005; GO:0043066; GO:0044877; GO:0045296; GO:0045505; GO:0046716; GO:0046827; GO:0050821; GO:0051087; GO:0061684; GO:0070842; GO:0071260; GO:0072321; GO:0097192; GO:…
PLD2	RPAP3	14|10	0.95	RPAP3_HUMAN	RNA polymerase II-associated protein 3	RPAP3	FUNCTION: Forms an interface between the RNA polymerase II enzyme and chaperone/scaffolding protein, suggesting that it is required to connect RNA polymerase II to regulators of protein complex formation. {ECO:0000269|PubMed:17643375}.		cytosol [GO:0005829]; R2TP complex [GO:0097255]		cytosol [GO:0005829]; R2TP complex [GO:0097255]			GO:0005829; GO:0097255
PLD2	TTC1	2|2	0.95	TTC1_HUMAN	Tetratricopeptide repeat protein 1 (TPR repeat protein 1)	TTC1 TPR1			cytosol [GO:0005829]; peroxisomal membrane [GO:0005778]	protein folding [GO:0006457]	cytosol [GO:0005829]; peroxisomal membrane [GO:0005778]; unfolded protein binding [GO:0051082]; protein folding [GO:0006457]	unfolded protein binding [GO:0051082]		GO:0005778; GO:0005829; GO:0006457; GO:0051082
PLD2	TOMM34	6|2	0.9	TOM34_HUMAN	Mitochondrial import receptor subunit TOM34 (hTom34) (Translocase of outer membrane 34 kDa subunit)	TOMM34 URCC3	FUNCTION: Plays a role in the import of cytosolically synthesized preproteins into mitochondria. Binds the mature portion of precursor proteins. Interacts with cellular components, and possesses weak ATPase activity. May be a chaperone-like protein that helps to keep newly synthesized precursors in an unfolded import compatible state. {ECO:0000269|PubMed:10101285, ECO:0000269|PubMed:11913975, ECO…		cytosol [GO:0005829]; integral component of membrane [GO:0016021]; intracellular membrane-bounded organelle [GO:0043231]; membrane [GO:0016020]; mitochondrial outer membrane [GO:0005741]; mitochondrion [GO:0005739]; nucleus [GO:0005634]	protein targeting to mitochondrion [GO:0006626]	cytosol [GO:0005829]; integral component of membrane [GO:0016021]; intracellular membrane-bounded organelle [GO:0043231]; membrane [GO:0016020]; mitochondrial outer membrane [GO:0005741]; mitochondrion [GO:0005739]; nucleus [GO:0005634]; heat shock protein binding [GO:0031072]; protein targeting to mitochondrion [GO:0006626]	heat shock protein binding [GO:0031072]	SUBCELLULAR LOCATION: Cytoplasm {ECO:0000269|PubMed:10101285}. Mitochondrion outer membrane {ECO:0000269|PubMed:10101285}; Peripheral membrane protein {ECO:0000269|PubMed:10101285}; Cytoplasmic side {ECO:0000269|PubMed:10101285}.	GO:0005634; GO:0005739; GO:0005741; GO:0005829; GO:0006626; GO:0016020; GO:0016021; GO:0031072; GO:0043231
PLD2	PIH1D1	4|5	0.86	PIHD1_HUMAN	PIH1 domain-containing protein 1 (Nucleolar protein 17 homolog)	PIH1D1 NOP17	FUNCTION: Involved in the assembly of C/D box small nucleolar ribonucleoprotein (snoRNP) particles (PubMed:17636026). Recruits the SWI/SNF complex to the core promoter of rRNA genes and enhances pre-rRNA transcription (PubMed:22368283, PubMed:24036451). Mediates interaction of TELO2 with the R2TP complex which is necessary for the stability of MTOR and SMG1 (PubMed:20864032). Positively regulates…		cytoplasm [GO:0005737]; nucleolus [GO:0005730]; nucleus [GO:0005634]; pre-snoRNP complex [GO:0070761]; R2TP complex [GO:0097255]; ribonucleoprotein complex [GO:1990904]	box C/D snoRNP assembly [GO:0000492]; chromatin remodeling [GO:0006338]; epithelial cell differentiation [GO:0030855]; establishment of protein localization to chromatin [GO:0071169]; negative regulation of cysteine-type endopeptidase activity involved in apoptotic signaling pathway [GO:2001268]; negative regulation of histone H3-K9 dimethylation [GO:1900110]; negative regulation of histone H3-K9…	cytoplasm [GO:0005737]; nucleolus [GO:0005730]; nucleus [GO:0005634]; pre-snoRNP complex [GO:0070761]; R2TP complex [GO:0097255]; ribonucleoprotein complex [GO:1990904]; ATPase binding [GO:0051117]; histone binding [GO:0042393]; phosphoprotein binding [GO:0051219]; protein kinase binding [GO:0019901]; RNA polymerase I core promoter sequence-specific DNA binding [GO:0001164]; box C/D snoRNP assemb…	ATPase binding [GO:0051117]; histone binding [GO:0042393]; phosphoprotein binding [GO:0051219]; protein kinase binding [GO:0019901]; RNA polymerase I core promoter sequence-specific DNA binding [GO:0001164]	SUBCELLULAR LOCATION: Nucleus {ECO:0000250|UniProtKB:Q9CQJ2}.	GO:0000492; GO:0001164; GO:0005634; GO:0005730; GO:0005737; GO:0006338; GO:0006364; GO:0019901; GO:0030855; GO:0031334; GO:0042393; GO:0048254; GO:0051117; GO:0051219; GO:0051569; GO:0070761; GO:0071169; GO:0071902; GO:0090240; GO:0097255; GO:1900110; GO:1900113; GO:1901838; GO:1902661; GO:1904263; GO:1990904; GO:2000617; GO:2000619; GO:2001268
PLD2	HNRNPH2	4|3	0.85	HNRH2_HUMAN	Heterogeneous nuclear ribonucleoprotein H2 (hnRNP H2) (FTP-3) (Heterogeneous nuclear ribonucleoprotein H') (hnRNP H') [Cleaved into: Heterogeneous nuclear ribonucleoprotein H2, N-terminally processed]	HNRNPH2 FTP3 HNRPH2	FUNCTION: This protein is a component of the heterogeneous nuclear ribonucleoprotein (hnRNP) complexes which provide the substrate for the processing events that pre-mRNAs undergo before becoming functional, translatable mRNAs in the cytoplasm. Binds poly(RG).		cytosol [GO:0005829]; membrane [GO:0016020]; nucleoplasm [GO:0005654]; nucleus [GO:0005634]; postsynaptic density [GO:0014069]; ribonucleoprotein complex [GO:1990904]	mRNA splicing, via spliceosome [GO:0000398]; regulation of RNA splicing [GO:0043484]; RNA metabolic process [GO:0016070]	cytosol [GO:0005829]; membrane [GO:0016020]; nucleoplasm [GO:0005654]; nucleus [GO:0005634]; postsynaptic density [GO:0014069]; ribonucleoprotein complex [GO:1990904]; RNA binding [GO:0003723]; mRNA splicing, via spliceosome [GO:0000398]; regulation of RNA splicing [GO:0043484]; RNA metabolic process [GO:0016070]	RNA binding [GO:0003723]	SUBCELLULAR LOCATION: Nucleus, nucleoplasm.	GO:0000398; GO:0003723; GO:0005634; GO:0005654; GO:0005829; GO:0014069; GO:0016020; GO:0016070; GO:0043484; GO:1990904
PLD2	VBP1	5|2	0.84	PFD3_HUMAN	Prefoldin subunit 3 (HIBBJ46) (von Hippel-Lindau-binding protein 1) (VBP-1) (VHL-binding protein 1)	VBP1 PFDN3	FUNCTION: Binds specifically to cytosolic chaperonin (c-CPN) and transfers target proteins to it. Binds to nascent polypeptide chain and promotes folding in an environment in which there are many competing pathways for nonnative proteins. {ECO:0000269|PubMed:9630229}.		cytoplasm [GO:0005737]; cytosol [GO:0005829]; intracellular membrane-bounded organelle [GO:0043231]; nucleus [GO:0005634]; polysome [GO:0005844]; prefoldin complex [GO:0016272]	microtubule-based process [GO:0007017]; negative regulation of amyloid fibril formation [GO:1905907]; protein folding [GO:0006457]; tubulin complex assembly [GO:0007021]	cytoplasm [GO:0005737]; cytosol [GO:0005829]; intracellular membrane-bounded organelle [GO:0043231]; nucleus [GO:0005634]; polysome [GO:0005844]; prefoldin complex [GO:0016272]; amyloid-beta binding [GO:0001540]; tubulin binding [GO:0015631]; unfolded protein binding [GO:0051082]; microtubule-based process [GO:0007017]; negative regulation of amyloid fibril formation [GO:1905907]; protein folding…	amyloid-beta binding [GO:0001540]; tubulin binding [GO:0015631]; unfolded protein binding [GO:0051082]	SUBCELLULAR LOCATION: Cytoplasm. Nucleus. Note=In complex with VHL can translocate to the nucleus.	GO:0001540; GO:0005634; GO:0005737; GO:0005829; GO:0005844; GO:0006457; GO:0007017; GO:0007021; GO:0015631; GO:0016272; GO:0043231; GO:0051082; GO:1905907
PLD2	PPP5C	24|16	0.81	PPP5_HUMAN	Serine/threonine-protein phosphatase 5 (PP5) (EC 3.1.3.16) (Protein phosphatase T) (PP-T) (PPT)	PPP5C PPP5	FUNCTION: Serine/threonine-protein phosphatase that dephosphorylates a myriad of proteins involved in different signaling pathways including the kinases CSNK1E, ASK1/MAP3K5, PRKDC and RAF1, the nuclear receptors NR3C1, PPARG, ESR1 and ESR2, SMAD proteins and TAU/MAPT (PubMed:14734805, PubMed:14764652, PubMed:14871926, PubMed:15383005, PubMed:15546861, PubMed:16260606, PubMed:16790549, PubMed:1689…		chaperone complex [GO:0101031]; cytosol [GO:0005829]; intracellular membrane-bounded organelle [GO:0043231]; nucleoplasm [GO:0005654]; nucleus [GO:0005634]; perikaryon [GO:0043204]; plasma membrane [GO:0005886]; protein-containing complex [GO:0032991]; proximal dendrite [GO:1990635]	cellular response to cadmium ion [GO:0071276]; cellular response to hydrogen peroxide [GO:0070301]; double-strand break repair [GO:0006302]; histone dephosphorylation [GO:0016576]; MAPK cascade [GO:0000165]; mitotic cell cycle [GO:0000278]; negative regulation of neuron death [GO:1901215]; negative regulation of protein phosphorylation [GO:0001933]; peptidyl-serine dephosphorylation [GO:0070262];…	chaperone complex [GO:0101031]; cytosol [GO:0005829]; intracellular membrane-bounded organelle [GO:0043231]; nucleoplasm [GO:0005654]; nucleus [GO:0005634]; perikaryon [GO:0043204]; plasma membrane [GO:0005886]; protein-containing complex [GO:0032991]; proximal dendrite [GO:1990635]; ADP binding [GO:0043531]; ATP binding [GO:0005524]; G-protein alpha-subunit binding [GO:0001965]; Hsp90 protein bi…	ADP binding [GO:0043531]; ATP binding [GO:0005524]; G-protein alpha-subunit binding [GO:0001965]; Hsp90 protein binding [GO:0051879]; identical protein binding [GO:0042802]; lipid binding [GO:0008289]; metal ion binding [GO:0046872]; microtubule binding [GO:0008017]; phosphatase activity [GO:0016791]; phosphoprotein phosphatase activity [GO:0004721]; protein-containing complex binding [GO:0044877…	SUBCELLULAR LOCATION: Nucleus {ECO:0000269|PubMed:15383005}. Cytoplasm {ECO:0000269|PubMed:15383005, ECO:0000269|PubMed:19948726}. Cell membrane {ECO:0000269|PubMed:19948726}. Note=Predominantly nuclear (PubMed:15383005). But also present in the cytoplasm (PubMed:15383005). Translocates from the cytoplasm to the plasma membrane in a RAC1-dependent manner (PubMed:19948726). {ECO:0000269|PubMed:153…	GO:0000165; GO:0000278; GO:0001933; GO:0001965; GO:0003723; GO:0004721; GO:0004722; GO:0005524; GO:0005634; GO:0005654; GO:0005829; GO:0005886; GO:0006302; GO:0006351; GO:0006470; GO:0008017; GO:0008289; GO:0010288; GO:0016576; GO:0016791; GO:0032991; GO:0035970; GO:0042802; GO:0043123; GO:0043204; GO:0043231; GO:0043278; GO:0043531; GO:0044877; GO:0046872; GO:0048156; GO:0051879; GO:0070262; GO:…
PLD2	DDI2	2|2	0.8	DDI2_HUMAN	Protein DDI1 homolog 2 (EC 3.4.23.-)	DDI2	FUNCTION: Aspartic protease that mediates the cleavage of NFE2L1/NRF1 at 'Leu-104', thereby promoting release of NFE2L1/NRF1 from the endoplasmic reticulum membrane (PubMed:27676298, PubMed:27528193). Ubiquitination of NFE2L1/NRF1 is a prerequisite for cleavage, suggesting that DDI2 specifically recognizes and binds ubiquitinated NFE2L1/NRF1 (PubMed:27528193). Seems to act as a proteasomal shuttl…		chromosome [GO:0005694]; cytosol [GO:0005829]; nucleoplasm [GO:0005654]	cellular response to hydroxyurea [GO:0072711]; proteasomal protein catabolic process [GO:0010498]; protein processing [GO:0016485]; regulation of DNA stability [GO:0097752]; regulation of protein stability [GO:0031647]	chromosome [GO:0005694]; cytosol [GO:0005829]; nucleoplasm [GO:0005654]; aspartic-type endopeptidase activity [GO:0004190]; identical protein binding [GO:0042802]; ubiquitin binding [GO:0043130]; cellular response to hydroxyurea [GO:0072711]; proteasomal protein catabolic process [GO:0010498]; protein processing [GO:0016485]; regulation of DNA stability [GO:0097752]; regulation of protein stabili…	aspartic-type endopeptidase activity [GO:0004190]; identical protein binding [GO:0042802]; ubiquitin binding [GO:0043130]	SUBCELLULAR LOCATION: Cytoplasm, cytosol {ECO:0000305|PubMed:27528193}. Chromosome {ECO:0000269|PubMed:29290612}.	GO:0004190; GO:0005654; GO:0005694; GO:0005829; GO:0010498; GO:0016485; GO:0031647; GO:0042802; GO:0043130; GO:0072711; GO:0097752
PLD3	PNPLA6	62|60	1	PLPL6_HUMAN	Patatin-like phospholipase domain-containing protein 6 (EC 3.1.1.5) (Neuropathy target esterase)	PNPLA6 NTE	FUNCTION: Phospholipase B that deacylates intracellular phosphatidylcholine (PtdCho), generating glycerophosphocholine (GroPtdCho). This deacylation occurs at both sn-2 and sn-1 positions of PtdCho. Catalyzes the hydrolysis of several naturally occurring membrane-associated lipids (PubMed:11927584). Hydrolyzes lysophospholipids and monoacylglycerols, preferring the 1-acyl to the 2-acyl isomer. Do…		cytosol [GO:0005829]; endoplasmic reticulum [GO:0005783]; endoplasmic reticulum membrane [GO:0005789]; integral component of membrane [GO:0016021]; membrane [GO:0016020]	glycerophospholipid catabolic process [GO:0046475]; phosphatidylcholine metabolic process [GO:0046470]	cytosol [GO:0005829]; endoplasmic reticulum [GO:0005783]; endoplasmic reticulum membrane [GO:0005789]; integral component of membrane [GO:0016021]; membrane [GO:0016020]; lysophospholipase activity [GO:0004622]; phosphatidyl phospholipase B activity [GO:0102545]; glycerophospholipid catabolic process [GO:0046475]; phosphatidylcholine metabolic process [GO:0046470]	lysophospholipase activity [GO:0004622]; phosphatidyl phospholipase B activity [GO:0102545]	SUBCELLULAR LOCATION: Endoplasmic reticulum membrane {ECO:0000269|PubMed:15044461}; Single-pass type III membrane protein {ECO:0000269|PubMed:15044461}.	GO:0004622; GO:0005783; GO:0005789; GO:0005829; GO:0016020; GO:0016021; GO:0046470; GO:0046475; GO:0102545
PLD3	GPD2	56|47	1	GPDM_HUMAN	Glycerol-3-phosphate dehydrogenase, mitochondrial (GPD-M) (GPDH-M) (EC 1.1.5.3) (mitohondrial glycerophosphate dehydrogenase gene) (mGDH) (mtGPD)	GPD2	FUNCTION: Calcium-responsive mitochondrial glycerol-3-phosphate dehydrogenase which seems to be a key component of the pancreatic beta-cell glucose-sensing device. {ECO:0000269|PubMed:9070847}.	PATHWAY: Polyol metabolism; glycerol degradation via glycerol kinase pathway; glycerone phosphate from sn-glycerol 3-phosphate (anaerobic route): step 1/1. {ECO:0000269|PubMed:9070847}.	glycerol-3-phosphate dehydrogenase complex [GO:0009331]; mitochondrial inner membrane [GO:0005743]; mitochondrion [GO:0005739]	glycerol-3-phosphate metabolic process [GO:0006072]; glycerol catabolic process [GO:0019563]; glycerophosphate shuttle [GO:0006127]	glycerol-3-phosphate dehydrogenase complex [GO:0009331]; mitochondrial inner membrane [GO:0005743]; mitochondrion [GO:0005739]; calcium ion binding [GO:0005509]; glycerol-3-phosphate dehydrogenase (quinone) activity [GO:0004368]; sn-glycerol-3-phosphate:ubiquinone-8 oxidoreductase activity [GO:0052591]; glycerol catabolic process [GO:0019563]; glycerol-3-phosphate metabolic process [GO:0006072]; …	calcium ion binding [GO:0005509]; glycerol-3-phosphate dehydrogenase (quinone) activity [GO:0004368]; sn-glycerol-3-phosphate:ubiquinone-8 oxidoreductase activity [GO:0052591]	SUBCELLULAR LOCATION: Mitochondrion.	GO:0004368; GO:0005509; GO:0005739; GO:0005743; GO:0006072; GO:0006127; GO:0009331; GO:0019563; GO:0052591
PLD3	PDIA3	52|46	1	PDIA3_HUMAN	Protein disulfide-isomerase A3 (EC 5.3.4.1) (58 kDa glucose-regulated protein) (58 kDa microsomal protein) (p58) (Disulfide isomerase ER-60) (Endoplasmic reticulum resident protein 57) (ER protein 57) (ERp57) (Endoplasmic reticulum resident protein 60) (ER protein 60) (ERp60)	PDIA3 ERP57 ERP60 GRP58			cell surface [GO:0009986]; endoplasmic reticulum [GO:0005783]; endoplasmic reticulum lumen [GO:0005788]; extracellular exosome [GO:0070062]; extracellular space [GO:0005615]; focal adhesion [GO:0005925]; melanosome [GO:0042470]; MHC class I peptide loading complex [GO:0042824]; nucleus [GO:0005634]; phagocytic vesicle [GO:0045335]; recycling endosome membrane [GO:0055038]	antigen processing and presentation of exogenous peptide antigen via MHC class I, TAP-dependent [GO:0002479]; antigen processing and presentation of peptide antigen via MHC class I [GO:0002474]; cellular response to interleukin-7 [GO:0098761]; positive regulation of extrinsic apoptotic signaling pathway [GO:2001238]; protein folding [GO:0006457]; protein folding in endoplasmic reticulum [GO:00349…	cell surface [GO:0009986]; endoplasmic reticulum [GO:0005783]; endoplasmic reticulum lumen [GO:0005788]; extracellular exosome [GO:0070062]; extracellular space [GO:0005615]; focal adhesion [GO:0005925]; melanosome [GO:0042470]; MHC class I peptide loading complex [GO:0042824]; nucleus [GO:0005634]; phagocytic vesicle [GO:0045335]; recycling endosome membrane [GO:0055038]; cysteine-type endopepti…	cysteine-type endopeptidase activity [GO:0004197]; disulfide oxidoreductase activity [GO:0015036]; identical protein binding [GO:0042802]; peptide disulfide oxidoreductase activity [GO:0015037]; phospholipase C activity [GO:0004629]; protein disulfide isomerase activity [GO:0003756]; RNA binding [GO:0003723]	SUBCELLULAR LOCATION: Endoplasmic reticulum {ECO:0000269|PubMed:23826168}. Endoplasmic reticulum lumen {ECO:0000250}. Melanosome {ECO:0000269|PubMed:12643545, ECO:0000269|PubMed:17081065}. Note=Identified by mass spectrometry in melanosome fractions from stage I to stage IV (PubMed:12643545). {ECO:0000269|PubMed:12643545}.	GO:0002474; GO:0002479; GO:0003723; GO:0003756; GO:0004197; GO:0004629; GO:0005615; GO:0005634; GO:0005783; GO:0005788; GO:0005925; GO:0006457; GO:0009986; GO:0015036; GO:0015037; GO:0034975; GO:0034976; GO:0042470; GO:0042802; GO:0042824; GO:0045335; GO:0055038; GO:0070062; GO:0098761; GO:2001238
PLD3	UGGT1	30|31	1	UGGG1_HUMAN	UDP-glucose:glycoprotein glucosyltransferase 1 (UGT1) (hUGT1) (EC 2.4.1.-) (UDP--Glc:glycoprotein glucosyltransferase) (UDP-glucose ceramide glucosyltransferase-like 1)	UGGT1 GT UGCGL1 UGGT UGT1 UGTR	FUNCTION: Recognizes glycoproteins with minor folding defects. Reglucosylates single N-glycans near the misfolded part of the protein, thus providing quality control for protein folding in the endoplasmic reticulum. Reglucosylated proteins are recognized by calreticulin for recycling to the endoplasmic reticulum and refolding or degradation. {ECO:0000269|PubMed:10694380}.	PATHWAY: Protein modification; protein glycosylation. {ECO:0000269|PubMed:10694380, ECO:0000269|PubMed:15815621}.	endoplasmic reticulum [GO:0005783]; endoplasmic reticulum-Golgi intermediate compartment [GO:0005793]; endoplasmic reticulum lumen [GO:0005788]; endoplasmic reticulum quality control compartment [GO:0044322]; extracellular exosome [GO:0070062]; protein-containing complex [GO:0032991]	'de novo' posttranslational protein folding [GO:0051084]; endoplasmic reticulum mannose trimming [GO:1904380]; ER-associated misfolded protein catabolic process [GO:0071712]; protein N-linked glycosylation via asparagine [GO:0018279]	endoplasmic reticulum [GO:0005783]; endoplasmic reticulum lumen [GO:0005788]; endoplasmic reticulum quality control compartment [GO:0044322]; endoplasmic reticulum-Golgi intermediate compartment [GO:0005793]; extracellular exosome [GO:0070062]; protein-containing complex [GO:0032991]; UDP-glucose:glycoprotein glucosyltransferase activity [GO:0003980]; unfolded protein binding [GO:0051082]; 'de no…	UDP-glucose:glycoprotein glucosyltransferase activity [GO:0003980]; unfolded protein binding [GO:0051082]	SUBCELLULAR LOCATION: Endoplasmic reticulum lumen {ECO:0000255|PROSITE-ProRule:PRU10138, ECO:0000269|PubMed:10694380}. Endoplasmic reticulum-Golgi intermediate compartment {ECO:0000255|PROSITE-ProRule:PRU10138, ECO:0000269|PubMed:10694380}.	GO:0003980; GO:0005783; GO:0005788; GO:0005793; GO:0018279; GO:0032991; GO:0044322; GO:0051082; GO:0051084; GO:0070062; GO:0071712; GO:1904380
PLD3	GCN1	9|23	1	GCN1_HUMAN	eIF-2-alpha kinase activator GCN1 (GCN1 eIF-2-alpha kinase activator homolog) (GCN1-like protein 1) (General control of amino-acid synthesis 1-like protein 1) (Translational activator GCN1) (HsGCN1)	GCN1 GCN1L1 KIAA0219	FUNCTION: Acts as a positive activator of the EIF2AK4/GCN2 protein kinase activity in response to amino acid starvation. Forms a complex with EIF2AK4/GCN2 on translating ribosomes; during this process, GCN1 seems to act as a chaperone to facilitate delivery of uncharged tRNAs that enter the A site of ribosomes to the tRNA-binding domain of EIF2AK4/GCN2, and hence stimulating EIF2AK4/GCN2 kinase a…		cytoplasm [GO:0005737]; cytosol [GO:0005829]; membrane [GO:0016020]; polysome [GO:0005844]; ribosome [GO:0005840]	cellular response to amino acid starvation [GO:0034198]; cellular response to leucine starvation [GO:1990253]; positive regulation of kinase activity [GO:0033674]; positive regulation of transcription from RNA polymerase II promoter in response to stress [GO:0036003]	cytoplasm [GO:0005737]; cytosol [GO:0005829]; membrane [GO:0016020]; polysome [GO:0005844]; ribosome [GO:0005840]; cadherin binding [GO:0045296]; protein kinase binding [GO:0019901]; protein kinase regulator activity [GO:0019887]; ribosome binding [GO:0043022]; RNA binding [GO:0003723]; translation factor activity, RNA binding [GO:0008135]; cellular response to amino acid starvation [GO:0034198];…	cadherin binding [GO:0045296]; protein kinase binding [GO:0019901]; protein kinase regulator activity [GO:0019887]; ribosome binding [GO:0043022]; RNA binding [GO:0003723]; translation factor activity, RNA binding [GO:0008135]	SUBCELLULAR LOCATION: Cytoplasm {ECO:0000250|UniProtKB:E9PVA8}. Note=Associates with ribosomes in undifferentiated neuroblastoma cells and increases after neuronal differentiation. {ECO:0000250|UniProtKB:E9PVA8}.	GO:0003723; GO:0005737; GO:0005829; GO:0005840; GO:0005844; GO:0008135; GO:0016020; GO:0019887; GO:0019901; GO:0033674; GO:0034198; GO:0036003; GO:0043022; GO:0045296; GO:1990253
PLD3	LMAN1	17|9	1	LMAN1_HUMAN	Protein ERGIC-53 (ER-Golgi intermediate compartment 53 kDa protein) (Gp58) (Intracellular mannose-specific lectin MR60) (Lectin mannose-binding 1)	LMAN1 ERGIC53 F5F8D	FUNCTION: Mannose-specific lectin. May recognize sugar residues of glycoproteins, glycolipids, or glycosylphosphatidyl inositol anchors and may be involved in the sorting or recycling of proteins, lipids, or both. The LMAN1-MCFD2 complex forms a specific cargo receptor for the ER-to-Golgi transport of selected proteins. {ECO:0000269|PubMed:12717434, ECO:0000269|PubMed:13130098}.		collagen-containing extracellular matrix [GO:0062023]; COPII-coated ER to Golgi transport vesicle [GO:0030134]; cytosol [GO:0005829]; endoplasmic reticulum [GO:0005783]; endoplasmic reticulum-Golgi intermediate compartment [GO:0005793]; endoplasmic reticulum-Golgi intermediate compartment membrane [GO:0033116]; endoplasmic reticulum membrane [GO:0005789]; ER to Golgi transport vesicle membrane [G…	blood coagulation [GO:0007596]; COPII vesicle coating [GO:0048208]; endoplasmic reticulum organization [GO:0007029]; endoplasmic reticulum to Golgi vesicle-mediated transport [GO:0006888]; Golgi organization [GO:0007030]; negative regulation of protein targeting to mitochondrion [GO:1903215]; positive regulation of organelle organization [GO:0010638]; protein folding [GO:0006457]; protein N-linke…	collagen-containing extracellular matrix [GO:0062023]; COPII-coated ER to Golgi transport vesicle [GO:0030134]; cytosol [GO:0005829]; endoplasmic reticulum [GO:0005783]; endoplasmic reticulum membrane [GO:0005789]; endoplasmic reticulum-Golgi intermediate compartment [GO:0005793]; endoplasmic reticulum-Golgi intermediate compartment membrane [GO:0033116]; ER to Golgi transport vesicle membrane [G…	mannose binding [GO:0005537]; metal ion binding [GO:0046872]; unfolded protein binding [GO:0051082]	SUBCELLULAR LOCATION: Endoplasmic reticulum-Golgi intermediate compartment membrane; Single-pass type I membrane protein. Golgi apparatus membrane; Single-pass membrane protein. Endoplasmic reticulum membrane; Single-pass type I membrane protein.	GO:0000139; GO:0005537; GO:0005783; GO:0005789; GO:0005793; GO:0005829; GO:0006457; GO:0006888; GO:0007029; GO:0007030; GO:0007596; GO:0010638; GO:0012507; GO:0015031; GO:0016020; GO:0016021; GO:0018279; GO:0030017; GO:0030134; GO:0033116; GO:0046872; GO:0048208; GO:0051082; GO:0062023; GO:0070062; GO:1903215
PLD3	EIF4A2	10|11	1	IF4A2_HUMAN	Eukaryotic initiation factor 4A-II (eIF-4A-II) (eIF4A-II) (EC 3.6.4.13) (ATP-dependent RNA helicase eIF4A-2)	EIF4A2 DDX2B EIF4F	FUNCTION: ATP-dependent RNA helicase which is a subunit of the eIF4F complex involved in cap recognition and is required for mRNA binding to ribosome. In the current model of translation initiation, eIF4A unwinds RNA secondary structures in the 5'-UTR of mRNAs which is necessary to allow efficient binding of the small ribosomal subunit, and subsequent scanning for the initiator codon.		cytosol [GO:0005829]; eukaryotic translation initiation factor 4F complex [GO:0016281]; perinuclear region of cytoplasm [GO:0048471]	cellular response to leukemia inhibitory factor [GO:1990830]; cytoplasmic translational initiation [GO:0002183]; negative regulation of RNA-directed 5'-3' RNA polymerase activity [GO:1900260]; regulation of translational initiation [GO:0006446]; translational initiation [GO:0006413]; viral process [GO:0016032]	cytosol [GO:0005829]; eukaryotic translation initiation factor 4F complex [GO:0016281]; perinuclear region of cytoplasm [GO:0048471]; ATP binding [GO:0005524]; ATPase activity [GO:0016887]; helicase activity [GO:0004386]; RNA binding [GO:0003723]; RNA helicase activity [GO:0003724]; translation initiation factor activity [GO:0003743]; cellular response to leukemia inhibitory factor [GO:1990830]; …	ATPase activity [GO:0016887]; ATP binding [GO:0005524]; helicase activity [GO:0004386]; RNA binding [GO:0003723]; RNA helicase activity [GO:0003724]; translation initiation factor activity [GO:0003743]		GO:0002183; GO:0003723; GO:0003724; GO:0003743; GO:0004386; GO:0005524; GO:0005829; GO:0006413; GO:0006446; GO:0016032; GO:0016281; GO:0016887; GO:0048471; GO:1900260; GO:1990830
PLD3	HACD3	9|11	1	HACD3_HUMAN	Very-long-chain (3R)-3-hydroxyacyl-CoA dehydratase 3 (EC 4.2.1.134) (3-hydroxyacyl-CoA dehydratase 3) (HACD3) (Butyrate-induced protein 1) (B-ind1) (hB-ind1) (Protein-tyrosine phosphatase-like A domain-containing protein 1)	HACD3 BIND1 PTPLAD1	FUNCTION: Catalyzes the third of the four reactions of the long-chain fatty acids elongation cycle. This endoplasmic reticulum-bound enzymatic process, allows the addition of two carbons to the chain of long- and very long-chain fatty acids/VLCFAs per cycle. This enzyme catalyzes the dehydration of the 3-hydroxyacyl-CoA intermediate into trans-2,3-enoyl-CoA, within each cycle of fatty acid elonga…	PATHWAY: Lipid metabolism; fatty acid biosynthesis. {ECO:0000269|PubMed:18554506}.	endoplasmic reticulum [GO:0005783]; focal adhesion [GO:0005925]; integral component of endoplasmic reticulum membrane [GO:0030176]; nuclear membrane [GO:0031965]	activation of JUN kinase activity [GO:0007257]; fatty acid elongation [GO:0030497]; I-kappaB kinase/NF-kappaB signaling [GO:0007249]; positive regulation by virus of viral protein levels in host cell [GO:0046726]; positive regulation of viral genome replication [GO:0045070]; Rac protein signal transduction [GO:0016601]; small GTPase mediated signal transduction [GO:0007264]; sphingolipid biosynth…	endoplasmic reticulum [GO:0005783]; focal adhesion [GO:0005925]; integral component of endoplasmic reticulum membrane [GO:0030176]; nuclear membrane [GO:0031965]; 3-hydroxy-arachidoyl-CoA dehydratase activity [GO:0102343]; 3-hydroxy-behenoyl-CoA dehydratase activity [GO:0102344]; 3-hydroxy-lignoceroyl-CoA dehydratase activity [GO:0102345]; 3-hydroxyacyl-CoA dehydratase activity [GO:0018812]; enzy…	3-hydroxyacyl-CoA dehydratase activity [GO:0018812]; 3-hydroxy-arachidoyl-CoA dehydratase activity [GO:0102343]; 3-hydroxy-behenoyl-CoA dehydratase activity [GO:0102344]; 3-hydroxy-lignoceroyl-CoA dehydratase activity [GO:0102345]; enzyme binding [GO:0019899]; GTPase activator activity [GO:0005096]; very-long-chain 3-hydroxyacyl-CoA dehydratase activity [GO:0102158]	SUBCELLULAR LOCATION: Endoplasmic reticulum membrane {ECO:0000269|PubMed:18554506}; Multi-pass membrane protein {ECO:0000269|PubMed:18554506}.	GO:0005096; GO:0005783; GO:0005925; GO:0007249; GO:0007257; GO:0007264; GO:0016601; GO:0018812; GO:0019899; GO:0030148; GO:0030176; GO:0030497; GO:0031965; GO:0042761; GO:0045070; GO:0046726; GO:0102158; GO:0102343; GO:0102344; GO:0102345
PLD3	SRPRA	9|8	1	SRPRA_HUMAN	Signal recognition particle receptor subunit alpha (SR-alpha) (Docking protein alpha) (DP-alpha)	SRPRA SRPR	FUNCTION: Component of the SRP (signal recognition particle) receptor. Ensures, in conjunction with the signal recognition particle, the correct targeting of the nascent secretory proteins to the endoplasmic reticulum membrane system.		endoplasmic reticulum membrane [GO:0005789]; extracellular exosome [GO:0070062]; membrane [GO:0016020]; signal recognition particle receptor complex [GO:0005785]	cotranslational protein targeting to membrane [GO:0006613]; IRE1-mediated unfolded protein response [GO:0036498]; protein targeting [GO:0006605]; protein targeting to ER [GO:0045047]; SRP-dependent cotranslational protein targeting to membrane [GO:0006614]	endoplasmic reticulum membrane [GO:0005789]; extracellular exosome [GO:0070062]; membrane [GO:0016020]; signal recognition particle receptor complex [GO:0005785]; GTP binding [GO:0005525]; GTPase activity [GO:0003924]; RNA binding [GO:0003723]; signal recognition particle binding [GO:0005047]; cotranslational protein targeting to membrane [GO:0006613]; IRE1-mediated unfolded protein response [GO:…	GTPase activity [GO:0003924]; GTP binding [GO:0005525]; RNA binding [GO:0003723]; signal recognition particle binding [GO:0005047]	SUBCELLULAR LOCATION: Endoplasmic reticulum membrane; Peripheral membrane protein. Note=Thought to be anchored in the membrane through an interaction with SR-beta, which contains a bona fide transmembrane domain.	GO:0003723; GO:0003924; GO:0005047; GO:0005525; GO:0005785; GO:0005789; GO:0006605; GO:0006613; GO:0006614; GO:0016020; GO:0036498; GO:0045047; GO:0070062
PLD3	MAN1B1	7|9	1	MA1B1_HUMAN	Endoplasmic reticulum mannosyl-oligosaccharide 1,2-alpha-mannosidase (EC 3.2.1.113) (ER alpha-1,2-mannosidase) (ER mannosidase 1) (ERMan1) (Man9GlcNAc2-specific-processing alpha-mannosidase) (Mannosidase alpha class 1B member 1)	MAN1B1 UNQ747/PRO1477	FUNCTION: Involved in glycoprotein quality control targeting of misfolded glycoproteins for degradation. It primarily trims a single alpha-1,2-linked mannose residue from Man(9)GlcNAc(2) to produce Man(8)GlcNAc(2), but at high enzyme concentrations, as found in the ER quality control compartment (ERQC), it further trims the carbohydrates to Man(5-6)GlcNAc(2). {ECO:0000269|PubMed:12090241, ECO:000…	PATHWAY: Protein modification; protein glycosylation. {ECO:0000250|UniProtKB:P32906}.	cytoplasmic vesicle [GO:0031410]; endoplasmic reticulum [GO:0005783]; endoplasmic reticulum membrane [GO:0005789]; endoplasmic reticulum quality control compartment [GO:0044322]; extracellular vesicle [GO:1903561]; Golgi apparatus [GO:0005794]; integral component of membrane [GO:0016021]; membrane [GO:0016020]	endoplasmic reticulum mannose trimming [GO:1904380]; mannose trimming involved in glycoprotein ERAD pathway [GO:1904382]; N-glycan processing [GO:0006491]; oligosaccharide metabolic process [GO:0009311]; protein alpha-1,2-demannosylation [GO:0036508]; protein glycosylation [GO:0006486]; trimming of first mannose on A branch [GO:0036511]; trimming of second mannose on A branch [GO:0036512]; trimmi…	cytoplasmic vesicle [GO:0031410]; endoplasmic reticulum [GO:0005783]; endoplasmic reticulum membrane [GO:0005789]; endoplasmic reticulum quality control compartment [GO:0044322]; extracellular vesicle [GO:1903561]; Golgi apparatus [GO:0005794]; integral component of membrane [GO:0016021]; membrane [GO:0016020]; calcium ion binding [GO:0005509]; mannosyl-oligosaccharide 1,2-alpha-mannosidase activ…	calcium ion binding [GO:0005509]; mannosyl-oligosaccharide 1,2-alpha-mannosidase activity [GO:0004571]	SUBCELLULAR LOCATION: Endoplasmic reticulum membrane {ECO:0000269|PubMed:10409699}; Single-pass type II membrane protein {ECO:0000269|PubMed:10409699}.	GO:0004571; GO:0005509; GO:0005783; GO:0005789; GO:0005794; GO:0006486; GO:0006491; GO:0009311; GO:0016020; GO:0016021; GO:0019082; GO:0030433; GO:0031410; GO:0036508; GO:0036509; GO:0036510; GO:0036511; GO:0036512; GO:0044322; GO:1903561; GO:1904380; GO:1904382
PLD3	PRKCSH	5|10	1	GLU2B_HUMAN	Glucosidase 2 subunit beta (80K-H protein) (Glucosidase II subunit beta) (Protein kinase C substrate 60.1 kDa protein heavy chain) (PKCSH)	PRKCSH G19P1	FUNCTION: Regulatory subunit of glucosidase II that cleaves sequentially the 2 innermost alpha-1,3-linked glucose residues from the Glc(2)Man(9)GlcNAc(2) oligosaccharide precursor of immature glycoproteins (PubMed:10929008). Required for efficient PKD1/Polycystin-1 biogenesis and trafficking to the plasma membrane of the primary cilia (By similarity). {ECO:0000250|UniProtKB:O08795, ECO:0000269|Pu…	PATHWAY: Glycan metabolism; N-glycan metabolism. {ECO:0000269|PubMed:10929008}.	endoplasmic reticulum [GO:0005783]; endoplasmic reticulum lumen [GO:0005788]; glucosidase II complex [GO:0017177]; intracellular membrane-bounded organelle [GO:0043231]	cellular protein metabolic process [GO:0044267]; intracellular signal transduction [GO:0035556]; liver development [GO:0001889]; N-glycan processing [GO:0006491]; post-translational protein modification [GO:0043687]; protein folding [GO:0006457]; viral protein processing [GO:0019082]	endoplasmic reticulum [GO:0005783]; endoplasmic reticulum lumen [GO:0005788]; glucosidase II complex [GO:0017177]; intracellular membrane-bounded organelle [GO:0043231]; calcium ion binding [GO:0005509]; ion channel binding [GO:0044325]; phosphoprotein binding [GO:0051219]; protein kinase C binding [GO:0005080]; cellular protein metabolic process [GO:0044267]; intracellular signal transduction [G…	calcium ion binding [GO:0005509]; ion channel binding [GO:0044325]; phosphoprotein binding [GO:0051219]; protein kinase C binding [GO:0005080]	SUBCELLULAR LOCATION: Endoplasmic reticulum {ECO:0000255|PROSITE-ProRule:PRU10138, ECO:0000305|PubMed:10929008}.	GO:0001889; GO:0005080; GO:0005509; GO:0005783; GO:0005788; GO:0006457; GO:0006491; GO:0017177; GO:0019082; GO:0035556; GO:0043231; GO:0043687; GO:0044267; GO:0044325; GO:0051219
PLD3	ITGB1	7|8	1	ITB1_HUMAN	Integrin beta-1 (Fibronectin receptor subunit beta) (Glycoprotein IIa) (GPIIA) (VLA-4 subunit beta) (CD antigen CD29)	ITGB1 FNRB MDF2 MSK12	FUNCTION: Integrins alpha-1/beta-1, alpha-2/beta-1, alpha-10/beta-1 and alpha-11/beta-1 are receptors for collagen. Integrins alpha-1/beta-1 and alpha-2/beta-2 recognize the proline-hydroxylated sequence G-F-P-G-E-R in collagen. Integrins alpha-2/beta-1, alpha-3/beta-1, alpha-4/beta-1, alpha-5/beta-1, alpha-8/beta-1, alpha-10/beta-1, alpha-11/beta-1 and alpha-V/beta-1 are receptors for fibronecti…		cell surface [GO:0009986]; cleavage furrow [GO:0032154]; cytoplasm [GO:0005737]; endosome membrane [GO:0010008]; extracellular exosome [GO:0070062]; filopodium [GO:0030175]; focal adhesion [GO:0005925]; glial cell projection [GO:0097386]; integrin alpha10-beta1 complex [GO:0034680]; integrin alpha11-beta1 complex [GO:0034681]; integrin alpha1-beta1 complex [GO:0034665]; integrin alpha2-beta1 comp…	B cell differentiation [GO:0030183]; calcium-independent cell-matrix adhesion [GO:0007161]; CD40 signaling pathway [GO:0023035]; cell adhesion [GO:0007155]; cell adhesion mediated by integrin [GO:0033627]; cell-cell adhesion mediated by integrin [GO:0033631]; cell-matrix adhesion [GO:0007160]; cell migration [GO:0016477]; cell projection organization [GO:0030030]; cell-substrate adhesion [GO:0031…	cell surface [GO:0009986]; cleavage furrow [GO:0032154]; cytoplasm [GO:0005737]; endosome membrane [GO:0010008]; extracellular exosome [GO:0070062]; filopodium [GO:0030175]; focal adhesion [GO:0005925]; glial cell projection [GO:0097386]; integrin alpha1-beta1 complex [GO:0034665]; integrin alpha10-beta1 complex [GO:0034680]; integrin alpha11-beta1 complex [GO:0034681]; integrin alpha2-beta1 comp…	actin binding [GO:0003779]; cadherin binding [GO:0045296]; cell adhesion molecule binding [GO:0050839]; collagen binding involved in cell-matrix adhesion [GO:0098639]; coreceptor activity [GO:0015026]; fibronectin binding [GO:0001968]; integrin binding [GO:0005178]; metal ion binding [GO:0046872]; protease binding [GO:0002020]; protein-containing complex binding [GO:0044877]; protein heterodimeri…	SUBCELLULAR LOCATION: Cell membrane {ECO:0000303|PubMed:10455171}; Single-pass type I membrane protein {ECO:0000255}. Cell projection, invadopodium membrane {ECO:0000269|PubMed:10455171}; Single-pass type I membrane protein {ECO:0000255}. Cell projection, ruffle membrane {ECO:0000303|PubMed:10455171}; Single-pass type I membrane protein {ECO:0000255}. Recycling endosome {ECO:0000269|PubMed:162567…	GO:0000132; GO:0001618; GO:0001726; GO:0001968; GO:0002020; GO:0003779; GO:0005178; GO:0005737; GO:0005886; GO:0005925; GO:0006909; GO:0006968; GO:0007155; GO:0007156; GO:0007159; GO:0007160; GO:0007161; GO:0007229; GO:0009986; GO:0010008; GO:0010710; GO:0010763; GO:0015026; GO:0016020; GO:0016477; GO:0019058; GO:0019221; GO:0023035; GO:0030027; GO:0030030; GO:0030032; GO:0030175; GO:0030183; GO:…
PLD3	TM9SF3	8|6	1	TM9S3_HUMAN	Transmembrane 9 superfamily member 3 (EP70-P-iso) (SM-11044-binding protein)	TM9SF3 SMBP UNQ245/PRO282			integral component of membrane [GO:0016021]; membrane [GO:0016020]	protein localization to membrane [GO:0072657]	integral component of membrane [GO:0016021]; membrane [GO:0016020]; protein localization to membrane [GO:0072657]		SUBCELLULAR LOCATION: Membrane {ECO:0000305}; Multi-pass membrane protein {ECO:0000305}.	GO:0016020; GO:0016021; GO:0072657
PLD3	CLCC1	9|4	1	CLCC1_HUMAN	Chloride channel CLIC-like protein 1 (Mid-1-related chloride channel protein 1)	CLCC1 KIAA0761 MCLC	FUNCTION: Seems to act as a chloride ion channel (PubMed:30157172). Plays a role in retina development (PubMed:30157172). {ECO:0000269|PubMed:30157172}.		chloride channel complex [GO:0034707]; endoplasmic reticulum [GO:0005783]; endoplasmic reticulum membrane [GO:0005789]; Golgi membrane [GO:0000139]; intracellular membrane-bounded organelle [GO:0043231]; membrane [GO:0016020]; mitochondria-associated endoplasmic reticulum membrane [GO:0044233]; nuclear membrane [GO:0031965]		chloride channel complex [GO:0034707]; endoplasmic reticulum [GO:0005783]; endoplasmic reticulum membrane [GO:0005789]; Golgi membrane [GO:0000139]; intracellular membrane-bounded organelle [GO:0043231]; membrane [GO:0016020]; mitochondria-associated endoplasmic reticulum membrane [GO:0044233]; nuclear membrane [GO:0031965]; chloride channel activity [GO:0005254]	chloride channel activity [GO:0005254]	SUBCELLULAR LOCATION: Endoplasmic reticulum membrane {ECO:0000269|PubMed:30157172, ECO:0000269|PubMed:31653868}; Multi-pass membrane protein {ECO:0000255}. Golgi apparatus membrane {ECO:0000250|UniProtKB:Q9WU61}; Multi-pass membrane protein {ECO:0000255}. Nucleus membrane {ECO:0000250|UniProtKB:Q9WU61}; Multi-pass membrane protein {ECO:0000255}. Note=Within the endoplasmic reticulum (ER), localiz…	GO:0000139; GO:0005254; GO:0005783; GO:0005789; GO:0016020; GO:0031965; GO:0034707; GO:0043231; GO:0044233
PLD3	EMC1	7|6	1	EMC1_HUMAN	ER membrane protein complex subunit 1	EMC1 KIAA0090 PSEC0263	FUNCTION: Part of the endoplasmic reticulum membrane protein complex (EMC) that enables the energy-independent insertion into endoplasmic reticulum membranes of newly synthesized membrane proteins (PubMed:30415835, PubMed:29809151, PubMed:29242231, PubMed:32459176, PubMed:32439656). Preferentially accommodates proteins with transmembrane domains that are weakly hydrophobic or contain destabilizin…		EMC complex [GO:0072546]; endoplasmic reticulum membrane [GO:0005789]; integral component of endoplasmic reticulum membrane [GO:0030176]; integral component of membrane [GO:0016021]; protein-containing complex [GO:0032991]	protein insertion into ER membrane by stop-transfer membrane-anchor sequence [GO:0045050]; tail-anchored membrane protein insertion into ER membrane [GO:0071816]	EMC complex [GO:0072546]; endoplasmic reticulum membrane [GO:0005789]; integral component of endoplasmic reticulum membrane [GO:0030176]; integral component of membrane [GO:0016021]; protein-containing complex [GO:0032991]; protein insertion into ER membrane by stop-transfer membrane-anchor sequence [GO:0045050]; tail-anchored membrane protein insertion into ER membrane [GO:0071816]		SUBCELLULAR LOCATION: Endoplasmic reticulum membrane {ECO:0000269|PubMed:22119785}; Single-pass type I membrane protein {ECO:0000269|PubMed:32439656, ECO:0000269|PubMed:32459176}.	GO:0005789; GO:0016021; GO:0030176; GO:0032991; GO:0045050; GO:0071816; GO:0072546
PLD3	MANEA	9|4	1	MANEA_HUMAN	Glycoprotein endo-alpha-1,2-mannosidase (Endo-alpha mannosidase) (Endomannosidase) (hEndo) (EC 3.2.1.130) (Mandaselin)	MANEA			Golgi apparatus [GO:0005794]; Golgi membrane [GO:0000139]; integral component of membrane [GO:0016021]		Golgi apparatus [GO:0005794]; Golgi membrane [GO:0000139]; integral component of membrane [GO:0016021]; alpha-mannosidase activity [GO:0004559]; glycoprotein endo-alpha-1,2-mannosidase activity [GO:0004569]	alpha-mannosidase activity [GO:0004559]; glycoprotein endo-alpha-1,2-mannosidase activity [GO:0004569]	SUBCELLULAR LOCATION: Golgi apparatus membrane {ECO:0000269|PubMed:15677381, ECO:0000269|PubMed:15760709}; Single-pass type II membrane protein {ECO:0000269|PubMed:15677381, ECO:0000269|PubMed:15760709}.	GO:0000139; GO:0004559; GO:0004569; GO:0005794; GO:0016021
PLD3	TM9SF1	7|6	1	TM9S1_HUMAN	Transmembrane 9 superfamily member 1 (MP70 protein family member) (hMP70)	TM9SF1	FUNCTION: Plays an essential role in autophagy. {ECO:0000269|PubMed:19029833}.		autophagosome membrane [GO:0000421]; cytoplasmic vesicle [GO:0031410]; integral component of membrane [GO:0016021]; lysosomal membrane [GO:0005765]; membrane [GO:0016020]	autophagy [GO:0006914]; protein localization to membrane [GO:0072657]	autophagosome membrane [GO:0000421]; cytoplasmic vesicle [GO:0031410]; integral component of membrane [GO:0016021]; lysosomal membrane [GO:0005765]; membrane [GO:0016020]; autophagy [GO:0006914]; protein localization to membrane [GO:0072657]		SUBCELLULAR LOCATION: Lysosome membrane {ECO:0000269|PubMed:19029833}; Multi-pass membrane protein {ECO:0000269|PubMed:19029833}. Cytoplasmic vesicle, autophagosome membrane {ECO:0000269|PubMed:19029833}; Multi-pass membrane protein {ECO:0000269|PubMed:19029833}.	GO:0000421; GO:0005765; GO:0006914; GO:0016020; GO:0016021; GO:0031410; GO:0072657
PLD3	BCAP31	9|3	1	BAP31_HUMAN	B-cell receptor-associated protein 31 (BCR-associated protein 31) (Bap31) (6C6-AG tumor-associated antigen) (Protein CDM) (p28)	BCAP31 BAP31 DXS1357E	FUNCTION: Functions as a chaperone protein (PubMed:9396746, PubMed:18287538). Is one of the most abundant endoplasmic reticulum (ER) proteins (PubMed:9396746, PubMed:18287538). Plays a role in the export of secreted proteins in the ER, the recognition of abnormally folded protein and their targeting to the ER associated-degradation (ERAD) (PubMed:9396746, PubMed:18287538). Also serves as a cargo …		clathrin-coated vesicle [GO:0030136]; cytosol [GO:0005829]; endoplasmic reticulum [GO:0005783]; endoplasmic reticulum-Golgi intermediate compartment membrane [GO:0033116]; endoplasmic reticulum membrane [GO:0005789]; Golgi cisterna membrane [GO:0032580]; integral component of lumenal side of endoplasmic reticulum membrane [GO:0071556]; integral component of plasma membrane [GO:0005887]; lipid dro…	antigen processing and presentation of peptide antigen via MHC class I [GO:0002474]; apoptotic process [GO:0006915]; calcium-mediated signaling using intracellular calcium source [GO:0035584]; endoplasmic reticulum to Golgi vesicle-mediated transport [GO:0006888]; negative regulation of endoplasmic reticulum calcium ion concentration [GO:0032471]; positive regulation of cysteine-type endopeptidas…	clathrin-coated vesicle [GO:0030136]; cytosol [GO:0005829]; endoplasmic reticulum [GO:0005783]; endoplasmic reticulum membrane [GO:0005789]; endoplasmic reticulum-Golgi intermediate compartment membrane [GO:0033116]; Golgi cisterna membrane [GO:0032580]; integral component of lumenal side of endoplasmic reticulum membrane [GO:0071556]; integral component of plasma membrane [GO:0005887]; lipid dro…	MHC class I protein binding [GO:0042288]; protein-containing complex binding [GO:0044877]	SUBCELLULAR LOCATION: Endoplasmic reticulum membrane {ECO:0000269|PubMed:31206022, ECO:0000269|PubMed:9334338, ECO:0000269|PubMed:9396746}; Multi-pass membrane protein {ECO:0000255}. Endoplasmic reticulum-Golgi intermediate compartment membrane {ECO:0000269|PubMed:11042173, ECO:0000269|PubMed:9396746}; Multi-pass membrane protein {ECO:0000255}. Note=May shuttle between the ER and the intermediate…	GO:0002474; GO:0005739; GO:0005783; GO:0005789; GO:0005811; GO:0005829; GO:0005887; GO:0006626; GO:0006888; GO:0006915; GO:0007204; GO:0007283; GO:0016020; GO:0016032; GO:0030136; GO:0032471; GO:0032580; GO:0033116; GO:0034976; GO:0035584; GO:0042288; GO:0043280; GO:0044233; GO:0044877; GO:0051561; GO:0070973; GO:0071556; GO:0097038; GO:1903071; GO:1904154; GO:2001244
PLD3	ADAM15	6|6	1	ADA15_HUMAN	Disintegrin and metalloproteinase domain-containing protein 15 (ADAM 15) (EC 3.4.24.-) (Metalloprotease RGD disintegrin protein) (Metalloproteinase-like, disintegrin-like, and cysteine-rich protein 15) (MDC-15) (Metargidin)	ADAM15 MDC15	FUNCTION: Active metalloproteinase with gelatinolytic and collagenolytic activity. Plays a role in the wound healing process. Mediates both heterotypic intraepithelial cell/T-cell interactions and homotypic T-cell aggregation. Inhibits beta-1 integrin-mediated cell adhesion and migration of airway smooth muscle cells. Suppresses cell motility on or towards fibronectin possibly by driving alpha-v/…		acrosomal vesicle [GO:0001669]; adherens junction [GO:0005912]; cell surface [GO:0009986]; extracellular exosome [GO:0070062]; extracellular space [GO:0005615]; integral component of membrane [GO:0016021]; motile cilium [GO:0031514]; plasma membrane [GO:0005886]	angiogenesis [GO:0001525]; cardiac epithelial to mesenchymal transition [GO:0060317]; cell-matrix adhesion [GO:0007160]; cellular response to phorbol 13-acetate 12-myristate [GO:1904628]; collagen catabolic process [GO:0030574]; extracellular matrix disassembly [GO:0022617]; extracellular matrix organization [GO:0030198]; immune response to tumor cell [GO:0002418]; innate immune response [GO:0045…	acrosomal vesicle [GO:0001669]; adherens junction [GO:0005912]; cell surface [GO:0009986]; extracellular exosome [GO:0070062]; extracellular space [GO:0005615]; integral component of membrane [GO:0016021]; motile cilium [GO:0031514]; plasma membrane [GO:0005886]; integrin binding [GO:0005178]; metal ion binding [GO:0046872]; metalloendopeptidase activity [GO:0004222]; metallopeptidase activity [G…	integrin binding [GO:0005178]; metal ion binding [GO:0046872]; metalloendopeptidase activity [GO:0004222]; metallopeptidase activity [GO:0008237]; SH3 domain binding [GO:0017124]	SUBCELLULAR LOCATION: Endomembrane system {ECO:0000269|PubMed:12243749}; Single-pass type I membrane protein {ECO:0000269|PubMed:12243749}. Cell junction, adherens junction {ECO:0000269|PubMed:12243749}. Cell projection, cilium, flagellum {ECO:0000250}. Cytoplasmic vesicle, secretory vesicle, acrosome {ECO:0000250}. Note=The majority of the protein is localized in a perinuclear compartment which …	GO:0001525; GO:0001669; GO:0001953; GO:0002418; GO:0004222; GO:0005178; GO:0005615; GO:0005886; GO:0005912; GO:0007160; GO:0007229; GO:0008237; GO:0008584; GO:0009986; GO:0016021; GO:0017124; GO:0022617; GO:0030198; GO:0030308; GO:0030336; GO:0030574; GO:0031514; GO:0042246; GO:0045087; GO:0046872; GO:0060317; GO:0070062; GO:1900121; GO:1904628; GO:1990910
PLD3	EXTL3	6|6	1	EXTL3_HUMAN	Exostosin-like 3 (EC 2.4.1.223) (EXT-related protein 1) (Glucuronyl-galactosyl-proteoglycan 4-alpha-N-acetylglucosaminyltransferase) (Hereditary multiple exostoses gene isolog) (Multiple exostosis-like protein 3) (Putative tumor suppressor protein EXTL3)	EXTL3 EXTL1L EXTR1 KIAA0519	FUNCTION: Glycosyltransferase which regulates the biosynthesis of heparan sulfate (HS). Important for both skeletal development and hematopoiesis, through the formation of HS proteoglycans (HSPGs) (PubMed:28132690, PubMed:28148688). Required for the function of REG3A in regulating keratinocyte proliferation and differentiation (PubMed:22727489). {ECO:0000269|PubMed:22727489, ECO:0000269|PubMed:28…	PATHWAY: Glycan metabolism; heparan sulfate biosynthesis. {ECO:0000269|PubMed:28132690, ECO:0000269|PubMed:28148688}.	endoplasmic reticulum [GO:0005783]; endoplasmic reticulum membrane [GO:0005789]; Golgi apparatus [GO:0005794]; integral component of membrane [GO:0016021]	heparan sulfate proteoglycan biosynthetic process [GO:0015012]; IRE1-mediated unfolded protein response [GO:0036498]; positive regulation of cell growth [GO:0030307]; protein glycosylation [GO:0006486]	endoplasmic reticulum [GO:0005783]; endoplasmic reticulum membrane [GO:0005789]; Golgi apparatus [GO:0005794]; integral component of membrane [GO:0016021]; glucuronyl-galactosyl-proteoglycan 4-alpha-N-acetylglucosaminyltransferase activity [GO:0001888]; metal ion binding [GO:0046872]; transferase activity, transferring glycosyl groups [GO:0016757]; heparan sulfate proteoglycan biosynthetic proces…	glucuronyl-galactosyl-proteoglycan 4-alpha-N-acetylglucosaminyltransferase activity [GO:0001888]; metal ion binding [GO:0046872]; transferase activity, transferring glycosyl groups [GO:0016757]	SUBCELLULAR LOCATION: Endoplasmic reticulum membrane {ECO:0000269|PubMed:10639137}; Single-pass type II membrane protein {ECO:0000269|PubMed:10639137}. Golgi apparatus {ECO:0000269|PubMed:28132690}.	GO:0001888; GO:0005783; GO:0005789; GO:0005794; GO:0006486; GO:0015012; GO:0016021; GO:0016757; GO:0030307; GO:0036498; GO:0046872
PLD3	FBXO6	7|4	1	FBX6_HUMAN	F-box only protein 6 (F-box protein that recognizes sugar chains 2) (F-box/G-domain protein 2)	FBXO6 FBG2 FBS2 FBX6	FUNCTION: Substrate-recognition component of some SCF (SKP1-CUL1-F-box protein)-type E3 ubiquitin ligase complexes. Involved in endoplasmic reticulum-associated degradation pathway (ERAD) for misfolded lumenal proteins by recognizing and binding sugar chains on unfolded glycoproteins that are retrotranslocated into the cytosol and promoting their ubiquitination and subsequent degradation. Able to…	PATHWAY: Protein modification; protein ubiquitination.	cytoplasm [GO:0005737]; cytosol [GO:0005829]; endoplasmic reticulum quality control compartment [GO:0044322]; SCF ubiquitin ligase complex [GO:0019005]	DNA damage checkpoint [GO:0000077]; DNA repair [GO:0006281]; glycoprotein catabolic process [GO:0006516]; post-translational protein modification [GO:0043687]; protein polyubiquitination [GO:0000209]; proteolysis [GO:0006508]; response to unfolded protein [GO:0006986]; SCF-dependent proteasomal ubiquitin-dependent protein catabolic process [GO:0031146]; ubiquitin-dependent ERAD pathway [GO:003043…	cytoplasm [GO:0005737]; cytosol [GO:0005829]; endoplasmic reticulum quality control compartment [GO:0044322]; SCF ubiquitin ligase complex [GO:0019005]; carbohydrate binding [GO:0030246]; ubiquitin protein ligase activity [GO:0061630]; DNA damage checkpoint [GO:0000077]; DNA repair [GO:0006281]; glycoprotein catabolic process [GO:0006516]; post-translational protein modification [GO:0043687]; pro…	carbohydrate binding [GO:0030246]; ubiquitin protein ligase activity [GO:0061630]	SUBCELLULAR LOCATION: Cytoplasm {ECO:0000269|PubMed:19716789}.	GO:0000077; GO:0000209; GO:0005737; GO:0005829; GO:0006281; GO:0006508; GO:0006516; GO:0006986; GO:0019005; GO:0030246; GO:0030433; GO:0031146; GO:0043687; GO:0044322; GO:0061630
PLD3	RTN4	5|6	1	RTN4_HUMAN	Reticulon-4 (Foocen) (Neurite outgrowth inhibitor) (Nogo protein) (Neuroendocrine-specific protein) (NSP) (Neuroendocrine-specific protein C homolog) (RTN-x) (Reticulon-5)	RTN4 KIAA0886 NOGO My043 SP1507	FUNCTION: Required to induce the formation and stabilization of endoplasmic reticulum (ER) tubules (PubMed:27619977, PubMed:25612671, PubMed:24262037). They regulate membrane morphogenesis in the ER by promoting tubular ER production (PubMed:27619977, PubMed:25612671, PubMed:24262037, PubMed:27786289). They influence nuclear envelope expansion, nuclear pore complex formation and proper localizati…		cell junction [GO:0030054]; cell projection [GO:0042995]; endoplasmic reticulum [GO:0005783]; endoplasmic reticulum membrane [GO:0005789]; endoplasmic reticulum tubular network [GO:0071782]; endoplasmic reticulum tubular network membrane [GO:0098826]; integral component of endoplasmic reticulum membrane [GO:0030176]; neuronal cell body [GO:0043025]; nuclear envelope [GO:0005635]; plasma membrane …	apoptotic process [GO:0006915]; axonal fasciculation [GO:0007413]; blastocyst formation [GO:0001825]; cardiac epithelial to mesenchymal transition [GO:0060317]; cell adhesion involved in sprouting angiogenesis [GO:0120078]; cell migration involved in vasculogenesis [GO:0035441]; cellular response to hypoxia [GO:0071456]; cellular sphingolipid homeostasis [GO:0090156]; central nervous system vascu…	cell junction [GO:0030054]; cell projection [GO:0042995]; endoplasmic reticulum [GO:0005783]; endoplasmic reticulum membrane [GO:0005789]; endoplasmic reticulum tubular network [GO:0071782]; endoplasmic reticulum tubular network membrane [GO:0098826]; integral component of endoplasmic reticulum membrane [GO:0030176]; neuronal cell body [GO:0043025]; nuclear envelope [GO:0005635]; plasma membrane …	cadherin binding [GO:0045296]; protein homodimerization activity [GO:0042803]; RNA binding [GO:0003723]; ubiquitin protein ligase binding [GO:0031625]	SUBCELLULAR LOCATION: [Isoform A]: Endoplasmic reticulum membrane {ECO:0000269|PubMed:25612671, ECO:0000269|PubMed:26906412, ECO:0000269|PubMed:27619977, ECO:0000269|PubMed:27786289}; Multi-pass membrane protein {ECO:0000255}. Cell membrane; Multi-pass membrane protein {ECO:0000255}; Cytoplasmic side {ECO:0000269|PubMed:27786289}. Note=Anchored to the membrane of the endoplasmic reticulum (ER) th…	GO:0001825; GO:0002523; GO:0003723; GO:0005635; GO:0005783; GO:0005789; GO:0005886; GO:0006915; GO:0007029; GO:0007413; GO:0010634; GO:0014069; GO:0021801; GO:0022009; GO:0030054; GO:0030176; GO:0030308; GO:0030334; GO:0030517; GO:0031625; GO:0033601; GO:0034165; GO:0035022; GO:0035441; GO:0042803; GO:0042981; GO:0042995; GO:0043025; GO:0045296; GO:0045766; GO:0050771; GO:0050821; GO:0051292; GO:…
PLD3	HSP90AB4P	6|5	1	H90B4_HUMAN	Putative heat shock protein HSP 90-beta 4	HSP90AB4P	FUNCTION: Putative molecular chaperone that may promote the maturation, structural maintenance and proper regulation of specific target proteins. {ECO:0000250}.		cytosol [GO:0005829]; perinuclear region of cytoplasm [GO:0048471]; plasma membrane [GO:0005886]; protein-containing complex [GO:0032991]	cellular response to heat [GO:0034605]; protein folding [GO:0006457]; protein stabilization [GO:0050821]	cytosol [GO:0005829]; perinuclear region of cytoplasm [GO:0048471]; plasma membrane [GO:0005886]; protein-containing complex [GO:0032991]; ATP binding [GO:0005524]; ATPase activity [GO:0016887]; disordered domain specific binding [GO:0097718]; unfolded protein binding [GO:0051082]; cellular response to heat [GO:0034605]; protein folding [GO:0006457]; protein stabilization [GO:0050821]	ATPase activity [GO:0016887]; ATP binding [GO:0005524]; disordered domain specific binding [GO:0097718]; unfolded protein binding [GO:0051082]	SUBCELLULAR LOCATION: Cytoplasm {ECO:0000250}.	GO:0005524; GO:0005829; GO:0005886; GO:0006457; GO:0016887; GO:0032991; GO:0034605; GO:0048471; GO:0050821; GO:0051082; GO:0097718
PLD3	UBXN8	5|5	1	UBXN8_HUMAN	UBX domain-containing protein 8 (Reproduction 8 protein) (Rep-8 protein) (UBX domain-containing protein 6)	UBXN8 D8S2298E REP8 UBXD6	FUNCTION: Involved in endoplasmic reticulum-associated degradation (ERAD) for misfolded lumenal proteins, possibly by tethering VCP to the endoplasmic reticulum membrane. May play a role in reproduction. {ECO:0000269|PubMed:21949850}.		endoplasmic reticulum [GO:0005783]; integral component of endoplasmic reticulum membrane [GO:0030176]; nucleolus [GO:0005730]; nucleoplasm [GO:0005654]; ubiquitin ligase complex [GO:0000151]	single fertilization [GO:0007338]; ubiquitin-dependent ERAD pathway [GO:0030433]	endoplasmic reticulum [GO:0005783]; integral component of endoplasmic reticulum membrane [GO:0030176]; nucleolus [GO:0005730]; nucleoplasm [GO:0005654]; ubiquitin ligase complex [GO:0000151]; protein-macromolecule adaptor activity [GO:0030674]; single fertilization [GO:0007338]; ubiquitin-dependent ERAD pathway [GO:0030433]	protein-macromolecule adaptor activity [GO:0030674]	SUBCELLULAR LOCATION: Endoplasmic reticulum membrane {ECO:0000269|PubMed:21949850}; Multi-pass membrane protein {ECO:0000269|PubMed:21949850}.	GO:0000151; GO:0005654; GO:0005730; GO:0005783; GO:0007338; GO:0030176; GO:0030433; GO:0030674
PLD3	GJA1	6|3	1	CXA1_HUMAN	Gap junction alpha-1 protein (Connexin-43) (Cx43) (Gap junction 43 kDa heart protein)	GJA1 GJAL	FUNCTION: Gap junction protein that acts as a regulator of bladder capacity. A gap junction consists of a cluster of closely packed pairs of transmembrane channels, the connexons, through which materials of low MW diffuse from one cell to a neighboring cell. May play a critical role in the physiology of hearing by participating in the recycling of potassium to the cochlear endolymph. Negative reg…		apical plasma membrane [GO:0016324]; cell-cell contact zone [GO:0044291]; cell junction [GO:0030054]; connexin complex [GO:0005922]; cytoplasm [GO:0005737]; early endosome [GO:0005769]; endoplasmic reticulum membrane [GO:0005789]; fascia adherens [GO:0005916]; focal adhesion [GO:0005925]; gap junction [GO:0005921]; Golgi apparatus [GO:0005794]; Golgi-associated vesicle membrane [GO:0030660]; Golg…	apoptotic process [GO:0006915]; ATP transport [GO:0015867]; atrial cardiac muscle cell action potential [GO:0086014]; bone development [GO:0060348]; bone remodeling [GO:0046849]; cell-cell signaling [GO:0007267]; cell communication by electrical coupling [GO:0010644]; cell communication by electrical coupling involved in cardiac conduction [GO:0086064]; cellular protein localization [GO:0034613];…	apical plasma membrane [GO:0016324]; cell junction [GO:0030054]; cell-cell contact zone [GO:0044291]; connexin complex [GO:0005922]; cytoplasm [GO:0005737]; early endosome [GO:0005769]; endoplasmic reticulum membrane [GO:0005789]; fascia adherens [GO:0005916]; focal adhesion [GO:0005925]; gap junction [GO:0005921]; Golgi apparatus [GO:0005794]; Golgi membrane [GO:0000139]; Golgi-associated vesicl…	alpha-tubulin binding [GO:0043014]; beta-catenin binding [GO:0008013]; connexin binding [GO:0071253]; disordered domain specific binding [GO:0097718]; efflux transmembrane transporter activity [GO:0015562]; gap junction channel activity [GO:0005243]; gap junction channel activity involved in cardiac conduction electrical coupling [GO:0086075]; gap junction channel activity involved in cell commun…	SUBCELLULAR LOCATION: Cell membrane {ECO:0000269|PubMed:22411987, ECO:0000269|PubMed:25398053}; Multi-pass membrane protein {ECO:0000255}. Cell junction, gap junction {ECO:0000269|PubMed:22411987, ECO:0000269|PubMed:25398053}. Endoplasmic reticulum {ECO:0000250|UniProtKB:P23242}. Note=Localizes at the intercalated disk (ICD) in cardiomyocytes and the proper localization at ICD is dependent on TME…	GO:0000132; GO:0000139; GO:0001937; GO:0002544; GO:0002931; GO:0003104; GO:0003158; GO:0005243; GO:0005634; GO:0005654; GO:0005737; GO:0005739; GO:0005741; GO:0005764; GO:0005769; GO:0005771; GO:0005789; GO:0005794; GO:0005886; GO:0005887; GO:0005916; GO:0005921; GO:0005922; GO:0005925; GO:0006915; GO:0007165; GO:0007204; GO:0007267; GO:0007283; GO:0007507; GO:0008013; GO:0009268; GO:0009749; GO:…
PLD3	CYB5D2	4|5	1	NEUFC_HUMAN	Neuferricin (Cytochrome b5 domain-containing protein 2)	CYB5D2	FUNCTION: Heme-binding protein which promotes neuronal but not astrocyte differentiation. {ECO:0000250}.		endomembrane system [GO:0012505]; extracellular region [GO:0005576]; membrane [GO:0016020]	nervous system development [GO:0007399]; positive regulation of neuron differentiation [GO:0045666]	endomembrane system [GO:0012505]; extracellular region [GO:0005576]; membrane [GO:0016020]; heme binding [GO:0020037]; nervous system development [GO:0007399]; positive regulation of neuron differentiation [GO:0045666]	heme binding [GO:0020037]	SUBCELLULAR LOCATION: Secreted {ECO:0000250}.	GO:0005576; GO:0007399; GO:0012505; GO:0016020; GO:0020037; GO:0045666
PLD3	FZD8	5|4	1	FZD8_HUMAN	Frizzled-8 (Fz-8) (hFz8)	FZD8	FUNCTION: Receptor for Wnt proteins. Component of the Wnt-Fzd-LRP5-LRP6 complex that triggers beta-catenin signaling through inducing aggregation of receptor-ligand complexes into ribosome-sized signalosomes. The beta-catenin canonical signaling pathway leads to the activation of disheveled proteins, inhibition of GSK-3 kinase, nuclear accumulation of beta-catenin and activation of Wnt target gen…		Golgi apparatus [GO:0005794]; integral component of membrane [GO:0016021]; plasma membrane [GO:0005886]	canonical Wnt signaling pathway [GO:0060070]; neuron differentiation [GO:0030182]	Golgi apparatus [GO:0005794]; integral component of membrane [GO:0016021]; plasma membrane [GO:0005886]; G protein-coupled receptor activity [GO:0004930]; PDZ domain binding [GO:0030165]; ubiquitin protein ligase binding [GO:0031625]; Wnt-activated receptor activity [GO:0042813]; Wnt-protein binding [GO:0017147]; canonical Wnt signaling pathway [GO:0060070]; neuron differentiation [GO:0030182]	G protein-coupled receptor activity [GO:0004930]; PDZ domain binding [GO:0030165]; ubiquitin protein ligase binding [GO:0031625]; Wnt-activated receptor activity [GO:0042813]; Wnt-protein binding [GO:0017147]	SUBCELLULAR LOCATION: Membrane; Multi-pass membrane protein. Golgi apparatus {ECO:0000250}. Cell membrane {ECO:0000250}; Multi-pass membrane protein {ECO:0000250}. Note=Colocalizes with GOPC at the Golgi apparatus. {ECO:0000250}.	GO:0004930; GO:0005794; GO:0005886; GO:0016021; GO:0017147; GO:0030165; GO:0030182; GO:0031625; GO:0042813; GO:0060070
PLD3	EDEM3	5|4	1	EDEM3_HUMAN	ER degradation-enhancing alpha-mannosidase-like protein 3 (EC 3.2.1.113) (Alpha-1,2-mannosidase EDEM3)	EDEM3 C1orf22	FUNCTION: Involved in endoplasmic reticulum-associated degradation (ERAD). Accelerates the glycoprotein ERAD by proteasomes, by catalyzing mannose trimming from Man8GlcNAc2 to Man7GlcNAc2 in the N-glycans. Seems to have alpha 1,2-mannosidase activity (By similarity). {ECO:0000250, ECO:0000269|PubMed:25092655}.	PATHWAY: Protein modification; protein glycosylation. {ECO:0000250|UniProtKB:P32906}.	endoplasmic reticulum lumen [GO:0005788]; endoplasmic reticulum quality control compartment [GO:0044322]; membrane [GO:0016020]	carbohydrate metabolic process [GO:0005975]; mannose trimming involved in glycoprotein ERAD pathway [GO:1904382]; protein glycosylation [GO:0006486]; response to unfolded protein [GO:0006986]	endoplasmic reticulum lumen [GO:0005788]; endoplasmic reticulum quality control compartment [GO:0044322]; membrane [GO:0016020]; calcium ion binding [GO:0005509]; mannosyl-oligosaccharide 1,2-alpha-mannosidase activity [GO:0004571]; carbohydrate metabolic process [GO:0005975]; mannose trimming involved in glycoprotein ERAD pathway [GO:1904382]; protein glycosylation [GO:0006486]; response to unfo…	calcium ion binding [GO:0005509]; mannosyl-oligosaccharide 1,2-alpha-mannosidase activity [GO:0004571]	SUBCELLULAR LOCATION: Endoplasmic reticulum lumen {ECO:0000255|PROSITE-ProRule:PRU10138}.	GO:0004571; GO:0005509; GO:0005788; GO:0005975; GO:0006486; GO:0006986; GO:0016020; GO:0044322; GO:1904382
PLD3	PNPLA7	4|5	1	PLPL7_HUMAN	Patatin-like phospholipase domain-containing protein 7 (EC 3.1.1.-) (EC 3.1.1.5)	PNPLA7 C9orf111	FUNCTION: Lysophospholipase which preferentially deacylates unsaturated lysophosphatidylcholine (C18:1), generating glycerophosphocholine. Also can deacylate, to a lesser extent, lysophosphatidylethanolamine (C18:1), lysophosphatidyl-L-serine (C18:1) and lysophosphatidic acid (C16:0). {ECO:0000250|UniProtKB:A2AJ88}.		endoplasmic reticulum [GO:0005783]; endoplasmic reticulum membrane [GO:0005789]; integral component of membrane [GO:0016021]; lipid droplet [GO:0005811]	phosphatidylcholine catabolic process [GO:0034638]	endoplasmic reticulum [GO:0005783]; endoplasmic reticulum membrane [GO:0005789]; integral component of membrane [GO:0016021]; lipid droplet [GO:0005811]; lysophospholipase activity [GO:0004622]; phosphatidyl phospholipase B activity [GO:0102545]; phosphatidylcholine catabolic process [GO:0034638]	lysophospholipase activity [GO:0004622]; phosphatidyl phospholipase B activity [GO:0102545]	SUBCELLULAR LOCATION: Endoplasmic reticulum membrane {ECO:0000250|UniProtKB:A2AJ88}; Single-pass type III membrane protein {ECO:0000250|UniProtKB:A2AJ88}. Lipid droplet {ECO:0000250|UniProtKB:A2AJ88}.	GO:0004622; GO:0005783; GO:0005789; GO:0005811; GO:0016021; GO:0034638; GO:0102545
PLD3	TGFBR1	5|3	1	TGFR1_HUMAN	TGF-beta receptor type-1 (TGFR-1) (EC 2.7.11.30) (Activin A receptor type II-like protein kinase of 53kD) (Activin receptor-like kinase 5) (ALK-5) (ALK5) (Serine/threonine-protein kinase receptor R4) (SKR4) (TGF-beta type I receptor) (Transforming growth factor-beta receptor type I) (TGF-beta receptor type I) (TbetaR-I)	TGFBR1 ALK5 SKR4	FUNCTION: Transmembrane serine/threonine kinase forming with the TGF-beta type II serine/threonine kinase receptor, TGFBR2, the non-promiscuous receptor for the TGF-beta cytokines TGFB1, TGFB2 and TGFB3. Transduces the TGFB1, TGFB2 and TGFB3 signal from the cell surface to the cytoplasm and is thus regulating a plethora of physiological and pathological processes including cell cycle arrest in ep…		activin receptor complex [GO:0048179]; bicellular tight junction [GO:0005923]; cell surface [GO:0009986]; endosome [GO:0005768]; membrane [GO:0016020]; membrane raft [GO:0045121]; nucleus [GO:0005634]; plasma membrane [GO:0005886]; receptor complex [GO:0043235]	activation of MAPKK activity [GO:0000186]; activin receptor signaling pathway [GO:0032924]; angiogenesis involved in coronary vascular morphogenesis [GO:0060978]; anterior/posterior pattern specification [GO:0009952]; apoptotic process [GO:0006915]; artery morphogenesis [GO:0048844]; blastocyst development [GO:0001824]; cardiac epithelial to mesenchymal transition [GO:0060317]; cell cycle arrest …	activin receptor complex [GO:0048179]; bicellular tight junction [GO:0005923]; cell surface [GO:0009986]; endosome [GO:0005768]; membrane [GO:0016020]; membrane raft [GO:0045121]; nucleus [GO:0005634]; plasma membrane [GO:0005886]; receptor complex [GO:0043235]; activin binding [GO:0048185]; activin receptor activity, type I [GO:0016361]; ATP binding [GO:0005524]; I-SMAD binding [GO:0070411]; met…	activin binding [GO:0048185]; activin receptor activity, type I [GO:0016361]; ATP binding [GO:0005524]; I-SMAD binding [GO:0070411]; metal ion binding [GO:0046872]; protein kinase activity [GO:0004672]; protein serine/threonine kinase activity [GO:0004674]; SMAD binding [GO:0046332]; transforming growth factor beta-activated receptor activity [GO:0005024]; transforming growth factor beta binding …	SUBCELLULAR LOCATION: Cell membrane {ECO:0000269|PubMed:25893292, ECO:0000269|PubMed:9472030}; Single-pass type I membrane protein {ECO:0000269|PubMed:9472030}. Cell junction, tight junction {ECO:0000269|PubMed:15761148}. Cell surface {ECO:0000269|PubMed:25893292}. Membrane raft {ECO:0000269|PubMed:25893292}.	GO:0000186; GO:0001501; GO:0001701; GO:0001822; GO:0001824; GO:0001837; GO:0001937; GO:0001938; GO:0002088; GO:0003222; GO:0003223; GO:0004672; GO:0004674; GO:0005024; GO:0005025; GO:0005114; GO:0005524; GO:0005634; GO:0005768; GO:0005886; GO:0005923; GO:0006355; GO:0006468; GO:0006915; GO:0007050; GO:0007165; GO:0007179; GO:0007399; GO:0007507; GO:0008284; GO:0008354; GO:0008584; GO:0009791; GO:…
PLD3	AGPAT1	3|5	1	PLCA_HUMAN	1-acyl-sn-glycerol-3-phosphate acyltransferase alpha (EC 2.3.1.51) (1-acylglycerol-3-phosphate O-acyltransferase 1) (1-AGP acyltransferase 1) (1-AGPAT 1) (Lysophosphatidic acid acyltransferase alpha) (LPAAT-alpha) (Protein G15)	AGPAT1 G15	FUNCTION: Converts 1-acyl-sn-glycerol-3-phosphate (lysophosphatidic acid or LPA) into 1,2-diacyl-sn-glycerol-3-phosphate (phosphatidic acid or PA) by incorporating an acyl moiety at the sn-2 position of the glycerol backbone. {ECO:0000269|PubMed:21873652, ECO:0000269|PubMed:9461603}.	PATHWAY: Phospholipid metabolism; CDP-diacylglycerol biosynthesis; CDP-diacylglycerol from sn-glycerol 3-phosphate: step 2/3.	endoplasmic reticulum [GO:0005783]; endoplasmic reticulum membrane [GO:0005789]; integral component of membrane [GO:0016021]; membrane [GO:0016020]	CDP-diacylglycerol biosynthetic process [GO:0016024]; phosphatidic acid biosynthetic process [GO:0006654]; phospholipid metabolic process [GO:0006644]; positive regulation of cellular metabolic process [GO:0031325]; positive regulation of cytokine-mediated signaling pathway [GO:0001961]; positive regulation of cytokine production [GO:0001819]	endoplasmic reticulum [GO:0005783]; endoplasmic reticulum membrane [GO:0005789]; integral component of membrane [GO:0016021]; membrane [GO:0016020]; 1-acylglycerol-3-phosphate O-acyltransferase activity [GO:0003841]; CDP-diacylglycerol biosynthetic process [GO:0016024]; phosphatidic acid biosynthetic process [GO:0006654]; phospholipid metabolic process [GO:0006644]; positive regulation of cellula…	1-acylglycerol-3-phosphate O-acyltransferase activity [GO:0003841]	SUBCELLULAR LOCATION: Endoplasmic reticulum membrane {ECO:0000269|PubMed:21873652, ECO:0000269|PubMed:9461603}; Multi-pass membrane protein {ECO:0000255}.	GO:0001819; GO:0001961; GO:0003841; GO:0005783; GO:0005789; GO:0006644; GO:0006654; GO:0016020; GO:0016021; GO:0016024; GO:0031325
PLD3	CHPF2	5|3	1	CHPF2_HUMAN	Chondroitin sulfate glucuronyltransferase (EC 2.4.1.226) (CSGlcA-T) (Chondroitin glucuronyltransferase) (Chondroitin polymerizing factor 2) (ChPF-2) (Chondroitin synthase 3) (ChSy-3) (N-acetylgalactosaminyl-proteoglycan 3-beta-glucuronosyltransferase)	CHPF2 CHSY3 CSGLCAT KIAA1402 UNQ299/PRO339	FUNCTION: Transfers glucuronic acid (GlcUA) from UDP-GlcUA to N-acetylgalactosamine residues on the non-reducing end of the elongating chondroitin polymer. Has no N-acetylgalactosaminyltransferase activity. {ECO:0000269|PubMed:12145278, ECO:0000269|PubMed:18316376}.		Golgi cisterna membrane [GO:0032580]; Golgi membrane [GO:0000139]; integral component of membrane [GO:0016021]; membrane [GO:0016020]	chondroitin sulfate biosynthetic process [GO:0030206]	Golgi cisterna membrane [GO:0032580]; Golgi membrane [GO:0000139]; integral component of membrane [GO:0016021]; membrane [GO:0016020]; acetylgalactosaminyltransferase activity [GO:0008376]; glucuronosyl-N-acetylgalactosaminyl-proteoglycan 4-beta-N-acetylgalactosaminyltransferase activity [GO:0047238]; N-acetylgalactosaminyl-proteoglycan 3-beta-glucuronosyltransferase activity [GO:0050510]; chondr…	acetylgalactosaminyltransferase activity [GO:0008376]; glucuronosyl-N-acetylgalactosaminyl-proteoglycan 4-beta-N-acetylgalactosaminyltransferase activity [GO:0047238]; N-acetylgalactosaminyl-proteoglycan 3-beta-glucuronosyltransferase activity [GO:0050510]	SUBCELLULAR LOCATION: Golgi apparatus, Golgi stack membrane {ECO:0000305}; Single-pass type II membrane protein {ECO:0000305}.	GO:0000139; GO:0008376; GO:0016020; GO:0016021; GO:0030206; GO:0032580; GO:0047238; GO:0050510
PLD3	NCSTN	4|4	1	NICA_HUMAN	Nicastrin	NCSTN KIAA0253 UNQ1874/PRO4317	FUNCTION: Essential subunit of the gamma-secretase complex, an endoprotease complex that catalyzes the intramembrane cleavage of integral membrane proteins such as Notch receptors and APP (amyloid-beta precursor protein) (PubMed:10993067, PubMed:12679784, PubMed:25043039, PubMed:26280335, PubMed:30598546, PubMed:30630874). The gamma-secretase complex plays a role in Notch and Wnt signaling cascad…		azurophil granule membrane [GO:0035577]; early endosome [GO:0005769]; endoplasmic reticulum [GO:0005783]; endosome membrane [GO:0010008]; extracellular exosome [GO:0070062]; focal adhesion [GO:0005925]; gamma-secretase complex [GO:0070765]; Golgi apparatus [GO:0005794]; integral component of membrane [GO:0016021]; integral component of plasma membrane [GO:0005887]; integral component of presynapt…	adult behavior [GO:0030534]; amyloid-beta formation [GO:0034205]; amyloid fibril formation [GO:1990000]; amyloid precursor protein biosynthetic process [GO:0042983]; amyloid precursor protein catabolic process [GO:0042987]; amyloid precursor protein metabolic process [GO:0042982]; cellular response to calcium ion [GO:0071277]; central nervous system myelination [GO:0022010]; cerebellum developmen…	azurophil granule membrane [GO:0035577]; early endosome [GO:0005769]; endoplasmic reticulum [GO:0005783]; endosome membrane [GO:0010008]; extracellular exosome [GO:0070062]; focal adhesion [GO:0005925]; gamma-secretase complex [GO:0070765]; Golgi apparatus [GO:0005794]; integral component of membrane [GO:0016021]; integral component of plasma membrane [GO:0005887]; integral component of presynapt…	ATPase binding [GO:0051117]; endopeptidase activity [GO:0004175]; growth factor receptor binding [GO:0070851]; protein-macromolecule adaptor activity [GO:0030674]	SUBCELLULAR LOCATION: Membrane {ECO:0000269|PubMed:10993067, ECO:0000269|PubMed:25043039, ECO:0000269|PubMed:25918421, ECO:0000269|PubMed:26280335, ECO:0000269|PubMed:26623517, ECO:0000269|PubMed:26776682}; Single-pass type I membrane protein {ECO:0000269|PubMed:25043039, ECO:0000269|PubMed:25918421, ECO:0000269|PubMed:26280335, ECO:0000269|PubMed:26623517, ECO:0000269|PubMed:30598546, ECO:000026…	GO:0002262; GO:0004175; GO:0005739; GO:0005765; GO:0005769; GO:0005783; GO:0005794; GO:0005886; GO:0005887; GO:0005925; GO:0006508; GO:0006509; GO:0007212; GO:0007215; GO:0007220; GO:0007611; GO:0008021; GO:0010008; GO:0010950; GO:0016020; GO:0016021; GO:0016485; GO:0021549; GO:0022010; GO:0030534; GO:0030674; GO:0031293; GO:0034205; GO:0035333; GO:0035577; GO:0042098; GO:0042383; GO:0042470; GO:…
PLD3	TM9SF2	5|3	1	TM9S2_HUMAN	Transmembrane 9 superfamily member 2 (p76)	TM9SF2	FUNCTION: In the intracellular compartments, may function as a channel or small molecule transporter. {ECO:0000305|PubMed:9729438}.		cytoskeleton [GO:0005856]; endosome [GO:0005768]; endosome membrane [GO:0010008]; extracellular exosome [GO:0070062]; integral component of plasma membrane [GO:0005887]; membrane [GO:0016020]; postsynaptic Golgi apparatus [GO:0150051]	protein localization to membrane [GO:0072657]	cytoskeleton [GO:0005856]; endosome [GO:0005768]; endosome membrane [GO:0010008]; extracellular exosome [GO:0070062]; integral component of plasma membrane [GO:0005887]; membrane [GO:0016020]; postsynaptic Golgi apparatus [GO:0150051]; protein localization to membrane [GO:0072657]		SUBCELLULAR LOCATION: Endosome membrane {ECO:0000305|PubMed:9729438}; Multi-pass membrane protein {ECO:0000255}. Golgi outpost {ECO:0000250|UniProtKB:Q66HG5}. Cytoplasm, cytoskeleton, microtubule organizing center {ECO:0000250|UniProtKB:Q66HG5}. Note=Localizes to the postsynaptic Golgi apparatus region, also named Golgi outpost, which shapes dendrite morphology by functioning as sites of acentros…	GO:0005768; GO:0005856; GO:0005887; GO:0010008; GO:0016020; GO:0070062; GO:0072657; GO:0150051
PLD3	EXT2	4|4	1	EXT2_HUMAN	Exostosin-2 (EC 2.4.1.224) (EC 2.4.1.225) (Glucuronosyl-N-acetylglucosaminyl-proteoglycan/N-acetylglucosaminyl-proteoglycan 4-alpha-N-acetylglucosaminyltransferase) (Multiple exostoses protein 2) (Putative tumor suppressor protein EXT2)	EXT2	FUNCTION: Glycosyltransferase required for the biosynthesis of heparan-sulfate. The EXT1/EXT2 complex possesses substantially higher glycosyltransferase activity than EXT1 or EXT2 alone. Appears to be a tumor suppressor. Required for the exosomal release of SDCBP, CD63 and syndecan (PubMed:22660413). {ECO:0000269|PubMed:22660413}.	PATHWAY: Protein modification; protein glycosylation.	endoplasmic reticulum [GO:0005783]; endoplasmic reticulum membrane [GO:0005789]; extracellular exosome [GO:0070062]; Golgi apparatus [GO:0005794]; Golgi membrane [GO:0000139]; integral component of membrane [GO:0016021]; membrane [GO:0016020]; UDP-N-acetylglucosamine transferase complex [GO:0043541]	cell differentiation [GO:0030154]; cellular polysaccharide biosynthetic process [GO:0033692]; cellular response to fibroblast growth factor stimulus [GO:0044344]; endochondral bone morphogenesis [GO:0060350]; fluid transport [GO:0042044]; gene expression [GO:0010467]; glycosaminoglycan biosynthetic process [GO:0006024]; heart contraction [GO:0060047]; heparan sulfate proteoglycan biosynthetic pro…	endoplasmic reticulum [GO:0005783]; endoplasmic reticulum membrane [GO:0005789]; extracellular exosome [GO:0070062]; Golgi apparatus [GO:0005794]; Golgi membrane [GO:0000139]; integral component of membrane [GO:0016021]; membrane [GO:0016020]; UDP-N-acetylglucosamine transferase complex [GO:0043541]; glucuronosyl-N-acetylglucosaminyl-proteoglycan 4-alpha-N-acetylglucosaminyltransferase activity […	glucuronosyl-N-acetylglucosaminyl-proteoglycan 4-alpha-N-acetylglucosaminyltransferase activity [GO:0050508]; glucuronosyltransferase activity [GO:0015020]; heparan sulfate N-acetylglucosaminyltransferase activity [GO:0042328]; metal ion binding [GO:0046872]; N-acetylglucosaminyl-proteoglycan 4-beta-glucuronosyltransferase activity [GO:0050509]; protein heterodimerization activity [GO:0046982]; t…	SUBCELLULAR LOCATION: Endoplasmic reticulum membrane {ECO:0000269|PubMed:10679296}; Single-pass type II membrane protein {ECO:0000269|PubMed:10679296}. Golgi apparatus membrane {ECO:0000269|PubMed:10679296}; Single-pass type II membrane protein {ECO:0000269|PubMed:10679296}. Note=The EXT1/EXT2 complex is localized in the Golgi apparatus.	GO:0000139; GO:0001503; GO:0001707; GO:0005783; GO:0005789; GO:0005794; GO:0006024; GO:0006487; GO:0007165; GO:0008217; GO:0010467; GO:0015012; GO:0015014; GO:0015020; GO:0016020; GO:0016021; GO:0016757; GO:0030154; GO:0030210; GO:0033692; GO:0042044; GO:0042311; GO:0042328; GO:0043541; GO:0044344; GO:0046872; GO:0046982; GO:0050508; GO:0050509; GO:0050891; GO:0051923; GO:0055078; GO:0060047; GO:…
PLD3	ALG5	4|4	1	ALG5_HUMAN	Dolichyl-phosphate beta-glucosyltransferase (DolP-glucosyltransferase) (EC 2.4.1.117) (Asparagine-linked glycosylation protein 5 homolog)	ALG5 HSPC149		PATHWAY: Protein modification; protein glycosylation.	endoplasmic reticulum membrane [GO:0005789]; integral component of membrane [GO:0016021]; membrane [GO:0016020]	determination of left/right symmetry [GO:0007368]; protein glycosylation [GO:0006486]; protein N-linked glycosylation [GO:0006487]; protein N-linked glycosylation via asparagine [GO:0018279]	endoplasmic reticulum membrane [GO:0005789]; integral component of membrane [GO:0016021]; membrane [GO:0016020]; dolichyl-phosphate beta-glucosyltransferase activity [GO:0004581]; oligosaccharyl transferase activity [GO:0004576]; determination of left/right symmetry [GO:0007368]; protein glycosylation [GO:0006486]; protein N-linked glycosylation [GO:0006487]; protein N-linked glycosylation via as…	dolichyl-phosphate beta-glucosyltransferase activity [GO:0004581]; oligosaccharyl transferase activity [GO:0004576]	SUBCELLULAR LOCATION: Endoplasmic reticulum membrane {ECO:0000250}; Single-pass type II membrane protein {ECO:0000250}.	GO:0004576; GO:0004581; GO:0005789; GO:0006486; GO:0006487; GO:0007368; GO:0016020; GO:0016021; GO:0018279
PLD3	S6C4S2	4|3	1
PLD3	NPTX1	3|4	1	NPTX1_HUMAN	Neuronal pentraxin-1 (NP1) (Neuronal pentraxin I) (NP-I)	NPTX1	FUNCTION: May be involved in mediating uptake of synaptic material during synapse remodeling or in mediating the synaptic clustering of AMPA glutamate receptors at a subset of excitatory synapses. {ECO:0000250}.		glutamatergic synapse [GO:0098978]; neuron projection [GO:0043005]; plasma membrane [GO:0005886]; transport vesicle [GO:0030133]	axonogenesis involved in innervation [GO:0060385]; central nervous system development [GO:0007417]; chemical synaptic transmission [GO:0007268]; regulation of postsynaptic neurotransmitter receptor activity [GO:0098962]	glutamatergic synapse [GO:0098978]; neuron projection [GO:0043005]; plasma membrane [GO:0005886]; transport vesicle [GO:0030133]; metal ion binding [GO:0046872]; axonogenesis involved in innervation [GO:0060385]; central nervous system development [GO:0007417]; chemical synaptic transmission [GO:0007268]; regulation of postsynaptic neurotransmitter receptor activity [GO:0098962]	metal ion binding [GO:0046872]	SUBCELLULAR LOCATION: Cytoplasmic vesicle, secretory vesicle {ECO:0000305}.	GO:0005886; GO:0007268; GO:0007417; GO:0030133; GO:0043005; GO:0046872; GO:0060385; GO:0098962; GO:0098978
PLD3	PLD4	3|4	1	PLD4_HUMAN	5'-3' exonuclease PLD4 (EC 3.1.16.1) (Choline phosphatase 4) (Phosphatidylcholine-hydrolyzing phospholipase D4) (Phospholipase D family member 4) (Phospholipase D4) (PLD 4)	PLD4 C14orf175 UNQ2488/PRO5775	FUNCTION: 5'->3' DNA exonuclease which digests single-stranded DNA (ssDNA). Regulates inflammatory cytokine responses via the degradation of nucleic acids, by reducing the concentration of ssDNA able to stimulate TLR9, a nucleotide-sensing receptor. Involved in phagocytosis of activated microglia. {ECO:0000250|UniProtKB:Q8BG07}.		early endosome [GO:0005769]; endoplasmic reticulum [GO:0005783]; endoplasmic reticulum membrane [GO:0005789]; integral component of membrane [GO:0016021]; nucleus [GO:0005634]; phagocytic vesicle [GO:0045335]; trans-Golgi network membrane [GO:0032588]	hematopoietic progenitor cell differentiation [GO:0002244]; inflammatory response [GO:0006954]; innate immune response [GO:0045087]; inositol phosphate metabolic process [GO:0043647]; phagocytosis [GO:0006909]; regulation of cytokine production involved in inflammatory response [GO:1900015]	early endosome [GO:0005769]; endoplasmic reticulum [GO:0005783]; endoplasmic reticulum membrane [GO:0005789]; integral component of membrane [GO:0016021]; nucleus [GO:0005634]; phagocytic vesicle [GO:0045335]; trans-Golgi network membrane [GO:0032588]; single-stranded DNA 5'-3' exodeoxyribonuclease activity [GO:0045145]; hematopoietic progenitor cell differentiation [GO:0002244]; inflammatory res…	single-stranded DNA 5'-3' exodeoxyribonuclease activity [GO:0045145]	SUBCELLULAR LOCATION: Endoplasmic reticulum membrane {ECO:0000250|UniProtKB:Q8BG07}; Single-pass type II membrane protein {ECO:0000250|UniProtKB:Q8BG07}. Golgi apparatus, trans-Golgi network membrane {ECO:0000250|UniProtKB:Q8BG07}; Single-pass type II membrane protein {ECO:0000250|UniProtKB:Q8BG07}. Nucleus {ECO:0000250|UniProtKB:Q8BG07}. Early endosome {ECO:0000250|UniProtKB:Q8BG07}. Cytoplasmic…	GO:0002244; GO:0005634; GO:0005769; GO:0005783; GO:0005789; GO:0006909; GO:0006954; GO:0016021; GO:0032588; GO:0043647; GO:0045087; GO:0045145; GO:0045335; GO:1900015
PLD3	GPR89B	3|4	1	GPHRB_HUMAN	Golgi pH regulator B (Protein GPR89B)	GPR89B GPHRB GPR89C HSPC201	FUNCTION: Voltage dependent anion channel required for acidification and functions of the Golgi apparatus that may function in counter-ion conductance (PubMed:18794847). Plays a role in lymphocyte development, probably by acting as a RABL3 effector in hematopoietic cells (By similarity). {ECO:0000250|UniProtKB:Q8BS95, ECO:0000269|PubMed:18794847}.		Golgi cisterna membrane [GO:0032580]; integral component of membrane [GO:0016021]	intracellular pH reduction [GO:0051452]; protein transport [GO:0015031]; regulation of ion transmembrane transport [GO:0034765]; T cell differentiation [GO:0030217]	Golgi cisterna membrane [GO:0032580]; integral component of membrane [GO:0016021]; voltage-gated anion channel activity [GO:0008308]; intracellular pH reduction [GO:0051452]; protein transport [GO:0015031]; regulation of ion transmembrane transport [GO:0034765]; T cell differentiation [GO:0030217]	voltage-gated anion channel activity [GO:0008308]	SUBCELLULAR LOCATION: Golgi apparatus membrane {ECO:0000250|UniProtKB:B2ZXD5}; Multi-pass membrane protein {ECO:0000255}.	GO:0008308; GO:0015031; GO:0016021; GO:0030217; GO:0032580; GO:0034765; GO:0051452
PLD3	DOLPP1	3|3	1	DOPP1_HUMAN	Dolichyldiphosphatase 1 (EC 3.6.1.43) (Dolichyl pyrophosphate phosphatase 1)	DOLPP1 LSFR2	FUNCTION: Required for efficient N-glycosylation. Necessary for maintaining optimal levels of dolichol-linked oligosaccharides. Hydrolyzes dolichyl pyrophosphate at a very high rate and dolichyl monophosphate at a much lower rate. Does not act on phosphatidate (By similarity). {ECO:0000250|UniProtKB:Q9JMF7}.	PATHWAY: Protein modification; protein glycosylation.	endoplasmic reticulum membrane [GO:0005789]; integral component of endoplasmic reticulum membrane [GO:0030176]; intracellular membrane-bounded organelle [GO:0043231]	dolichyl diphosphate biosynthetic process [GO:0006489]; lipid biosynthetic process [GO:0008610]; protein N-linked glycosylation [GO:0006487]	endoplasmic reticulum membrane [GO:0005789]; integral component of endoplasmic reticulum membrane [GO:0030176]; intracellular membrane-bounded organelle [GO:0043231]; dolichyldiphosphatase activity [GO:0047874]; dolichyl diphosphate biosynthetic process [GO:0006489]; lipid biosynthetic process [GO:0008610]; protein N-linked glycosylation [GO:0006487]	dolichyldiphosphatase activity [GO:0047874]	SUBCELLULAR LOCATION: Endoplasmic reticulum membrane {ECO:0000250}; Multi-pass membrane protein {ECO:0000250}.	GO:0005789; GO:0006487; GO:0006489; GO:0008610; GO:0030176; GO:0043231; GO:0047874
PLD3	MPDU1	3|3	1	MPU1_HUMAN	Mannose-P-dolichol utilization defect 1 protein (Suppressor of Lec15 and Lec35 glycosylation mutation homolog) (SL15)	MPDU1	FUNCTION: Required for normal utilization of mannose-dolichol phosphate (Dol-P-Man) in the synthesis of N-linked and O-linked oligosaccharides and GPI anchors. {ECO:0000250}.		endoplasmic reticulum membrane [GO:0005789]; integral component of membrane [GO:0016021]; membrane [GO:0016020]	dolichol-linked oligosaccharide biosynthetic process [GO:0006488]; oligosaccharide biosynthetic process [GO:0009312]; protein folding [GO:0006457]	endoplasmic reticulum membrane [GO:0005789]; integral component of membrane [GO:0016021]; membrane [GO:0016020]; dolichol-linked oligosaccharide biosynthetic process [GO:0006488]; oligosaccharide biosynthetic process [GO:0009312]; protein folding [GO:0006457]		SUBCELLULAR LOCATION: Membrane {ECO:0000305}; Multi-pass membrane protein {ECO:0000305}.	GO:0005789; GO:0006457; GO:0006488; GO:0009312; GO:0016020; GO:0016021
PLD3	LPGAT1	3|3	1	LGAT1_HUMAN	Acyl-CoA:lysophosphatidylglycerol acyltransferase 1 (EC 2.3.1.-) (Acyl-CoA:monoacylglycerol acyltransferase LPGAT1) (EC 2.3.1.22)	LPGAT1 FAM34A KIAA0205	FUNCTION: Catalyzes the transfert of an acyl group from an acyl-CoA to a lysophosphatidylglycerol (LPG) leading to biosynthesis of phosphatidylglycerol, a precursor for cardiolipin synthesis (PubMed:15485873). Uses various acyl-CoAs and LPGs as substrates but demonstrates a clear preference for long chain saturated fatty acyl-CoAs and oleoyl-CoA as acyl donors (PubMed:15485873). Prefers oleoyl-LP…		cytoplasm [GO:0005737]; endomembrane system [GO:0012505]; endoplasmic reticulum [GO:0005783]; endoplasmic reticulum membrane [GO:0005789]; integral component of membrane [GO:0016021]; membrane [GO:0016020]	phosphatidylglycerol acyl-chain remodeling [GO:0036148]; phosphatidylinositol acyl-chain remodeling [GO:0036149]; phospholipid biosynthetic process [GO:0008654]; positive regulation of fatty acid biosynthetic process [GO:0045723]; triglyceride biosynthetic process [GO:0019432]	cytoplasm [GO:0005737]; endomembrane system [GO:0012505]; endoplasmic reticulum [GO:0005783]; endoplasmic reticulum membrane [GO:0005789]; integral component of membrane [GO:0016021]; membrane [GO:0016020]; 2-acylglycerol O-acyltransferase activity [GO:0003846]; lysophospholipid acyltransferase activity [GO:0071617]; transferase activity, transferring acyl groups [GO:0016746]; phosphatidylglycero…	2-acylglycerol O-acyltransferase activity [GO:0003846]; lysophospholipid acyltransferase activity [GO:0071617]; transferase activity, transferring acyl groups [GO:0016746]	SUBCELLULAR LOCATION: Endoplasmic reticulum membrane {ECO:0000269|PubMed:15485873}; Multi-pass membrane protein {ECO:0000269|PubMed:15485873}.	GO:0003846; GO:0005737; GO:0005783; GO:0005789; GO:0008654; GO:0012505; GO:0016020; GO:0016021; GO:0016746; GO:0019432; GO:0036148; GO:0036149; GO:0045723; GO:0071617
PLD3	TMEM30A	3|3	1	CC50A_HUMAN	Cell cycle control protein 50A (P4-ATPase flippase complex beta subunit TMEM30A) (Transmembrane protein 30A)	TMEM30A C6orf67 CDC50A	FUNCTION: Accessory component of a P4-ATPase flippase complex which catalyzes the hydrolysis of ATP coupled to the transport of aminophospholipids from the outer to the inner leaflet of various membranes and ensures the maintenance of asymmetric distribution of phospholipids. Phospholipid translocation seems also to be implicated in vesicle formation and in uptake of lipid signaling molecules. Th…		apical plasma membrane [GO:0016324]; azurophil granule membrane [GO:0035577]; endoplasmic reticulum [GO:0005783]; Golgi apparatus [GO:0005794]; integral component of membrane [GO:0016021]; membrane [GO:0016020]; phospholipid-translocating ATPase complex [GO:1990531]; plasma membrane [GO:0005886]; specific granule membrane [GO:0035579]; transport vesicle membrane [GO:0030658]	aminophospholipid transport [GO:0015917]; drug transmembrane transport [GO:0006855]; neutrophil degranulation [GO:0043312]; phospholipid translocation [GO:0045332]; positive regulation of neuron projection development [GO:0010976]; positive regulation of phospholipid translocation [GO:0061092]; positive regulation of protein exit from endoplasmic reticulum [GO:0070863]; protein localization to en…	apical plasma membrane [GO:0016324]; azurophil granule membrane [GO:0035577]; endoplasmic reticulum [GO:0005783]; Golgi apparatus [GO:0005794]; integral component of membrane [GO:0016021]; membrane [GO:0016020]; phospholipid-translocating ATPase complex [GO:1990531]; plasma membrane [GO:0005886]; specific granule membrane [GO:0035579]; transport vesicle membrane [GO:0030658]; aminophospholipid fl…	aminophospholipid flippase activity [GO:0015247]	SUBCELLULAR LOCATION: Membrane {ECO:0000250}; Multi-pass membrane protein {ECO:0000250}. Cell membrane. Golgi apparatus. Cytoplasmic vesicle, secretory vesicle membrane {ECO:0000250}. Apical cell membrane {ECO:0000250}.	GO:0005783; GO:0005794; GO:0005886; GO:0006855; GO:0010976; GO:0015247; GO:0015917; GO:0016020; GO:0016021; GO:0016324; GO:0030658; GO:0035577; GO:0035579; GO:0036010; GO:0043312; GO:0045332; GO:0061092; GO:0070863; GO:1990531
PLD3	SELENON	3|3	1	SELN_HUMAN	Selenoprotein N (SelN)	SELENON SELN SEPN1	FUNCTION: [Isoform 2]: Plays an important role in cell protection against oxidative stress and in the regulation of redox-related calcium homeostasis. Regulates the calcium level of the ER by protecting the calcium pump ATP2A2 against the oxidoreductase ERO1A-mediated oxidative damage. Within the ER, ERO1A activity increases the concentration of H(2)O(2), which attacks the luminal thiols in ATP2A…		endoplasmic reticulum membrane [GO:0005789]	calcium ion homeostasis [GO:0055074]; positive regulation of response to oxidative stress [GO:1902884]; regulation of ryanodine-sensitive calcium-release channel activity [GO:0060314]; skeletal muscle fiber development [GO:0048741]	endoplasmic reticulum membrane [GO:0005789]; calcium ion binding [GO:0005509]; oxidoreductase activity [GO:0016491]; calcium ion homeostasis [GO:0055074]; positive regulation of response to oxidative stress [GO:1902884]; regulation of ryanodine-sensitive calcium-release channel activity [GO:0060314]; skeletal muscle fiber development [GO:0048741]	calcium ion binding [GO:0005509]; oxidoreductase activity [GO:0016491]	SUBCELLULAR LOCATION: [Isoform 2]: Endoplasmic reticulum membrane {ECO:0000269|PubMed:12700173}.	GO:0005509; GO:0005789; GO:0016491; GO:0048741; GO:0055074; GO:0060314; GO:1902884
PLD3	HSP90B2P	3|3	1	ENPLL_HUMAN	Putative endoplasmin-like protein (Putative heat shock protein 90 kDa beta member 2)	HSP90B2P GRP94B GRP94P1 TRAP1	FUNCTION: Putative molecular chaperone. {ECO:0000250}.		mitochondrial inner membrane [GO:0005743]	protein folding [GO:0006457]	mitochondrial inner membrane [GO:0005743]; ATP binding [GO:0005524]; ATPase activity [GO:0016887]; protein kinase binding [GO:0019901]; unfolded protein binding [GO:0051082]; protein folding [GO:0006457]	ATPase activity [GO:0016887]; ATP binding [GO:0005524]; protein kinase binding [GO:0019901]; unfolded protein binding [GO:0051082]		GO:0005524; GO:0005743; GO:0006457; GO:0016887; GO:0019901; GO:0051082
PLD3	TMTC3	3|3	1	TMTC3_HUMAN	Protein O-mannosyl-transferase TMTC3 (EC 2.4.1.109) (Protein SMILE) (Transmembrane and TPR repeat-containing protein 3)	TMTC3	FUNCTION: Transfers mannosyl residues to the hydroxyl group of serine or threonine residues. The 4 members of the TMTC family are O-mannosyl-transferases dedicated primarily to the cadherin superfamily, each member seems to have a distinct role in decorating the cadherin domains with O-linked mannose glycans at specific regions. Also acts as O-mannosyl-transferase on other proteins such as PDIA3 …	PATHWAY: Protein modification; protein glycosylation. {ECO:0000269|PubMed:28973932}.	endoplasmic reticulum [GO:0005783]; integral component of membrane [GO:0016021]	positive regulation of proteasomal protein catabolic process [GO:1901800]; protein O-linked mannosylation [GO:0035269]; response to endoplasmic reticulum stress [GO:0034976]	endoplasmic reticulum [GO:0005783]; integral component of membrane [GO:0016021]; dolichyl-phosphate-mannose-protein mannosyltransferase activity [GO:0004169]; mannosyltransferase activity [GO:0000030]; positive regulation of proteasomal protein catabolic process [GO:1901800]; protein O-linked mannosylation [GO:0035269]; response to endoplasmic reticulum stress [GO:0034976]	dolichyl-phosphate-mannose-protein mannosyltransferase activity [GO:0004169]; mannosyltransferase activity [GO:0000030]	SUBCELLULAR LOCATION: Membrane {ECO:0000305}; Multi-pass membrane protein {ECO:0000305}. Endoplasmic reticulum {ECO:0000269|PubMed:21603654}. Note=In odontoblast cultures, it colocalizes with PDIA3 in the endoplasmic reticulum. {ECO:0000269|PubMed:21603654}.	GO:0000030; GO:0004169; GO:0005783; GO:0016021; GO:0034976; GO:0035269; GO:1901800
PLD3	NOMO3	3|3	1	NOMO3_HUMAN	Nodal modulator 3 (pM5 protein 3)	NOMO3	FUNCTION: May antagonize Nodal signaling. {ECO:0000250}.		endoplasmic reticulum membrane [GO:0005789]; integral component of membrane [GO:0016021]	negative regulation of nodal signaling pathway [GO:1900108]	endoplasmic reticulum membrane [GO:0005789]; integral component of membrane [GO:0016021]; carbohydrate binding [GO:0030246]; negative regulation of nodal signaling pathway [GO:1900108]	carbohydrate binding [GO:0030246]	SUBCELLULAR LOCATION: Membrane {ECO:0000305}; Single-pass type I membrane protein {ECO:0000305}.	GO:0005789; GO:0016021; GO:0030246; GO:1900108
PLD3	SLITRK5	3|2	1	SLIK5_HUMAN	SLIT and NTRK-like protein 5 (Leucine-rich repeat-containing protein 11)	SLITRK5 KIAA0918 LRRC11	FUNCTION: Suppresses neurite outgrowth. {ECO:0000250}.		integral component of membrane [GO:0016021]; plasma membrane [GO:0005886]; receptor complex [GO:0043235]; synapse [GO:0045202]	adult behavior [GO:0030534]; axonogenesis [GO:0007409]; chemical synaptic transmission [GO:0007268]; circulatory system development [GO:0072359]; dendrite morphogenesis [GO:0048813]; grooming behavior [GO:0007625]; positive regulation of synapse assembly [GO:0051965]; regulation of presynapse assembly [GO:1905606]; response to xenobiotic stimulus [GO:0009410]; skin development [GO:0043588]; stria…	integral component of membrane [GO:0016021]; plasma membrane [GO:0005886]; receptor complex [GO:0043235]; synapse [GO:0045202]; adult behavior [GO:0030534]; axonogenesis [GO:0007409]; chemical synaptic transmission [GO:0007268]; circulatory system development [GO:0072359]; dendrite morphogenesis [GO:0048813]; grooming behavior [GO:0007625]; positive regulation of synapse assembly [GO:0051965]; re…		SUBCELLULAR LOCATION: Membrane {ECO:0000305}; Single-pass type I membrane protein {ECO:0000305}.	GO:0005886; GO:0007268; GO:0007409; GO:0007625; GO:0009410; GO:0016021; GO:0021756; GO:0030534; GO:0043235; GO:0043588; GO:0045202; GO:0048813; GO:0051965; GO:0072359; GO:1905606
PLD3	CLGN	42|38	0.99	CLGN_HUMAN	Calmegin	CLGN	FUNCTION: Functions during spermatogenesis as a chaperone for a range of client proteins that are important for sperm adhesion onto the egg zona pellucida and for subsequent penetration of the zona pellucida. Required for normal sperm migration from the uterus into the oviduct. Required for normal male fertility. Binds calcium ions (By similarity). {ECO:0000250}.		endoplasmic reticulum [GO:0005783]; endoplasmic reticulum membrane [GO:0005789]; integral component of membrane [GO:0016021]; nuclear envelope [GO:0005635]	binding of sperm to zona pellucida [GO:0007339]; endoplasmic reticulum unfolded protein response [GO:0030968]; protein-containing complex assembly [GO:0065003]; protein folding [GO:0006457]; single fertilization [GO:0007338]	endoplasmic reticulum [GO:0005783]; endoplasmic reticulum membrane [GO:0005789]; integral component of membrane [GO:0016021]; nuclear envelope [GO:0005635]; calcium ion binding [GO:0005509]; protein folding chaperone [GO:0044183]; unfolded protein binding [GO:0051082]; binding of sperm to zona pellucida [GO:0007339]; endoplasmic reticulum unfolded protein response [GO:0030968]; protein folding [G…	calcium ion binding [GO:0005509]; protein folding chaperone [GO:0044183]; unfolded protein binding [GO:0051082]	SUBCELLULAR LOCATION: Endoplasmic reticulum membrane; Single-pass type I membrane protein.	GO:0005509; GO:0005635; GO:0005783; GO:0005789; GO:0006457; GO:0007338; GO:0007339; GO:0016021; GO:0030968; GO:0044183; GO:0051082; GO:0065003
PLD3	B3GAT3	6|4	0.99	B3GA3_HUMAN	Galactosylgalactosylxylosylprotein 3-beta-glucuronosyltransferase 3 (EC 2.4.1.135) (Beta-1,3-glucuronyltransferase 3) (Glucuronosyltransferase I) (GlcAT-I) (UDP-GlcUA:Gal beta-1,3-Gal-R glucuronyltransferase) (GlcUAT-I)	B3GAT3	FUNCTION: Glycosaminoglycans biosynthesis (PubMed:25893793). Involved in forming the linkage tetrasaccharide present in heparan sulfate and chondroitin sulfate. Transfers a glucuronic acid moiety from the uridine diphosphate-glucuronic acid (UDP-GlcUA) to the common linkage region trisaccharide Gal-beta-1,3-Gal-beta-1,4-Xyl covalently bound to a Ser residue at the glycosaminylglycan attachment si…	PATHWAY: Protein modification; protein glycosylation.	cis-Golgi network [GO:0005801]; extracellular exosome [GO:0070062]; Golgi apparatus [GO:0005794]; Golgi membrane [GO:0000139]; integral component of membrane [GO:0016021]; membrane [GO:0016020]	carbohydrate metabolic process [GO:0005975]; chondroitin sulfate proteoglycan biosynthetic process [GO:0050650]; dermatan sulfate proteoglycan biosynthetic process [GO:0050651]; glycosaminoglycan biosynthetic process [GO:0006024]; glycosaminoglycan metabolic process [GO:0030203]; heparan sulfate proteoglycan biosynthetic process [GO:0015012]; positive regulation of catalytic activity [GO:0043085]…	cis-Golgi network [GO:0005801]; extracellular exosome [GO:0070062]; Golgi apparatus [GO:0005794]; Golgi membrane [GO:0000139]; integral component of membrane [GO:0016021]; membrane [GO:0016020]; galactosylgalactosylxylosylprotein 3-beta-glucuronosyltransferase activity [GO:0015018]; glucuronosyltransferase activity [GO:0015020]; metal ion binding [GO:0046872]; protein phosphatase activator activi…	galactosylgalactosylxylosylprotein 3-beta-glucuronosyltransferase activity [GO:0015018]; glucuronosyltransferase activity [GO:0015020]; metal ion binding [GO:0046872]; protein phosphatase activator activity [GO:0072542]	SUBCELLULAR LOCATION: Golgi apparatus membrane {ECO:0000269|PubMed:21763480}; Single-pass type II membrane protein {ECO:0000269|PubMed:21763480}. Golgi apparatus, cis-Golgi network {ECO:0000269|PubMed:21763480, ECO:0000269|PubMed:25893793}.	GO:0000139; GO:0005794; GO:0005801; GO:0005975; GO:0006024; GO:0006486; GO:0015012; GO:0015018; GO:0015020; GO:0016020; GO:0016021; GO:0030203; GO:0043085; GO:0046872; GO:0050650; GO:0050651; GO:0070062; GO:0072542; GO:0090316
PLD3	ACSL1	5|4	0.99	ACSL1_HUMAN	Long-chain-fatty-acid--CoA ligase 1 (EC 6.2.1.3) (Acyl-CoA synthetase 1) (ACS1) (Arachidonate--CoA ligase) (EC 6.2.1.15) (Long-chain acyl-CoA synthetase 1) (LACS 1) (Long-chain acyl-CoA synthetase 2) (LACS 2) (Long-chain fatty acid-CoA ligase 2) (Palmitoyl-CoA ligase 1) (Palmitoyl-CoA ligase 2) (Phytanate--CoA ligase) (EC 6.2.1.24)	ACSL1 FACL1 FACL2 LACS LACS1 LACS2	FUNCTION: Catalyzes the conversion of long-chain fatty acids to their active form acyl-CoAs for both synthesis of cellular lipids, and degradation via beta-oxidation (PubMed:24269233, PubMed:22633490, PubMed:21242590). Preferentially uses palmitoleate, oleate and linoleate (PubMed:24269233). Preferentially activates arachidonate than epoxyeicosatrienoic acids (EETs) or hydroxyeicosatrienoic acids…		endoplasmic reticulum [GO:0005783]; endoplasmic reticulum membrane [GO:0005789]; integral component of membrane [GO:0016021]; membrane [GO:0016020]; mitochondrial outer membrane [GO:0005741]; mitochondrion [GO:0005739]; peroxisomal membrane [GO:0005778]; plasma membrane [GO:0005886]	adiponectin-activated signaling pathway [GO:0033211]; alpha-linolenic acid metabolic process [GO:0036109]; fatty acid transport [GO:0015908]; linoleic acid metabolic process [GO:0043651]; lipid biosynthetic process [GO:0008610]; long-chain fatty acid import into cell [GO:0044539]; long-chain fatty acid metabolic process [GO:0001676]; long-chain fatty-acyl-CoA biosynthetic process [GO:0035338]; po…	endoplasmic reticulum [GO:0005783]; endoplasmic reticulum membrane [GO:0005789]; integral component of membrane [GO:0016021]; membrane [GO:0016020]; mitochondrial outer membrane [GO:0005741]; mitochondrion [GO:0005739]; peroxisomal membrane [GO:0005778]; plasma membrane [GO:0005886]; arachidonate-CoA ligase activity [GO:0047676]; ATP binding [GO:0005524]; long-chain fatty acid-CoA ligase activity…	arachidonate-CoA ligase activity [GO:0047676]; ATP binding [GO:0005524]; long-chain fatty acid-CoA ligase activity [GO:0004467]; oleoyl-CoA ligase activity [GO:0090434]; phytanate-CoA ligase activity [GO:0050197]; pristanate-CoA ligase activity [GO:0070251]	SUBCELLULAR LOCATION: Mitochondrion outer membrane {ECO:0000250}; Single-pass type III membrane protein {ECO:0000250}. Peroxisome membrane {ECO:0000250}; Single-pass type III membrane protein {ECO:0000250}. Microsome membrane {ECO:0000250}; Single-pass type III membrane protein {ECO:0000250}. Endoplasmic reticulum membrane {ECO:0000269|PubMed:24269233}; Single-pass type III membrane protein {ECO:…	GO:0000038; GO:0001676; GO:0004467; GO:0005524; GO:0005739; GO:0005741; GO:0005778; GO:0005783; GO:0005789; GO:0005886; GO:0007584; GO:0008610; GO:0010747; GO:0014070; GO:0015908; GO:0016020; GO:0016021; GO:0019222; GO:0019432; GO:0033211; GO:0034201; GO:0035338; GO:0036109; GO:0042178; GO:0042493; GO:0043651; GO:0044539; GO:0047676; GO:0050197; GO:0070251; GO:0071902; GO:0090434; GO:0120162
PLD3	LEMD3	3|5	0.99	MAN1_HUMAN	Inner nuclear membrane protein Man1 (LEM domain-containing protein 3)	LEMD3 MAN1	FUNCTION: Can function as a specific repressor of TGF-beta, activin, and BMP signaling through its interaction with the R-SMAD proteins. Antagonizes TGF-beta-induced cell proliferation arrest. {ECO:0000269|PubMed:15601644, ECO:0000269|PubMed:15647271}.		integral component of membrane [GO:0016021]; integral component of nuclear inner membrane [GO:0005639]; membrane [GO:0016020]; nuclear inner membrane [GO:0005637]; nuclear membrane [GO:0031965]	negative regulation of activin receptor signaling pathway [GO:0032926]; negative regulation of BMP signaling pathway [GO:0030514]; negative regulation of transforming growth factor beta receptor signaling pathway [GO:0030512]; nuclear envelope organization [GO:0006998]; regulation of intracellular signal transduction [GO:1902531]	integral component of membrane [GO:0016021]; integral component of nuclear inner membrane [GO:0005639]; membrane [GO:0016020]; nuclear inner membrane [GO:0005637]; nuclear membrane [GO:0031965]; chromatin DNA binding [GO:0031490]; negative regulation of activin receptor signaling pathway [GO:0032926]; negative regulation of BMP signaling pathway [GO:0030514]; negative regulation of transforming g…	chromatin DNA binding [GO:0031490]	SUBCELLULAR LOCATION: Nucleus inner membrane {ECO:0000269|PubMed:15647271}; Multi-pass membrane protein {ECO:0000269|PubMed:15647271}.	GO:0005637; GO:0005639; GO:0006998; GO:0016020; GO:0016021; GO:0030512; GO:0030514; GO:0031490; GO:0031965; GO:0032926; GO:1902531
PLD3	PIGK	4|3	0.99	GPI8_HUMAN	GPI-anchor transamidase (GPI transamidase) (EC 3.-.-.-) (GPI8 homolog) (hGPI8) (Phosphatidylinositol-glycan biosynthesis class K protein) (PIG-K)	PIGK GPI8	FUNCTION: Mediates GPI anchoring in the endoplasmic reticulum, by replacing a protein's C-terminal GPI attachment signal peptide with a pre-assembled GPI. During this transamidation reaction, the GPI transamidase forms a carbonyl intermediate with the substrate protein.	PATHWAY: Glycolipid biosynthesis; glycosylphosphatidylinositol-anchor biosynthesis.	endoplasmic reticulum membrane [GO:0005789]; GPI-anchor transamidase complex [GO:0042765]; membrane [GO:0016020]	attachment of GPI anchor to protein [GO:0016255]; protein localization to cell surface [GO:0034394]	endoplasmic reticulum membrane [GO:0005789]; GPI-anchor transamidase complex [GO:0042765]; membrane [GO:0016020]; GPI-anchor transamidase activity [GO:0003923]; protein disulfide isomerase activity [GO:0003756]; attachment of GPI anchor to protein [GO:0016255]; protein localization to cell surface [GO:0034394]	GPI-anchor transamidase activity [GO:0003923]; protein disulfide isomerase activity [GO:0003756]	SUBCELLULAR LOCATION: Endoplasmic reticulum membrane {ECO:0000269|PubMed:11483512}; Single-pass type I membrane protein {ECO:0000269|PubMed:11483512}.	GO:0003756; GO:0003923; GO:0005789; GO:0016020; GO:0016255; GO:0034394; GO:0042765
PLD3	FDFT1	4|2	0.99	FDFT_HUMAN	Squalene synthase (SQS) (SS) (EC 2.5.1.21) (FPP:FPP farnesyltransferase) (Farnesyl-diphosphate farnesyltransferase) (Farnesyl-diphosphate farnesyltransferase 1)	FDFT1	FUNCTION: Catalyzes the condensation of 2 farnesyl pyrophosphate (FPP) moieties to form squalene. Proceeds in two distinct steps. In the first half-reaction, two molecules of FPP react to form the stable presqualene diphosphate intermediate (PSQPP), with concomitant release of a proton and a molecule of inorganic diphosphate. In the second half-reaction, PSQPP undergoes heterolysis, isomerization…	PATHWAY: Terpene metabolism; lanosterol biosynthesis; lanosterol from farnesyl diphosphate: step 1/3. {ECO:0000305}.	endoplasmic reticulum [GO:0005783]; endoplasmic reticulum membrane [GO:0005789]; integral component of membrane [GO:0016021]	cholesterol biosynthetic process [GO:0006695]; farnesyl diphosphate metabolic process [GO:0045338]; regulation of lipid metabolic process [GO:0019216]; regulation of metabolic process [GO:0019222]; steroid biosynthetic process [GO:0006694]	endoplasmic reticulum [GO:0005783]; endoplasmic reticulum membrane [GO:0005789]; integral component of membrane [GO:0016021]; farnesyl-diphosphate farnesyltransferase activity [GO:0004310]; metal ion binding [GO:0046872]; squalene synthase activity [GO:0051996]; cholesterol biosynthetic process [GO:0006695]; farnesyl diphosphate metabolic process [GO:0045338]; regulation of lipid metabolic proces…	farnesyl-diphosphate farnesyltransferase activity [GO:0004310]; metal ion binding [GO:0046872]; squalene synthase activity [GO:0051996]	SUBCELLULAR LOCATION: Endoplasmic reticulum membrane {ECO:0000250|UniProtKB:Q02769}; Multi-pass membrane protein {ECO:0000255}.	GO:0004310; GO:0005783; GO:0005789; GO:0006694; GO:0006695; GO:0016021; GO:0019216; GO:0019222; GO:0045338; GO:0046872; GO:0051996
PLD3	GLB1L2	2|4	0.99	GLBL2_HUMAN	Beta-galactosidase-1-like protein 2 (EC 3.2.1.-)	GLB1L2 MSTP014 UNQ210/PRO236			extracellular region [GO:0005576]; vacuole [GO:0005773]	carbohydrate metabolic process [GO:0005975]	extracellular region [GO:0005576]; vacuole [GO:0005773]; beta-galactosidase activity [GO:0004565]; carbohydrate metabolic process [GO:0005975]	beta-galactosidase activity [GO:0004565]	SUBCELLULAR LOCATION: Secreted {ECO:0000305}.	GO:0004565; GO:0005576; GO:0005773; GO:0005975
PLD3	B3GALNT2	4|2	0.99	B3GL2_HUMAN	UDP-GalNAc:beta-1,3-N-acetylgalactosaminyltransferase 2 (Beta-1,3-GalNAc-T2) (EC 2.4.1.313) (Beta-1,3-N-acetylgalactosaminyltransferase II)	B3GALNT2	FUNCTION: Beta-1,3-N-acetylgalactosaminyltransferase that synthesizes a unique carbohydrate structure, GalNAc-beta-1-3GlcNAc, on N- and O-glycans. Has no galactose nor galactosaminyl transferase activity toward any acceptor substrate. Involved in alpha-dystroglycan (DAG1) glycosylation: acts coordinately with GTDC2/POMGnT2 to synthesize a GalNAc-beta3-GlcNAc-beta-terminus at the 4-position of pro…	PATHWAY: Protein modification; protein glycosylation.	endoplasmic reticulum [GO:0005783]; endoplasmic reticulum membrane [GO:0005789]; Golgi membrane [GO:0000139]; integral component of membrane [GO:0016021]	protein glycosylation [GO:0006486]; protein O-linked glycosylation [GO:0006493]	endoplasmic reticulum [GO:0005783]; endoplasmic reticulum membrane [GO:0005789]; Golgi membrane [GO:0000139]; integral component of membrane [GO:0016021]; acetylgalactosaminyltransferase activity [GO:0008376]; protein glycosylation [GO:0006486]; protein O-linked glycosylation [GO:0006493]	acetylgalactosaminyltransferase activity [GO:0008376]	SUBCELLULAR LOCATION: Golgi apparatus membrane {ECO:0000250}; Single-pass type II membrane protein {ECO:0000250}. Endoplasmic reticulum {ECO:0000269|PubMed:23453667}.	GO:0000139; GO:0005783; GO:0005789; GO:0006486; GO:0006493; GO:0008376; GO:0016021
PLD3	MFSD10	2|3	0.99	MFS10_HUMAN	Major facilitator superfamily domain-containing protein 10 (Tetracycline transporter-like protein)	MFSD10 TETRAN	FUNCTION: Confers cellular resistance to apoptosis induced by the non-steroidal anti-inflammatory drugs indomethacin and diclofenac. May act as an efflux pump. {ECO:0000269|PubMed:17362938}.		brush border membrane [GO:0031526]; cytoplasmic vesicle membrane [GO:0030659]; integral component of membrane [GO:0016021]; nuclear inner membrane [GO:0005637]	apoptotic process [GO:0006915]; sodium-independent organic anion transport [GO:0043252]	brush border membrane [GO:0031526]; cytoplasmic vesicle membrane [GO:0030659]; integral component of membrane [GO:0016021]; nuclear inner membrane [GO:0005637]; organic anion transmembrane transporter activity [GO:0008514]; tetracycline transmembrane transporter activity [GO:0008493]; apoptotic process [GO:0006915]; sodium-independent organic anion transport [GO:0043252]	organic anion transmembrane transporter activity [GO:0008514]; tetracycline transmembrane transporter activity [GO:0008493]	SUBCELLULAR LOCATION: Nucleus inner membrane {ECO:0000250|UniProtKB:Q9D2V8}; Multi-pass membrane protein {ECO:0000255}.	GO:0005637; GO:0006915; GO:0008493; GO:0008514; GO:0016021; GO:0030659; GO:0031526; GO:0043252
PLD3	NEMP1	3|2	0.99	NEMP1_HUMAN	Nuclear envelope integral membrane protein 1	NEMP1 KIAA0286 TMEM194 TMEM194A			integral component of membrane [GO:0016021]; nuclear envelope [GO:0005635]; nuclear inner membrane [GO:0005637]	nuclear membrane organization [GO:0071763]	integral component of membrane [GO:0016021]; nuclear envelope [GO:0005635]; nuclear inner membrane [GO:0005637]; nuclear membrane organization [GO:0071763]		SUBCELLULAR LOCATION: Nucleus inner membrane {ECO:0000250|UniProtKB:Q6ZQE4}; Multi-pass membrane protein {ECO:0000255}; Nucleoplasmic side {ECO:0000250|UniProtKB:B9X187}. Nucleus envelope {ECO:0000250|UniProtKB:Q6ZQE4}. Note=Colocalizes with lamins and RAN-GTP at the nuclear envelope. {ECO:0000250|UniProtKB:Q6ZQE4}.	GO:0005635; GO:0005637; GO:0016021; GO:0071763
PLD3	ITGAV	2|3	0.99	ITAV_HUMAN	Integrin alpha-V (Vitronectin receptor) (Vitronectin receptor subunit alpha) (CD antigen CD51) [Cleaved into: Integrin alpha-V heavy chain; Integrin alpha-V light chain]	ITGAV MSK8 VNRA VTNR	FUNCTION: The alpha-V (ITGAV) integrins are receptors for vitronectin, cytotactin, fibronectin, fibrinogen, laminin, matrix metalloproteinase-2, osteopontin, osteomodulin, prothrombin, thrombospondin and vWF. They recognize the sequence R-G-D in a wide array of ligands. ITGAV:ITGB3 binds to fractalkine (CX3CL1) and may act as its coreceptor in CX3CR1-dependent fractalkine signaling (PubMed:231254…		alphav-beta3 integrin-HMGB1 complex [GO:0035868]; alphav-beta3 integrin-IGF-1-IGF1R complex [GO:0035867]; alphav-beta3 integrin-PKCalpha complex [GO:0035866]; cell surface [GO:0009986]; cytosol [GO:0005829]; external side of plasma membrane [GO:0009897]; extracellular exosome [GO:0070062]; filopodium membrane [GO:0031527]; focal adhesion [GO:0005925]; integral component of plasma membrane [GO:000…	angiogenesis [GO:0001525]; antigen processing and presentation of exogenous peptide antigen via MHC class I, TAP-dependent [GO:0002479]; apolipoprotein A-I-mediated signaling pathway [GO:0038027]; apoptotic cell clearance [GO:0043277]; calcium ion transmembrane transport [GO:0070588]; cell adhesion [GO:0007155]; cell adhesion mediated by integrin [GO:0033627]; cell-matrix adhesion [GO:0007160]; c…	alphav-beta3 integrin-HMGB1 complex [GO:0035868]; alphav-beta3 integrin-IGF-1-IGF1R complex [GO:0035867]; alphav-beta3 integrin-PKCalpha complex [GO:0035866]; cell surface [GO:0009986]; cytosol [GO:0005829]; external side of plasma membrane [GO:0009897]; extracellular exosome [GO:0070062]; filopodium membrane [GO:0031527]; focal adhesion [GO:0005925]; integral component of plasma membrane [GO:000…	coreceptor activity [GO:0015026]; extracellular matrix binding [GO:0050840]; extracellular matrix protein binding [GO:1990430]; fibronectin binding [GO:0001968]; integrin binding [GO:0005178]; metal ion binding [GO:0046872]; opsonin binding [GO:0001846]; protease binding [GO:0002020]; protein kinase C binding [GO:0005080]; transforming growth factor beta binding [GO:0050431]; virus receptor activ…	SUBCELLULAR LOCATION: Cell membrane; Single-pass type I membrane protein. Cell junction, focal adhesion {ECO:0000269|PubMed:17158881}.	GO:0001525; GO:0001570; GO:0001618; GO:0001846; GO:0001968; GO:0002020; GO:0002479; GO:0005080; GO:0005178; GO:0005245; GO:0005829; GO:0005886; GO:0005887; GO:0005925; GO:0007155; GO:0007160; GO:0007204; GO:0007229; GO:0008284; GO:0008305; GO:0009897; GO:0009986; GO:0010745; GO:0010888; GO:0015026; GO:0016020; GO:0030198; GO:0030335; GO:0031258; GO:0031527; GO:0031528; GO:0031589; GO:0032369; GO:…
PLD3	ZDHHC13	3|2	0.99	ZDH13_HUMAN	Palmitoyltransferase ZDHHC13 (EC 2.3.1.225) (Huntingtin-interacting protein 14-related protein) (HIP14-related protein) (Huntingtin-interacting protein HIP3RP) (Putative MAPK-activating protein PM03) (Putative NF-kappa-B-activating protein 209) (Zinc finger DHHC domain-containing protein 13) (DHHC-13)	ZDHHC13 HIP14L HIP3RP	FUNCTION: Palmitoyltransferase that could catalyze the addition of palmitate onto various protein substrates (By similarity). Palmitoyltransferase for HTT and GAD2. May play a role in Mg(2+) transport. {ECO:0000250|UniProtKB:Q9CWU2}.		cytoplasmic vesicle membrane [GO:0030659]; endoplasmic reticulum [GO:0005783]; Golgi-associated vesicle membrane [GO:0030660]; Golgi membrane [GO:0000139]; integral component of membrane [GO:0016021]; membrane [GO:0016020]	positive regulation of I-kappaB kinase/NF-kappaB signaling [GO:0043123]; protein palmitoylation [GO:0018345]	cytoplasmic vesicle membrane [GO:0030659]; endoplasmic reticulum [GO:0005783]; Golgi membrane [GO:0000139]; Golgi-associated vesicle membrane [GO:0030660]; integral component of membrane [GO:0016021]; membrane [GO:0016020]; magnesium ion transmembrane transporter activity [GO:0015095]; palmitoyltransferase activity [GO:0016409]; protein-cysteine S-palmitoyltransferase activity [GO:0019706]; posit…	magnesium ion transmembrane transporter activity [GO:0015095]; palmitoyltransferase activity [GO:0016409]; protein-cysteine S-palmitoyltransferase activity [GO:0019706]	SUBCELLULAR LOCATION: Golgi apparatus membrane {ECO:0000250|UniProtKB:Q9CWU2}; Multi-pass membrane protein {ECO:0000255}. Cytoplasmic vesicle membrane {ECO:0000250|UniProtKB:Q9CWU2}; Multi-pass membrane protein {ECO:0000255}. Note=Low extracellular Mg(2+) induces increase in Golgi and in post-Golgi vesicles. {ECO:0000250|UniProtKB:Q9CWU2}.	GO:0000139; GO:0005783; GO:0015095; GO:0016020; GO:0016021; GO:0016409; GO:0018345; GO:0019706; GO:0030659; GO:0030660; GO:0043123
PLD3	LEMD2	3|2	0.99	LEMD2_HUMAN	LEM domain-containing protein 2 (hLEM2)	LEMD2	FUNCTION: Involved in nuclear structure organization (PubMed:16339967). Required for maintaining the integrity of the nuclear envelope (PubMed:17097643). {ECO:0000269|PubMed:16339967, ECO:0000269|PubMed:17097643}.; FUNCTION: Required for embryonic development and is involved in regulation of several signaling pathways such as MAPK and AKT. Required for myoblast differentiation involving regulatio…		integral component of membrane [GO:0016021]; integral component of nuclear inner membrane [GO:0005639]; membrane [GO:0016020]; nuclear envelope [GO:0005635]; nuclear inner membrane [GO:0005637]; nuclear membrane [GO:0031965]	heart formation [GO:0060914]; mitotic nuclear envelope reassembly [GO:0007084]; negative regulation of BMP signaling pathway [GO:0030514]; negative regulation of MAPK cascade [GO:0043409]; negative regulation of protein kinase B signaling [GO:0051898]; neurogenesis [GO:0022008]; nuclear envelope organization [GO:0006998]; protein localization to chromatin [GO:0071168]; skeletal muscle cell differ…	integral component of membrane [GO:0016021]; integral component of nuclear inner membrane [GO:0005639]; membrane [GO:0016020]; nuclear envelope [GO:0005635]; nuclear inner membrane [GO:0005637]; nuclear membrane [GO:0031965]; chromatin DNA binding [GO:0031490]; heart formation [GO:0060914]; mitotic nuclear envelope reassembly [GO:0007084]; negative regulation of BMP signaling pathway [GO:0030514]…	chromatin DNA binding [GO:0031490]	SUBCELLULAR LOCATION: Nucleus inner membrane {ECO:0000269|PubMed:16339967, ECO:0000269|PubMed:17097643}; Multi-pass membrane protein {ECO:0000269|PubMed:16339967}. Note=Lamina-associated protein residing in the inner nuclear membrane (INM). Localized exclusively to the nuclear envelope, giving rise to a typical rim-like staining of the nuclear periphery.	GO:0005635; GO:0005637; GO:0005639; GO:0006998; GO:0007084; GO:0016020; GO:0016021; GO:0022008; GO:0030514; GO:0031490; GO:0031965; GO:0035914; GO:0043409; GO:0051898; GO:0060914; GO:0071168
PLD3	SLFN11	3|2	0.99	SLN11_HUMAN	Schlafen family member 11 (EC 3.6.-.-)	SLFN11	FUNCTION: Inhibitor of DNA replication that promotes cell death in response to DNA damage (PubMed:22927417, PubMed:26658330, PubMed:29395061). Acts as a guardian of the genome by killing cells with defective replication (PubMed:29395061). Persistently blocks stressed replication forks by opening chromatin across replication initiation sites at stressed replication forks, possibly leading to unwin…		cytosol [GO:0005829]; nucleoplasm [GO:0005654]; nucleus [GO:0005634]; site of DNA damage [GO:0090734]	cellular response to DNA damage stimulus [GO:0006974]; defense response to virus [GO:0051607]; negative regulation of DNA replication [GO:0008156]; negative regulation of G1/S transition of mitotic cell cycle [GO:2000134]; positive regulation of cell death [GO:0010942]; replication fork arrest [GO:0043111]	cytosol [GO:0005829]; nucleoplasm [GO:0005654]; nucleus [GO:0005634]; site of DNA damage [GO:0090734]; ATP binding [GO:0005524]; ATPase activity [GO:0016887]; helicase activity [GO:0004386]; tRNA binding [GO:0000049]; cellular response to DNA damage stimulus [GO:0006974]; defense response to virus [GO:0051607]; negative regulation of DNA replication [GO:0008156]; negative regulation of G1/S trans…	ATPase activity [GO:0016887]; ATP binding [GO:0005524]; helicase activity [GO:0004386]; tRNA binding [GO:0000049]	SUBCELLULAR LOCATION: Nucleus {ECO:0000269|PubMed:22927417, ECO:0000269|PubMed:26658330, ECO:0000269|PubMed:29395061}. Chromosome {ECO:0000269|PubMed:26658330, ECO:0000269|PubMed:29395061}. Note=Recruited to stressed replication forks carrying extended RPA filaments (PubMed:29395061). Recruited to DNA damage sites via interaction with RPA1 (PubMed:26658330, PubMed:29395061). {ECO:0000269|PubMed:2…	GO:0000049; GO:0004386; GO:0005524; GO:0005634; GO:0005654; GO:0005829; GO:0006974; GO:0008156; GO:0010942; GO:0016887; GO:0043111; GO:0051607; GO:0090734; GO:2000134
PLD3	CERS1	2|3	0.99	CERS1_HUMAN	Ceramide synthase 1 (CerS1) (EC 2.3.1.-) (LAG1 longevity assurance homolog 1) (Longevity assurance gene 1 protein homolog 1) (Protein UOG-1)	CERS1 LAG1 LASS1 UOG1	FUNCTION: Ceramide synthase that catalyzes formation of ceramide from sphinganine and acyl-CoA substrates, with high selectivity toward stearoyl-CoA (octadecanoyl-CoA; C18:0-CoA). {ECO:0000269|PubMed:17977534, ECO:0000269|PubMed:23530041, ECO:0000269|PubMed:24782409, ECO:0000269|PubMed:26887952, ECO:0000269|PubMed:31916624}.	PATHWAY: Lipid metabolism; sphingolipid metabolism. {ECO:0000269|PubMed:17977534, ECO:0000269|PubMed:23530041, ECO:0000269|PubMed:26887952}.	endoplasmic reticulum [GO:0005783]; endoplasmic reticulum membrane [GO:0005789]; integral component of membrane [GO:0016021]; intracellular membrane-bounded organelle [GO:0043231]; membrane [GO:0016020]	cellular response to dithiothreitol [GO:0072721]; cellular response to drug [GO:0035690]; cellular response to mycotoxin [GO:0036146]; cellular response to UV-A [GO:0071492]; ceramide biosynthetic process [GO:0046513]; negative regulation of telomerase activity [GO:0051974]; sphingolipid biosynthetic process [GO:0030148]	endoplasmic reticulum [GO:0005783]; endoplasmic reticulum membrane [GO:0005789]; integral component of membrane [GO:0016021]; intracellular membrane-bounded organelle [GO:0043231]; membrane [GO:0016020]; N-acyltransferase activity [GO:0016410]; sphingosine N-acyltransferase activity [GO:0050291]; cellular response to dithiothreitol [GO:0072721]; cellular response to drug [GO:0035690]; cellular re…	N-acyltransferase activity [GO:0016410]; sphingosine N-acyltransferase activity [GO:0050291]	SUBCELLULAR LOCATION: Endoplasmic reticulum membrane {ECO:0000269|PubMed:24782409}; Multi-pass membrane protein {ECO:0000255}.	GO:0005783; GO:0005789; GO:0016020; GO:0016021; GO:0016410; GO:0030148; GO:0035690; GO:0036146; GO:0043231; GO:0046513; GO:0050291; GO:0051974; GO:0071492; GO:0072721
PLD3	SLC33A1	2|3	0.99	ACATN_HUMAN	Acetyl-coenzyme A transporter 1 (AT-1) (Acetyl-CoA transporter 1) (Solute carrier family 33 member 1)	SLC33A1 ACATN AT1	FUNCTION: Probable acetyl-CoA transporter necessary for O-acetylation of gangliosides (PubMed:9096318). Negatively regulates BMP signaling (PubMed:25402622). {ECO:0000269|PubMed:25402622, ECO:0000269|PubMed:9096318}.		endoplasmic reticulum membrane [GO:0005789]; Golgi membrane [GO:0000139]; integral component of plasma membrane [GO:0005887]; membrane [GO:0016020]	BMP signaling pathway [GO:0030509]; SMAD protein signal transduction [GO:0060395]; transmembrane transport [GO:0055085]	endoplasmic reticulum membrane [GO:0005789]; Golgi membrane [GO:0000139]; integral component of plasma membrane [GO:0005887]; membrane [GO:0016020]; acetyl-CoA transmembrane transporter activity [GO:0008521]; solute:proton symporter activity [GO:0015295]; BMP signaling pathway [GO:0030509]; SMAD protein signal transduction [GO:0060395]; transmembrane transport [GO:0055085]	acetyl-CoA transmembrane transporter activity [GO:0008521]; solute:proton symporter activity [GO:0015295]	SUBCELLULAR LOCATION: Endoplasmic reticulum membrane {ECO:0000305|PubMed:9096318}; Multi-pass membrane protein {ECO:0000305|PubMed:9096318}.	GO:0000139; GO:0005789; GO:0005887; GO:0008521; GO:0015295; GO:0016020; GO:0030509; GO:0055085; GO:0060395
PLD3	RAB34	2|3	0.99	RAB34_HUMAN	Ras-related protein Rab-34 (Ras-related protein Rab-39) (Ras-related protein Rah)	RAB34 RAB39 RAH	FUNCTION: Transport protein involved in the redistribution of lysosomes to the peri-Golgi region (PubMed:27113757). Plays a role in the maturation of phagosomes that engulf pathogens, such as S.aureus and M.tuberculosis (PubMed:21255211). Plays a role in the fusion of phagosomes with lysosomes (PubMed:21255211). Acts also as a positive regulator of hedgehog signaling and regulates ciliary functio…		cilium [GO:0005929]; extracellular exosome [GO:0070062]; Golgi apparatus [GO:0005794]; Golgi cisterna [GO:0031985]; Golgi stack [GO:0005795]; perinuclear region of cytoplasm [GO:0048471]; phagocytic vesicle [GO:0045335]; phagocytic vesicle membrane [GO:0030670]; vesicle [GO:0031982]	antigen processing and presentation [GO:0019882]; cell projection organization [GO:0030030]; endocytosis [GO:0006897]; Golgi to plasma membrane protein transport [GO:0043001]; lysosome localization [GO:0032418]; phagosome-lysosome fusion [GO:0090385]; phagosome maturation [GO:0090382]; positive regulation of smoothened signaling pathway [GO:0045880]; protein localization to plasma membrane [GO:00…	cilium [GO:0005929]; extracellular exosome [GO:0070062]; Golgi apparatus [GO:0005794]; Golgi cisterna [GO:0031985]; Golgi stack [GO:0005795]; perinuclear region of cytoplasm [GO:0048471]; phagocytic vesicle [GO:0045335]; phagocytic vesicle membrane [GO:0030670]; vesicle [GO:0031982]; GTP binding [GO:0005525]; GTP-dependent protein binding [GO:0030742]; GTPase activity [GO:0003924]; small GTPase b…	GTPase activity [GO:0003924]; GTP binding [GO:0005525]; GTP-dependent protein binding [GO:0030742]; small GTPase binding [GO:0031267]	SUBCELLULAR LOCATION: Cytoplasm {ECO:0000250|UniProtKB:Q64008}. Golgi apparatus {ECO:0000250|UniProtKB:Q64008}. Cytoplasmic vesicle, phagosome {ECO:0000269|PubMed:21255211}. Cytoplasmic vesicle, phagosome membrane {ECO:0000269|PubMed:21255211}; Lipid-anchor {ECO:0000269|PubMed:21255211}; Cytoplasmic side {ECO:0000269|PubMed:21255211}. Cell projection, cilium {ECO:0000250|UniProtKB:Q64008}. Note=R…	GO:0003924; GO:0005525; GO:0005794; GO:0005795; GO:0005929; GO:0006897; GO:0019882; GO:0030030; GO:0030670; GO:0030742; GO:0031267; GO:0031982; GO:0031985; GO:0032418; GO:0043001; GO:0045335; GO:0045880; GO:0048471; GO:0070062; GO:0072659; GO:0090382; GO:0090385
PLD3	MAGT1	2|2	0.99	MAGT1_HUMAN	Magnesium transporter protein 1 (MagT1) (Dolichyl-diphosphooligosaccharide--protein glycosyltransferase subunit MAGT1) (Oligosaccharyl transferase subunit MAGT1) (Implantation-associated protein) (IAP)	MAGT1 IAG2 PSEC0084 UNQ628/PRO1244	FUNCTION: Acts as accessory component of the N-oligosaccharyl transferase (OST) complex which catalyzes the transfer of a high mannose oligosaccharide from a lipid-linked oligosaccharide donor to an asparagine residue within an Asn-X-Ser/Thr consensus motif in nascent polypeptide chains. Involved in N-glycosylation of STT3B-dependent substrates. Specifically required for the glycosylation of a su…	PATHWAY: Protein modification; protein glycosylation.	azurophil granule membrane [GO:0035577]; endoplasmic reticulum [GO:0005783]; integral component of plasma membrane [GO:0005887]; membrane [GO:0016020]; oligosaccharyltransferase complex [GO:0008250]; plasma membrane [GO:0005886]	cognition [GO:0050890]; magnesium ion transport [GO:0015693]; neutrophil degranulation [GO:0043312]; protein N-linked glycosylation [GO:0006487]; protein N-linked glycosylation via asparagine [GO:0018279]; transmembrane transport [GO:0055085]; viral protein processing [GO:0019082]	azurophil granule membrane [GO:0035577]; endoplasmic reticulum [GO:0005783]; integral component of plasma membrane [GO:0005887]; membrane [GO:0016020]; oligosaccharyltransferase complex [GO:0008250]; plasma membrane [GO:0005886]; magnesium ion transmembrane transporter activity [GO:0015095]; cognition [GO:0050890]; magnesium ion transport [GO:0015693]; neutrophil degranulation [GO:0043312]; prote…	magnesium ion transmembrane transporter activity [GO:0015095]	SUBCELLULAR LOCATION: Cell membrane {ECO:0000269|PubMed:19717468}; Multi-pass membrane protein {ECO:0000269|PubMed:19717468}. Endoplasmic reticulum {ECO:0000269|PubMed:25135935}. Endoplasmic reticulum membrane {ECO:0000250}; Multi-pass membrane protein {ECO:0000250}.	GO:0005783; GO:0005886; GO:0005887; GO:0006487; GO:0008250; GO:0015095; GO:0015693; GO:0016020; GO:0018279; GO:0019082; GO:0035577; GO:0043312; GO:0050890; GO:0055085
PLD3	ERLEC1	2|2	0.99	ERLEC_HUMAN	Endoplasmic reticulum lectin 1 (ER lectin) (Erlectin) (XTP3-transactivated gene B protein)	ERLEC1 C2orf30 XTP3TPB UNQ1878/PRO4321	FUNCTION: Probable lectin that binds selectively to improperly folded lumenal proteins. May function in endoplasmic reticulum quality control and endoplasmic reticulum-associated degradation (ERAD) of both non-glycosylated proteins and glycoproteins. {ECO:0000269|PubMed:16531414, ECO:0000269|PubMed:18264092, ECO:0000269|PubMed:18502753}.		endoplasmic reticulum lumen [GO:0005788]; endoplasmic reticulum quality control compartment [GO:0044322]	ERAD pathway [GO:0036503]; negative regulation of retrograde protein transport, ER to cytosol [GO:1904153]; transmembrane transport [GO:0055085]; ubiquitin-dependent ERAD pathway [GO:0030433]	endoplasmic reticulum lumen [GO:0005788]; endoplasmic reticulum quality control compartment [GO:0044322]; unfolded protein binding [GO:0051082]; ERAD pathway [GO:0036503]; negative regulation of retrograde protein transport, ER to cytosol [GO:1904153]; transmembrane transport [GO:0055085]; ubiquitin-dependent ERAD pathway [GO:0030433]	unfolded protein binding [GO:0051082]	SUBCELLULAR LOCATION: Endoplasmic reticulum lumen {ECO:0000269|PubMed:16531414, ECO:0000269|PubMed:18502753}.	GO:0005788; GO:0030433; GO:0036503; GO:0044322; GO:0051082; GO:0055085; GO:1904153
PLD3	SLC3A2	21|26	0.98	4F2_HUMAN	4F2 cell-surface antigen heavy chain (4F2hc) (4F2 heavy chain antigen) (Lymphocyte activation antigen 4F2 large subunit) (Solute carrier family 3 member 2) (CD antigen CD98)	SLC3A2 MDU1	FUNCTION: Component of several heterodimeric amino acid transporter complexes (PubMed:11557028, PubMed:9829974, PubMed:9751058, PubMed:10391915, PubMed:10574970, PubMed:11311135). The precise substrate specificity depends on the other subunit in the heterodimer (PubMed:9829974, PubMed:9751058, PubMed:10391915, PubMed:10574970, PubMed:30867591, PubMed:10903140). The heterodimer with SLC3A2 functio…		amino acid transport complex [GO:1990184]; apical plasma membrane [GO:0016324]; basal plasma membrane [GO:0009925]; basolateral plasma membrane [GO:0016323]; cell junction [GO:0030054]; cell surface [GO:0009986]; extracellular exosome [GO:0070062]; integral component of membrane [GO:0016021]; lysosomal membrane [GO:0005765]; melanosome [GO:0042470]; membrane [GO:0016020]; nucleoplasm [GO:0005654]…	amino acid transport [GO:0006865]; calcium ion transport [GO:0006816]; carbohydrate metabolic process [GO:0005975]; L-alanine import across plasma membrane [GO:1904273]; L-alpha-amino acid transmembrane transport [GO:1902475]; leucine import across plasma membrane [GO:0098713]; leukocyte migration [GO:0050900]; L-leucine import across plasma membrane [GO:1903801]; phenylalanine transport [GO:0015…	amino acid transport complex [GO:1990184]; apical plasma membrane [GO:0016324]; basal plasma membrane [GO:0009925]; basolateral plasma membrane [GO:0016323]; cell junction [GO:0030054]; cell surface [GO:0009986]; extracellular exosome [GO:0070062]; integral component of membrane [GO:0016021]; lysosomal membrane [GO:0005765]; melanosome [GO:0042470]; membrane [GO:0016020]; nucleoplasm [GO:0005654]…	aromatic amino acid transmembrane transporter activity [GO:0015173]; cadherin binding [GO:0045296]; calcium:sodium antiporter activity [GO:0005432]; catalytic activity [GO:0003824]; double-stranded RNA binding [GO:0003725]; L-alanine transmembrane transporter activity [GO:0015180]; L-leucine transmembrane transporter activity [GO:0015190]; neutral amino acid transmembrane transporter activity [GO…	SUBCELLULAR LOCATION: Apical cell membrane {ECO:0000269|PubMed:11742812}. Cell membrane {ECO:0000269|PubMed:10391915, ECO:0000269|PubMed:10574970, ECO:0000269|PubMed:11311135, ECO:0000269|PubMed:11389679, ECO:0000269|PubMed:11557028, ECO:0000269|PubMed:11564694, ECO:0000269|PubMed:12117417, ECO:0000269|PubMed:12225859, ECO:0000269|PubMed:15769744, ECO:0000269|PubMed:16496379, ECO:0000269|PubMed:2…	GO:0003723; GO:0003725; GO:0003824; GO:0005432; GO:0005654; GO:0005765; GO:0005886; GO:0005975; GO:0006816; GO:0006865; GO:0009925; GO:0009986; GO:0015173; GO:0015175; GO:0015180; GO:0015190; GO:0015823; GO:0015827; GO:0016020; GO:0016021; GO:0016323; GO:0016324; GO:0030054; GO:0042470; GO:0043330; GO:0045296; GO:0050900; GO:0070062; GO:0098713; GO:1902475; GO:1903801; GO:1904273; GO:1990184
PLD3	PDIA4	24|22	0.98	PDIA4_HUMAN	Protein disulfide-isomerase A4 (EC 5.3.4.1) (Endoplasmic reticulum resident protein 70) (ER protein 70) (ERp70) (Endoplasmic reticulum resident protein 72) (ER protein 72) (ERp-72) (ERp72)	PDIA4 ERP70 ERP72			cell surface [GO:0009986]; endoplasmic reticulum [GO:0005783]; endoplasmic reticulum lumen [GO:0005788]; extracellular space [GO:0005615]; melanosome [GO:0042470]	chaperone-mediated protein folding [GO:0061077]; protein folding [GO:0006457]; protein secretion [GO:0009306]; response to endoplasmic reticulum stress [GO:0034976]	cell surface [GO:0009986]; endoplasmic reticulum [GO:0005783]; endoplasmic reticulum lumen [GO:0005788]; extracellular space [GO:0005615]; melanosome [GO:0042470]; peptide disulfide oxidoreductase activity [GO:0015037]; protein disulfide isomerase activity [GO:0003756]; RNA binding [GO:0003723]; chaperone-mediated protein folding [GO:0061077]; protein folding [GO:0006457]; protein secretion [GO:0…	peptide disulfide oxidoreductase activity [GO:0015037]; protein disulfide isomerase activity [GO:0003756]; RNA binding [GO:0003723]	SUBCELLULAR LOCATION: Endoplasmic reticulum lumen {ECO:0000269|PubMed:12643545}. Melanosome {ECO:0000269|PubMed:17081065}. Note=Identified by mass spectrometry in melanosome fractions from stage I to stage IV (PubMed:17081065). {ECO:0000269|PubMed:17081065}.	GO:0003723; GO:0003756; GO:0005615; GO:0005783; GO:0005788; GO:0006457; GO:0009306; GO:0009986; GO:0015037; GO:0034976; GO:0042470; GO:0061077
PLD3	HSP90B1	22|21	0.98	ENPL_HUMAN	Endoplasmin (94 kDa glucose-regulated protein) (GRP-94) (Heat shock protein 90 kDa beta member 1) (Tumor rejection antigen 1) (gp96 homolog)	HSP90B1 GRP94 TRA1	FUNCTION: Molecular chaperone that functions in the processing and transport of secreted proteins (By similarity). When associated with CNPY3, required for proper folding of Toll-like receptors (By similarity). Functions in endoplasmic reticulum associated degradation (ERAD) (PubMed:18264092). Has ATPase activity (By similarity). May participate in the unfolding of cytosolic leaderless cargos (la…		collagen-containing extracellular matrix [GO:0062023]; cytosol [GO:0005829]; endocytic vesicle lumen [GO:0071682]; endoplasmic reticulum [GO:0005783]; endoplasmic reticulum lumen [GO:0005788]; endoplasmic reticulum membrane [GO:0005789]; extracellular exosome [GO:0070062]; extracellular region [GO:0005576]; focal adhesion [GO:0005925]; melanosome [GO:0042470]; membrane [GO:0016020]; midbody [GO:0…	actin rod assembly [GO:0031247]; ATF6-mediated unfolded protein response [GO:0036500]; cellular protein metabolic process [GO:0044267]; cellular response to ATP [GO:0071318]; cytokine-mediated signaling pathway [GO:0019221]; negative regulation of apoptotic process [GO:0043066]; post-translational protein modification [GO:0043687]; protein folding [GO:0006457]; protein folding in endoplasmic reti…	collagen-containing extracellular matrix [GO:0062023]; cytosol [GO:0005829]; endocytic vesicle lumen [GO:0071682]; endoplasmic reticulum [GO:0005783]; endoplasmic reticulum lumen [GO:0005788]; endoplasmic reticulum membrane [GO:0005789]; extracellular exosome [GO:0070062]; extracellular region [GO:0005576]; focal adhesion [GO:0005925]; melanosome [GO:0042470]; membrane [GO:0016020]; midbody [GO:0…	ATPase activity [GO:0016887]; ATP binding [GO:0005524]; calcium ion binding [GO:0005509]; low-density lipoprotein particle receptor binding [GO:0050750]; protein phosphatase binding [GO:0019903]; RNA binding [GO:0003723]; unfolded protein binding [GO:0051082]	SUBCELLULAR LOCATION: Endoplasmic reticulum lumen {ECO:0000305|PubMed:12475965}. Sarcoplasmic reticulum lumen {ECO:0000250|UniProtKB:P41148}. Melanosome {ECO:0000269|PubMed:12643545, ECO:0000269|PubMed:17081065}. Note=Identified by mass spectrometry in melanosome fractions from stage I to stage IV. {ECO:0000269|PubMed:12643545, ECO:0000269|PubMed:17081065}.	GO:0001666; GO:0002224; GO:0003723; GO:0005509; GO:0005524; GO:0005576; GO:0005634; GO:0005783; GO:0005788; GO:0005789; GO:0005829; GO:0005925; GO:0006457; GO:0006898; GO:0015031; GO:0016020; GO:0016887; GO:0019221; GO:0019903; GO:0030433; GO:0030496; GO:0030970; GO:0031247; GO:0032991; GO:0033018; GO:0034975; GO:0034976; GO:0036500; GO:0042470; GO:0043066; GO:0043666; GO:0043687; GO:0044267; GO:…
PLD3	TUBB2B	7|7	0.98	TBB2B_HUMAN	Tubulin beta-2B chain	TUBB2B	FUNCTION: Tubulin is the major constituent of microtubules (PubMed:23001566, PubMed:28013290, PubMed:26732629). It binds two moles of GTP, one at an exchangeable site on the beta chain and one at a non-exchangeable site on the alpha chain (By similarity). Plays a critical role in proper axon guidance in both central and peripheral axon tracts (PubMed:23001566). Implicated in neuronal migration (P…		cytoplasm [GO:0005737]; microtubule [GO:0005874]; microtubule cytoskeleton [GO:0015630]; nucleus [GO:0005634]; Schaffer collateral - CA1 synapse [GO:0098685]	embryonic brain development [GO:1990403]; microtubule-based process [GO:0007017]; microtubule cytoskeleton organization [GO:0000226]; mitotic cell cycle [GO:0000278]; modulation of chemical synaptic transmission [GO:0050804]; neuron migration [GO:0001764]; positive regulation of axon guidance [GO:1902669]	cytoplasm [GO:0005737]; microtubule [GO:0005874]; microtubule cytoskeleton [GO:0015630]; nucleus [GO:0005634]; Schaffer collateral - CA1 synapse [GO:0098685]; GTP binding [GO:0005525]; GTPase activity [GO:0003924]; protein heterodimerization activity [GO:0046982]; structural constituent of cytoskeleton [GO:0005200]; embryonic brain development [GO:1990403]; microtubule cytoskeleton organization […	GTPase activity [GO:0003924]; GTP binding [GO:0005525]; protein heterodimerization activity [GO:0046982]; structural constituent of cytoskeleton [GO:0005200]	SUBCELLULAR LOCATION: Cytoplasm, cytoskeleton {ECO:0000269|PubMed:23001566, ECO:0000269|PubMed:28013290}.	GO:0000226; GO:0000278; GO:0001764; GO:0003924; GO:0005200; GO:0005525; GO:0005634; GO:0005737; GO:0005874; GO:0007017; GO:0015630; GO:0046982; GO:0050804; GO:0098685; GO:1902669; GO:1990403
PLD3	SLC7A5	5|4	0.98	LAT1_HUMAN	Large neutral amino acids transporter small subunit 1 (4F2 light chain) (4F2 LC) (4F2LC) (CD98 light chain) (Integral membrane protein E16) (E16) (L-type amino acid transporter 1) (hLAT1) (Solute carrier family 7 member 5) (y+ system cationic amino acid transporter)	SLC7A5 CD98LC LAT1 MPE16	FUNCTION: The heterodimer with SLC3A2 functions as sodium-independent, high-affinity transporter that mediates uptake of large neutral amino acids such as phenylalanine, tyrosine, L-DOPA, leucine, histidine, methionine and tryptophan (PubMed:9751058, PubMed:10049700, PubMed:11557028, PubMed:10391915, PubMed:10574970, PubMed:11311135, PubMed:11564694, PubMed:12117417, PubMed:12225859, PubMed:25998…		amino acid transport complex [GO:1990184]; apical plasma membrane [GO:0016324]; basal plasma membrane [GO:0009925]; basolateral plasma membrane [GO:0016323]; cytosol [GO:0005829]; external side of apical plasma membrane [GO:0098591]; extracellular exosome [GO:0070062]; integral component of membrane [GO:0016021]; intracellular membrane-bounded organelle [GO:0043231]; lysosomal membrane [GO:000576…	amino acid import across plasma membrane [GO:0089718]; L-alpha-amino acid transmembrane transport [GO:1902475]; leucine import across plasma membrane [GO:0098713]; leukocyte migration [GO:0050900]; L-leucine import across plasma membrane [GO:1903801]; L-tryptophan transmembrane transport [GO:1904556]; negative regulation of gene expression [GO:0010629]; neutral amino acid transport [GO:0015804]; …	amino acid transport complex [GO:1990184]; apical plasma membrane [GO:0016324]; basal plasma membrane [GO:0009925]; basolateral plasma membrane [GO:0016323]; cytosol [GO:0005829]; external side of apical plasma membrane [GO:0098591]; extracellular exosome [GO:0070062]; integral component of membrane [GO:0016021]; intracellular membrane-bounded organelle [GO:0043231]; lysosomal membrane [GO:000576…	amino acid transmembrane transporter activity [GO:0015171]; aromatic amino acid transmembrane transporter activity [GO:0015173]; L-amino acid transmembrane transporter activity [GO:0015179]; L-leucine transmembrane transporter activity [GO:0015190]; L-tryptophan transmembrane transporter activity [GO:0015196]; neutral amino acid transmembrane transporter activity [GO:0015175]; peptide antigen bin…	SUBCELLULAR LOCATION: Apical cell membrane {ECO:0000269|PubMed:11742812}; Multi-pass membrane protein {ECO:0000269|PubMed:30867591}. Cell membrane {ECO:0000269|PubMed:10049700, ECO:0000269|PubMed:10391915, ECO:0000269|PubMed:10574970, ECO:0000269|PubMed:11311135, ECO:0000269|PubMed:11389679, ECO:0000269|PubMed:11557028, ECO:0000269|PubMed:11564694, ECO:0000269|PubMed:12117417, ECO:0000269|PubMed:…	GO:0002720; GO:0005765; GO:0005829; GO:0005886; GO:0009925; GO:0010629; GO:0015171; GO:0015173; GO:0015175; GO:0015179; GO:0015190; GO:0015196; GO:0015349; GO:0015804; GO:0015823; GO:0016020; GO:0016021; GO:0016323; GO:0016324; GO:0031528; GO:0032729; GO:0032740; GO:0032753; GO:0042605; GO:0042908; GO:0043231; GO:0050900; GO:0070062; GO:0070327; GO:0089718; GO:0098591; GO:0098713; GO:0150104; GO:…
PLD3	TTC13	4|3	0.98	TTC13_HUMAN	Tetratricopeptide repeat protein 13 (TPR repeat protein 13)	TTC13 PSEC0076
PLD3	ARMC6	4|3	0.98	ARMC6_HUMAN	Armadillo repeat-containing protein 6	ARMC6			cytosol [GO:0005829]	hematopoietic progenitor cell differentiation [GO:0002244]	cytosol [GO:0005829]; hematopoietic progenitor cell differentiation [GO:0002244]			GO:0002244; GO:0005829
PLD3	NME3	3|3	0.98	NDK3_HUMAN	Nucleoside diphosphate kinase 3 (NDK 3) (NDP kinase 3) (EC 2.7.4.6) (DR-nm23) (Nucleoside diphosphate kinase C) (NDPKC) (nm23-H3)	NME3	FUNCTION: Major role in the synthesis of nucleoside triphosphates other than ATP. The ATP gamma phosphate is transferred to the NDP beta phosphate via a ping-pong mechanism, using a phosphorylated active-site intermediate. Probably has a role in normal hematopoiesis by inhibition of granulocyte differentiation and induction of apoptosis.		cytosol [GO:0005829]	apoptotic process [GO:0006915]; CTP biosynthetic process [GO:0006241]; GTP biosynthetic process [GO:0006183]; nucleobase-containing small molecule interconversion [GO:0015949]; UTP biosynthetic process [GO:0006228]	cytosol [GO:0005829]; ATP binding [GO:0005524]; metal ion binding [GO:0046872]; nucleoside diphosphate kinase activity [GO:0004550]; apoptotic process [GO:0006915]; CTP biosynthetic process [GO:0006241]; GTP biosynthetic process [GO:0006183]; nucleobase-containing small molecule interconversion [GO:0015949]; UTP biosynthetic process [GO:0006228]	ATP binding [GO:0005524]; metal ion binding [GO:0046872]; nucleoside diphosphate kinase activity [GO:0004550]		GO:0004550; GO:0005524; GO:0005829; GO:0006183; GO:0006228; GO:0006241; GO:0006915; GO:0015949; GO:0046872
PLD3	CNPY3	2|2	0.98	CNPY3_HUMAN	Protein canopy homolog 3 (CTG repeat protein 4a) (Expanded repeat-domain protein CAG/CTG 5) (Protein associated with TLR4) (Trinucleotide repeat-containing gene 5 protein)	CNPY3 CTG4A ERDA5 PRAT4A TNRC5 HSPC084 UNQ1934/PRO4409	FUNCTION: Toll-like receptor (TLR)-specific co-chaperone for HSP90B1. Required for proper TLR folding, except that of TLR3, and hence controls TLR exit from the endoplasmic reticulum. Consequently, required for both innate and adaptive immune responses (By similarity). {ECO:0000250}.		endoplasmic reticulum lumen [GO:0005788]	innate immune response [GO:0045087]; toll-like receptor signaling pathway [GO:0002224]	endoplasmic reticulum lumen [GO:0005788]; signaling receptor binding [GO:0005102]; innate immune response [GO:0045087]; toll-like receptor signaling pathway [GO:0002224]	signaling receptor binding [GO:0005102]	SUBCELLULAR LOCATION: Endoplasmic reticulum {ECO:0000250}.	GO:0002224; GO:0005102; GO:0005788; GO:0045087
PLD3	NAXE	2|2	0.98	NNRE_HUMAN	NAD(P)H-hydrate epimerase (EC 5.1.99.6) (Apolipoprotein A-I-binding protein) (AI-BP) (NAD(P)HX epimerase) (YjeF N-terminal domain-containing protein 1) (YjeF_N1)	NAXE AIBP APOA1BP YJEFN1	FUNCTION: Catalyzes the epimerization of the S- and R-forms of NAD(P)HX, a damaged form of NAD(P)H that is a result of enzymatic or heat-dependent hydration. This is a prerequisite for the S-specific NAD(P)H-hydrate dehydratase to allow the repair of both epimers of NAD(P)HX. Accelerates cholesterol efflux from endothelial cells to high-density lipoprotein (HDL) and thereby regulates angiogenesis…		extracellular exosome [GO:0070062]; extracellular region [GO:0005576]; extracellular space [GO:0005615]; membrane [GO:0016020]; mitochondrial matrix [GO:0005759]; mitochondrion [GO:0005739]	lipid transport [GO:0006869]; membrane raft distribution [GO:0031580]; NAD biosynthesis via nicotinamide riboside salvage pathway [GO:0034356]; negative regulation of angiogenesis [GO:0016525]; nicotinamide nucleotide metabolic process [GO:0046496]; regulation of cholesterol efflux [GO:0010874]; sprouting angiogenesis [GO:0002040]	extracellular exosome [GO:0070062]; extracellular region [GO:0005576]; extracellular space [GO:0005615]; membrane [GO:0016020]; mitochondrial matrix [GO:0005759]; mitochondrion [GO:0005739]; metal ion binding [GO:0046872]; NADHX epimerase activity [GO:0052856]; NADPHX epimerase activity [GO:0052857]; nucleotide binding [GO:0000166]; lipid transport [GO:0006869]; membrane raft distribution [GO:003…	metal ion binding [GO:0046872]; NADHX epimerase activity [GO:0052856]; NADPHX epimerase activity [GO:0052857]; nucleotide binding [GO:0000166]	SUBCELLULAR LOCATION: Mitochondrion {ECO:0000255|HAMAP-Rule:MF_03159}. Secreted {ECO:0000255|HAMAP-Rule:MF_03159, ECO:0000269|PubMed:11991719}. Note=In sperm, secretion gradually increases during capacitation. {ECO:0000255|HAMAP-Rule:MF_03159}.	GO:0000166; GO:0002040; GO:0005576; GO:0005615; GO:0005739; GO:0005759; GO:0006869; GO:0010874; GO:0016020; GO:0016525; GO:0031580; GO:0034356; GO:0046496; GO:0046872; GO:0052856; GO:0052857; GO:0070062
PLD3	EGFL7	2|2	0.98	EGFL7_HUMAN	Epidermal growth factor-like protein 7 (EGF-like protein 7) (Multiple epidermal growth factor-like domains protein 7) (Multiple EGF-like domains protein 7) (NOTCH4-like protein) (Vascular endothelial statin) (VE-statin) (Zneu1)	EGFL7 MEGF7 UNQ187/PRO1449	FUNCTION: Regulates vascular tubulogenesis in vivo. Inhibits platelet-derived growth factor (PDGF)-BB-induced smooth muscle cell migration and promotes endothelial cell adhesion to the extracellular matrix and angiogenesis. {ECO:0000269|PubMed:23386126, ECO:0000269|PubMed:23639441}.		cell surface [GO:0009986]; collagen-containing extracellular matrix [GO:0062023]; extracellular region [GO:0005576]; extracellular space [GO:0005615]	anatomical structure development [GO:0048856]; angiogenesis [GO:0001525]; blood vessel development [GO:0001568]; cell adhesion [GO:0007155]; negative regulation of Notch signaling pathway [GO:0045746]; positive regulation of endothelial cell proliferation [GO:0001938]; vasculogenesis [GO:0001570]	cell surface [GO:0009986]; collagen-containing extracellular matrix [GO:0062023]; extracellular region [GO:0005576]; extracellular space [GO:0005615]; calcium ion binding [GO:0005509]; signaling receptor binding [GO:0005102]; anatomical structure development [GO:0048856]; angiogenesis [GO:0001525]; blood vessel development [GO:0001568]; cell adhesion [GO:0007155]; negative regulation of Notch sig…	calcium ion binding [GO:0005509]; signaling receptor binding [GO:0005102]	SUBCELLULAR LOCATION: Secreted, extracellular space {ECO:0000269|PubMed:23386126}.	GO:0001525; GO:0001568; GO:0001570; GO:0001938; GO:0005102; GO:0005509; GO:0005576; GO:0005615; GO:0007155; GO:0009986; GO:0045746; GO:0048856; GO:0062023
PLD3	ATP12A	2|2	0.98	AT12A_HUMAN	Potassium-transporting ATPase alpha chain 2 (EC 7.2.2.19) (Non-gastric H(+)/K(+) ATPase subunit alpha) (Proton pump)	ATP12A ATP1AL1	FUNCTION: Catalyzes the hydrolysis of ATP coupled with the exchange of H(+) and K(+) ions across the plasma membrane. Responsible for potassium absorption in various tissues.		plasma membrane [GO:0005886]; potassium:proton exchanging ATPase complex [GO:0005889]	cellular potassium ion homeostasis [GO:0030007]; cellular sodium ion homeostasis [GO:0006883]; ion transmembrane transport [GO:0034220]; potassium ion import across plasma membrane [GO:1990573]; proton transmembrane transport [GO:1902600]; sodium ion export across plasma membrane [GO:0036376]	plasma membrane [GO:0005886]; potassium:proton exchanging ATPase complex [GO:0005889]; ATP binding [GO:0005524]; metal ion binding [GO:0046872]; P-type sodium:potassium-exchanging ATPase activity [GO:0005391]; potassium:proton exchanging ATPase activity [GO:0008900]; cellular potassium ion homeostasis [GO:0030007]; cellular sodium ion homeostasis [GO:0006883]; ion transmembrane transport [GO:0034…	ATP binding [GO:0005524]; metal ion binding [GO:0046872]; potassium:proton exchanging ATPase activity [GO:0008900]; P-type sodium:potassium-exchanging ATPase activity [GO:0005391]	SUBCELLULAR LOCATION: Membrane; Multi-pass membrane protein.	GO:0005391; GO:0005524; GO:0005886; GO:0005889; GO:0006883; GO:0008900; GO:0030007; GO:0034220; GO:0036376; GO:0046872; GO:1902600; GO:1990573
PLD3	SLC38A7	2|2	0.98	S38A7_HUMAN	Putative sodium-coupled neutral amino acid transporter 7 (Solute carrier family 38 member 7)	SLC38A7 SNAT7	FUNCTION: Mediates sodium-dependent transport of amino acids, preferentially L-glutamine. {ECO:0000250}.		axon [GO:0030424]; integral component of membrane [GO:0016021]; neuronal cell body [GO:0043025]	amino acid transmembrane transport [GO:0003333]; sodium ion transport [GO:0006814]	axon [GO:0030424]; integral component of membrane [GO:0016021]; neuronal cell body [GO:0043025]; amino acid transmembrane transporter activity [GO:0015171]; L-alanine transmembrane transporter activity [GO:0015180]; L-amino acid transmembrane transporter activity [GO:0015179]; L-asparagine transmembrane transporter activity [GO:0015182]; L-aspartate transmembrane transporter activity [GO:0015183]…	amino acid transmembrane transporter activity [GO:0015171]; L-alanine transmembrane transporter activity [GO:0015180]; L-amino acid transmembrane transporter activity [GO:0015179]; L-asparagine transmembrane transporter activity [GO:0015182]; L-aspartate transmembrane transporter activity [GO:0015183]; L-glutamate transmembrane transporter activity [GO:0005313]; L-glutamine transmembrane transpor…	SUBCELLULAR LOCATION: Membrane {ECO:0000250}; Multi-pass membrane protein {ECO:0000250}. Note=In neurons, located in soma and axons. {ECO:0000250}.	GO:0003333; GO:0005290; GO:0005313; GO:0006814; GO:0015171; GO:0015179; GO:0015180; GO:0015182; GO:0015183; GO:0015186; GO:0015190; GO:0015191; GO:0015194; GO:0016021; GO:0030424; GO:0043025
PLD3	SUN2	2|2	0.98	SUN2_HUMAN	SUN domain-containing protein 2 (Protein unc-84 homolog B) (Rab5-interacting protein) (Rab5IP) (Sad1/unc-84 protein-like 2)	SUN2 FRIGG KIAA0668 RAB5IP UNC84B	FUNCTION: As a component of the LINC (LInker of Nucleoskeleton and Cytoskeleton) complex, involved in the connection between the nuclear lamina and the cytoskeleton. The nucleocytoplasmic interactions established by the LINC complex play an important role in the transmission of mechanical forces across the nuclear envelope and in nuclear movement and positioning. Specifically, SYNE2 and SUN2 asse…		chromosome, telomeric region [GO:0000781]; condensed nuclear chromosome [GO:0000794]; endosome membrane [GO:0010008]; integral component of nuclear inner membrane [GO:0005639]; meiotic nuclear membrane microtubule tethering complex [GO:0034993]; nuclear envelope [GO:0005635]; nuclear membrane [GO:0031965]	centrosome localization [GO:0051642]; meiotic cell cycle [GO:0051321]; mitotic spindle organization [GO:0007052]; nuclear envelope organization [GO:0006998]; nuclear matrix anchoring at nuclear membrane [GO:0090292]; nuclear migration [GO:0007097]; nuclear migration along microfilament [GO:0031022]; nucleokinesis involved in cell motility in cerebral cortex radial glia guided migration [GO:002181…	chromosome, telomeric region [GO:0000781]; condensed nuclear chromosome [GO:0000794]; endosome membrane [GO:0010008]; integral component of nuclear inner membrane [GO:0005639]; meiotic nuclear membrane microtubule tethering complex [GO:0034993]; nuclear envelope [GO:0005635]; nuclear membrane [GO:0031965]; cytoskeleton-nuclear membrane anchor activity [GO:0140444]; identical protein binding [GO:0…	cytoskeleton-nuclear membrane anchor activity [GO:0140444]; identical protein binding [GO:0042802]; lamin binding [GO:0005521]; microtubule binding [GO:0008017]; protein-membrane adaptor activity [GO:0043495]	SUBCELLULAR LOCATION: Nucleus inner membrane {ECO:0000269|PubMed:15082709}; Single-pass type II membrane protein {ECO:0000269|PubMed:15082709}. Nucleus envelope {ECO:0000269|PubMed:15082709, ECO:0000269|PubMed:17132086, ECO:0000269|PubMed:17724119}. Endosome membrane {ECO:0000269|PubMed:10818110}; Single-pass type II membrane protein {ECO:0000305}.	GO:0000781; GO:0000794; GO:0005521; GO:0005635; GO:0005639; GO:0006998; GO:0007052; GO:0007097; GO:0008017; GO:0010008; GO:0021817; GO:0030335; GO:0031022; GO:0031965; GO:0034993; GO:0042802; GO:0043495; GO:0051321; GO:0051642; GO:0090292; GO:0140444
PLD3	PPT1	2|2	0.98	PPT1_HUMAN	Palmitoyl-protein thioesterase 1 (PPT-1) (EC 3.1.2.22) (Palmitoyl-protein hydrolase 1)	PPT1 CLN1 PPT	FUNCTION: Removes thioester-linked fatty acyl groups such as palmitate from modified cysteine residues in proteins or peptides during lysosomal degradation. Prefers acyl chain lengths of 14 to 18 carbons (PubMed:8816748). {ECO:0000269|PubMed:8816748}.		axon [GO:0030424]; cytosol [GO:0005829]; extracellular exosome [GO:0070062]; extracellular region [GO:0005576]; Golgi apparatus [GO:0005794]; intracellular membrane-bounded organelle [GO:0043231]; lysosomal lumen [GO:0043202]; lysosome [GO:0005764]; membrane [GO:0016020]; membrane raft [GO:0045121]; nucleus [GO:0005634]; synaptic vesicle [GO:0008021]	brain development [GO:0007420]; fatty-acyl-CoA biosynthetic process [GO:0046949]; lipid catabolic process [GO:0016042]; lysosomal lumen acidification [GO:0007042]; membrane raft organization [GO:0031579]; negative regulation of apoptotic process [GO:0043066]; negative regulation of cell growth [GO:0030308]; negative regulation of neuron apoptotic process [GO:0043524]; nervous system development […	axon [GO:0030424]; cytosol [GO:0005829]; extracellular exosome [GO:0070062]; extracellular region [GO:0005576]; Golgi apparatus [GO:0005794]; intracellular membrane-bounded organelle [GO:0043231]; lysosomal lumen [GO:0043202]; lysosome [GO:0005764]; membrane [GO:0016020]; membrane raft [GO:0045121]; nucleus [GO:0005634]; synaptic vesicle [GO:0008021]; lysophosphatidic acid binding [GO:0035727]; p…	lysophosphatidic acid binding [GO:0035727]; palmitoyl-(protein) hydrolase activity [GO:0008474]; palmitoyl-CoA hydrolase activity [GO:0016290]; sulfatide binding [GO:0120146]; thiolester hydrolase activity [GO:0016790]	SUBCELLULAR LOCATION: Lysosome {ECO:0000269|PubMed:19941651}. Secreted {ECO:0000250|UniProtKB:P45478}.	GO:0002084; GO:0005576; GO:0005634; GO:0005764; GO:0005794; GO:0005829; GO:0006898; GO:0006907; GO:0007042; GO:0007399; GO:0007420; GO:0007601; GO:0008021; GO:0008474; GO:0015031; GO:0016020; GO:0016042; GO:0016290; GO:0016790; GO:0030149; GO:0030163; GO:0030308; GO:0030424; GO:0031579; GO:0035727; GO:0043066; GO:0043202; GO:0043231; GO:0043524; GO:0045121; GO:0046949; GO:0048260; GO:0048549; GO:…
PLD3	PGS1	2|2	0.98	PGPS1_HUMAN	CDP-diacylglycerol--glycerol-3-phosphate 3-phosphatidyltransferase, mitochondrial (EC 2.7.8.5) (Phosphatidylglycerophosphate synthase 1) (PGP synthase 1)	PGS1	FUNCTION: Functions in the biosynthesis of the anionic phospholipids phosphatidylglycerol and cardiolipin. {ECO:0000250}.	PATHWAY: Phospholipid metabolism; phosphatidylglycerol biosynthesis; phosphatidylglycerol from CDP-diacylglycerol: step 1/2.	endoplasmic reticulum [GO:0005783]; mitochondrial inner membrane [GO:0005743]; mitochondrion [GO:0005739]	cardiolipin biosynthetic process [GO:0032049]; diacylglycerol metabolic process [GO:0046339]; phosphatidylglycerol biosynthetic process [GO:0006655]	endoplasmic reticulum [GO:0005783]; mitochondrial inner membrane [GO:0005743]; mitochondrion [GO:0005739]; ATP binding [GO:0005524]; calcium ion binding [GO:0005509]; CDP-diacylglycerol-glycerol-3-phosphate 3-phosphatidyltransferase activity [GO:0008444]; cardiolipin biosynthetic process [GO:0032049]; diacylglycerol metabolic process [GO:0046339]; phosphatidylglycerol biosynthetic process [GO:000…	ATP binding [GO:0005524]; calcium ion binding [GO:0005509]; CDP-diacylglycerol-glycerol-3-phosphate 3-phosphatidyltransferase activity [GO:0008444]	SUBCELLULAR LOCATION: Mitochondrion {ECO:0000250}.	GO:0005509; GO:0005524; GO:0005739; GO:0005743; GO:0005783; GO:0006655; GO:0008444; GO:0032049; GO:0046339
PLD3	STIM1	2|2	0.98	STIM1_HUMAN	Stromal interaction molecule 1	STIM1 GOK	FUNCTION: Plays a role in mediating store-operated Ca(2+) entry (SOCE), a Ca(2+) influx following depletion of intracellular Ca(2+) stores (PubMed:15866891, PubMed:16005298, PubMed:16208375, PubMed:16537481, PubMed:16733527, PubMed:16766533, PubMed:16807233, PubMed:18854159, PubMed:19249086, PubMed:22464749, PubMed:24069340, PubMed:24351972, PubMed:24591628, PubMed:26322679, PubMed:25326555, PubM…		cortical endoplasmic reticulum [GO:0032541]; endoplasmic reticulum [GO:0005783]; endoplasmic reticulum membrane [GO:0005789]; integral component of endoplasmic reticulum membrane [GO:0030176]; integral component of plasma membrane [GO:0005887]; microtubule [GO:0005874]; plasma membrane [GO:0005886]; plasma membrane raft [GO:0044853]; sarcoplasmic reticulum membrane [GO:0033017]	activation of store-operated calcium channel activity [GO:0032237]; cellular calcium ion homeostasis [GO:0006874]; detection of calcium ion [GO:0005513]; enamel mineralization [GO:0070166]; positive regulation of adenylate cyclase activity [GO:0045762]; positive regulation of angiogenesis [GO:0045766]; regulation of calcium ion transport [GO:0051924]; regulation of cardiac conduction [GO:1903779]…	cortical endoplasmic reticulum [GO:0032541]; endoplasmic reticulum [GO:0005783]; endoplasmic reticulum membrane [GO:0005789]; integral component of endoplasmic reticulum membrane [GO:0030176]; integral component of plasma membrane [GO:0005887]; microtubule [GO:0005874]; plasma membrane [GO:0005886]; plasma membrane raft [GO:0044853]; sarcoplasmic reticulum membrane [GO:0033017]; calcium channel r…	calcium channel regulator activity [GO:0005246]; calcium ion binding [GO:0005509]; identical protein binding [GO:0042802]; microtubule plus-end binding [GO:0051010]; protease binding [GO:0002020]	SUBCELLULAR LOCATION: Cell membrane; Single-pass type I membrane protein {ECO:0000269|PubMed:11004585, ECO:0000269|PubMed:16005298, ECO:0000269|PubMed:16208375, ECO:0000269|PubMed:18854159, ECO:0000269|PubMed:19249086, ECO:0000269|PubMed:27185316, ECO:0000269|PubMed:28219928}. Endoplasmic reticulum membrane; Single-pass type I membrane protein {ECO:0000269|PubMed:16005298, ECO:0000269|PubMed:1620…	GO:0002020; GO:0002115; GO:0005246; GO:0005509; GO:0005513; GO:0005783; GO:0005789; GO:0005874; GO:0005886; GO:0005887; GO:0006874; GO:0030176; GO:0032237; GO:0032541; GO:0033017; GO:0042802; GO:0044853; GO:0045762; GO:0045766; GO:0051010; GO:0051924; GO:0070166; GO:1903779; GO:2001256
PLD3	LMBRD2	2|2	0.98	LMBD2_HUMAN	G-protein coupled receptor-associated protein LMBRD2 (LMBR1 domain-containing protein 2)	LMBRD2	FUNCTION: Recruited to ligand-activated beta-2 adrenergic receptor/ADRB2, it negatively regulates the adrenergic receptor signaling pathway (PubMed:28388415). May also regulate other G-protein coupled receptors including type-1 angiotensin II receptor/AGTR1 (Probable). {ECO:0000269|PubMed:28388415, ECO:0000305|PubMed:28388415}.		integral component of membrane [GO:0016021]; membrane [GO:0016020]; plasma membrane [GO:0005886]	adrenergic receptor signaling pathway [GO:0071875]	integral component of membrane [GO:0016021]; membrane [GO:0016020]; plasma membrane [GO:0005886]; adrenergic receptor signaling pathway [GO:0071875]		SUBCELLULAR LOCATION: Cell membrane {ECO:0000305|PubMed:28388415}; Multi-pass membrane protein {ECO:0000255}.	GO:0005886; GO:0016020; GO:0016021; GO:0071875
PLD3	B4E106	2|2	0.98
PLD3	GP1BB	2|2	0.98	GP1BB_HUMAN	Platelet glycoprotein Ib beta chain (GP-Ib beta) (GPIb-beta) (GPIbB) (Antigen CD42b-beta) (CD antigen CD42c)	GP1BB	FUNCTION: Gp-Ib, a surface membrane protein of platelets, participates in the formation of platelet plugs by binding to von Willebrand factor, which is already bound to the subendothelium.		integral component of plasma membrane [GO:0005887]; plasma membrane [GO:0005886]	blood coagulation [GO:0007596]; blood coagulation, intrinsic pathway [GO:0007597]; cell adhesion [GO:0007155]; cell surface receptor signaling pathway [GO:0007166]; platelet activation [GO:0030168]	integral component of plasma membrane [GO:0005887]; plasma membrane [GO:0005886]; identical protein binding [GO:0042802]; transmembrane signaling receptor activity [GO:0004888]; blood coagulation [GO:0007596]; blood coagulation, intrinsic pathway [GO:0007597]; cell adhesion [GO:0007155]; cell surface receptor signaling pathway [GO:0007166]; platelet activation [GO:0030168]	identical protein binding [GO:0042802]; transmembrane signaling receptor activity [GO:0004888]	SUBCELLULAR LOCATION: Membrane; Single-pass type I membrane protein.	GO:0004888; GO:0005886; GO:0005887; GO:0007155; GO:0007166; GO:0007596; GO:0007597; GO:0030168; GO:0042802
PLD3	SCAMP2	2|2	0.98	SCAM2_HUMAN	Secretory carrier-associated membrane protein 2 (Secretory carrier membrane protein 2)	SCAMP2	FUNCTION: Functions in post-Golgi recycling pathways. Acts as a recycling carrier to the cell surface.		extracellular exosome [GO:0070062]; Golgi apparatus [GO:0005794]; integral component of membrane [GO:0016021]; intracellular membrane-bounded organelle [GO:0043231]; recycling endosome membrane [GO:0055038]; trans-Golgi network membrane [GO:0032588]; transport vesicle [GO:0030133]	post-Golgi vesicle-mediated transport [GO:0006892]; protein transport [GO:0015031]	extracellular exosome [GO:0070062]; Golgi apparatus [GO:0005794]; integral component of membrane [GO:0016021]; intracellular membrane-bounded organelle [GO:0043231]; recycling endosome membrane [GO:0055038]; trans-Golgi network membrane [GO:0032588]; transport vesicle [GO:0030133]; post-Golgi vesicle-mediated transport [GO:0006892]; protein transport [GO:0015031]		SUBCELLULAR LOCATION: Golgi apparatus, trans-Golgi network membrane {ECO:0000269|PubMed:15840657}; Multi-pass membrane protein {ECO:0000269|PubMed:15840657}. Recycling endosome membrane {ECO:0000269|PubMed:15840657}; Multi-pass membrane protein {ECO:0000269|PubMed:15840657}.	GO:0005794; GO:0006892; GO:0015031; GO:0016021; GO:0030133; GO:0032588; GO:0043231; GO:0055038; GO:0070062
PLD3	ABHD12	6|4	0.97	ABD12_HUMAN	Lysophosphatidylserine lipase ABHD12 (EC 3.1.-.-) (2-arachidonoylglycerol hydrolase ABHD12) (Abhydrolase domain-containing protein 12) (hABHD12) (Monoacylglycerol lipase ABHD12) (EC 3.1.1.23) (Oxidized phosphatidylserine lipase ABHD12) (EC 3.1.-.-)	ABHD12 C20orf22	FUNCTION: Lysophosphatidylserine (LPS) lipase that mediates the hydrolysis of lysophosphatidylserine, a class of signaling lipids that regulates immunological and neurological processes (PubMed:25290914, PubMed:30237167, PubMed:30420694, PubMed:30720278, PubMed:30643283). Represents a major lysophosphatidylserine lipase in the brain, thereby playing a key role in the central nervous system (By si…		AMPA glutamate receptor complex [GO:0032281]; dendrite cytoplasm [GO:0032839]; endoplasmic reticulum membrane [GO:0005789]; integral component of membrane [GO:0016021]; membrane [GO:0016020]; plasma membrane [GO:0005886]	acylglycerol catabolic process [GO:0046464]; adult walking behavior [GO:0007628]; glycerophospholipid catabolic process [GO:0046475]; monoacylglycerol catabolic process [GO:0052651]; phosphatidylserine catabolic process [GO:0006660]; phospholipid catabolic process [GO:0009395]; protein depalmitoylation [GO:0002084]; regulation of inflammatory response [GO:0050727]; response to auditory stimulus […	AMPA glutamate receptor complex [GO:0032281]; dendrite cytoplasm [GO:0032839]; endoplasmic reticulum membrane [GO:0005789]; integral component of membrane [GO:0016021]; membrane [GO:0016020]; plasma membrane [GO:0005886]; acylglycerol lipase activity [GO:0047372]; lysophospholipase activity [GO:0004622]; palmitoyl-(protein) hydrolase activity [GO:0008474]; phospholipase activity [GO:0004620]; acy…	acylglycerol lipase activity [GO:0047372]; lysophospholipase activity [GO:0004622]; palmitoyl-(protein) hydrolase activity [GO:0008474]; phospholipase activity [GO:0004620]	SUBCELLULAR LOCATION: Endoplasmic reticulum membrane {ECO:0000269|PubMed:30237167}; Single-pass membrane protein {ECO:0000255}.	GO:0002084; GO:0004620; GO:0004622; GO:0005789; GO:0005886; GO:0006660; GO:0007628; GO:0008474; GO:0009395; GO:0010996; GO:0016020; GO:0016021; GO:0032281; GO:0032839; GO:0046464; GO:0046475; GO:0047372; GO:0050727; GO:0052651
PLD3	SCAMP3	3|4	0.97	SCAM3_HUMAN	Secretory carrier-associated membrane protein 3 (Secretory carrier membrane protein 3)	SCAMP3 C1orf3 PROPIN1	FUNCTION: Functions in post-Golgi recycling pathways. Acts as a recycling carrier to the cell surface.		extracellular exosome [GO:0070062]; integral component of membrane [GO:0016021]; intracellular membrane-bounded organelle [GO:0043231]; recycling endosome membrane [GO:0055038]; trans-Golgi network membrane [GO:0032588]	post-Golgi vesicle-mediated transport [GO:0006892]; protein transport [GO:0015031]	extracellular exosome [GO:0070062]; integral component of membrane [GO:0016021]; intracellular membrane-bounded organelle [GO:0043231]; recycling endosome membrane [GO:0055038]; trans-Golgi network membrane [GO:0032588]; ubiquitin protein ligase binding [GO:0031625]; post-Golgi vesicle-mediated transport [GO:0006892]; protein transport [GO:0015031]	ubiquitin protein ligase binding [GO:0031625]	SUBCELLULAR LOCATION: Membrane; Multi-pass membrane protein.	GO:0006892; GO:0015031; GO:0016021; GO:0031625; GO:0032588; GO:0043231; GO:0055038; GO:0070062
PLD3	PDIA6	16|20	0.96	PDIA6_HUMAN	Protein disulfide-isomerase A6 (EC 5.3.4.1) (Endoplasmic reticulum protein 5) (ER protein 5) (ERp5) (Protein disulfide isomerase P5) (Thioredoxin domain-containing protein 7)	PDIA6 ERP5 P5 TXNDC7	FUNCTION: May function as a chaperone that inhibits aggregation of misfolded proteins (PubMed:12204115). Negatively regulates the unfolded protein response (UPR) through binding to UPR sensors such as ERN1, which in turn inactivates ERN1 signaling (PubMed:24508390). May also regulate the UPR via the EIF2AK3 UPR sensor (PubMed:24508390). Plays a role in platelet aggregation and activation by agoni…		cytosol [GO:0005829]; endoplasmic reticulum [GO:0005783]; endoplasmic reticulum chaperone complex [GO:0034663]; endoplasmic reticulum-Golgi intermediate compartment [GO:0005793]; endoplasmic reticulum lumen [GO:0005788]; endoplasmic reticulum membrane [GO:0005789]; extracellular exosome [GO:0070062]; extracellular space [GO:0005615]; melanosome [GO:0042470]; plasma membrane [GO:0005886]	cellular protein metabolic process [GO:0044267]; IRE1-mediated unfolded protein response [GO:0036498]; post-translational protein modification [GO:0043687]; protein folding [GO:0006457]	cytosol [GO:0005829]; endoplasmic reticulum [GO:0005783]; endoplasmic reticulum chaperone complex [GO:0034663]; endoplasmic reticulum lumen [GO:0005788]; endoplasmic reticulum membrane [GO:0005789]; endoplasmic reticulum-Golgi intermediate compartment [GO:0005793]; extracellular exosome [GO:0070062]; extracellular space [GO:0005615]; melanosome [GO:0042470]; plasma membrane [GO:0005886]; peptide …	peptide disulfide oxidoreductase activity [GO:0015037]; protein disulfide isomerase activity [GO:0003756]	SUBCELLULAR LOCATION: Endoplasmic reticulum lumen {ECO:0000269|PubMed:15466936}. Cell membrane {ECO:0000269|PubMed:15466936}. Melanosome {ECO:0000269|PubMed:12643545, ECO:0000269|PubMed:17081065}. Note=Identified by mass spectrometry in melanosome fractions from stage I to stage IV (PubMed:12643545). {ECO:0000269|PubMed:12643545}.	GO:0003756; GO:0005615; GO:0005783; GO:0005788; GO:0005789; GO:0005793; GO:0005829; GO:0005886; GO:0006457; GO:0015037; GO:0034663; GO:0036498; GO:0042470; GO:0043687; GO:0044267; GO:0070062
PLD3	ITM2C	4|4	0.96	ITM2C_HUMAN	Integral membrane protein 2C (Cerebral protein 14) (Transmembrane protein BRI3) [Cleaved into: CT-BRI3]	ITM2C BRI3 hucep-14 NPD018 PSEC0047	FUNCTION: Negative regulator of amyloid-beta peptide production. May inhibit the processing of APP by blocking its access to alpha- and beta-secretase. Binding to the beta-secretase-cleaved APP C-terminal fragment is negligible, suggesting that ITM2C is a poor gamma-secretase cleavage inhibitor. May play a role in TNF-induced cell death and neuronal differentiation (By similarity). {ECO:0000250, …		extracellular exosome [GO:0070062]; Golgi apparatus [GO:0005794]; integral component of membrane [GO:0016021]; lysosomal membrane [GO:0005765]; lysosome [GO:0005764]; perinuclear region of cytoplasm [GO:0048471]; plasma membrane [GO:0005886]	negative regulation of amyloid precursor protein biosynthetic process [GO:0042985]; negative regulation of neuron projection development [GO:0010977]; neuron differentiation [GO:0030182]; positive regulation of extrinsic apoptotic signaling pathway [GO:2001238]	extracellular exosome [GO:0070062]; Golgi apparatus [GO:0005794]; integral component of membrane [GO:0016021]; lysosomal membrane [GO:0005765]; lysosome [GO:0005764]; perinuclear region of cytoplasm [GO:0048471]; plasma membrane [GO:0005886]; amyloid-beta binding [GO:0001540]; ATP binding [GO:0005524]; negative regulation of amyloid precursor protein biosynthetic process [GO:0042985]; negative re…	amyloid-beta binding [GO:0001540]; ATP binding [GO:0005524]	SUBCELLULAR LOCATION: Lysosome membrane {ECO:0000250}; Single-pass type II membrane protein {ECO:0000250}. Cell membrane {ECO:0000269|PubMed:19114711}; Single-pass type II membrane protein {ECO:0000269|PubMed:19114711}.	GO:0001540; GO:0005524; GO:0005764; GO:0005765; GO:0005794; GO:0005886; GO:0010977; GO:0016021; GO:0030182; GO:0042985; GO:0048471; GO:0070062; GO:2001238
PLD3	C3orf58	4|3	0.96	DIK2A_HUMAN	Divergent protein kinase domain 2A (Deleted in autism protein 1) (Golgi Protein of 49 kDa) (GoPro49) (Hypoxia and AKT-induced stem cell factor) (HASF)	DIPK2A C3orf58 DIA1	FUNCTION: May play a role in cardiomyocyte proliferation through paracrine signaling and activation of the PPI3K-AKT-CDK7 signaling cascade. {ECO:0000269|PubMed:23784961}.		COPI vesicle coat [GO:0030126]; extracellular space [GO:0005615]; Golgi membrane [GO:0000139]	cardiac muscle cell proliferation [GO:0060038]; negative regulation of smooth muscle cell apoptotic process [GO:0034392]; positive regulation of protein kinase C activity [GO:1900020]; regulation of phosphatidylinositol 3-kinase signaling [GO:0014066]	COPI vesicle coat [GO:0030126]; extracellular space [GO:0005615]; Golgi membrane [GO:0000139]; cardiac muscle cell proliferation [GO:0060038]; negative regulation of smooth muscle cell apoptotic process [GO:0034392]; positive regulation of protein kinase C activity [GO:1900020]; regulation of phosphatidylinositol 3-kinase signaling [GO:0014066]		SUBCELLULAR LOCATION: Cytoplasmic vesicle, COPI-coated vesicle. Golgi apparatus. Secreted.	GO:0000139; GO:0005615; GO:0014066; GO:0030126; GO:0034392; GO:0060038; GO:1900020
PLD3	PSME2	3|4	0.96	PSME2_HUMAN	Proteasome activator complex subunit 2 (11S regulator complex subunit beta) (REG-beta) (Activator of multicatalytic protease subunit 2) (Proteasome activator 28 subunit beta) (PA28b) (PA28beta)	PSME2	FUNCTION: Implicated in immunoproteasome assembly and required for efficient antigen processing. The PA28 activator complex enhances the generation of class I binding peptides by altering the cleavage pattern of the proteasome.		cytoplasm [GO:0005737]; cytosol [GO:0005829]; extracellular exosome [GO:0070062]; membrane [GO:0016020]; nucleoplasm [GO:0005654]; proteasome activator complex [GO:0008537]; proteasome complex [GO:0000502]	anaphase-promoting complex-dependent catabolic process [GO:0031145]; antigen processing and presentation of exogenous peptide antigen via MHC class I, TAP-dependent [GO:0002479]; Fc-epsilon receptor signaling pathway [GO:0038095]; interleukin-12-mediated signaling pathway [GO:0035722]; interleukin-1-mediated signaling pathway [GO:0070498]; MAPK cascade [GO:0000165]; negative regulation of canonic…	cytoplasm [GO:0005737]; cytosol [GO:0005829]; extracellular exosome [GO:0070062]; membrane [GO:0016020]; nucleoplasm [GO:0005654]; proteasome activator complex [GO:0008537]; proteasome complex [GO:0000502]; endopeptidase activator activity [GO:0061133]; identical protein binding [GO:0042802]; anaphase-promoting complex-dependent catabolic process [GO:0031145]; antigen processing and presentation …	endopeptidase activator activity [GO:0061133]; identical protein binding [GO:0042802]		GO:0000165; GO:0000209; GO:0000502; GO:0002223; GO:0002479; GO:0005654; GO:0005737; GO:0005829; GO:0006521; GO:0008537; GO:0010950; GO:0010972; GO:0016020; GO:0016579; GO:0031145; GO:0031146; GO:0033209; GO:0035722; GO:0036388; GO:0038061; GO:0038095; GO:0042802; GO:0043161; GO:0043488; GO:0043687; GO:0050852; GO:0055085; GO:0060071; GO:0061133; GO:0061136; GO:0061418; GO:0070062; GO:0070498; GO:…
PLD3	GANAB	22|27	0.95	GANAB_HUMAN	Neutral alpha-glucosidase AB (EC 3.2.1.207) (Alpha-glucosidase 2) (Glucosidase II subunit alpha)	GANAB G2AN KIAA0088	FUNCTION: Catalytic subunit of glucosidase II that cleaves sequentially the 2 innermost alpha-1,3-linked glucose residues from the Glc(2)Man(9)GlcNAc(2) oligosaccharide precursor of immature glycoproteins (PubMed:10929008). Required for PKD1/Polycystin-1 and PKD2/Polycystin-2 maturation and localization to the cell surface and cilia (PubMed:27259053). {ECO:0000269|PubMed:10929008, ECO:0000269|Pub…	PATHWAY: Glycan metabolism; N-glycan metabolism. {ECO:0000269|PubMed:10929008}.	endoplasmic reticulum lumen [GO:0005788]; extracellular exosome [GO:0070062]; glucosidase II complex [GO:0017177]; Golgi apparatus [GO:0005794]; intracellular membrane-bounded organelle [GO:0043231]; melanosome [GO:0042470]; membrane [GO:0016020]	carbohydrate metabolic process [GO:0005975]; N-glycan processing [GO:0006491]; protein folding [GO:0006457]; viral protein processing [GO:0019082]	endoplasmic reticulum lumen [GO:0005788]; extracellular exosome [GO:0070062]; glucosidase II complex [GO:0017177]; Golgi apparatus [GO:0005794]; intracellular membrane-bounded organelle [GO:0043231]; melanosome [GO:0042470]; membrane [GO:0016020]; alpha-glucosidase activity [GO:0090599]; carbohydrate binding [GO:0030246]; glucan 1,3-alpha-glucosidase activity [GO:0033919]; hydrolase activity, hyd…	alpha-glucosidase activity [GO:0090599]; carbohydrate binding [GO:0030246]; glucan 1,3-alpha-glucosidase activity [GO:0033919]; hydrolase activity, hydrolyzing O-glycosyl compounds [GO:0004553]; RNA binding [GO:0003723]	SUBCELLULAR LOCATION: Endoplasmic reticulum {ECO:0000305|PubMed:10929008}. Golgi apparatus {ECO:0000250|UniProtKB:P79403}. Melanosome {ECO:0000269|PubMed:17081065}. Note=Identified by mass spectrometry in melanosome fractions from stage I to stage IV. {ECO:0000269|PubMed:17081065}.	GO:0003723; GO:0004553; GO:0005788; GO:0005794; GO:0005975; GO:0006457; GO:0006491; GO:0016020; GO:0017177; GO:0019082; GO:0030246; GO:0033919; GO:0042470; GO:0043231; GO:0070062; GO:0090599
PLD3	VCP	19|16	0.95	TERA_HUMAN	Transitional endoplasmic reticulum ATPase (TER ATPase) (EC 3.6.4.6) (15S Mg(2+)-ATPase p97 subunit) (Valosin-containing protein) (VCP)	VCP	FUNCTION: Necessary for the fragmentation of Golgi stacks during mitosis and for their reassembly after mitosis. Involved in the formation of the transitional endoplasmic reticulum (tER). The transfer of membranes from the endoplasmic reticulum to the Golgi apparatus occurs via 50-70 nm transition vesicles which derive from part-rough, part-smooth transitional elements of the endoplasmic reticulu…		ATPase complex [GO:1904949]; azurophil granule lumen [GO:0035578]; cytoplasm [GO:0005737]; cytoplasmic stress granule [GO:0010494]; cytosol [GO:0005829]; Derlin-1 retrotranslocation complex [GO:0036513]; endoplasmic reticulum [GO:0005783]; endoplasmic reticulum membrane [GO:0005789]; extracellular exosome [GO:0070062]; extracellular region [GO:0005576]; ficolin-1-rich granule lumen [GO:1904813]; …	activation of cysteine-type endopeptidase activity involved in apoptotic process [GO:0006919]; aggresome assembly [GO:0070842]; ATP metabolic process [GO:0046034]; autophagosome maturation [GO:0097352]; autophagy [GO:0006914]; cellular response to arsenite ion [GO:1903843]; cellular response to DNA damage stimulus [GO:0006974]; cellular response to heat [GO:0034605]; DNA repair [GO:0006281]; doub…	ATPase complex [GO:1904949]; azurophil granule lumen [GO:0035578]; cytoplasm [GO:0005737]; cytoplasmic stress granule [GO:0010494]; cytosol [GO:0005829]; Derlin-1 retrotranslocation complex [GO:0036513]; endoplasmic reticulum [GO:0005783]; endoplasmic reticulum membrane [GO:0005789]; extracellular exosome [GO:0070062]; extracellular region [GO:0005576]; ficolin-1-rich granule lumen [GO:1904813]; …	ADP binding [GO:0043531]; ATPase activity [GO:0016887]; ATP binding [GO:0005524]; BAT3 complex binding [GO:1904288]; deubiquitinase activator activity [GO:0035800]; identical protein binding [GO:0042802]; K48-linked polyubiquitin modification-dependent protein binding [GO:0036435]; lipid binding [GO:0008289]; MHC class I protein binding [GO:0042288]; polyubiquitin modification-dependent protein b…	SUBCELLULAR LOCATION: Cytoplasm, cytosol {ECO:0000269|PubMed:15456787}. Endoplasmic reticulum {ECO:0000269|PubMed:15215856}. Nucleus {ECO:0000269|PubMed:23042605, ECO:0000269|PubMed:26842564}. Cytoplasm, Stress granule {ECO:0000269|PubMed:29804830}. Note=Present in the neuronal hyaline inclusion bodies specifically found in motor neurons from amyotrophic lateral sclerosis patients (PubMed:1545678…	GO:0000502; GO:0003723; GO:0005524; GO:0005576; GO:0005634; GO:0005654; GO:0005737; GO:0005783; GO:0005789; GO:0005811; GO:0005829; GO:0006281; GO:0006302; GO:0006457; GO:0006734; GO:0006888; GO:0006914; GO:0006919; GO:0006974; GO:0008289; GO:0010494; GO:0010498; GO:0010918; GO:0016236; GO:0016567; GO:0016579; GO:0016887; GO:0019079; GO:0019903; GO:0019904; GO:0019985; GO:0030433; GO:0030968; GO:…
PLD3	DNAAF5	10|9	0.95	DAAF5_HUMAN	Dynein assembly factor 5, axonemal (HEAT repeat-containing protein 2)	DNAAF5 HEATR2	FUNCTION: Cytoplasmic protein involved in the delivery of the dynein machinery to the motile cilium. It is required for the assembly of the axonemal dynein inner and outer arms, two structures attached to the peripheral outer doublet A microtubule of the axoneme, that play a crucial role in cilium motility. {ECO:0000269|PubMed:23040496, ECO:0000269|PubMed:25232951}.		cytoplasm [GO:0005737]	cilium movement [GO:0003341]; inner dynein arm assembly [GO:0036159]; outer dynein arm assembly [GO:0036158]	cytoplasm [GO:0005737]; dynein intermediate chain binding [GO:0045505]; cilium movement [GO:0003341]; inner dynein arm assembly [GO:0036159]; outer dynein arm assembly [GO:0036158]	dynein intermediate chain binding [GO:0045505]	SUBCELLULAR LOCATION: Cytoplasm {ECO:0000269|PubMed:23040496, ECO:0000269|PubMed:25232951}. Dynein axonemal particle {ECO:0000269|PubMed:23040496, ECO:0000269|PubMed:25232951}. Note=Observed only in the cytoplasm of ciliated cells and absent from cilia. {ECO:0000269|PubMed:23040496, ECO:0000269|PubMed:25232951}.	GO:0003341; GO:0005737; GO:0036158; GO:0036159; GO:0045505
PLD3	ATP2B4	2|4	0.95	AT2B4_HUMAN	Plasma membrane calcium-transporting ATPase 4 (PMCA4) (EC 7.2.2.10) (Matrix-remodeling-associated protein 1) (Plasma membrane calcium ATPase isoform 4) (Plasma membrane calcium pump isoform 4)	ATP2B4 ATP2B2 MXRA1	FUNCTION: Calcium/calmodulin-regulated and magnesium-dependent enzyme that catalyzes the hydrolysis of ATP coupled with the transport of calcium out of the cell (PubMed:8530416). By regulating sperm cell calcium homeostasis, may play a role in sperm motility (By similarity). {ECO:0000250|UniProtKB:Q6Q477, ECO:0000269|PubMed:8530416}.		basolateral plasma membrane [GO:0016323]; caveola [GO:0005901]; glutamatergic synapse [GO:0098978]; integral component of plasma membrane [GO:0005887]; integral component of presynaptic active zone membrane [GO:0099059]; intracellular membrane-bounded organelle [GO:0043231]; membrane [GO:0016020]; membrane raft [GO:0045121]; neuron projection [GO:0043005]; plasma membrane [GO:0005886]; protein-co…	calcium ion export [GO:1901660]; calcium ion import across plasma membrane [GO:0098703]; calcium ion transmembrane import into cytosol [GO:0097553]; calcium ion transmembrane transport [GO:0070588]; cellular calcium ion homeostasis [GO:0006874]; cellular response to acetylcholine [GO:1905145]; cellular response to epinephrine stimulus [GO:0071872]; flagellated sperm motility [GO:0030317]; hippoca…	basolateral plasma membrane [GO:0016323]; caveola [GO:0005901]; glutamatergic synapse [GO:0098978]; integral component of plasma membrane [GO:0005887]; integral component of presynaptic active zone membrane [GO:0099059]; intracellular membrane-bounded organelle [GO:0043231]; membrane [GO:0016020]; membrane raft [GO:0045121]; neuron projection [GO:0043005]; plasma membrane [GO:0005886]; protein-co…	ATPase-coupled cation transmembrane transporter activity [GO:0019829]; ATP binding [GO:0005524]; calcium-dependent protein binding [GO:0048306]; calcium ion transmembrane transporter activity [GO:0015085]; calcium transmembrane transporter activity, phosphorylative mechanism [GO:0005388]; calmodulin binding [GO:0005516]; metal ion binding [GO:0046872]; nitric-oxide synthase binding [GO:0050998]; …	SUBCELLULAR LOCATION: Cell membrane {ECO:0000269|PubMed:2137451}; Multi-pass membrane protein {ECO:0000255}. Cell projection, cilium, flagellum membrane {ECO:0000250|UniProtKB:Q6Q477}; Multi-pass membrane protein {ECO:0000255}.	GO:0003407; GO:0005388; GO:0005516; GO:0005524; GO:0005886; GO:0005887; GO:0005901; GO:0006357; GO:0006874; GO:0007283; GO:0010629; GO:0010751; GO:0014832; GO:0015085; GO:0016020; GO:0016323; GO:0016525; GO:0017080; GO:0019829; GO:0019901; GO:0021766; GO:0030018; GO:0030165; GO:0030315; GO:0030317; GO:0030346; GO:0032991; GO:0033138; GO:0034220; GO:0036126; GO:0036487; GO:0043005; GO:0043231; GO:…
PLD3	OS9	9|11	0.94	OS9_HUMAN	Protein OS-9 (Amplified in osteosarcoma 9)	OS9	FUNCTION: Lectin which functions in endoplasmic reticulum (ER) quality control and ER-associated degradation (ERAD). May bind terminally misfolded non-glycosylated proteins as well as improperly folded glycoproteins, retain them in the ER, and possibly transfer them to the ubiquitination machinery and promote their degradation. Possible targets include TRPV4. {ECO:0000269|PubMed:17932042, ECO:000…		endoplasmic reticulum [GO:0005783]; endoplasmic reticulum lumen [GO:0005788]; endoplasmic reticulum membrane [GO:0005789]; endoplasmic reticulum quality control compartment [GO:0044322]; Hrd1p ubiquitin ligase complex [GO:0000836]	endoplasmic reticulum mannose trimming [GO:1904380]; negative regulation of retrograde protein transport, ER to cytosol [GO:1904153]; protein retention in ER lumen [GO:0006621]; protein targeting [GO:0006605]; protein ubiquitination [GO:0016567]; response to endoplasmic reticulum stress [GO:0034976]; retrograde protein transport, ER to cytosol [GO:0030970]; transmembrane transport [GO:0055085]; u…	endoplasmic reticulum [GO:0005783]; endoplasmic reticulum lumen [GO:0005788]; endoplasmic reticulum membrane [GO:0005789]; endoplasmic reticulum quality control compartment [GO:0044322]; Hrd1p ubiquitin ligase complex [GO:0000836]; carbohydrate binding [GO:0030246]; protease binding [GO:0002020]; endoplasmic reticulum mannose trimming [GO:1904380]; negative regulation of retrograde protein transp…	carbohydrate binding [GO:0030246]; protease binding [GO:0002020]	SUBCELLULAR LOCATION: Endoplasmic reticulum lumen {ECO:0000269|PubMed:18264092, ECO:0000269|PubMed:18417469, ECO:0000269|PubMed:19084021}.	GO:0000836; GO:0002020; GO:0005783; GO:0005788; GO:0005789; GO:0006511; GO:0006605; GO:0006621; GO:0016567; GO:0030246; GO:0030433; GO:0030970; GO:0034976; GO:0044322; GO:0055085; GO:1904153; GO:1904380
PLD3	LBR	7|8	0.94	LBR_HUMAN	Delta(14)-sterol reductase LBR (Delta-14-SR) (EC 1.3.1.70) (3-beta-hydroxysterol Delta (14)-reductase) (C-14 sterol reductase) (C14SR) (Integral nuclear envelope inner membrane protein) (LMN2R) (Lamin-B receptor) (Sterol C14-reductase)	LBR	FUNCTION: Catalyzes the reduction of the C14-unsaturated bond of lanosterol, as part of the metabolic pathway leading to cholesterol biosynthesis (PubMed:9630650, PubMed:12618959, PubMed:16784888, PubMed:21327084, PubMed:27336722). Plays a critical role in myeloid cell cholesterol biosynthesis which is essential to both myeloid cell growth and functional maturation (By similarity). Mediates the a…	PATHWAY: Steroid biosynthesis; cholesterol biosynthesis.	cytoplasm [GO:0005737]; endoplasmic reticulum membrane [GO:0005789]; integral component of membrane [GO:0016021]; integral component of nuclear inner membrane [GO:0005639]; membrane [GO:0016020]; nuclear envelope [GO:0005635]; nuclear inner membrane [GO:0005637]; nuclear membrane [GO:0031965]; nucleus [GO:0005634]	cholesterol biosynthetic process [GO:0006695]; mitotic nuclear envelope reassembly [GO:0007084]; neutrophil differentiation [GO:0030223]; sterol biosynthetic process [GO:0016126]	cytoplasm [GO:0005737]; endoplasmic reticulum membrane [GO:0005789]; integral component of membrane [GO:0016021]; integral component of nuclear inner membrane [GO:0005639]; membrane [GO:0016020]; nuclear envelope [GO:0005635]; nuclear inner membrane [GO:0005637]; nuclear membrane [GO:0031965]; nucleus [GO:0005634]; chromo shadow domain binding [GO:0070087]; delta14-sterol reductase activity [GO:0…	chromo shadow domain binding [GO:0070087]; delta14-sterol reductase activity [GO:0050613]; DNA binding [GO:0003677]; lamin binding [GO:0005521]; NADPH binding [GO:0070402]; oxidoreductase activity, acting on the CH-CH group of donors [GO:0016627]; RNA binding [GO:0003723]	SUBCELLULAR LOCATION: Nucleus inner membrane {ECO:0000269|PubMed:8157662}; Multi-pass membrane protein {ECO:0000255}. Endoplasmic reticulum membrane {ECO:0000269|PubMed:21327084}. Cytoplasm {ECO:0000269|PubMed:21327084}. Nucleus {ECO:0000269|PubMed:21327084}. Note=Nucleus; nuclear rim. {ECO:0000269|PubMed:21327084}.	GO:0003677; GO:0003723; GO:0005521; GO:0005634; GO:0005635; GO:0005637; GO:0005639; GO:0005737; GO:0005789; GO:0006695; GO:0007084; GO:0016020; GO:0016021; GO:0016126; GO:0016627; GO:0030223; GO:0031965; GO:0050613; GO:0070087; GO:0070402
PLD3	QSOX2	7|4	0.93	QSOX2_HUMAN	Sulfhydryl oxidase 2 (EC 1.8.3.2) (Neuroblastoma-derived sulfhydryl oxidase) (Quiescin Q6-like protein 1)	QSOX2 QSCN6L1 SOXN	FUNCTION: Catalyzes the oxidation of sulfhydryl groups in peptide and protein thiols to disulfides with the reduction of oxygen to hydrogen peroxide. May contribute to disulfide bond formation in a variety of secreted proteins. Also seems to play a role in regulating the sensitization of neuroblastoma cells for interferon-gamma-induced apoptosis. {ECO:0000269|PubMed:14633699}.		extracellular space [GO:0005615]; Golgi apparatus [GO:0005794]; integral component of Golgi membrane [GO:0030173]; nuclear membrane [GO:0031965]; nucleoplasm [GO:0005654]; plasma membrane [GO:0005886]	protein folding [GO:0006457]	extracellular space [GO:0005615]; Golgi apparatus [GO:0005794]; integral component of Golgi membrane [GO:0030173]; nuclear membrane [GO:0031965]; nucleoplasm [GO:0005654]; plasma membrane [GO:0005886]; flavin-linked sulfhydryl oxidase activity [GO:0016971]; protein disulfide isomerase activity [GO:0003756]; protein folding [GO:0006457]	flavin-linked sulfhydryl oxidase activity [GO:0016971]; protein disulfide isomerase activity [GO:0003756]	SUBCELLULAR LOCATION: Membrane {ECO:0000269|PubMed:14633699}; Single-pass membrane protein {ECO:0000269|PubMed:14633699}. Secreted {ECO:0000269|PubMed:14633699}. Cell membrane {ECO:0000305}; Single-pass membrane protein {ECO:0000305}. Nucleus membrane {ECO:0000305}; Single-pass membrane protein {ECO:0000305}. Note=Seems to be predominantly targeted to the nuclear and outer plasma membrane.	GO:0003756; GO:0005615; GO:0005654; GO:0005794; GO:0005886; GO:0006457; GO:0016971; GO:0030173; GO:0031965
PLD3	SLC1A3	3|3	0.93	EAA1_HUMAN	Excitatory amino acid transporter 1 (Sodium-dependent glutamate/aspartate transporter 1) (GLAST-1) (Solute carrier family 1 member 3)	SLC1A3 EAAT1 GLAST GLAST1	FUNCTION: Sodium-dependent, high-affinity amino acid transporter that mediates the uptake of L-glutamate and also L-aspartate and D-aspartate (PubMed:7521911, PubMed:8123008, PubMed:20477940, PubMed:26690923, PubMed:28032905, PubMed:28424515). Functions as a symporter that transports one amino acid molecule together with two or three Na(+) ions and one proton, in parallel with the counter-transpo…		basal plasma membrane [GO:0009925]; cytoplasmic vesicle [GO:0031410]; integral component of plasma membrane [GO:0005887]; membrane [GO:0016020]; membrane protein complex [GO:0098796]; neuronal cell body [GO:0043025]; neuron projection [GO:0043005]; perinuclear region of cytoplasm [GO:0048471]; plasma membrane [GO:0005886]; synapse [GO:0045202]	chemical synaptic transmission [GO:0007268]; chloride transmembrane transport [GO:1902476]; D-aspartate import across plasma membrane [GO:0070779]; ion transport [GO:0006811]; L-aspartate import across plasma membrane [GO:0140009]; L-glutamate import [GO:0051938]; L-glutamate import across plasma membrane [GO:0098712]; L-glutamate transmembrane transport [GO:0015813]; neurotransmitter transport […	basal plasma membrane [GO:0009925]; cytoplasmic vesicle [GO:0031410]; integral component of plasma membrane [GO:0005887]; membrane [GO:0016020]; membrane protein complex [GO:0098796]; neuron projection [GO:0043005]; neuronal cell body [GO:0043025]; perinuclear region of cytoplasm [GO:0048471]; plasma membrane [GO:0005886]; synapse [GO:0045202]; glutamate:sodium symporter activity [GO:0015501]; hi…	glutamate:sodium symporter activity [GO:0015501]; high-affinity glutamate transmembrane transporter activity [GO:0005314]; L-glutamate transmembrane transporter activity [GO:0005313]; metal ion binding [GO:0046872]	SUBCELLULAR LOCATION: Cell membrane {ECO:0000269|PubMed:20477940, ECO:0000269|PubMed:26690923, ECO:0000269|PubMed:28032905, ECO:0000269|PubMed:7521911, ECO:0000269|PubMed:8123008}; Multi-pass membrane protein {ECO:0000269|PubMed:28424515}.	GO:0001504; GO:0005313; GO:0005314; GO:0005886; GO:0005887; GO:0006811; GO:0006836; GO:0007268; GO:0009925; GO:0015501; GO:0015813; GO:0016020; GO:0031410; GO:0043005; GO:0043025; GO:0045202; GO:0046872; GO:0048471; GO:0051938; GO:0070633; GO:0070779; GO:0071805; GO:0098712; GO:0098796; GO:0140009; GO:0150104; GO:1902476
PLD3	COX15	5|3	0.92	COX15_HUMAN	Cytochrome c oxidase assembly protein COX15 homolog	COX15	FUNCTION: May be involved in the biosynthesis of heme A. {ECO:0000269|PubMed:12474143}.	PATHWAY: Porphyrin-containing compound metabolism; heme A biosynthesis; heme A from heme O: step 1/1.	cytochrome complex [GO:0070069]; integral component of membrane [GO:0016021]; mitochondrial inner membrane [GO:0005743]; mitochondrial respirasome [GO:0005746]; mitochondrion [GO:0005739]; nucleoplasm [GO:0005654]	cellular respiration [GO:0045333]; heme A biosynthetic process [GO:0006784]; heme biosynthetic process [GO:0006783]; mitochondrial electron transport, cytochrome c to oxygen [GO:0006123]; proton transmembrane transport [GO:1902600]; respiratory chain complex IV assembly [GO:0008535]; respiratory gaseous exchange by respiratory system [GO:0007585]	cytochrome complex [GO:0070069]; integral component of membrane [GO:0016021]; mitochondrial inner membrane [GO:0005743]; mitochondrial respirasome [GO:0005746]; mitochondrion [GO:0005739]; nucleoplasm [GO:0005654]; cytochrome-c oxidase activity [GO:0004129]; heme binding [GO:0020037]; molecular adaptor activity [GO:0060090]; oxidoreductase activity, acting on NAD(P)H, heme protein as acceptor [GO…	cytochrome-c oxidase activity [GO:0004129]; heme binding [GO:0020037]; molecular adaptor activity [GO:0060090]; oxidoreductase activity, acting on NAD(P)H, heme protein as acceptor [GO:0016653]; oxidoreductase activity, acting on the CH-CH group of donors [GO:0016627]	SUBCELLULAR LOCATION: Mitochondrion membrane {ECO:0000269|PubMed:9878253}; Multi-pass membrane protein {ECO:0000269|PubMed:9878253}.	GO:0004129; GO:0005654; GO:0005739; GO:0005743; GO:0005746; GO:0006123; GO:0006783; GO:0006784; GO:0007585; GO:0008535; GO:0016021; GO:0016627; GO:0016653; GO:0020037; GO:0045333; GO:0060090; GO:0070069; GO:1902600
PLD3	TM7SF2	2|2	0.92	ERG24_HUMAN	Delta(14)-sterol reductase TM7SF2 (Delta-14-SR) (EC 1.3.1.70) (3-beta-hydroxysterol Delta (14)-reductase) (Another new gene 1 protein) (C-14 sterol reductase) (C14SR) (Putative sterol reductase SR-1) (Sterol C14-reductase) (Transmembrane 7 superfamily member 2)	TM7SF2 ANG1	FUNCTION: Catalyzes the reduction of the C14-unsaturated bond of lanosterol, as part of the metabolic pathway leading to cholesterol biosynthesis. {ECO:0000269|PubMed:16784888}.	PATHWAY: Steroid biosynthesis; cholesterol biosynthesis.	endoplasmic reticulum [GO:0005783]; endoplasmic reticulum membrane [GO:0005789]; integral component of endoplasmic reticulum membrane [GO:0030176]; integral component of plasma membrane [GO:0005887]; intracellular membrane-bounded organelle [GO:0043231]; nuclear inner membrane [GO:0005637]; receptor complex [GO:0043235]	cholesterol biosynthetic process [GO:0006695]; regulation of lipid metabolic process [GO:0019216]; sterol biosynthetic process [GO:0016126]	endoplasmic reticulum [GO:0005783]; endoplasmic reticulum membrane [GO:0005789]; integral component of endoplasmic reticulum membrane [GO:0030176]; integral component of plasma membrane [GO:0005887]; intracellular membrane-bounded organelle [GO:0043231]; nuclear inner membrane [GO:0005637]; receptor complex [GO:0043235]; delta14-sterol reductase activity [GO:0050613]; NADP binding [GO:0050661]; o…	delta14-sterol reductase activity [GO:0050613]; NADP binding [GO:0050661]; oxidoreductase activity, acting on the CH-CH group of donors [GO:0016627]	SUBCELLULAR LOCATION: Microsome membrane {ECO:0000250|UniProtKB:Q71KT5}; Multi-pass membrane protein {ECO:0000255}. Endoplasmic reticulum membrane {ECO:0000269|PubMed:9878250}; Multi-pass membrane protein {ECO:0000255}.	GO:0005637; GO:0005783; GO:0005789; GO:0005887; GO:0006695; GO:0016126; GO:0016627; GO:0019216; GO:0030176; GO:0043231; GO:0043235; GO:0050613; GO:0050661
PLD3	ESYT1	4|5	0.91	ESYT1_HUMAN	Extended synaptotagmin-1 (E-Syt1) (Membrane-bound C2 domain-containing protein)	ESYT1 FAM62A KIAA0747 MBC2	FUNCTION: Binds glycerophospholipids in a barrel-like domain and may play a role in cellular lipid transport (By similarity). Binds calcium (via the C2 domains) and translocates to sites of contact between the endoplasmic reticulum and the cell membrane in response to increased cytosolic calcium levels. Helps tether the endoplasmic reticulum to the cell membrane and promotes the formation of appo…		endoplasmic reticulum [GO:0005783]; endoplasmic reticulum membrane [GO:0005789]; extrinsic component of cytoplasmic side of plasma membrane [GO:0031234]; integral component of endoplasmic reticulum membrane [GO:0030176]; intrinsic component of endoplasmic reticulum membrane [GO:0031227]; membrane [GO:0016020]	endoplasmic reticulum-plasma membrane tethering [GO:0061817]; glycosphingolipid metabolic process [GO:0006687]; lipid transport [GO:0006869]	endoplasmic reticulum [GO:0005783]; endoplasmic reticulum membrane [GO:0005789]; extrinsic component of cytoplasmic side of plasma membrane [GO:0031234]; integral component of endoplasmic reticulum membrane [GO:0030176]; intrinsic component of endoplasmic reticulum membrane [GO:0031227]; membrane [GO:0016020]; calcium ion binding [GO:0005509]; calcium-dependent phospholipid binding [GO:0005544]; …	calcium-dependent phospholipid binding [GO:0005544]; calcium ion binding [GO:0005509]; identical protein binding [GO:0042802]; phosphatidylcholine binding [GO:0031210]; phosphatidylethanolamine binding [GO:0008429]; phosphatidylinositol binding [GO:0035091]	SUBCELLULAR LOCATION: Endoplasmic reticulum membrane {ECO:0000269|PubMed:29469807}; Multi-pass membrane protein {ECO:0000255}. Cell membrane {ECO:0000269|PubMed:29469807}; Peripheral membrane protein {ECO:0000269|PubMed:29469807}. Note=Localizes primarily to the endoplasmic reticulum (PubMed:29469807). Recruited to sites of contact between the endoplasmic reticulum and the cell membrane in respon…	GO:0005509; GO:0005544; GO:0005783; GO:0005789; GO:0006687; GO:0006869; GO:0008429; GO:0016020; GO:0030176; GO:0031210; GO:0031227; GO:0031234; GO:0035091; GO:0042802; GO:0061817
PLD3	PDS5A	3|3	0.91	PDS5A_HUMAN	Sister chromatid cohesion protein PDS5 homolog A (Cell proliferation-inducing gene 54 protein) (Sister chromatid cohesion protein 112) (SCC-112)	PDS5A KIAA0648 PDS5 PIG54	FUNCTION: Probable regulator of sister chromatid cohesion in mitosis which may stabilize cohesin complex association with chromatin. May couple sister chromatid cohesion during mitosis to DNA replication. Cohesion ensures that chromosome partitioning is accurate in both meiotic and mitotic cells and plays an important role in DNA repair. {ECO:0000269|PubMed:15855230, ECO:0000269|PubMed:19907496}.		chromatin [GO:0000785]; chromosome [GO:0005694]; chromosome, centromeric region [GO:0000775]; cytosol [GO:0005829]; nucleoplasm [GO:0005654]; nucleus [GO:0005634]; plasma membrane [GO:0005886]	cell division [GO:0051301]; DNA repair [GO:0006281]; mitotic sister chromatid cohesion [GO:0007064]; negative regulation of DNA replication [GO:0008156]	chromatin [GO:0000785]; chromosome [GO:0005694]; chromosome, centromeric region [GO:0000775]; cytosol [GO:0005829]; nucleoplasm [GO:0005654]; nucleus [GO:0005634]; plasma membrane [GO:0005886]; cell division [GO:0051301]; DNA repair [GO:0006281]; mitotic sister chromatid cohesion [GO:0007064]; negative regulation of DNA replication [GO:0008156]		SUBCELLULAR LOCATION: Nucleus {ECO:0000269|PubMed:11076961, ECO:0000269|PubMed:15019998}. Note=Associated with chromatin through most of the cell cycle. Dissociates from chromatin in late prophase, reassociates during late telophase. {ECO:0000269|PubMed:11076961, ECO:0000269|PubMed:15019998}.	GO:0000775; GO:0000785; GO:0005634; GO:0005654; GO:0005694; GO:0005829; GO:0005886; GO:0006281; GO:0007064; GO:0008156; GO:0051301
PLD3	HNRNPH2	3|3	0.91	HNRH2_HUMAN	Heterogeneous nuclear ribonucleoprotein H2 (hnRNP H2) (FTP-3) (Heterogeneous nuclear ribonucleoprotein H') (hnRNP H') [Cleaved into: Heterogeneous nuclear ribonucleoprotein H2, N-terminally processed]	HNRNPH2 FTP3 HNRPH2	FUNCTION: This protein is a component of the heterogeneous nuclear ribonucleoprotein (hnRNP) complexes which provide the substrate for the processing events that pre-mRNAs undergo before becoming functional, translatable mRNAs in the cytoplasm. Binds poly(RG).		cytosol [GO:0005829]; membrane [GO:0016020]; nucleoplasm [GO:0005654]; nucleus [GO:0005634]; postsynaptic density [GO:0014069]; ribonucleoprotein complex [GO:1990904]	mRNA splicing, via spliceosome [GO:0000398]; regulation of RNA splicing [GO:0043484]; RNA metabolic process [GO:0016070]	cytosol [GO:0005829]; membrane [GO:0016020]; nucleoplasm [GO:0005654]; nucleus [GO:0005634]; postsynaptic density [GO:0014069]; ribonucleoprotein complex [GO:1990904]; RNA binding [GO:0003723]; mRNA splicing, via spliceosome [GO:0000398]; regulation of RNA splicing [GO:0043484]; RNA metabolic process [GO:0016070]	RNA binding [GO:0003723]	SUBCELLULAR LOCATION: Nucleus, nucleoplasm.	GO:0000398; GO:0003723; GO:0005634; GO:0005654; GO:0005829; GO:0014069; GO:0016020; GO:0016070; GO:0043484; GO:1990904
PLD3	PTK7	2|3	0.91	PTK7_HUMAN	Inactive tyrosine-protein kinase 7 (Colon carcinoma kinase 4) (CCK-4) (Protein-tyrosine kinase 7) (Pseudo tyrosine kinase receptor 7) (Tyrosine-protein kinase-like 7)	PTK7 CCK4	FUNCTION: Inactive tyrosine kinase involved in Wnt signaling pathway. Component of both the non-canonical (also known as the Wnt/planar cell polarity signaling) and the canonical Wnt signaling pathway. Functions in cell adhesion, cell migration, cell polarity, proliferation, actin cytoskeleton reorganization and apoptosis. Has a role in embryogenesis, epithelial tissue organization and angiogenes…		cell-cell junction [GO:0005911]; focal adhesion [GO:0005925]; integral component of plasma membrane [GO:0005887]; plasma membrane [GO:0005886]	actin cytoskeleton reorganization [GO:0031532]; axis elongation [GO:0003401]; cell adhesion [GO:0007155]; cell migration [GO:0016477]; cellular response to retinoic acid [GO:0071300]; cochlea morphogenesis [GO:0090103]; convergent extension [GO:0060026]; coronary vasculature development [GO:0060976]; establishment of epithelial cell apical/basal polarity [GO:0045198]; establishment of planar pola…	cell-cell junction [GO:0005911]; focal adhesion [GO:0005925]; integral component of plasma membrane [GO:0005887]; plasma membrane [GO:0005886]; ATP binding [GO:0005524]; cell adhesion molecule binding [GO:0050839]; coreceptor activity involved in Wnt signaling pathway, planar cell polarity pathway [GO:1904929]; protein kinase activity [GO:0004672]; actin cytoskeleton reorganization [GO:0031532]; …	ATP binding [GO:0005524]; cell adhesion molecule binding [GO:0050839]; coreceptor activity involved in Wnt signaling pathway, planar cell polarity pathway [GO:1904929]; protein kinase activity [GO:0004672]	SUBCELLULAR LOCATION: Membrane {ECO:0000269|PubMed:20837484}; Single-pass type I membrane protein {ECO:0000269|PubMed:20837484}. Cell junction {ECO:0000269|PubMed:20837484}. Note=Colocalizes with MMP14 at cell junctions. Also localizes at the leading edge of migrating cells.	GO:0001736; GO:0001822; GO:0003281; GO:0003401; GO:0004672; GO:0005524; GO:0005886; GO:0005887; GO:0005911; GO:0005925; GO:0007155; GO:0007165; GO:0010976; GO:0016477; GO:0031532; GO:0042060; GO:0045198; GO:0050839; GO:0060026; GO:0060484; GO:0060828; GO:0060976; GO:0071300; GO:0090103; GO:0090179; GO:0090263; GO:1904929
PLD3	FADS1	2|2	0.91	FADS1_HUMAN	Acyl-CoA (8-3)-desaturase (EC 1.14.19.44) (Delta(5) fatty acid desaturase) (D5D) (Delta(5) desaturase) (Delta-5 desaturase) (Fatty acid desaturase 1)	FADS1 FADSD5	FUNCTION: [Isoform 1]: Acts as a front-end fatty acyl-coenzyme A (CoA) desaturase that introduces a cis double bond at carbon 5 located between a preexisting double bond and the carboxyl end of the fatty acyl chain. Involved in biosynthesis of highly unsaturated fatty acids (HUFA) from the essential polyunsaturated fatty acids (PUFA) linoleic acid (LA) (18:2n-6) and alpha-linolenic acid (ALA) (18…	PATHWAY: Lipid metabolism; polyunsaturated fatty acid biosynthesis.	endoplasmic reticulum membrane [GO:0005789]; integral component of membrane [GO:0016021]; intracellular membrane-bounded organelle [GO:0043231]; membrane [GO:0016020]; mitochondrion [GO:0005739]	alpha-linolenic acid metabolic process [GO:0036109]; cell-cell signaling [GO:0007267]; cellular response to starvation [GO:0009267]; icosanoid biosynthetic process [GO:0046456]; linoleic acid metabolic process [GO:0043651]; long-chain fatty acid biosynthetic process [GO:0042759]; phospholipid biosynthetic process [GO:0008654]; regulation of cell differentiation [GO:0045595]; regulation of metabol…	endoplasmic reticulum membrane [GO:0005789]; integral component of membrane [GO:0016021]; intracellular membrane-bounded organelle [GO:0043231]; membrane [GO:0016020]; mitochondrion [GO:0005739]; acyl-CoA delta5-desaturase activity [GO:0062076]; C-5 sterol desaturase activity [GO:0000248]; linoleoyl-CoA desaturase activity [GO:0016213]; oxidoreductase activity [GO:0016491]; alpha-linolenic acid m…	acyl-CoA delta5-desaturase activity [GO:0062076]; C-5 sterol desaturase activity [GO:0000248]; linoleoyl-CoA desaturase activity [GO:0016213]; oxidoreductase activity [GO:0016491]	SUBCELLULAR LOCATION: [Isoform 1]: Endoplasmic reticulum membrane {ECO:0000250|UniProtKB:A4UVI1}; Multi-pass membrane protein {ECO:0000250|UniProtKB:A4UVI1}. Mitochondrion {ECO:0000269|PubMed:22619218}.; SUBCELLULAR LOCATION: [Isoform 2]: Endoplasmic reticulum membrane {ECO:0000250|UniProtKB:A4UVI1}; Multi-pass membrane protein {ECO:0000250|UniProtKB:A4UVI1}.	GO:0000248; GO:0005739; GO:0005789; GO:0006355; GO:0006636; GO:0007267; GO:0008654; GO:0009267; GO:0016020; GO:0016021; GO:0016213; GO:0016491; GO:0019222; GO:0036109; GO:0042759; GO:0043231; GO:0043651; GO:0045595; GO:0046456; GO:0062076
PLD3	RSPRY1	2|2	0.91	RSPRY_HUMAN	RING finger and SPRY domain-containing protein 1	RSPRY1 KIAA1972 UNQ328/PRO444			cytoplasm [GO:0005737]; extracellular region [GO:0005576]	proteolysis involved in cellular protein catabolic process [GO:0051603]	cytoplasm [GO:0005737]; extracellular region [GO:0005576]; metal ion binding [GO:0046872]; ubiquitin-protein transferase activity [GO:0004842]; proteolysis involved in cellular protein catabolic process [GO:0051603]	metal ion binding [GO:0046872]; ubiquitin-protein transferase activity [GO:0004842]	SUBCELLULAR LOCATION: Secreted {ECO:0000305}.	GO:0004842; GO:0005576; GO:0005737; GO:0046872; GO:0051603
PLD3	TELO2	10|8	0.89	TELO2_HUMAN	Telomere length regulation protein TEL2 homolog (Protein clk-2 homolog) (hCLK2)	TELO2 KIAA0683	FUNCTION: Regulator of the DNA damage response (DDR). Part of the TTT complex that is required to stabilize protein levels of the phosphatidylinositol 3-kinase-related protein kinase (PIKK) family proteins. The TTT complex is involved in the cellular resistance to DNA damage stresses, like ionizing radiation (IR), ultraviolet (UV) and mitomycin C (MMC). Together with the TTT complex and HSP90 may…		ASTRA complex [GO:0070209]; chromosome, telomeric region [GO:0000781]; cytoplasm [GO:0005737]; cytosol [GO:0005829]; membrane [GO:0016020]; nuclear body [GO:0016604]; nuclear periphery [GO:0034399]; nucleus [GO:0005634]; TORC1 complex [GO:0031931]; TORC2 complex [GO:0031932]	positive regulation of protein serine/threonine kinase activity [GO:0071902]; positive regulation of TORC1 signaling [GO:1904263]; positive regulation of TORC2 signaling [GO:1904515]; protein stabilization [GO:0050821]; regulation of TOR signaling [GO:0032006]; telomere maintenance via telomerase [GO:0007004]	ASTRA complex [GO:0070209]; chromosome, telomeric region [GO:0000781]; cytoplasm [GO:0005737]; cytosol [GO:0005829]; membrane [GO:0016020]; nuclear body [GO:0016604]; nuclear periphery [GO:0034399]; nucleus [GO:0005634]; TORC1 complex [GO:0031931]; TORC2 complex [GO:0031932]; Hsp90 protein binding [GO:0051879]; molecular adaptor activity [GO:0060090]; protein kinase binding [GO:0019901]; protein-…	Hsp90 protein binding [GO:0051879]; molecular adaptor activity [GO:0060090]; protein-containing complex binding [GO:0044877]; protein kinase binding [GO:0019901]; telomeric DNA binding [GO:0042162]	SUBCELLULAR LOCATION: Cytoplasm. Membrane. Nucleus. Chromosome, telomere {ECO:0000305}.	GO:0000781; GO:0005634; GO:0005737; GO:0005829; GO:0007004; GO:0016020; GO:0016604; GO:0019901; GO:0031931; GO:0031932; GO:0032006; GO:0034399; GO:0042162; GO:0044877; GO:0050821; GO:0051879; GO:0060090; GO:0070209; GO:0071902; GO:1904263; GO:1904515
PLD3	MON2	6|9	0.88	MON2_HUMAN	Protein MON2 homolog (Protein SF21)	MON2 KIAA1040 SF21	FUNCTION: Plays a role in regulating membrane trafficking of cargo proteins. Together with ATP9A and DOP1B, regulates SNX3 retromer-mediated endosomal sorting of WLS away from lysosomal degradation. {ECO:0000269|PubMed:30213940}.		cytosol [GO:0005829]; early endosome membrane [GO:0031901]; extracellular exosome [GO:0070062]	Golgi to endosome transport [GO:0006895]; protein transport [GO:0015031]	cytosol [GO:0005829]; early endosome membrane [GO:0031901]; extracellular exosome [GO:0070062]; Golgi to endosome transport [GO:0006895]; protein transport [GO:0015031]		SUBCELLULAR LOCATION: Early endosome membrane {ECO:0000269|PubMed:30213940}.	GO:0005829; GO:0006895; GO:0015031; GO:0031901; GO:0070062
PLD3	TUBB4B	43|36	0.86	TBB4B_HUMAN	Tubulin beta-4B chain (Tubulin beta-2 chain) (Tubulin beta-2C chain)	TUBB4B TUBB2C	FUNCTION: Tubulin is the major constituent of microtubules. It binds two moles of GTP, one at an exchangeable site on the beta chain and one at a non-exchangeable site on the alpha chain.		azurophil granule lumen [GO:0035578]; cytoplasm [GO:0005737]; cytoskeleton [GO:0005856]; cytosol [GO:0005829]; extracellular exosome [GO:0070062]; extracellular region [GO:0005576]; extracellular vesicle [GO:1903561]; microtubule [GO:0005874]; nucleus [GO:0005634]	ciliary basal body-plasma membrane docking [GO:0097711]; G2/M transition of mitotic cell cycle [GO:0000086]; microtubule cytoskeleton organization [GO:0000226]; mitotic cell cycle [GO:0000278]; natural killer cell mediated cytotoxicity [GO:0042267]; neutrophil degranulation [GO:0043312]; regulation of G2/M transition of mitotic cell cycle [GO:0010389]	azurophil granule lumen [GO:0035578]; cytoplasm [GO:0005737]; cytoskeleton [GO:0005856]; cytosol [GO:0005829]; extracellular exosome [GO:0070062]; extracellular region [GO:0005576]; extracellular vesicle [GO:1903561]; microtubule [GO:0005874]; nucleus [GO:0005634]; double-stranded RNA binding [GO:0003725]; GTP binding [GO:0005525]; GTPase activity [GO:0003924]; MHC class I protein binding [GO:004…	double-stranded RNA binding [GO:0003725]; GTPase activity [GO:0003924]; GTP binding [GO:0005525]; MHC class I protein binding [GO:0042288]; structural constituent of cytoskeleton [GO:0005200]; unfolded protein binding [GO:0051082]	SUBCELLULAR LOCATION: Cytoplasm, cytoskeleton.	GO:0000086; GO:0000226; GO:0000278; GO:0003725; GO:0003924; GO:0005200; GO:0005525; GO:0005576; GO:0005634; GO:0005737; GO:0005829; GO:0005856; GO:0005874; GO:0010389; GO:0035578; GO:0042267; GO:0042288; GO:0043312; GO:0051082; GO:0070062; GO:0097711; GO:1903561
PLD3	HSPA1B	20|19	0.83	HS71B_HUMAN	Heat shock 70 kDa protein 1B (Heat shock 70 kDa protein 2) (HSP70-2) (HSP70.2)	HSPA1B HSP72	FUNCTION: Molecular chaperone implicated in a wide variety of cellular processes, including protection of the proteome from stress, folding and transport of newly synthesized polypeptides, activation of proteolysis of misfolded proteins and the formation and dissociation of protein complexes. Plays a pivotal role in the protein quality control system, ensuring the correct folding of proteins, the…		aggresome [GO:0016235]; blood microparticle [GO:0072562]; centriole [GO:0005814]; centrosome [GO:0005813]; cytoplasm [GO:0005737]; cytosol [GO:0005829]; endoplasmic reticulum [GO:0005783]; extracellular exosome [GO:0070062]; extracellular region [GO:0005576]; ficolin-1-rich granule lumen [GO:1904813]; focal adhesion [GO:0005925]; inclusion body [GO:0016234]; mitochondrion [GO:0005739]; nuclear sp…	ATP metabolic process [GO:0046034]; cellular heat acclimation [GO:0070370]; cellular response to heat [GO:0034605]; cellular response to oxidative stress [GO:0034599]; cellular response to unfolded protein [GO:0034620]; chaperone cofactor-dependent protein refolding [GO:0051085]; mRNA catabolic process [GO:0006402]; negative regulation of apoptotic process [GO:0043066]; negative regulation of cel…	aggresome [GO:0016235]; blood microparticle [GO:0072562]; centriole [GO:0005814]; centrosome [GO:0005813]; cytoplasm [GO:0005737]; cytosol [GO:0005829]; endoplasmic reticulum [GO:0005783]; extracellular exosome [GO:0070062]; extracellular region [GO:0005576]; ficolin-1-rich granule lumen [GO:1904813]; focal adhesion [GO:0005925]; inclusion body [GO:0016234]; mitochondrion [GO:0005739]; nuclear sp…	ATPase activity [GO:0016887]; ATP binding [GO:0005524]; C3HC4-type RING finger domain binding [GO:0055131]; enzyme binding [GO:0019899]; G protein-coupled receptor binding [GO:0001664]; heat shock protein binding [GO:0031072]; histone deacetylase binding [GO:0042826]; misfolded protein binding [GO:0051787]; protein folding chaperone [GO:0044183]; protein N-terminus binding [GO:0047485]; RNA bindi…	SUBCELLULAR LOCATION: Cytoplasm {ECO:0000269|PubMed:17289661}. Cytoplasm, cytoskeleton, microtubule organizing center, centrosome {ECO:0000269|PubMed:27137183}. Note=Localized in cytoplasmic mRNP granules containing untranslated mRNAs.	GO:0001618; GO:0001664; GO:0003723; GO:0005102; GO:0005524; GO:0005576; GO:0005634; GO:0005654; GO:0005737; GO:0005739; GO:0005783; GO:0005813; GO:0005814; GO:0005829; GO:0005886; GO:0005925; GO:0006402; GO:0008285; GO:0010628; GO:0016192; GO:0016234; GO:0016235; GO:0016607; GO:0016887; GO:0019899; GO:0030308; GO:0031072; GO:0031396; GO:0031397; GO:0031625; GO:0031982; GO:0032436; GO:0032757; GO:…
PLD3	P4HB	12|8	0.83	PDIA1_HUMAN	Protein disulfide-isomerase (PDI) (EC 5.3.4.1) (Cellular thyroid hormone-binding protein) (Prolyl 4-hydroxylase subunit beta) (p55)	P4HB ERBA2L PDI PDIA1 PO4DB	FUNCTION: This multifunctional protein catalyzes the formation, breakage and rearrangement of disulfide bonds. At the cell surface, seems to act as a reductase that cleaves disulfide bonds of proteins attached to the cell. May therefore cause structural modifications of exofacial proteins. Inside the cell, seems to form/rearrange disulfide bonds of nascent proteins. At high concentrations, functi…		cytoskeleton [GO:0005856]; cytosol [GO:0005829]; endoplasmic reticulum [GO:0005783]; endoplasmic reticulum-Golgi intermediate compartment [GO:0005793]; endoplasmic reticulum lumen [GO:0005788]; external side of plasma membrane [GO:0009897]; extracellular exosome [GO:0070062]; extracellular region [GO:0005576]; focal adhesion [GO:0005925]; lamellipodium [GO:0030027]; melanosome [GO:0042470]; proco…	cellular protein metabolic process [GO:0044267]; cellular response to hypoxia [GO:0071456]; chylomicron assembly [GO:0034378]; collagen fibril organization [GO:0030199]; interleukin-12-mediated signaling pathway [GO:0035722]; interleukin-23-mediated signaling pathway [GO:0038155]; peptidyl-proline hydroxylation to 4-hydroxy-L-proline [GO:0018401]; positive regulation of cell adhesion [GO:0045785]…	cytoskeleton [GO:0005856]; cytosol [GO:0005829]; endoplasmic reticulum [GO:0005783]; endoplasmic reticulum lumen [GO:0005788]; endoplasmic reticulum-Golgi intermediate compartment [GO:0005793]; external side of plasma membrane [GO:0009897]; extracellular exosome [GO:0070062]; extracellular region [GO:0005576]; focal adhesion [GO:0005925]; lamellipodium [GO:0030027]; melanosome [GO:0042470]; proco…	actin binding [GO:0003779]; integrin binding [GO:0005178]; peptide disulfide oxidoreductase activity [GO:0015037]; procollagen-proline 4-dioxygenase activity [GO:0004656]; protein disulfide isomerase activity [GO:0003756]; protein heterodimerization activity [GO:0046982]; RNA binding [GO:0003723]; thiol oxidase activity [GO:0016972]	SUBCELLULAR LOCATION: Endoplasmic reticulum {ECO:0000269|PubMed:23475612}. Endoplasmic reticulum lumen {ECO:0000269|PubMed:10636893, ECO:0000269|PubMed:23475612}. Melanosome {ECO:0000269|PubMed:12643545, ECO:0000269|PubMed:17081065}. Cell membrane {ECO:0000269|PubMed:21670307}; Peripheral membrane protein {ECO:0000305}. Note=Highly abundant. In some cell types, seems to be also secreted or associ…	GO:0003723; GO:0003756; GO:0003779; GO:0004656; GO:0005178; GO:0005576; GO:0005783; GO:0005788; GO:0005793; GO:0005829; GO:0005856; GO:0005925; GO:0006457; GO:0009897; GO:0015037; GO:0016222; GO:0016972; GO:0018401; GO:0030027; GO:0030199; GO:0032991; GO:0034378; GO:0034379; GO:0034975; GO:0034976; GO:0035722; GO:0038155; GO:0042470; GO:0043687; GO:0044267; GO:0045785; GO:0046598; GO:0046982; GO:…
PLD3	SURF4	4|4	0.81	SURF4_HUMAN	Surfeit locus protein 4	SURF4 SURF-4	FUNCTION: May play a role in the maintenance of the architecture of the endoplasmic reticulum-Golgi intermediate compartment and of the Golgi. {ECO:0000269|PubMed:18287528}.		azurophil granule membrane [GO:0035577]; cytosol [GO:0005829]; endoplasmic reticulum-Golgi intermediate compartment [GO:0005793]; endoplasmic reticulum-Golgi intermediate compartment membrane [GO:0033116]; endoplasmic reticulum membrane [GO:0005789]; Golgi membrane [GO:0000139]; integral component of membrane [GO:0016021]; plasma membrane [GO:0005886]; transport vesicle [GO:0030133]	Golgi organization [GO:0007030]; neutrophil degranulation [GO:0043312]; positive regulation of organelle organization [GO:0010638]; retrograde vesicle-mediated transport, Golgi to endoplasmic reticulum [GO:0006890]	azurophil granule membrane [GO:0035577]; cytosol [GO:0005829]; endoplasmic reticulum membrane [GO:0005789]; endoplasmic reticulum-Golgi intermediate compartment [GO:0005793]; endoplasmic reticulum-Golgi intermediate compartment membrane [GO:0033116]; Golgi membrane [GO:0000139]; integral component of membrane [GO:0016021]; plasma membrane [GO:0005886]; transport vesicle [GO:0030133]; Golgi organi…		SUBCELLULAR LOCATION: Endoplasmic reticulum membrane {ECO:0000269|PubMed:15308636, ECO:0000269|PubMed:18287528}; Multi-pass membrane protein {ECO:0000255}. Endoplasmic reticulum-Golgi intermediate compartment membrane {ECO:0000269|PubMed:18287528}; Multi-pass membrane protein {ECO:0000255}. Golgi apparatus membrane {ECO:0000269|PubMed:18287528}; Multi-pass membrane protein {ECO:0000255}. Note=Cyc…	GO:0000139; GO:0005789; GO:0005793; GO:0005829; GO:0005886; GO:0006890; GO:0007030; GO:0010638; GO:0016021; GO:0030133; GO:0033116; GO:0035577; GO:0043312
PLD3	ECM29	7|9	0.8	ECM29_HUMAN	Proteasome adapter and scaffold protein ECM29 (Ecm29 proteasome adapter and scaffold) (Proteasome-associated protein ECM29 homolog)	ECPAS ECM29 KIAA0368	FUNCTION: Adapter/scaffolding protein that binds to the 26S proteasome, motor proteins and other compartment specific proteins. May couple the proteasome to different compartments including endosome, endoplasmic reticulum and centrosome. May play a role in ERAD and other enhanced proteolysis (PubMed:15496406). Promotes proteasome dissociation under oxidative stress (By similarity). {ECO:0000250|U…		centrosome [GO:0005813]; COPII-coated ER to Golgi transport vesicle [GO:0030134]; cytoplasmic vesicle [GO:0031410]; early endosome [GO:0005769]; endocytic vesicle [GO:0030139]; endoplasmic reticulum [GO:0005783]; endoplasmic reticulum-Golgi intermediate compartment [GO:0005793]; late endosome [GO:0005770]; membrane [GO:0016020]; multivesicular body [GO:0005771]; nucleoplasm [GO:0005654]; nucleus …	proteasome assembly [GO:0043248]; ubiquitin-dependent ERAD pathway [GO:0030433]	centrosome [GO:0005813]; COPII-coated ER to Golgi transport vesicle [GO:0030134]; cytoplasmic vesicle [GO:0031410]; early endosome [GO:0005769]; endocytic vesicle [GO:0030139]; endoplasmic reticulum [GO:0005783]; endoplasmic reticulum-Golgi intermediate compartment [GO:0005793]; late endosome [GO:0005770]; membrane [GO:0016020]; multivesicular body [GO:0005771]; nucleoplasm [GO:0005654]; nucleus …	molecular adaptor activity [GO:0060090]; proteasome binding [GO:0070628]	SUBCELLULAR LOCATION: Endoplasmic reticulum {ECO:0000269|PubMed:15496406}. Endoplasmic reticulum-Golgi intermediate compartment {ECO:0000269|PubMed:15496406}. Endosome {ECO:0000269|PubMed:15496406}. Cytoplasm, cytoskeleton, microtubule organizing center, centrosome {ECO:0000269|PubMed:15496406}. Nucleus {ECO:0000269|PubMed:15496406}. Endosome, multivesicular body {ECO:0000269|PubMed:20682791}. Cy…	GO:0000502; GO:0005634; GO:0005654; GO:0005769; GO:0005770; GO:0005771; GO:0005783; GO:0005793; GO:0005813; GO:0016020; GO:0030134; GO:0030139; GO:0030433; GO:0031410; GO:0043248; GO:0060090; GO:0070628
PLD3	PHB	7|6	0.8	PHB_HUMAN	Prohibitin	PHB PHB1	FUNCTION: Protein with pleiotropic attributes mediated in a cell-compartment- and tissue-specific manner, which include the plasma membrane-associated cell signaling functions, mitochondrial chaperone, and transcriptional co-regulator of transcription factors in the nucleus (PubMed:11302691, PubMed:20959514, PubMed:28017329, PubMed:31522117). Plays a role in adipose tissue and glucose Homeostasis…		cell surface [GO:0009986]; cytoplasm [GO:0005737]; early endosome [GO:0005769]; extracellular exosome [GO:0070062]; extrinsic component of mitochondrial outer membrane [GO:0031315]; extrinsic component of presynaptic active zone membrane [GO:0098891]; GABA-ergic synapse [GO:0098982]; glutamatergic synapse [GO:0098978]; integral component of plasma membrane [GO:0005887]; membrane [GO:0016020]; mit…	activation of phospholipase C activity [GO:0007202]; activation of protein kinase C activity [GO:1990051]; animal organ regeneration [GO:0031100]; antiviral innate immune response [GO:0140374]; B cell activation [GO:0042113]; CD40 signaling pathway [GO:0023035]; cellular response to interleukin-6 [GO:0071354]; DNA biosynthetic process [GO:0071897]; histone deacetylation [GO:0016575]; mitochondria…	cell surface [GO:0009986]; cytoplasm [GO:0005737]; early endosome [GO:0005769]; extracellular exosome [GO:0070062]; extrinsic component of mitochondrial outer membrane [GO:0031315]; extrinsic component of presynaptic active zone membrane [GO:0098891]; GABA-ergic synapse [GO:0098982]; glutamatergic synapse [GO:0098978]; integral component of plasma membrane [GO:0005887]; membrane [GO:0016020]; mit…	complement component C3a binding [GO:0001850]; complement component C3b binding [GO:0001851]; enzyme binding [GO:0019899]; histone deacetylase binding [GO:0042826]; proteinase activated receptor binding [GO:0031871]; protein C-terminus binding [GO:0008022]; protein heterodimerization activity [GO:0046982]; transcription corepressor activity [GO:0003714]	SUBCELLULAR LOCATION: Mitochondrion inner membrane {ECO:0000269|PubMed:14500729, ECO:0000269|PubMed:20959514}. Nucleus {ECO:0000269|PubMed:14500729, ECO:0000269|PubMed:20959514, ECO:0000269|PubMed:31899195}. Cytoplasm {ECO:0000269|PubMed:14500729, ECO:0000269|PubMed:31899195}. Cell membrane {ECO:0000269|PubMed:22997079, ECO:0000269|PubMed:24003225}.	GO:0000122; GO:0001541; GO:0001552; GO:0001649; GO:0001850; GO:0001851; GO:0002639; GO:0003714; GO:0005634; GO:0005654; GO:0005737; GO:0005739; GO:0005743; GO:0005769; GO:0005886; GO:0005887; GO:0006355; GO:0006851; GO:0007005; GO:0007165; GO:0007202; GO:0008022; GO:0008285; GO:0009986; GO:0010628; GO:0010942; GO:0010944; GO:0014069; GO:0016020; GO:0016575; GO:0019899; GO:0023035; GO:0030061; GO:…
PLD3	CPT1A	2|4	0.8	CPT1A_HUMAN	Carnitine O-palmitoyltransferase 1, liver isoform (CPT1-L) (EC 2.3.1.21) (Carnitine O-palmitoyltransferase I, liver isoform) (CPT I) (CPTI-L) (Carnitine palmitoyltransferase 1A)	CPT1A CPT1	FUNCTION: Catalyzes the transfer of the acyl group of long-chain fatty acid-CoA conjugates onto carnitine, an essential step for the mitochondrial uptake of long-chain fatty acids and their subsequent beta-oxidation in the mitochondrion (PubMed:9691089, PubMed:11350182, PubMed:14517221). Plays an important role in hepatic triglyceride metabolism (By similarity). {ECO:0000250|UniProtKB:P32198, ECO…	PATHWAY: Lipid metabolism; fatty acid beta-oxidation.	integral component of mitochondrial outer membrane [GO:0031307]; membrane [GO:0016020]; mitochondrial outer membrane [GO:0005741]; mitochondrion [GO:0005739]	carnitine metabolic process [GO:0009437]; carnitine shuttle [GO:0006853]; cellular response to fatty acid [GO:0071398]; eating behavior [GO:0042755]; epithelial cell differentiation [GO:0030855]; fatty acid beta-oxidation [GO:0006635]; fatty acid metabolic process [GO:0006631]; glucose metabolic process [GO:0006006]; liver regeneration [GO:0097421]; long-chain fatty acid metabolic process [GO:000…	integral component of mitochondrial outer membrane [GO:0031307]; membrane [GO:0016020]; mitochondrial outer membrane [GO:0005741]; mitochondrion [GO:0005739]; carnitine O-palmitoyltransferase activity [GO:0004095]; identical protein binding [GO:0042802]; palmitoleoyltransferase activity [GO:1990698]; carnitine metabolic process [GO:0009437]; carnitine shuttle [GO:0006853]; cellular response to fa…	carnitine O-palmitoyltransferase activity [GO:0004095]; identical protein binding [GO:0042802]; palmitoleoyltransferase activity [GO:1990698]	SUBCELLULAR LOCATION: Mitochondrion outer membrane {ECO:0000269|PubMed:11350182, ECO:0000269|PubMed:14517221}; Multi-pass membrane protein {ECO:0000255}.	GO:0001676; GO:0004095; GO:0005739; GO:0005741; GO:0006006; GO:0006631; GO:0006635; GO:0006641; GO:0006853; GO:0009437; GO:0010883; GO:0014070; GO:0016020; GO:0030855; GO:0031307; GO:0031667; GO:0032000; GO:0042493; GO:0042755; GO:0042802; GO:0043279; GO:0045471; GO:0046677; GO:0050796; GO:0071398; GO:0097421; GO:1904772; GO:1990698
PLD3	SPNS1	3|2	0.8	SPNS1_HUMAN	Protein spinster homolog 1 (HSpin1) (Spinster-like protein 1)	SPNS1 SPIN1 PP20300	FUNCTION: Sphingolipid transporter (By similarity). May be involved in necrotic or autophagic cell death. {ECO:0000250, ECO:0000269|PubMed:12815463}.		integral component of membrane [GO:0016021]; lysosomal membrane [GO:0005765]; mitochondrial inner membrane [GO:0005743]	lipid transport [GO:0006869]	integral component of membrane [GO:0016021]; lysosomal membrane [GO:0005765]; mitochondrial inner membrane [GO:0005743]; transmembrane transporter activity [GO:0022857]; lipid transport [GO:0006869]	transmembrane transporter activity [GO:0022857]	SUBCELLULAR LOCATION: Mitochondrion inner membrane {ECO:0000269|PubMed:12815463}; Multi-pass membrane protein {ECO:0000269|PubMed:12815463}. Note=Colocalizes with SDHB.	GO:0005743; GO:0005765; GO:0006869; GO:0016021; GO:0022857
PLD4	HSPA5	136|224	1	BIP_HUMAN	Endoplasmic reticulum chaperone BiP (EC 3.6.4.10) (78 kDa glucose-regulated protein) (GRP-78) (Binding-immunoglobulin protein) (BiP) (Heat shock protein 70 family protein 5) (HSP70 family protein 5) (Heat shock protein family A member 5) (Immunoglobulin heavy chain-binding protein)	HSPA5 GRP78	FUNCTION: Endoplasmic reticulum chaperone that plays a key role in protein folding and quality control in the endoplasmic reticulum lumen (PubMed:2294010, PubMed:23769672, PubMed:23990668, PubMed:28332555). Involved in the correct folding of proteins and degradation of misfolded proteins via its interaction with DNAJC10/ERdj5, probably to facilitate the release of DNAJC10/ERdj5 from its substrate…		cell surface [GO:0009986]; cytoplasm [GO:0005737]; cytosol [GO:0005829]; endoplasmic reticulum [GO:0005783]; endoplasmic reticulum chaperone complex [GO:0034663]; endoplasmic reticulum-Golgi intermediate compartment [GO:0005793]; endoplasmic reticulum lumen [GO:0005788]; endoplasmic reticulum membrane [GO:0005789]; extracellular exosome [GO:0070062]; focal adhesion [GO:0005925]; integral componen…	ATF6-mediated unfolded protein response [GO:0036500]; cellular response to antibiotic [GO:0071236]; cellular response to calcium ion [GO:0071277]; cellular response to cAMP [GO:0071320]; cellular response to drug [GO:0035690]; cellular response to gamma radiation [GO:0071480]; cellular response to glucose starvation [GO:0042149]; cellular response to interleukin-4 [GO:0071353]; cellular response …	cell surface [GO:0009986]; cytoplasm [GO:0005737]; cytosol [GO:0005829]; endoplasmic reticulum [GO:0005783]; endoplasmic reticulum chaperone complex [GO:0034663]; endoplasmic reticulum lumen [GO:0005788]; endoplasmic reticulum membrane [GO:0005789]; endoplasmic reticulum-Golgi intermediate compartment [GO:0005793]; extracellular exosome [GO:0070062]; focal adhesion [GO:0005925]; integral componen…	ATPase activity [GO:0016887]; ATP binding [GO:0005524]; cadherin binding [GO:0045296]; calcium ion binding [GO:0005509]; chaperone binding [GO:0051087]; enzyme binding [GO:0019899]; heat shock protein binding [GO:0031072]; misfolded protein binding [GO:0051787]; protein domain specific binding [GO:0019904]; protein folding chaperone [GO:0044183]; ribosome binding [GO:0043022]; ubiquitin protein l…	SUBCELLULAR LOCATION: Endoplasmic reticulum lumen {ECO:0000269|PubMed:21080038, ECO:0000269|PubMed:21289099, ECO:0000269|PubMed:23990668, ECO:0000269|PubMed:29497057}. Melanosome {ECO:0000269|PubMed:12643545}. Cytoplasm {ECO:0000250|UniProtKB:P20029}. Note=Identified by mass spectrometry in melanosome fractions from stage I to stage IV. {ECO:0000269|PubMed:12643545}.	GO:0001554; GO:0005509; GO:0005524; GO:0005634; GO:0005737; GO:0005739; GO:0005783; GO:0005788; GO:0005789; GO:0005790; GO:0005793; GO:0005829; GO:0005886; GO:0005925; GO:0006983; GO:0009986; GO:0010976; GO:0016020; GO:0016887; GO:0019899; GO:0019904; GO:0021589; GO:0021680; GO:0021762; GO:0030176; GO:0030182; GO:0030335; GO:0030433; GO:0030496; GO:0030512; GO:0030968; GO:0031072; GO:0031204; GO:…
PLD4	UGGT1	60|41	1	UGGG1_HUMAN	UDP-glucose:glycoprotein glucosyltransferase 1 (UGT1) (hUGT1) (EC 2.4.1.-) (UDP--Glc:glycoprotein glucosyltransferase) (UDP-glucose ceramide glucosyltransferase-like 1)	UGGT1 GT UGCGL1 UGGT UGT1 UGTR	FUNCTION: Recognizes glycoproteins with minor folding defects. Reglucosylates single N-glycans near the misfolded part of the protein, thus providing quality control for protein folding in the endoplasmic reticulum. Reglucosylated proteins are recognized by calreticulin for recycling to the endoplasmic reticulum and refolding or degradation. {ECO:0000269|PubMed:10694380}.	PATHWAY: Protein modification; protein glycosylation. {ECO:0000269|PubMed:10694380, ECO:0000269|PubMed:15815621}.	endoplasmic reticulum [GO:0005783]; endoplasmic reticulum-Golgi intermediate compartment [GO:0005793]; endoplasmic reticulum lumen [GO:0005788]; endoplasmic reticulum quality control compartment [GO:0044322]; extracellular exosome [GO:0070062]; protein-containing complex [GO:0032991]	'de novo' posttranslational protein folding [GO:0051084]; endoplasmic reticulum mannose trimming [GO:1904380]; ER-associated misfolded protein catabolic process [GO:0071712]; protein N-linked glycosylation via asparagine [GO:0018279]	endoplasmic reticulum [GO:0005783]; endoplasmic reticulum lumen [GO:0005788]; endoplasmic reticulum quality control compartment [GO:0044322]; endoplasmic reticulum-Golgi intermediate compartment [GO:0005793]; extracellular exosome [GO:0070062]; protein-containing complex [GO:0032991]; UDP-glucose:glycoprotein glucosyltransferase activity [GO:0003980]; unfolded protein binding [GO:0051082]; 'de no…	UDP-glucose:glycoprotein glucosyltransferase activity [GO:0003980]; unfolded protein binding [GO:0051082]	SUBCELLULAR LOCATION: Endoplasmic reticulum lumen {ECO:0000255|PROSITE-ProRule:PRU10138, ECO:0000269|PubMed:10694380}. Endoplasmic reticulum-Golgi intermediate compartment {ECO:0000255|PROSITE-ProRule:PRU10138, ECO:0000269|PubMed:10694380}.	GO:0003980; GO:0005783; GO:0005788; GO:0005793; GO:0018279; GO:0032991; GO:0044322; GO:0051082; GO:0051084; GO:0070062; GO:0071712; GO:1904380
PLD4	NUP210	23|11	1	PO210_HUMAN	Nuclear pore membrane glycoprotein 210 (Nuclear pore protein gp210) (Nuclear envelope pore membrane protein POM 210) (POM210) (Nucleoporin Nup210) (Pore membrane protein of 210 kDa)	NUP210 KIAA0906 PSEC0245	FUNCTION: Nucleoporin essential for nuclear pore assembly and fusion, nuclear pore spacing, as well as structural integrity. {ECO:0000269|PubMed:14517331}.		endoplasmic reticulum membrane [GO:0005789]; host cell [GO:0043657]; integral component of membrane [GO:0016021]; membrane [GO:0016020]; nuclear envelope [GO:0005635]; nuclear membrane [GO:0031965]; nuclear pore [GO:0005643]	intracellular transport of virus [GO:0075733]; mRNA export from nucleus [GO:0006406]; protein-containing complex assembly [GO:0065003]; protein sumoylation [GO:0016925]; regulation of cellular response to heat [GO:1900034]; regulation of gene silencing by miRNA [GO:0060964]; regulation of glycolytic process [GO:0006110]; tRNA export from nucleus [GO:0006409]; viral life cycle [GO:0019058]; viral …	endoplasmic reticulum membrane [GO:0005789]; host cell [GO:0043657]; integral component of membrane [GO:0016021]; membrane [GO:0016020]; nuclear envelope [GO:0005635]; nuclear membrane [GO:0031965]; nuclear pore [GO:0005643]; intracellular transport of virus [GO:0075733]; mRNA export from nucleus [GO:0006406]; protein sumoylation [GO:0016925]; protein-containing complex assembly [GO:0065003]; reg…		SUBCELLULAR LOCATION: Nucleus, nuclear pore complex {ECO:0000269|PubMed:2195063}. Nucleus membrane {ECO:0000269|PubMed:2195063}; Single-pass type I membrane protein {ECO:0000269|PubMed:2195063}. Endoplasmic reticulum membrane {ECO:0000269|PubMed:2195063}; Single-pass type I membrane protein {ECO:0000269|PubMed:2195063}.	GO:0005635; GO:0005643; GO:0005789; GO:0006110; GO:0006406; GO:0006409; GO:0016020; GO:0016021; GO:0016032; GO:0016925; GO:0019058; GO:0019083; GO:0031965; GO:0043657; GO:0060964; GO:0065003; GO:0075733; GO:1900034
PLD4	EMC1	25|5	1	EMC1_HUMAN	ER membrane protein complex subunit 1	EMC1 KIAA0090 PSEC0263	FUNCTION: Part of the endoplasmic reticulum membrane protein complex (EMC) that enables the energy-independent insertion into endoplasmic reticulum membranes of newly synthesized membrane proteins (PubMed:30415835, PubMed:29809151, PubMed:29242231, PubMed:32459176, PubMed:32439656). Preferentially accommodates proteins with transmembrane domains that are weakly hydrophobic or contain destabilizin…		EMC complex [GO:0072546]; endoplasmic reticulum membrane [GO:0005789]; integral component of endoplasmic reticulum membrane [GO:0030176]; integral component of membrane [GO:0016021]; protein-containing complex [GO:0032991]	protein insertion into ER membrane by stop-transfer membrane-anchor sequence [GO:0045050]; tail-anchored membrane protein insertion into ER membrane [GO:0071816]	EMC complex [GO:0072546]; endoplasmic reticulum membrane [GO:0005789]; integral component of endoplasmic reticulum membrane [GO:0030176]; integral component of membrane [GO:0016021]; protein-containing complex [GO:0032991]; protein insertion into ER membrane by stop-transfer membrane-anchor sequence [GO:0045050]; tail-anchored membrane protein insertion into ER membrane [GO:0071816]		SUBCELLULAR LOCATION: Endoplasmic reticulum membrane {ECO:0000269|PubMed:22119785}; Single-pass type I membrane protein {ECO:0000269|PubMed:32439656, ECO:0000269|PubMed:32459176}.	GO:0005789; GO:0016021; GO:0030176; GO:0032991; GO:0045050; GO:0071816; GO:0072546
PLD4	TMTC3	16|14	1	TMTC3_HUMAN	Protein O-mannosyl-transferase TMTC3 (EC 2.4.1.109) (Protein SMILE) (Transmembrane and TPR repeat-containing protein 3)	TMTC3	FUNCTION: Transfers mannosyl residues to the hydroxyl group of serine or threonine residues. The 4 members of the TMTC family are O-mannosyl-transferases dedicated primarily to the cadherin superfamily, each member seems to have a distinct role in decorating the cadherin domains with O-linked mannose glycans at specific regions. Also acts as O-mannosyl-transferase on other proteins such as PDIA3 …	PATHWAY: Protein modification; protein glycosylation. {ECO:0000269|PubMed:28973932}.	endoplasmic reticulum [GO:0005783]; integral component of membrane [GO:0016021]	positive regulation of proteasomal protein catabolic process [GO:1901800]; protein O-linked mannosylation [GO:0035269]; response to endoplasmic reticulum stress [GO:0034976]	endoplasmic reticulum [GO:0005783]; integral component of membrane [GO:0016021]; dolichyl-phosphate-mannose-protein mannosyltransferase activity [GO:0004169]; mannosyltransferase activity [GO:0000030]; positive regulation of proteasomal protein catabolic process [GO:1901800]; protein O-linked mannosylation [GO:0035269]; response to endoplasmic reticulum stress [GO:0034976]	dolichyl-phosphate-mannose-protein mannosyltransferase activity [GO:0004169]; mannosyltransferase activity [GO:0000030]	SUBCELLULAR LOCATION: Membrane {ECO:0000305}; Multi-pass membrane protein {ECO:0000305}. Endoplasmic reticulum {ECO:0000269|PubMed:21603654}. Note=In odontoblast cultures, it colocalizes with PDIA3 in the endoplasmic reticulum. {ECO:0000269|PubMed:21603654}.	GO:0000030; GO:0004169; GO:0005783; GO:0016021; GO:0034976; GO:0035269; GO:1901800
PLD4	SERPINH1	11|15	1	SERPH_HUMAN	Serpin H1 (47 kDa heat shock protein) (Arsenic-transactivated protein 3) (AsTP3) (Cell proliferation-inducing gene 14 protein) (Collagen-binding protein) (Colligin) (Rheumatoid arthritis-related antigen RA-A47)	SERPINH1 CBP1 CBP2 HSP47 SERPINH2 PIG14	FUNCTION: Binds specifically to collagen. Could be involved as a chaperone in the biosynthetic pathway of collagen.		collagen-containing extracellular matrix [GO:0062023]; endoplasmic reticulum [GO:0005783]; endoplasmic reticulum-Golgi intermediate compartment [GO:0005793]; endoplasmic reticulum lumen [GO:0005788]; extracellular space [GO:0005615]; membrane raft [GO:0045121]	chondrocyte development involved in endochondral bone morphogenesis [GO:0003433]; collagen biosynthetic process [GO:0032964]; collagen fibril organization [GO:0030199]; negative regulation of endopeptidase activity [GO:0010951]; protein maturation [GO:0051604]; response to unfolded protein [GO:0006986]	collagen-containing extracellular matrix [GO:0062023]; endoplasmic reticulum [GO:0005783]; endoplasmic reticulum lumen [GO:0005788]; endoplasmic reticulum-Golgi intermediate compartment [GO:0005793]; extracellular space [GO:0005615]; membrane raft [GO:0045121]; collagen binding [GO:0005518]; RNA binding [GO:0003723]; serine-type endopeptidase inhibitor activity [GO:0004867]; unfolded protein bind…	collagen binding [GO:0005518]; RNA binding [GO:0003723]; serine-type endopeptidase inhibitor activity [GO:0004867]; unfolded protein binding [GO:0051082]	SUBCELLULAR LOCATION: Endoplasmic reticulum lumen.	GO:0003433; GO:0003723; GO:0004867; GO:0005518; GO:0005615; GO:0005783; GO:0005788; GO:0005793; GO:0006986; GO:0010951; GO:0030199; GO:0032964; GO:0045121; GO:0051082; GO:0051604; GO:0062023
PLD4	CHPF2	12|8	1	CHPF2_HUMAN	Chondroitin sulfate glucuronyltransferase (EC 2.4.1.226) (CSGlcA-T) (Chondroitin glucuronyltransferase) (Chondroitin polymerizing factor 2) (ChPF-2) (Chondroitin synthase 3) (ChSy-3) (N-acetylgalactosaminyl-proteoglycan 3-beta-glucuronosyltransferase)	CHPF2 CHSY3 CSGLCAT KIAA1402 UNQ299/PRO339	FUNCTION: Transfers glucuronic acid (GlcUA) from UDP-GlcUA to N-acetylgalactosamine residues on the non-reducing end of the elongating chondroitin polymer. Has no N-acetylgalactosaminyltransferase activity. {ECO:0000269|PubMed:12145278, ECO:0000269|PubMed:18316376}.		Golgi cisterna membrane [GO:0032580]; Golgi membrane [GO:0000139]; integral component of membrane [GO:0016021]; membrane [GO:0016020]	chondroitin sulfate biosynthetic process [GO:0030206]	Golgi cisterna membrane [GO:0032580]; Golgi membrane [GO:0000139]; integral component of membrane [GO:0016021]; membrane [GO:0016020]; acetylgalactosaminyltransferase activity [GO:0008376]; glucuronosyl-N-acetylgalactosaminyl-proteoglycan 4-beta-N-acetylgalactosaminyltransferase activity [GO:0047238]; N-acetylgalactosaminyl-proteoglycan 3-beta-glucuronosyltransferase activity [GO:0050510]; chondr…	acetylgalactosaminyltransferase activity [GO:0008376]; glucuronosyl-N-acetylgalactosaminyl-proteoglycan 4-beta-N-acetylgalactosaminyltransferase activity [GO:0047238]; N-acetylgalactosaminyl-proteoglycan 3-beta-glucuronosyltransferase activity [GO:0050510]	SUBCELLULAR LOCATION: Golgi apparatus, Golgi stack membrane {ECO:0000305}; Single-pass type II membrane protein {ECO:0000305}.	GO:0000139; GO:0008376; GO:0016020; GO:0016021; GO:0030206; GO:0032580; GO:0047238; GO:0050510
PLD4	ERLEC1	12|7	1	ERLEC_HUMAN	Endoplasmic reticulum lectin 1 (ER lectin) (Erlectin) (XTP3-transactivated gene B protein)	ERLEC1 C2orf30 XTP3TPB UNQ1878/PRO4321	FUNCTION: Probable lectin that binds selectively to improperly folded lumenal proteins. May function in endoplasmic reticulum quality control and endoplasmic reticulum-associated degradation (ERAD) of both non-glycosylated proteins and glycoproteins. {ECO:0000269|PubMed:16531414, ECO:0000269|PubMed:18264092, ECO:0000269|PubMed:18502753}.		endoplasmic reticulum lumen [GO:0005788]; endoplasmic reticulum quality control compartment [GO:0044322]	ERAD pathway [GO:0036503]; negative regulation of retrograde protein transport, ER to cytosol [GO:1904153]; transmembrane transport [GO:0055085]; ubiquitin-dependent ERAD pathway [GO:0030433]	endoplasmic reticulum lumen [GO:0005788]; endoplasmic reticulum quality control compartment [GO:0044322]; unfolded protein binding [GO:0051082]; ERAD pathway [GO:0036503]; negative regulation of retrograde protein transport, ER to cytosol [GO:1904153]; transmembrane transport [GO:0055085]; ubiquitin-dependent ERAD pathway [GO:0030433]	unfolded protein binding [GO:0051082]	SUBCELLULAR LOCATION: Endoplasmic reticulum lumen {ECO:0000269|PubMed:16531414, ECO:0000269|PubMed:18502753}.	GO:0005788; GO:0030433; GO:0036503; GO:0044322; GO:0051082; GO:0055085; GO:1904153
PLD4	HACD3	9|10	1	HACD3_HUMAN	Very-long-chain (3R)-3-hydroxyacyl-CoA dehydratase 3 (EC 4.2.1.134) (3-hydroxyacyl-CoA dehydratase 3) (HACD3) (Butyrate-induced protein 1) (B-ind1) (hB-ind1) (Protein-tyrosine phosphatase-like A domain-containing protein 1)	HACD3 BIND1 PTPLAD1	FUNCTION: Catalyzes the third of the four reactions of the long-chain fatty acids elongation cycle. This endoplasmic reticulum-bound enzymatic process, allows the addition of two carbons to the chain of long- and very long-chain fatty acids/VLCFAs per cycle. This enzyme catalyzes the dehydration of the 3-hydroxyacyl-CoA intermediate into trans-2,3-enoyl-CoA, within each cycle of fatty acid elonga…	PATHWAY: Lipid metabolism; fatty acid biosynthesis. {ECO:0000269|PubMed:18554506}.	endoplasmic reticulum [GO:0005783]; focal adhesion [GO:0005925]; integral component of endoplasmic reticulum membrane [GO:0030176]; nuclear membrane [GO:0031965]	activation of JUN kinase activity [GO:0007257]; fatty acid elongation [GO:0030497]; I-kappaB kinase/NF-kappaB signaling [GO:0007249]; positive regulation by virus of viral protein levels in host cell [GO:0046726]; positive regulation of viral genome replication [GO:0045070]; Rac protein signal transduction [GO:0016601]; small GTPase mediated signal transduction [GO:0007264]; sphingolipid biosynth…	endoplasmic reticulum [GO:0005783]; focal adhesion [GO:0005925]; integral component of endoplasmic reticulum membrane [GO:0030176]; nuclear membrane [GO:0031965]; 3-hydroxy-arachidoyl-CoA dehydratase activity [GO:0102343]; 3-hydroxy-behenoyl-CoA dehydratase activity [GO:0102344]; 3-hydroxy-lignoceroyl-CoA dehydratase activity [GO:0102345]; 3-hydroxyacyl-CoA dehydratase activity [GO:0018812]; enzy…	3-hydroxyacyl-CoA dehydratase activity [GO:0018812]; 3-hydroxy-arachidoyl-CoA dehydratase activity [GO:0102343]; 3-hydroxy-behenoyl-CoA dehydratase activity [GO:0102344]; 3-hydroxy-lignoceroyl-CoA dehydratase activity [GO:0102345]; enzyme binding [GO:0019899]; GTPase activator activity [GO:0005096]; very-long-chain 3-hydroxyacyl-CoA dehydratase activity [GO:0102158]	SUBCELLULAR LOCATION: Endoplasmic reticulum membrane {ECO:0000269|PubMed:18554506}; Multi-pass membrane protein {ECO:0000269|PubMed:18554506}.	GO:0005096; GO:0005783; GO:0005925; GO:0007249; GO:0007257; GO:0007264; GO:0016601; GO:0018812; GO:0019899; GO:0030148; GO:0030176; GO:0030497; GO:0031965; GO:0042761; GO:0045070; GO:0046726; GO:0102158; GO:0102343; GO:0102344; GO:0102345
PLD4	ITGB1	7|9	1	ITB1_HUMAN	Integrin beta-1 (Fibronectin receptor subunit beta) (Glycoprotein IIa) (GPIIA) (VLA-4 subunit beta) (CD antigen CD29)	ITGB1 FNRB MDF2 MSK12	FUNCTION: Integrins alpha-1/beta-1, alpha-2/beta-1, alpha-10/beta-1 and alpha-11/beta-1 are receptors for collagen. Integrins alpha-1/beta-1 and alpha-2/beta-2 recognize the proline-hydroxylated sequence G-F-P-G-E-R in collagen. Integrins alpha-2/beta-1, alpha-3/beta-1, alpha-4/beta-1, alpha-5/beta-1, alpha-8/beta-1, alpha-10/beta-1, alpha-11/beta-1 and alpha-V/beta-1 are receptors for fibronecti…		cell surface [GO:0009986]; cleavage furrow [GO:0032154]; cytoplasm [GO:0005737]; endosome membrane [GO:0010008]; extracellular exosome [GO:0070062]; filopodium [GO:0030175]; focal adhesion [GO:0005925]; glial cell projection [GO:0097386]; integrin alpha10-beta1 complex [GO:0034680]; integrin alpha11-beta1 complex [GO:0034681]; integrin alpha1-beta1 complex [GO:0034665]; integrin alpha2-beta1 comp…	B cell differentiation [GO:0030183]; calcium-independent cell-matrix adhesion [GO:0007161]; CD40 signaling pathway [GO:0023035]; cell adhesion [GO:0007155]; cell adhesion mediated by integrin [GO:0033627]; cell-cell adhesion mediated by integrin [GO:0033631]; cell-matrix adhesion [GO:0007160]; cell migration [GO:0016477]; cell projection organization [GO:0030030]; cell-substrate adhesion [GO:0031…	cell surface [GO:0009986]; cleavage furrow [GO:0032154]; cytoplasm [GO:0005737]; endosome membrane [GO:0010008]; extracellular exosome [GO:0070062]; filopodium [GO:0030175]; focal adhesion [GO:0005925]; glial cell projection [GO:0097386]; integrin alpha1-beta1 complex [GO:0034665]; integrin alpha10-beta1 complex [GO:0034680]; integrin alpha11-beta1 complex [GO:0034681]; integrin alpha2-beta1 comp…	actin binding [GO:0003779]; cadherin binding [GO:0045296]; cell adhesion molecule binding [GO:0050839]; collagen binding involved in cell-matrix adhesion [GO:0098639]; coreceptor activity [GO:0015026]; fibronectin binding [GO:0001968]; integrin binding [GO:0005178]; metal ion binding [GO:0046872]; protease binding [GO:0002020]; protein-containing complex binding [GO:0044877]; protein heterodimeri…	SUBCELLULAR LOCATION: Cell membrane {ECO:0000303|PubMed:10455171}; Single-pass type I membrane protein {ECO:0000255}. Cell projection, invadopodium membrane {ECO:0000269|PubMed:10455171}; Single-pass type I membrane protein {ECO:0000255}. Cell projection, ruffle membrane {ECO:0000303|PubMed:10455171}; Single-pass type I membrane protein {ECO:0000255}. Recycling endosome {ECO:0000269|PubMed:162567…	GO:0000132; GO:0001618; GO:0001726; GO:0001968; GO:0002020; GO:0003779; GO:0005178; GO:0005737; GO:0005886; GO:0005925; GO:0006909; GO:0006968; GO:0007155; GO:0007156; GO:0007159; GO:0007160; GO:0007161; GO:0007229; GO:0009986; GO:0010008; GO:0010710; GO:0010763; GO:0015026; GO:0016020; GO:0016477; GO:0019058; GO:0019221; GO:0023035; GO:0030027; GO:0030030; GO:0030032; GO:0030175; GO:0030183; GO:…
PLD4	MOGS	7|8	1	MOGS_HUMAN	Mannosyl-oligosaccharide glucosidase (EC 3.2.1.106) (Processing A-glucosidase I)	MOGS GCS1	FUNCTION: Cleaves the distal alpha 1,2-linked glucose residue from the Glc(3)Man(9)GlcNAc(2) oligosaccharide precursor in a highly specific manner.	PATHWAY: Glycan metabolism; N-glycan degradation.	endoplasmic reticulum [GO:0005783]; endoplasmic reticulum membrane [GO:0005789]; extracellular exosome [GO:0070062]; integral component of membrane [GO:0016021]; membrane [GO:0016020]	oligosaccharide metabolic process [GO:0009311]; protein folding [GO:0006457]; protein N-linked glycosylation [GO:0006487]; viral protein processing [GO:0019082]	endoplasmic reticulum [GO:0005783]; endoplasmic reticulum membrane [GO:0005789]; extracellular exosome [GO:0070062]; integral component of membrane [GO:0016021]; membrane [GO:0016020]; glucosidase activity [GO:0015926]; mannosyl-oligosaccharide glucosidase activity [GO:0004573]; oligosaccharide metabolic process [GO:0009311]; protein folding [GO:0006457]; protein N-linked glycosylation [GO:000648…	glucosidase activity [GO:0015926]; mannosyl-oligosaccharide glucosidase activity [GO:0004573]	SUBCELLULAR LOCATION: Endoplasmic reticulum membrane; Single-pass type II membrane protein.	GO:0004573; GO:0005783; GO:0005789; GO:0006457; GO:0006487; GO:0009311; GO:0015926; GO:0016020; GO:0016021; GO:0019082; GO:0070062
PLD4	ERP29	7|3	1	ERP29_HUMAN	Endoplasmic reticulum resident protein 29 (ERp29) (Endoplasmic reticulum resident protein 28) (ERp28) (Endoplasmic reticulum resident protein 31) (ERp31)	ERP29 C12orf8 ERP28	FUNCTION: Does not seem to be a disulfide isomerase. Plays an important role in the processing of secretory proteins within the endoplasmic reticulum (ER), possibly by participating in the folding of proteins in the ER.		cell surface [GO:0009986]; endoplasmic reticulum [GO:0005783]; endoplasmic reticulum lumen [GO:0005788]; melanosome [GO:0042470]; membrane [GO:0016020]; smooth endoplasmic reticulum [GO:0005790]; transport vesicle [GO:0030133]	activation of MAPK activity [GO:0000187]; intracellular protein transport [GO:0006886]; negative regulation of gene expression [GO:0010629]; negative regulation of protein secretion [GO:0050709]; positive regulation of gene expression [GO:0010628]; positive regulation of protein phosphorylation [GO:0001934]; protein folding [GO:0006457]; protein phosphopantetheinylation [GO:0018215]; protein secr…	cell surface [GO:0009986]; endoplasmic reticulum [GO:0005783]; endoplasmic reticulum lumen [GO:0005788]; melanosome [GO:0042470]; membrane [GO:0016020]; smooth endoplasmic reticulum [GO:0005790]; transport vesicle [GO:0030133]; chaperone binding [GO:0051087]; protein homodimerization activity [GO:0042803]; activation of MAPK activity [GO:0000187]; intracellular protein transport [GO:0006886]; neg…	chaperone binding [GO:0051087]; protein homodimerization activity [GO:0042803]	SUBCELLULAR LOCATION: Endoplasmic reticulum lumen. Melanosome. Note=Identified by mass spectrometry in melanosome fractions from stage I to stage IV.	GO:0000187; GO:0001934; GO:0005783; GO:0005788; GO:0005790; GO:0006457; GO:0006886; GO:0009306; GO:0009986; GO:0010628; GO:0010629; GO:0016020; GO:0018215; GO:0030133; GO:0042470; GO:0042803; GO:0043335; GO:0050709; GO:0051087; GO:1902235
PLD4	SUMF2	3|6	1	SUMF2_HUMAN	Inactive C-alpha-formylglycine-generating enzyme 2 (Paralog of formylglycine-generating enzyme) (pFGE) (Sulfatase-modifying factor 2)	SUMF2 PSEC0171 UNQ1968/PRO4500	FUNCTION: Lacks formylglycine generating activity and is unable to convert newly synthesized inactive sulfatases to their active form. Inhibits the activation of sulfatases by SUMF1. {ECO:0000269|PubMed:12757706, ECO:0000269|PubMed:15708861, ECO:0000269|PubMed:15962010}.		endoplasmic reticulum [GO:0005783]; endoplasmic reticulum lumen [GO:0005788]	glycosphingolipid metabolic process [GO:0006687]; post-translational protein modification [GO:0043687]	endoplasmic reticulum [GO:0005783]; endoplasmic reticulum lumen [GO:0005788]; metal ion binding [GO:0046872]; glycosphingolipid metabolic process [GO:0006687]; post-translational protein modification [GO:0043687]	metal ion binding [GO:0046872]	SUBCELLULAR LOCATION: Endoplasmic reticulum lumen {ECO:0000269|PubMed:15708861, ECO:0000269|PubMed:15962010, ECO:0000269|PubMed:18266766}.	GO:0005783; GO:0005788; GO:0006687; GO:0043687; GO:0046872
PLD4	CHPF	4|4	1	CHSS2_HUMAN	Chondroitin sulfate synthase 2 (EC 2.4.1.175) (EC 2.4.1.226) (Chondroitin glucuronyltransferase 2) (Chondroitin-polymerizing factor) (ChPF) (Glucuronosyl-N-acetylgalactosaminyl-proteoglycan 4-beta-N-acetylgalactosaminyltransferase II) (N-acetylgalactosaminyl-proteoglycan 3-beta-glucuronosyltransferase II) (N-acetylgalactosaminyltransferase 2)	CHPF CSS2 UNQ651/PRO1281	FUNCTION: Has both beta-1,3-glucuronic acid and beta-1,4-N-acetylgalactosamine transferase activity. Transfers glucuronic acid (GlcUA) from UDP-GlcUA and N-acetylgalactosamine (GalNAc) from UDP-GalNAc to the non-reducing end of the elongating chondroitin polymer. Isoform 2 may facilitate PRKN transport into the mitochondria. In collaboration with PRKN, isoform 2 may enhance cell viability and pro…		cytosol [GO:0005829]; Golgi cisterna membrane [GO:0032580]; Golgi membrane [GO:0000139]; integral component of membrane [GO:0016021]; mitochondrial matrix [GO:0005759]	chondroitin sulfate biosynthetic process [GO:0030206]	cytosol [GO:0005829]; Golgi cisterna membrane [GO:0032580]; Golgi membrane [GO:0000139]; integral component of membrane [GO:0016021]; mitochondrial matrix [GO:0005759]; acetylgalactosaminyltransferase activity [GO:0008376]; glucuronosyl-N-acetylgalactosaminyl-proteoglycan 4-beta-N-acetylgalactosaminyltransferase activity [GO:0047238]; metal ion binding [GO:0046872]; N-acetylgalactosaminyl-proteog…	acetylgalactosaminyltransferase activity [GO:0008376]; glucuronosyl-N-acetylgalactosaminyl-proteoglycan 4-beta-N-acetylgalactosaminyltransferase activity [GO:0047238]; metal ion binding [GO:0046872]; N-acetylgalactosaminyl-proteoglycan 3-beta-glucuronosyltransferase activity [GO:0050510]	SUBCELLULAR LOCATION: [Isoform 1]: Golgi apparatus, Golgi stack membrane {ECO:0000305}; Single-pass type II membrane protein {ECO:0000305}. Cytoplasm, cytosol {ECO:0000269|PubMed:22082830}.; SUBCELLULAR LOCATION: [Isoform 3]: Cytoplasm, cytosol {ECO:0000269|PubMed:22082830}. Mitochondrion {ECO:0000269|PubMed:22082830}.; SUBCELLULAR LOCATION: [Isoform 2]: Mitochondrion matrix {ECO:0000269|PubMed:2…	GO:0000139; GO:0005759; GO:0005829; GO:0008376; GO:0016021; GO:0030206; GO:0032580; GO:0046872; GO:0047238; GO:0050510
PLD4	GBA	5|3	1	GLCM_HUMAN	Lysosomal acid glucosylceramidase (Lysosomal acid GCase) (EC 3.2.1.45) (Acid beta-glucosidase) (Alglucerase) (Beta-glucocerebrosidase) (Beta-GC) (Cholesterol glucosyltransferase) (SGTase) (EC 2.4.1.-) (Cholesteryl-beta-glucosidase) (EC 3.2.1.-) (D-glucosyl-N-acylsphingosine glucohydrolase) (Imiglucerase)	GBA GC GLUC	FUNCTION: Glucosylceramidase that catalyzes, within the lysosomal compartment, the hydrolysis of glucosylceramide/GlcCer into free ceramide and glucose (PubMed:9201993, PubMed:24211208, PubMed:15916907). Thereby, plays a central role in the degradation of complex lipids and the turnover of cellular membranes (PubMed:27378698). Through the production of ceramides, participates in the PKC-activated…	PATHWAY: Steroid metabolism; cholesterol metabolism. {ECO:0000269|PubMed:24211208, ECO:0000269|PubMed:26724485}.; PATHWAY: Sphingolipid metabolism. {ECO:0000269|PubMed:16293621, ECO:0000269|PubMed:24211208, ECO:0000269|PubMed:26724485, ECO:0000269|PubMed:9201993}.	endoplasmic reticulum [GO:0005783]; extracellular exosome [GO:0070062]; extrinsic component of membrane [GO:0019898]; Golgi apparatus [GO:0005794]; lysosomal lumen [GO:0043202]; lysosomal membrane [GO:0005765]; lysosome [GO:0005764]; trans-Golgi network [GO:0005802]	antigen processing and presentation [GO:0019882]; autophagosome organization [GO:1905037]; autophagy [GO:0006914]; beta-glucoside catabolic process [GO:1901805]; brain morphogenesis [GO:0048854]; cell maturation [GO:0048469]; cellular response to starvation [GO:0009267]; cellular response to tumor necrosis factor [GO:0071356]; ceramide biosynthetic process [GO:0046513]; cerebellar Purkinje cell l…	endoplasmic reticulum [GO:0005783]; extracellular exosome [GO:0070062]; extrinsic component of membrane [GO:0019898]; Golgi apparatus [GO:0005794]; lysosomal lumen [GO:0043202]; lysosomal membrane [GO:0005765]; lysosome [GO:0005764]; trans-Golgi network [GO:0005802]; glucosylceramidase activity [GO:0004348]; glucosyltransferase activity [GO:0046527]; scavenger receptor binding [GO:0005124]; signa…	glucosylceramidase activity [GO:0004348]; glucosyltransferase activity [GO:0046527]; scavenger receptor binding [GO:0005124]; signaling receptor binding [GO:0005102]; steryl-beta-glucosidase activity [GO:0050295]	SUBCELLULAR LOCATION: Lysosome membrane {ECO:0000269|PubMed:17187079, ECO:0000269|PubMed:17897319, ECO:0000269|PubMed:18022370}; Peripheral membrane protein {ECO:0000269|PubMed:10781797, ECO:0000269|PubMed:18022370, ECO:0000269|PubMed:1848227}; Lumenal side {ECO:0000269|PubMed:18022370}. Note=Interaction with saposin-C promotes membrane association (PubMed:10781797). Targeting to lysosomes occurs…	GO:0004348; GO:0005102; GO:0005124; GO:0005764; GO:0005765; GO:0005783; GO:0005794; GO:0005802; GO:0006680; GO:0006687; GO:0006914; GO:0007040; GO:0008203; GO:0008340; GO:0009267; GO:0009268; GO:0014004; GO:0016241; GO:0019882; GO:0019898; GO:0019915; GO:0021694; GO:0021859; GO:0023021; GO:0030259; GO:0031333; GO:0032006; GO:0032268; GO:0032436; GO:0032715; GO:0033077; GO:0033561; GO:0033574; GO:…
PLD4	ERAP1	3|5	1	ERAP1_HUMAN	Endoplasmic reticulum aminopeptidase 1 (EC 3.4.11.-) (ARTS-1) (Adipocyte-derived leucine aminopeptidase) (A-LAP) (Aminopeptidase PILS) (Puromycin-insensitive leucyl-specific aminopeptidase) (PILS-AP) (Type 1 tumor necrosis factor receptor shedding aminopeptidase regulator)	ERAP1 APPILS ARTS1 KIAA0525 UNQ584/PRO1154	FUNCTION: Aminopeptidase that plays a central role in peptide trimming, a step required for the generation of most HLA class I-binding peptides. Peptide trimming is essential to customize longer precursor peptides to fit them to the correct length required for presentation on MHC class I molecules. Strongly prefers substrates 9-16 residues long. Rapidly degrades 13-mer to a 9-mer and then stops. …		cytoplasm [GO:0005737]; cytosol [GO:0005829]; endoplasmic reticulum [GO:0005783]; endoplasmic reticulum lumen [GO:0005788]; endoplasmic reticulum membrane [GO:0005789]; extracellular exosome [GO:0070062]; extracellular region [GO:0005576]; extracellular space [GO:0005615]; integral component of membrane [GO:0016021]; membrane [GO:0016020]; plasma membrane [GO:0005886]	adaptive immune response [GO:0002250]; angiogenesis [GO:0001525]; antigen processing and presentation of endogenous peptide antigen via MHC class I [GO:0019885]; antigen processing and presentation of peptide antigen via MHC class I [GO:0002474]; fat cell differentiation [GO:0045444]; membrane protein ectodomain proteolysis [GO:0006509]; peptide catabolic process [GO:0043171]; proteolysis [GO:000…	cytoplasm [GO:0005737]; cytosol [GO:0005829]; endoplasmic reticulum [GO:0005783]; endoplasmic reticulum lumen [GO:0005788]; endoplasmic reticulum membrane [GO:0005789]; extracellular exosome [GO:0070062]; extracellular region [GO:0005576]; extracellular space [GO:0005615]; integral component of membrane [GO:0016021]; membrane [GO:0016020]; plasma membrane [GO:0005886]; aminopeptidase activity [GO…	aminopeptidase activity [GO:0004177]; interleukin-1, type II receptor binding [GO:0005151]; interleukin-6 receptor binding [GO:0005138]; metalloaminopeptidase activity [GO:0070006]; metalloexopeptidase activity [GO:0008235]; peptide binding [GO:0042277]; zinc ion binding [GO:0008270]	SUBCELLULAR LOCATION: Endoplasmic reticulum membrane {ECO:0000305|PubMed:15908954}; Single-pass type II membrane protein {ECO:0000305|PubMed:15908954}.	GO:0001525; GO:0002250; GO:0002474; GO:0004177; GO:0005138; GO:0005151; GO:0005576; GO:0005615; GO:0005737; GO:0005783; GO:0005788; GO:0005789; GO:0005829; GO:0005886; GO:0006508; GO:0006509; GO:0007165; GO:0008217; GO:0008235; GO:0008270; GO:0009617; GO:0016020; GO:0016021; GO:0019885; GO:0042277; GO:0043171; GO:0045088; GO:0045444; GO:0070006; GO:0070062
PLD4	TM9SF1	3|5	1	TM9S1_HUMAN	Transmembrane 9 superfamily member 1 (MP70 protein family member) (hMP70)	TM9SF1	FUNCTION: Plays an essential role in autophagy. {ECO:0000269|PubMed:19029833}.		autophagosome membrane [GO:0000421]; cytoplasmic vesicle [GO:0031410]; integral component of membrane [GO:0016021]; lysosomal membrane [GO:0005765]; membrane [GO:0016020]	autophagy [GO:0006914]; protein localization to membrane [GO:0072657]	autophagosome membrane [GO:0000421]; cytoplasmic vesicle [GO:0031410]; integral component of membrane [GO:0016021]; lysosomal membrane [GO:0005765]; membrane [GO:0016020]; autophagy [GO:0006914]; protein localization to membrane [GO:0072657]		SUBCELLULAR LOCATION: Lysosome membrane {ECO:0000269|PubMed:19029833}; Multi-pass membrane protein {ECO:0000269|PubMed:19029833}. Cytoplasmic vesicle, autophagosome membrane {ECO:0000269|PubMed:19029833}; Multi-pass membrane protein {ECO:0000269|PubMed:19029833}.	GO:0000421; GO:0005765; GO:0006914; GO:0016020; GO:0016021; GO:0031410; GO:0072657
PLD4	RAB14	5|3	1	RAB14_HUMAN	Ras-related protein Rab-14	RAB14	FUNCTION: Involved in membrane trafficking between the Golgi complex and endosomes during early embryonic development. Regulates the Golgi to endosome transport of FGFR-containing vesicles during early development, a key process for developing basement membrane and epiblast and primitive endoderm lineages during early postimplantation development. May act by modulating the kinesin KIF16B-cargo as…		cytosol [GO:0005829]; early endosome [GO:0005769]; early endosome membrane [GO:0031901]; endomembrane system [GO:0012505]; extracellular exosome [GO:0070062]; Golgi membrane [GO:0000139]; Golgi stack [GO:0005795]; intracellular membrane-bounded organelle [GO:0043231]; late endosome [GO:0005770]; lysosomal membrane [GO:0005765]; lysosome [GO:0005764]; nuclear outer membrane-endoplasmic reticulum m…	defense response to bacterium [GO:0042742]; endocytic recycling [GO:0032456]; fibroblast growth factor receptor signaling pathway [GO:0008543]; Golgi to endosome transport [GO:0006895]; intracellular protein transport [GO:0006886]; intracellular transport [GO:0046907]; neutrophil degranulation [GO:0043312]; phagolysosome assembly involved in apoptotic cell clearance [GO:0090387]; phagosome matura…	cytosol [GO:0005829]; early endosome [GO:0005769]; early endosome membrane [GO:0031901]; endomembrane system [GO:0012505]; extracellular exosome [GO:0070062]; Golgi membrane [GO:0000139]; Golgi stack [GO:0005795]; intracellular membrane-bounded organelle [GO:0043231]; late endosome [GO:0005770]; lysosomal membrane [GO:0005765]; lysosome [GO:0005764]; nuclear outer membrane-endoplasmic reticulum m…	GDP binding [GO:0019003]; GTPase activity [GO:0003924]; GTP binding [GO:0005525]; myosin V binding [GO:0031489]	SUBCELLULAR LOCATION: Recycling endosome {ECO:0000269|PubMed:22595670}. Early endosome membrane {ECO:0000269|PubMed:16962593}; Lipid-anchor {ECO:0000305}; Cytoplasmic side {ECO:0000305}. Golgi apparatus membrane {ECO:0000269|PubMed:16962593}; Lipid-anchor {ECO:0000305}; Cytoplasmic side {ECO:0000305}. Golgi apparatus, trans-Golgi network membrane {ECO:0000269|PubMed:16962593}; Lipid-anchor {ECO:0…	GO:0000139; GO:0003924; GO:0005525; GO:0005764; GO:0005765; GO:0005769; GO:0005770; GO:0005791; GO:0005795; GO:0005802; GO:0005829; GO:0005886; GO:0006661; GO:0006886; GO:0006895; GO:0008543; GO:0012505; GO:0016192; GO:0019003; GO:0030140; GO:0031489; GO:0031901; GO:0032456; GO:0032880; GO:0042175; GO:0042742; GO:0043231; GO:0043312; GO:0045335; GO:0045995; GO:0046907; GO:0048471; GO:0055037; GO:…
PLD4	XXYLT1	4|3	1	XXLT1_HUMAN	Xyloside xylosyltransferase 1 (EC 2.4.2.62) (UDP-xylose:alpha-xyloside alpha-1,3-xylosyltransferase)	XXYLT1 C3orf21 PSEC0251	FUNCTION: Alpha-1,3-xylosyltransferase, which elongates the O-linked xylose-glucose disaccharide attached to EGF-like repeats in the extracellular domain of target proteins by catalyzing the addition of the second xylose (PubMed:22117070, PubMed:8982869). Known targets include Notch proteins and coagulation factors, such as F9 (PubMed:22117070, PubMed:8982869). {ECO:0000269|PubMed:22117070, ECO:0…		integral component of endoplasmic reticulum membrane [GO:0030176]	O-glycan processing [GO:0016266]	integral component of endoplasmic reticulum membrane [GO:0030176]; magnesium ion binding [GO:0000287]; manganese ion binding [GO:0030145]; UDP-xylosyltransferase activity [GO:0035252]; xylosyl alpha-1,3-xylosyltransferase activity [GO:0140560]; O-glycan processing [GO:0016266]	magnesium ion binding [GO:0000287]; manganese ion binding [GO:0030145]; UDP-xylosyltransferase activity [GO:0035252]; xylosyl alpha-1,3-xylosyltransferase activity [GO:0140560]	SUBCELLULAR LOCATION: Endoplasmic reticulum membrane {ECO:0000269|PubMed:22117070}; Single-pass type II membrane protein {ECO:0000269|PubMed:22117070}.	GO:0000287; GO:0016266; GO:0030145; GO:0030176; GO:0035252; GO:0140560
PLD4	SELENOF	3|3	1	SEP15_HUMAN	Selenoprotein F (15 kDa selenoprotein)	SELENOF SEP15	FUNCTION: May be involved in redox reactions associated with the formation of disulfide bonds (By similarity). May contribute to the quality control of protein folding in the endoplasmic reticulum (PubMed:24415556). May regulate protein folding by enhancing the catalytic activity of UGGT1/UGCGL1 and UGGT2/UGCGL2 (PubMed:24415556). {ECO:0000250|UniProtKB:Q923V8, ECO:0000269|PubMed:24415556}.		endoplasmic reticulum lumen [GO:0005788]	'de novo' posttranslational protein folding [GO:0051084]	endoplasmic reticulum lumen [GO:0005788]; oxidoreductase activity [GO:0016491]; 'de novo' posttranslational protein folding [GO:0051084]	oxidoreductase activity [GO:0016491]	SUBCELLULAR LOCATION: Endoplasmic reticulum lumen {ECO:0000269|PubMed:11278576}. Note=The association with UGGT1/UGCGL1 is essential for its retention in the endoplasmic reticulum.	GO:0005788; GO:0016491; GO:0051084
PLD4	ENTPD6	3|3	1	ENTP6_HUMAN	Ectonucleoside triphosphate diphosphohydrolase 6 (NTPDase 6) (EC 3.6.1.6) (CD39 antigen-like 2)	ENTPD6 CD39L2 IL6ST2	FUNCTION: Catalyzes the hydrolysis of nucleoside triphosphates and diphosphates in a calcium- or magnesium-dependent manner. Has a strong preference for nucleoside diphosphates, preferentially hydrolyzes GDP, IDP, and UDP, with slower hydrolysis of CDP, ITP, GTP, CTP, ADP, and UTP and virtually no hydrolysis of ATP (PubMed:10948193, PubMed:14529283, PubMed:11041856). The membrane bound form might…		cell surface [GO:0009986]; extracellular region [GO:0005576]; extracellular space [GO:0005615]; Golgi apparatus [GO:0005794]; Golgi membrane [GO:0000139]; integral component of membrane [GO:0016021]; membrane [GO:0016020]; plasma membrane [GO:0005886]	nucleobase-containing small molecule catabolic process [GO:0034656]; nucleoside diphosphate catabolic process [GO:0009134]; response to calcium ion [GO:0051592]; response to magnesium ion [GO:0032026]	cell surface [GO:0009986]; extracellular region [GO:0005576]; extracellular space [GO:0005615]; Golgi apparatus [GO:0005794]; Golgi membrane [GO:0000139]; integral component of membrane [GO:0016021]; membrane [GO:0016020]; plasma membrane [GO:0005886]; cytidine-diphosphatase activity [GO:0036384]; guanosine-5'-triphosphate,3'-diphosphate diphosphatase activity [GO:0008894]; guanosine-diphosphatas…	cytidine-diphosphatase activity [GO:0036384]; guanosine-5'-triphosphate,3'-diphosphate diphosphatase activity [GO:0008894]; guanosine-diphosphatase activity [GO:0004382]; inosine-diphosphatase activity [GO:1990003]; nucleoside-diphosphatase activity [GO:0017110]; nucleoside-triphosphatase activity [GO:0017111]; uridine-diphosphatase activity [GO:0045134]	SUBCELLULAR LOCATION: Golgi apparatus membrane {ECO:0000250|UniProtKB:Q9ER31}; Single-pass type II membrane protein {ECO:0000255}. Secreted {ECO:0000269|PubMed:10948193, ECO:0000269|PubMed:11041856}. Cell membrane {ECO:0000269|PubMed:10948193, ECO:0000269|PubMed:11041856}; Single-pass type II membrane protein {ECO:0000255}. Note=Exists as a secreted and membrane-bound forms in the medium of trans…	GO:0000139; GO:0004382; GO:0005576; GO:0005615; GO:0005794; GO:0005886; GO:0008894; GO:0009134; GO:0009986; GO:0016020; GO:0016021; GO:0017110; GO:0017111; GO:0032026; GO:0034656; GO:0036384; GO:0045134; GO:0051592; GO:1990003
PLD4	B4GALT1	3|3	1	B4GT1_HUMAN	Beta-1,4-galactosyltransferase 1 (Beta-1,4-GalTase 1) (Beta4Gal-T1) (b4Gal-T1) (EC 2.4.1.-) (Beta-N-acetylglucosaminyl-glycolipid beta-1,4-galactosyltransferase) (Beta-N-acetylglucosaminylglycopeptide beta-1,4-galactosyltransferase) (EC 2.4.1.38) (Lactose synthase A protein) (EC 2.4.1.22) (N-acetyllactosamine synthase) (EC 2.4.1.90) (Nal synthase) (Neolactotriaosylceramide beta-1,4-galactosyltran…	B4GALT1 GGTB2	FUNCTION: [Beta-1,4-galactosyltransferase 1]: The Golgi complex form catalyzes the production of lactose in the lactating mammary gland and could also be responsible for the synthesis of complex-type N-linked oligosaccharides in many glycoproteins as well as the carbohydrate moieties of glycolipids. {ECO:0000269|PubMed:16157350}.; FUNCTION: [Processed beta-1,4-galactosyltransferase 1]: The cell s…	PATHWAY: Protein modification; protein glycosylation. {ECO:0000269|PubMed:16157350}.	azurophil granule membrane [GO:0035577]; basolateral plasma membrane [GO:0016323]; brush border membrane [GO:0031526]; desmosome [GO:0030057]; external side of plasma membrane [GO:0009897]; extracellular exosome [GO:0070062]; extracellular space [GO:0005615]; filopodium [GO:0030175]; Golgi apparatus [GO:0005794]; Golgi cisterna membrane [GO:0032580]; Golgi membrane [GO:0000139]; Golgi trans ciste…	acute inflammatory response [GO:0002526]; angiogenesis involved in wound healing [GO:0060055]; binding of sperm to zona pellucida [GO:0007339]; cell adhesion [GO:0007155]; development of secondary sexual characteristics [GO:0045136]; epithelial cell development [GO:0002064]; extracellular matrix organization [GO:0030198]; galactose metabolic process [GO:0006012]; keratan sulfate biosynthetic proc…	azurophil granule membrane [GO:0035577]; basolateral plasma membrane [GO:0016323]; brush border membrane [GO:0031526]; desmosome [GO:0030057]; external side of plasma membrane [GO:0009897]; extracellular exosome [GO:0070062]; extracellular space [GO:0005615]; filopodium [GO:0030175]; Golgi apparatus [GO:0005794]; Golgi cisterna membrane [GO:0032580]; Golgi membrane [GO:0000139]; Golgi trans ciste…	alpha-tubulin binding [GO:0043014]; beta-N-acetylglucosaminylglycopeptide beta-1,4-galactosyltransferase activity [GO:0003831]; beta-tubulin binding [GO:0048487]; galactosyltransferase activity [GO:0008378]; identical protein binding [GO:0042802]; lactose synthase activity [GO:0004461]; manganese ion binding [GO:0030145]; N-acetyllactosamine synthase activity [GO:0003945]; UDP-galactosyltransfera…	SUBCELLULAR LOCATION: [Isoform Long]: Golgi apparatus, Golgi stack membrane {ECO:0000269|PubMed:1714903, ECO:0000269|PubMed:20378551}; Single-pass type II membrane protein. Cell membrane {ECO:0000269|PubMed:1714903}; Single-pass type II membrane protein. Cell surface {ECO:0000269|PubMed:1714903}. Cell projection, filopodium {ECO:0000250|UniProtKB:P15535}. Note=Found in trans cisternae of Golgi bu…	GO:0000138; GO:0000139; GO:0002064; GO:0002526; GO:0003831; GO:0003945; GO:0004461; GO:0005615; GO:0005794; GO:0005886; GO:0005989; GO:0006012; GO:0006487; GO:0007155; GO:0007339; GO:0007341; GO:0008285; GO:0008378; GO:0009312; GO:0009897; GO:0016020; GO:0016021; GO:0016323; GO:0018146; GO:0030057; GO:0030145; GO:0030175; GO:0030198; GO:0030667; GO:0031526; GO:0032580; GO:0035250; GO:0035577; GO:…
PLD4	HSP90B1	22|35	0.99	ENPL_HUMAN	Endoplasmin (94 kDa glucose-regulated protein) (GRP-94) (Heat shock protein 90 kDa beta member 1) (Tumor rejection antigen 1) (gp96 homolog)	HSP90B1 GRP94 TRA1	FUNCTION: Molecular chaperone that functions in the processing and transport of secreted proteins (By similarity). When associated with CNPY3, required for proper folding of Toll-like receptors (By similarity). Functions in endoplasmic reticulum associated degradation (ERAD) (PubMed:18264092). Has ATPase activity (By similarity). May participate in the unfolding of cytosolic leaderless cargos (la…		collagen-containing extracellular matrix [GO:0062023]; cytosol [GO:0005829]; endocytic vesicle lumen [GO:0071682]; endoplasmic reticulum [GO:0005783]; endoplasmic reticulum lumen [GO:0005788]; endoplasmic reticulum membrane [GO:0005789]; extracellular exosome [GO:0070062]; extracellular region [GO:0005576]; focal adhesion [GO:0005925]; melanosome [GO:0042470]; membrane [GO:0016020]; midbody [GO:0…	actin rod assembly [GO:0031247]; ATF6-mediated unfolded protein response [GO:0036500]; cellular protein metabolic process [GO:0044267]; cellular response to ATP [GO:0071318]; cytokine-mediated signaling pathway [GO:0019221]; negative regulation of apoptotic process [GO:0043066]; post-translational protein modification [GO:0043687]; protein folding [GO:0006457]; protein folding in endoplasmic reti…	collagen-containing extracellular matrix [GO:0062023]; cytosol [GO:0005829]; endocytic vesicle lumen [GO:0071682]; endoplasmic reticulum [GO:0005783]; endoplasmic reticulum lumen [GO:0005788]; endoplasmic reticulum membrane [GO:0005789]; extracellular exosome [GO:0070062]; extracellular region [GO:0005576]; focal adhesion [GO:0005925]; melanosome [GO:0042470]; membrane [GO:0016020]; midbody [GO:0…	ATPase activity [GO:0016887]; ATP binding [GO:0005524]; calcium ion binding [GO:0005509]; low-density lipoprotein particle receptor binding [GO:0050750]; protein phosphatase binding [GO:0019903]; RNA binding [GO:0003723]; unfolded protein binding [GO:0051082]	SUBCELLULAR LOCATION: Endoplasmic reticulum lumen {ECO:0000305|PubMed:12475965}. Sarcoplasmic reticulum lumen {ECO:0000250|UniProtKB:P41148}. Melanosome {ECO:0000269|PubMed:12643545, ECO:0000269|PubMed:17081065}. Note=Identified by mass spectrometry in melanosome fractions from stage I to stage IV. {ECO:0000269|PubMed:12643545, ECO:0000269|PubMed:17081065}.	GO:0001666; GO:0002224; GO:0003723; GO:0005509; GO:0005524; GO:0005576; GO:0005634; GO:0005783; GO:0005788; GO:0005789; GO:0005829; GO:0005925; GO:0006457; GO:0006898; GO:0015031; GO:0016020; GO:0016887; GO:0019221; GO:0019903; GO:0030433; GO:0030496; GO:0030970; GO:0031247; GO:0032991; GO:0033018; GO:0034975; GO:0034976; GO:0036500; GO:0042470; GO:0043066; GO:0043666; GO:0043687; GO:0044267; GO:…
PLD4	HYOU1	12|40	0.99	HYOU1_HUMAN	Hypoxia up-regulated protein 1 (150 kDa oxygen-regulated protein) (ORP-150) (170 kDa glucose-regulated protein) (GRP-170)	HYOU1 GRP170 ORP150	FUNCTION: Has a pivotal role in cytoprotective cellular mechanisms triggered by oxygen deprivation. May play a role as a molecular chaperone and participate in protein folding. {ECO:0000269|PubMed:10037731}.		endocytic vesicle lumen [GO:0071682]; endoplasmic reticulum [GO:0005783]; endoplasmic reticulum chaperone complex [GO:0034663]; endoplasmic reticulum lumen [GO:0005788]; extracellular exosome [GO:0070062]; extracellular region [GO:0005576]; focal adhesion [GO:0005925]; membrane [GO:0016020]; smooth endoplasmic reticulum [GO:0005790]	cellular response to hypoxia [GO:0071456]; endoplasmic reticulum to Golgi vesicle-mediated transport [GO:0006888]; IRE1-mediated unfolded protein response [GO:0036498]; negative regulation of hypoxia-induced intrinsic apoptotic signaling pathway [GO:1903298]; receptor-mediated endocytosis [GO:0006898]; response to endoplasmic reticulum stress [GO:0034976]; response to ischemia [GO:0002931]	endocytic vesicle lumen [GO:0071682]; endoplasmic reticulum [GO:0005783]; endoplasmic reticulum chaperone complex [GO:0034663]; endoplasmic reticulum lumen [GO:0005788]; extracellular exosome [GO:0070062]; extracellular region [GO:0005576]; focal adhesion [GO:0005925]; membrane [GO:0016020]; smooth endoplasmic reticulum [GO:0005790]; ATP binding [GO:0005524]; ATPase activity [GO:0016887]; chapero…	ATPase activity [GO:0016887]; ATP binding [GO:0005524]; chaperone binding [GO:0051087]; unfolded protein binding [GO:0051082]	SUBCELLULAR LOCATION: Endoplasmic reticulum lumen.	GO:0002931; GO:0005524; GO:0005576; GO:0005783; GO:0005788; GO:0005790; GO:0005925; GO:0006888; GO:0006898; GO:0016020; GO:0016887; GO:0034663; GO:0034976; GO:0036498; GO:0051082; GO:0051087; GO:0070062; GO:0071456; GO:0071682; GO:1903298
PLD4	NOMO3	2|14	0.99	NOMO3_HUMAN	Nodal modulator 3 (pM5 protein 3)	NOMO3	FUNCTION: May antagonize Nodal signaling. {ECO:0000250}.		endoplasmic reticulum membrane [GO:0005789]; integral component of membrane [GO:0016021]	negative regulation of nodal signaling pathway [GO:1900108]	endoplasmic reticulum membrane [GO:0005789]; integral component of membrane [GO:0016021]; carbohydrate binding [GO:0030246]; negative regulation of nodal signaling pathway [GO:1900108]	carbohydrate binding [GO:0030246]	SUBCELLULAR LOCATION: Membrane {ECO:0000305}; Single-pass type I membrane protein {ECO:0000305}.	GO:0005789; GO:0016021; GO:0030246; GO:1900108
PLD4	HSP90B2P	2|10	0.99	ENPLL_HUMAN	Putative endoplasmin-like protein (Putative heat shock protein 90 kDa beta member 2)	HSP90B2P GRP94B GRP94P1 TRAP1	FUNCTION: Putative molecular chaperone. {ECO:0000250}.		mitochondrial inner membrane [GO:0005743]	protein folding [GO:0006457]	mitochondrial inner membrane [GO:0005743]; ATP binding [GO:0005524]; ATPase activity [GO:0016887]; protein kinase binding [GO:0019901]; unfolded protein binding [GO:0051082]; protein folding [GO:0006457]	ATPase activity [GO:0016887]; ATP binding [GO:0005524]; protein kinase binding [GO:0019901]; unfolded protein binding [GO:0051082]		GO:0005524; GO:0005743; GO:0006457; GO:0016887; GO:0019901; GO:0051082
PLD4	TM9SF2	2|9	0.99	TM9S2_HUMAN	Transmembrane 9 superfamily member 2 (p76)	TM9SF2	FUNCTION: In the intracellular compartments, may function as a channel or small molecule transporter. {ECO:0000305|PubMed:9729438}.		cytoskeleton [GO:0005856]; endosome [GO:0005768]; endosome membrane [GO:0010008]; extracellular exosome [GO:0070062]; integral component of plasma membrane [GO:0005887]; membrane [GO:0016020]; postsynaptic Golgi apparatus [GO:0150051]	protein localization to membrane [GO:0072657]	cytoskeleton [GO:0005856]; endosome [GO:0005768]; endosome membrane [GO:0010008]; extracellular exosome [GO:0070062]; integral component of plasma membrane [GO:0005887]; membrane [GO:0016020]; postsynaptic Golgi apparatus [GO:0150051]; protein localization to membrane [GO:0072657]		SUBCELLULAR LOCATION: Endosome membrane {ECO:0000305|PubMed:9729438}; Multi-pass membrane protein {ECO:0000255}. Golgi outpost {ECO:0000250|UniProtKB:Q66HG5}. Cytoplasm, cytoskeleton, microtubule organizing center {ECO:0000250|UniProtKB:Q66HG5}. Note=Localizes to the postsynaptic Golgi apparatus region, also named Golgi outpost, which shapes dendrite morphology by functioning as sites of acentros…	GO:0005768; GO:0005856; GO:0005887; GO:0010008; GO:0016020; GO:0070062; GO:0072657; GO:0150051
PLD4	MAGT1	2|8	0.99	MAGT1_HUMAN	Magnesium transporter protein 1 (MagT1) (Dolichyl-diphosphooligosaccharide--protein glycosyltransferase subunit MAGT1) (Oligosaccharyl transferase subunit MAGT1) (Implantation-associated protein) (IAP)	MAGT1 IAG2 PSEC0084 UNQ628/PRO1244	FUNCTION: Acts as accessory component of the N-oligosaccharyl transferase (OST) complex which catalyzes the transfer of a high mannose oligosaccharide from a lipid-linked oligosaccharide donor to an asparagine residue within an Asn-X-Ser/Thr consensus motif in nascent polypeptide chains. Involved in N-glycosylation of STT3B-dependent substrates. Specifically required for the glycosylation of a su…	PATHWAY: Protein modification; protein glycosylation.	azurophil granule membrane [GO:0035577]; endoplasmic reticulum [GO:0005783]; integral component of plasma membrane [GO:0005887]; membrane [GO:0016020]; oligosaccharyltransferase complex [GO:0008250]; plasma membrane [GO:0005886]	cognition [GO:0050890]; magnesium ion transport [GO:0015693]; neutrophil degranulation [GO:0043312]; protein N-linked glycosylation [GO:0006487]; protein N-linked glycosylation via asparagine [GO:0018279]; transmembrane transport [GO:0055085]; viral protein processing [GO:0019082]	azurophil granule membrane [GO:0035577]; endoplasmic reticulum [GO:0005783]; integral component of plasma membrane [GO:0005887]; membrane [GO:0016020]; oligosaccharyltransferase complex [GO:0008250]; plasma membrane [GO:0005886]; magnesium ion transmembrane transporter activity [GO:0015095]; cognition [GO:0050890]; magnesium ion transport [GO:0015693]; neutrophil degranulation [GO:0043312]; prote…	magnesium ion transmembrane transporter activity [GO:0015095]	SUBCELLULAR LOCATION: Cell membrane {ECO:0000269|PubMed:19717468}; Multi-pass membrane protein {ECO:0000269|PubMed:19717468}. Endoplasmic reticulum {ECO:0000269|PubMed:25135935}. Endoplasmic reticulum membrane {ECO:0000250}; Multi-pass membrane protein {ECO:0000250}.	GO:0005783; GO:0005886; GO:0005887; GO:0006487; GO:0008250; GO:0015095; GO:0015693; GO:0016020; GO:0018279; GO:0019082; GO:0035577; GO:0043312; GO:0050890; GO:0055085
PLD4	STT3B	4|5	0.99	STT3B_HUMAN	Dolichyl-diphosphooligosaccharide--protein glycosyltransferase subunit STT3B (Oligosaccharyl transferase subunit STT3B) (STT3-B) (EC 2.4.99.18) (Source of immunodominant MHC-associated peptides homolog)	STT3B SIMP	FUNCTION: Catalytic subunit of the oligosaccharyl transferase (OST) complex that catalyzes the initial transfer of a defined glycan (Glc(3)Man(9)GlcNAc(2) in eukaryotes) from the lipid carrier dolichol-pyrophosphate to an asparagine residue within an Asn-X-Ser/Thr consensus motif in nascent polypeptide chains, the first step in protein N-glycosylation. N-glycosylation occurs cotranslationally and…	PATHWAY: Protein modification; protein glycosylation. {ECO:0000250|UniProtKB:P39007}.	endoplasmic reticulum [GO:0005783]; integral component of membrane [GO:0016021]; membrane [GO:0016020]; oligosaccharyltransferase complex [GO:0008250]; oligosaccharyltransferase I complex [GO:0034998]; protein-containing complex [GO:0032991]	co-translational protein modification [GO:0043686]; glycoprotein catabolic process [GO:0006516]; post-translational protein modification [GO:0043687]; protein N-linked glycosylation [GO:0006487]; protein N-linked glycosylation via asparagine [GO:0018279]; response to unfolded protein [GO:0006986]; ubiquitin-dependent ERAD pathway [GO:0030433]	endoplasmic reticulum [GO:0005783]; integral component of membrane [GO:0016021]; membrane [GO:0016020]; oligosaccharyltransferase complex [GO:0008250]; oligosaccharyltransferase I complex [GO:0034998]; protein-containing complex [GO:0032991]; dolichyl-diphosphooligosaccharide-protein glycotransferase activity [GO:0004579]; metal ion binding [GO:0046872]; co-translational protein modification [GO:…	dolichyl-diphosphooligosaccharide-protein glycotransferase activity [GO:0004579]; metal ion binding [GO:0046872]	SUBCELLULAR LOCATION: Endoplasmic reticulum {ECO:0000269|PubMed:12887896}. Endoplasmic reticulum membrane; Multi-pass membrane protein {ECO:0000250|UniProtKB:P39007}.	GO:0004579; GO:0005783; GO:0006487; GO:0006516; GO:0006986; GO:0008250; GO:0016020; GO:0016021; GO:0018279; GO:0030433; GO:0032991; GO:0034998; GO:0043686; GO:0043687; GO:0046872
PLD4	NCSTN	5|2	0.99	NICA_HUMAN	Nicastrin	NCSTN KIAA0253 UNQ1874/PRO4317	FUNCTION: Essential subunit of the gamma-secretase complex, an endoprotease complex that catalyzes the intramembrane cleavage of integral membrane proteins such as Notch receptors and APP (amyloid-beta precursor protein) (PubMed:10993067, PubMed:12679784, PubMed:25043039, PubMed:26280335, PubMed:30598546, PubMed:30630874). The gamma-secretase complex plays a role in Notch and Wnt signaling cascad…		azurophil granule membrane [GO:0035577]; early endosome [GO:0005769]; endoplasmic reticulum [GO:0005783]; endosome membrane [GO:0010008]; extracellular exosome [GO:0070062]; focal adhesion [GO:0005925]; gamma-secretase complex [GO:0070765]; Golgi apparatus [GO:0005794]; integral component of membrane [GO:0016021]; integral component of plasma membrane [GO:0005887]; integral component of presynapt…	adult behavior [GO:0030534]; amyloid-beta formation [GO:0034205]; amyloid fibril formation [GO:1990000]; amyloid precursor protein biosynthetic process [GO:0042983]; amyloid precursor protein catabolic process [GO:0042987]; amyloid precursor protein metabolic process [GO:0042982]; cellular response to calcium ion [GO:0071277]; central nervous system myelination [GO:0022010]; cerebellum developmen…	azurophil granule membrane [GO:0035577]; early endosome [GO:0005769]; endoplasmic reticulum [GO:0005783]; endosome membrane [GO:0010008]; extracellular exosome [GO:0070062]; focal adhesion [GO:0005925]; gamma-secretase complex [GO:0070765]; Golgi apparatus [GO:0005794]; integral component of membrane [GO:0016021]; integral component of plasma membrane [GO:0005887]; integral component of presynapt…	ATPase binding [GO:0051117]; endopeptidase activity [GO:0004175]; growth factor receptor binding [GO:0070851]; protein-macromolecule adaptor activity [GO:0030674]	SUBCELLULAR LOCATION: Membrane {ECO:0000269|PubMed:10993067, ECO:0000269|PubMed:25043039, ECO:0000269|PubMed:25918421, ECO:0000269|PubMed:26280335, ECO:0000269|PubMed:26623517, ECO:0000269|PubMed:26776682}; Single-pass type I membrane protein {ECO:0000269|PubMed:25043039, ECO:0000269|PubMed:25918421, ECO:0000269|PubMed:26280335, ECO:0000269|PubMed:26623517, ECO:0000269|PubMed:30598546, ECO:000026…	GO:0002262; GO:0004175; GO:0005739; GO:0005765; GO:0005769; GO:0005783; GO:0005794; GO:0005886; GO:0005887; GO:0005925; GO:0006508; GO:0006509; GO:0007212; GO:0007215; GO:0007220; GO:0007611; GO:0008021; GO:0010008; GO:0010950; GO:0016020; GO:0016021; GO:0016485; GO:0021549; GO:0022010; GO:0030534; GO:0030674; GO:0031293; GO:0034205; GO:0035333; GO:0035577; GO:0042098; GO:0042383; GO:0042470; GO:…
PLD4	CHID1	2|3	0.99	CHID1_HUMAN	Chitinase domain-containing protein 1 (Stabilin-1-interacting chitinase-like protein) (SI-CLP)	CHID1 GL008 PSEC0104 SB139	FUNCTION: Saccharide- and LPS-binding protein with possible roles in pathogen sensing and endotoxin neutralization. Ligand-binding specificity relates to the length of the oligosaccharides, with preference for chitotetraose (in vitro). {ECO:0000269|PubMed:20724479}.		extracellular exosome [GO:0070062]; extracellular region [GO:0005576]; extracellular space [GO:0005615]; late endosome [GO:0005770]; lysosomal lumen [GO:0043202]; lysosome [GO:0005764]; membrane [GO:0016020]; nucleus [GO:0005634]; trans-Golgi network [GO:0005802]	carbohydrate metabolic process [GO:0005975]; innate immune response [GO:0045087]; negative regulation of cytokine production involved in inflammatory response [GO:1900016]; platelet degranulation [GO:0002576]	extracellular exosome [GO:0070062]; extracellular region [GO:0005576]; extracellular space [GO:0005615]; late endosome [GO:0005770]; lysosomal lumen [GO:0043202]; lysosome [GO:0005764]; membrane [GO:0016020]; nucleus [GO:0005634]; trans-Golgi network [GO:0005802]; chitin binding [GO:0008061]; oligosaccharide binding [GO:0070492]; carbohydrate metabolic process [GO:0005975]; innate immune response…	chitin binding [GO:0008061]; oligosaccharide binding [GO:0070492]	SUBCELLULAR LOCATION: Secreted {ECO:0000269|PubMed:16357325}. Lysosome {ECO:0000269|PubMed:16357325}.	GO:0002576; GO:0005576; GO:0005615; GO:0005634; GO:0005764; GO:0005770; GO:0005802; GO:0005975; GO:0008061; GO:0016020; GO:0043202; GO:0045087; GO:0070062; GO:0070492; GO:1900016
PLD4	PIGS	2|3	0.99	PIGS_HUMAN	GPI transamidase component PIG-S (Phosphatidylinositol-glycan biosynthesis class S protein)	PIGS UNQ1873/PRO4316	FUNCTION: Component of the GPI transamidase complex. Essential for transfer of GPI to proteins, particularly for formation of carbonyl intermediates. {ECO:0000269|PubMed:11483512, ECO:0000269|PubMed:30269814}.	PATHWAY: Glycolipid biosynthesis; glycosylphosphatidylinositol-anchor biosynthesis. {ECO:0000269|PubMed:30269814}.	endoplasmic reticulum membrane [GO:0005789]; GPI-anchor transamidase complex [GO:0042765]; membrane [GO:0016020]	attachment of GPI anchor to protein [GO:0016255]	endoplasmic reticulum membrane [GO:0005789]; GPI-anchor transamidase complex [GO:0042765]; membrane [GO:0016020]; attachment of GPI anchor to protein [GO:0016255]		SUBCELLULAR LOCATION: Endoplasmic reticulum membrane {ECO:0000269|PubMed:11483512}; Multi-pass membrane protein {ECO:0000269|PubMed:11483512}.	GO:0005789; GO:0016020; GO:0016255; GO:0042765
PLD4	HSPA13	2|3	0.99	HSP13_HUMAN	Heat shock 70 kDa protein 13 (Microsomal stress-70 protein ATPase core) (Stress-70 protein chaperone microsome-associated 60 kDa protein)	HSPA13 STCH	FUNCTION: Has peptide-independent ATPase activity.		cytoplasm [GO:0005737]; endoplasmic reticulum [GO:0005783]; extracellular exosome [GO:0070062]; intracellular membrane-bounded organelle [GO:0043231]; mitochondrion [GO:0005739]	cellular response to unfolded protein [GO:0034620]; chaperone cofactor-dependent protein refolding [GO:0051085]; protein refolding [GO:0042026]	cytoplasm [GO:0005737]; endoplasmic reticulum [GO:0005783]; extracellular exosome [GO:0070062]; intracellular membrane-bounded organelle [GO:0043231]; mitochondrion [GO:0005739]; ATP binding [GO:0005524]; ATPase activity [GO:0016887]; heat shock protein binding [GO:0031072]; misfolded protein binding [GO:0051787]; protein folding chaperone [GO:0044183]; unfolded protein binding [GO:0051082]; cell…	ATPase activity [GO:0016887]; ATP binding [GO:0005524]; heat shock protein binding [GO:0031072]; misfolded protein binding [GO:0051787]; protein folding chaperone [GO:0044183]; unfolded protein binding [GO:0051082]	SUBCELLULAR LOCATION: Microsome. Endoplasmic reticulum.	GO:0005524; GO:0005737; GO:0005739; GO:0005783; GO:0016887; GO:0031072; GO:0034620; GO:0042026; GO:0043231; GO:0044183; GO:0051082; GO:0051085; GO:0051787; GO:0070062
PLD4	ATP6AP1	2|3	0.99	VAS1_HUMAN	V-type proton ATPase subunit S1 (V-ATPase subunit S1) (Protein XAP-3) (V-ATPase Ac45 subunit) (V-ATPase S1 accessory protein) (Vacuolar proton pump subunit S1)	ATP6AP1 ATP6IP1 ATP6S1 VATPS1 XAP3	FUNCTION: Accessory subunit of the proton-transporting vacuolar (V)-ATPase protein pump, which is required for luminal acidification of secretory vesicles. Guides the V-type ATPase into specialized subcellular compartments, such as neuroendocrine regulated secretory vesicles or the ruffled border of the osteoclast, thereby regulating its activity. Involved in membrane trafficking and Ca(2+)-depen…		endoplasmic reticulum-Golgi intermediate compartment membrane [GO:0033116]; endoplasmic reticulum membrane [GO:0005789]; endosome membrane [GO:0010008]; extracellular exosome [GO:0070062]; integral component of membrane [GO:0016021]; plasma membrane proton-transporting V-type ATPase complex [GO:0033181]; proton-transporting two-sector ATPase complex [GO:0016469]; proton-transporting V-type ATPase…	cellular iron ion homeostasis [GO:0006879]; cellular response to increased oxygen levels [GO:0036295]; establishment of organelle localization [GO:0051656]; insulin receptor signaling pathway [GO:0008286]; ion transmembrane transport [GO:0034220]; pH reduction [GO:0045851]; positive regulation of bone resorption [GO:0045780]; positive regulation of ERK1 and ERK2 cascade [GO:0070374]; positive reg…	endoplasmic reticulum membrane [GO:0005789]; endoplasmic reticulum-Golgi intermediate compartment membrane [GO:0033116]; endosome membrane [GO:0010008]; extracellular exosome [GO:0070062]; integral component of membrane [GO:0016021]; plasma membrane proton-transporting V-type ATPase complex [GO:0033181]; proton-transporting two-sector ATPase complex [GO:0016469]; proton-transporting V-type ATPase…	ATP binding [GO:0005524]; small GTPase binding [GO:0031267]	SUBCELLULAR LOCATION: Endoplasmic reticulum membrane {ECO:0000269|PubMed:27231034}; Single-pass membrane protein {ECO:0000305}. Endoplasmic reticulum-Golgi intermediate compartment membrane {ECO:0000269|PubMed:27231034}. Note=Not detected in trans-Golgi network. {ECO:0000269|PubMed:27231034}.	GO:0005524; GO:0005789; GO:0006879; GO:0008286; GO:0010008; GO:0016021; GO:0016469; GO:0030641; GO:0031267; GO:0033116; GO:0033180; GO:0033181; GO:0033572; GO:0034220; GO:0036295; GO:0045669; GO:0045780; GO:0045851; GO:0045921; GO:0051656; GO:0070062; GO:0070374; GO:1902600; GO:2001206
PLD4	SBSN	2|3	0.99	SBSN_HUMAN	Suprabasin	SBSN UNQ698/PRO1343			extracellular exosome [GO:0070062]		extracellular exosome [GO:0070062]		SUBCELLULAR LOCATION: Secreted {ECO:0000250}.	GO:0070062
PLD4	CD109	3|2	0.99	CD109_HUMAN	CD109 antigen (150 kDa TGF-beta-1-binding protein) (C3 and PZP-like alpha-2-macroglobulin domain-containing protein 7) (Platelet-specific Gov antigen) (p180) (r150) (CD antigen CD109)	CD109 CPAMD7	FUNCTION: Modulates negatively TGFB1 signaling in keratinocytes. {ECO:0000269|PubMed:16754747}.		anchored component of membrane [GO:0031225]; cell surface [GO:0009986]; cytosol [GO:0005829]; extracellular region [GO:0005576]; extracellular space [GO:0005615]; plasma membrane [GO:0005886]; platelet alpha granule membrane [GO:0031092]	hair follicle development [GO:0001942]; negative regulation of keratinocyte proliferation [GO:0010839]; negative regulation of protein phosphorylation [GO:0001933]; negative regulation of transforming growth factor beta receptor signaling pathway [GO:0030512]; negative regulation of wound healing [GO:0061045]; osteoclast fusion [GO:0072675]; platelet degranulation [GO:0002576]; regulation of kera…	anchored component of membrane [GO:0031225]; cell surface [GO:0009986]; cytosol [GO:0005829]; extracellular region [GO:0005576]; extracellular space [GO:0005615]; plasma membrane [GO:0005886]; platelet alpha granule membrane [GO:0031092]; serine-type endopeptidase inhibitor activity [GO:0004867]; transforming growth factor beta binding [GO:0050431]; hair follicle development [GO:0001942]; negativ…	serine-type endopeptidase inhibitor activity [GO:0004867]; transforming growth factor beta binding [GO:0050431]	SUBCELLULAR LOCATION: Cell membrane {ECO:0000269|PubMed:11861284, ECO:0000269|PubMed:16754747}; Lipid-anchor, GPI-anchor {ECO:0000269|PubMed:11861284, ECO:0000269|PubMed:16754747}.	GO:0001933; GO:0001942; GO:0002576; GO:0004867; GO:0005576; GO:0005615; GO:0005829; GO:0005886; GO:0009986; GO:0010839; GO:0030512; GO:0031092; GO:0031225; GO:0045616; GO:0050431; GO:0061045; GO:0072675
PLD4	P4HB	16|26	0.98	PDIA1_HUMAN	Protein disulfide-isomerase (PDI) (EC 5.3.4.1) (Cellular thyroid hormone-binding protein) (Prolyl 4-hydroxylase subunit beta) (p55)	P4HB ERBA2L PDI PDIA1 PO4DB	FUNCTION: This multifunctional protein catalyzes the formation, breakage and rearrangement of disulfide bonds. At the cell surface, seems to act as a reductase that cleaves disulfide bonds of proteins attached to the cell. May therefore cause structural modifications of exofacial proteins. Inside the cell, seems to form/rearrange disulfide bonds of nascent proteins. At high concentrations, functi…		cytoskeleton [GO:0005856]; cytosol [GO:0005829]; endoplasmic reticulum [GO:0005783]; endoplasmic reticulum-Golgi intermediate compartment [GO:0005793]; endoplasmic reticulum lumen [GO:0005788]; external side of plasma membrane [GO:0009897]; extracellular exosome [GO:0070062]; extracellular region [GO:0005576]; focal adhesion [GO:0005925]; lamellipodium [GO:0030027]; melanosome [GO:0042470]; proco…	cellular protein metabolic process [GO:0044267]; cellular response to hypoxia [GO:0071456]; chylomicron assembly [GO:0034378]; collagen fibril organization [GO:0030199]; interleukin-12-mediated signaling pathway [GO:0035722]; interleukin-23-mediated signaling pathway [GO:0038155]; peptidyl-proline hydroxylation to 4-hydroxy-L-proline [GO:0018401]; positive regulation of cell adhesion [GO:0045785]…	cytoskeleton [GO:0005856]; cytosol [GO:0005829]; endoplasmic reticulum [GO:0005783]; endoplasmic reticulum lumen [GO:0005788]; endoplasmic reticulum-Golgi intermediate compartment [GO:0005793]; external side of plasma membrane [GO:0009897]; extracellular exosome [GO:0070062]; extracellular region [GO:0005576]; focal adhesion [GO:0005925]; lamellipodium [GO:0030027]; melanosome [GO:0042470]; proco…	actin binding [GO:0003779]; integrin binding [GO:0005178]; peptide disulfide oxidoreductase activity [GO:0015037]; procollagen-proline 4-dioxygenase activity [GO:0004656]; protein disulfide isomerase activity [GO:0003756]; protein heterodimerization activity [GO:0046982]; RNA binding [GO:0003723]; thiol oxidase activity [GO:0016972]	SUBCELLULAR LOCATION: Endoplasmic reticulum {ECO:0000269|PubMed:23475612}. Endoplasmic reticulum lumen {ECO:0000269|PubMed:10636893, ECO:0000269|PubMed:23475612}. Melanosome {ECO:0000269|PubMed:12643545, ECO:0000269|PubMed:17081065}. Cell membrane {ECO:0000269|PubMed:21670307}; Peripheral membrane protein {ECO:0000305}. Note=Highly abundant. In some cell types, seems to be also secreted or associ…	GO:0003723; GO:0003756; GO:0003779; GO:0004656; GO:0005178; GO:0005576; GO:0005783; GO:0005788; GO:0005793; GO:0005829; GO:0005856; GO:0005925; GO:0006457; GO:0009897; GO:0015037; GO:0016222; GO:0016972; GO:0018401; GO:0030027; GO:0030199; GO:0032991; GO:0034378; GO:0034379; GO:0034975; GO:0034976; GO:0035722; GO:0038155; GO:0042470; GO:0043687; GO:0044267; GO:0045785; GO:0046598; GO:0046982; GO:…
PLD4	OS9	20|12	0.98	OS9_HUMAN	Protein OS-9 (Amplified in osteosarcoma 9)	OS9	FUNCTION: Lectin which functions in endoplasmic reticulum (ER) quality control and ER-associated degradation (ERAD). May bind terminally misfolded non-glycosylated proteins as well as improperly folded glycoproteins, retain them in the ER, and possibly transfer them to the ubiquitination machinery and promote their degradation. Possible targets include TRPV4. {ECO:0000269|PubMed:17932042, ECO:000…		endoplasmic reticulum [GO:0005783]; endoplasmic reticulum lumen [GO:0005788]; endoplasmic reticulum membrane [GO:0005789]; endoplasmic reticulum quality control compartment [GO:0044322]; Hrd1p ubiquitin ligase complex [GO:0000836]	endoplasmic reticulum mannose trimming [GO:1904380]; negative regulation of retrograde protein transport, ER to cytosol [GO:1904153]; protein retention in ER lumen [GO:0006621]; protein targeting [GO:0006605]; protein ubiquitination [GO:0016567]; response to endoplasmic reticulum stress [GO:0034976]; retrograde protein transport, ER to cytosol [GO:0030970]; transmembrane transport [GO:0055085]; u…	endoplasmic reticulum [GO:0005783]; endoplasmic reticulum lumen [GO:0005788]; endoplasmic reticulum membrane [GO:0005789]; endoplasmic reticulum quality control compartment [GO:0044322]; Hrd1p ubiquitin ligase complex [GO:0000836]; carbohydrate binding [GO:0030246]; protease binding [GO:0002020]; endoplasmic reticulum mannose trimming [GO:1904380]; negative regulation of retrograde protein transp…	carbohydrate binding [GO:0030246]; protease binding [GO:0002020]	SUBCELLULAR LOCATION: Endoplasmic reticulum lumen {ECO:0000269|PubMed:18264092, ECO:0000269|PubMed:18417469, ECO:0000269|PubMed:19084021}.	GO:0000836; GO:0002020; GO:0005783; GO:0005788; GO:0005789; GO:0006511; GO:0006605; GO:0006621; GO:0016567; GO:0030246; GO:0030433; GO:0030970; GO:0034976; GO:0044322; GO:0055085; GO:1904153; GO:1904380
PLD4	ATP5O	9|5	0.98	ATPO_HUMAN	ATP synthase subunit O, mitochondrial (ATP synthase peripheral stalk subunit OSCP) (Oligomycin sensitivity conferral protein) (OSCP)	ATP5PO ATP5O ATPO	FUNCTION: Mitochondrial membrane ATP synthase (F(1)F(0) ATP synthase or Complex V) produces ATP from ADP in the presence of a proton gradient across the membrane which is generated by electron transport complexes of the respiratory chain. F-type ATPases consist of two structural domains, F(1) - containing the extramembraneous catalytic core and F(0) - containing the membrane proton channel, linke…		mitochondrial inner membrane [GO:0005743]; mitochondrial proton-transporting ATP synthase, stator stalk [GO:0000274]; mitochondrial proton-transporting ATP synthase complex [GO:0005753]; mitochondrion [GO:0005739]; nucleus [GO:0005634]; plasma membrane [GO:0005886]; proton-transporting ATP synthase complex, catalytic core F(1) [GO:0045261]	ATP biosynthetic process [GO:0006754]; ATP synthesis coupled proton transport [GO:0015986]; cristae formation [GO:0042407]; mitochondrial ATP synthesis coupled proton transport [GO:0042776]; proton transmembrane transport [GO:1902600]	mitochondrial inner membrane [GO:0005743]; mitochondrial proton-transporting ATP synthase complex [GO:0005753]; mitochondrial proton-transporting ATP synthase, stator stalk [GO:0000274]; mitochondrion [GO:0005739]; nucleus [GO:0005634]; plasma membrane [GO:0005886]; proton-transporting ATP synthase complex, catalytic core F(1) [GO:0045261]; proton-transporting ATP synthase activity, rotational me…	proton-transporting ATP synthase activity, rotational mechanism [GO:0046933]	SUBCELLULAR LOCATION: Mitochondrion {ECO:0000250}. Mitochondrion inner membrane {ECO:0000250}.	GO:0000274; GO:0005634; GO:0005739; GO:0005743; GO:0005753; GO:0005886; GO:0006754; GO:0015986; GO:0042407; GO:0042776; GO:0045261; GO:0046933; GO:1902600
PLD4	TM9SF3	3|6	0.98	TM9S3_HUMAN	Transmembrane 9 superfamily member 3 (EP70-P-iso) (SM-11044-binding protein)	TM9SF3 SMBP UNQ245/PRO282			integral component of membrane [GO:0016021]; membrane [GO:0016020]	protein localization to membrane [GO:0072657]	integral component of membrane [GO:0016021]; membrane [GO:0016020]; protein localization to membrane [GO:0072657]		SUBCELLULAR LOCATION: Membrane {ECO:0000305}; Multi-pass membrane protein {ECO:0000305}.	GO:0016020; GO:0016021; GO:0072657
PLD4	PIGK	3|3	0.98	GPI8_HUMAN	GPI-anchor transamidase (GPI transamidase) (EC 3.-.-.-) (GPI8 homolog) (hGPI8) (Phosphatidylinositol-glycan biosynthesis class K protein) (PIG-K)	PIGK GPI8	FUNCTION: Mediates GPI anchoring in the endoplasmic reticulum, by replacing a protein's C-terminal GPI attachment signal peptide with a pre-assembled GPI. During this transamidation reaction, the GPI transamidase forms a carbonyl intermediate with the substrate protein.	PATHWAY: Glycolipid biosynthesis; glycosylphosphatidylinositol-anchor biosynthesis.	endoplasmic reticulum membrane [GO:0005789]; GPI-anchor transamidase complex [GO:0042765]; membrane [GO:0016020]	attachment of GPI anchor to protein [GO:0016255]; protein localization to cell surface [GO:0034394]	endoplasmic reticulum membrane [GO:0005789]; GPI-anchor transamidase complex [GO:0042765]; membrane [GO:0016020]; GPI-anchor transamidase activity [GO:0003923]; protein disulfide isomerase activity [GO:0003756]; attachment of GPI anchor to protein [GO:0016255]; protein localization to cell surface [GO:0034394]	GPI-anchor transamidase activity [GO:0003923]; protein disulfide isomerase activity [GO:0003756]	SUBCELLULAR LOCATION: Endoplasmic reticulum membrane {ECO:0000269|PubMed:11483512}; Single-pass type I membrane protein {ECO:0000269|PubMed:11483512}.	GO:0003756; GO:0003923; GO:0005789; GO:0016020; GO:0016255; GO:0034394; GO:0042765
PLD4	ITGAV	2|2	0.98	ITAV_HUMAN	Integrin alpha-V (Vitronectin receptor) (Vitronectin receptor subunit alpha) (CD antigen CD51) [Cleaved into: Integrin alpha-V heavy chain; Integrin alpha-V light chain]	ITGAV MSK8 VNRA VTNR	FUNCTION: The alpha-V (ITGAV) integrins are receptors for vitronectin, cytotactin, fibronectin, fibrinogen, laminin, matrix metalloproteinase-2, osteopontin, osteomodulin, prothrombin, thrombospondin and vWF. They recognize the sequence R-G-D in a wide array of ligands. ITGAV:ITGB3 binds to fractalkine (CX3CL1) and may act as its coreceptor in CX3CR1-dependent fractalkine signaling (PubMed:231254…		alphav-beta3 integrin-HMGB1 complex [GO:0035868]; alphav-beta3 integrin-IGF-1-IGF1R complex [GO:0035867]; alphav-beta3 integrin-PKCalpha complex [GO:0035866]; cell surface [GO:0009986]; cytosol [GO:0005829]; external side of plasma membrane [GO:0009897]; extracellular exosome [GO:0070062]; filopodium membrane [GO:0031527]; focal adhesion [GO:0005925]; integral component of plasma membrane [GO:000…	angiogenesis [GO:0001525]; antigen processing and presentation of exogenous peptide antigen via MHC class I, TAP-dependent [GO:0002479]; apolipoprotein A-I-mediated signaling pathway [GO:0038027]; apoptotic cell clearance [GO:0043277]; calcium ion transmembrane transport [GO:0070588]; cell adhesion [GO:0007155]; cell adhesion mediated by integrin [GO:0033627]; cell-matrix adhesion [GO:0007160]; c…	alphav-beta3 integrin-HMGB1 complex [GO:0035868]; alphav-beta3 integrin-IGF-1-IGF1R complex [GO:0035867]; alphav-beta3 integrin-PKCalpha complex [GO:0035866]; cell surface [GO:0009986]; cytosol [GO:0005829]; external side of plasma membrane [GO:0009897]; extracellular exosome [GO:0070062]; filopodium membrane [GO:0031527]; focal adhesion [GO:0005925]; integral component of plasma membrane [GO:000…	coreceptor activity [GO:0015026]; extracellular matrix binding [GO:0050840]; extracellular matrix protein binding [GO:1990430]; fibronectin binding [GO:0001968]; integrin binding [GO:0005178]; metal ion binding [GO:0046872]; opsonin binding [GO:0001846]; protease binding [GO:0002020]; protein kinase C binding [GO:0005080]; transforming growth factor beta binding [GO:0050431]; virus receptor activ…	SUBCELLULAR LOCATION: Cell membrane; Single-pass type I membrane protein. Cell junction, focal adhesion {ECO:0000269|PubMed:17158881}.	GO:0001525; GO:0001570; GO:0001618; GO:0001846; GO:0001968; GO:0002020; GO:0002479; GO:0005080; GO:0005178; GO:0005245; GO:0005829; GO:0005886; GO:0005887; GO:0005925; GO:0007155; GO:0007160; GO:0007204; GO:0007229; GO:0008284; GO:0008305; GO:0009897; GO:0009986; GO:0010745; GO:0010888; GO:0015026; GO:0016020; GO:0030198; GO:0030335; GO:0031258; GO:0031527; GO:0031528; GO:0031589; GO:0032369; GO:…
PLD4	SELENON	2|2	0.98	SELN_HUMAN	Selenoprotein N (SelN)	SELENON SELN SEPN1	FUNCTION: [Isoform 2]: Plays an important role in cell protection against oxidative stress and in the regulation of redox-related calcium homeostasis. Regulates the calcium level of the ER by protecting the calcium pump ATP2A2 against the oxidoreductase ERO1A-mediated oxidative damage. Within the ER, ERO1A activity increases the concentration of H(2)O(2), which attacks the luminal thiols in ATP2A…		endoplasmic reticulum membrane [GO:0005789]	calcium ion homeostasis [GO:0055074]; positive regulation of response to oxidative stress [GO:1902884]; regulation of ryanodine-sensitive calcium-release channel activity [GO:0060314]; skeletal muscle fiber development [GO:0048741]	endoplasmic reticulum membrane [GO:0005789]; calcium ion binding [GO:0005509]; oxidoreductase activity [GO:0016491]; calcium ion homeostasis [GO:0055074]; positive regulation of response to oxidative stress [GO:1902884]; regulation of ryanodine-sensitive calcium-release channel activity [GO:0060314]; skeletal muscle fiber development [GO:0048741]	calcium ion binding [GO:0005509]; oxidoreductase activity [GO:0016491]	SUBCELLULAR LOCATION: [Isoform 2]: Endoplasmic reticulum membrane {ECO:0000269|PubMed:12700173}.	GO:0005509; GO:0005789; GO:0016491; GO:0048741; GO:0055074; GO:0060314; GO:1902884
PLD4	B4E106	2|2	0.98
PLD4	ARSA	2|2	0.98	ARSA_HUMAN	Arylsulfatase A (ASA) (EC 3.1.6.8) (Cerebroside-sulfatase) [Cleaved into: Arylsulfatase A component B; Arylsulfatase A component C]	ARSA	FUNCTION: Hydrolyzes cerebroside sulfate. {ECO:0000269|PubMed:10751093, ECO:0000269|PubMed:24294900}.		azurophil granule lumen [GO:0035578]; endoplasmic reticulum lumen [GO:0005788]; extracellular exosome [GO:0070062]; extracellular region [GO:0005576]; lysosomal lumen [GO:0043202]; lysosome [GO:0005764]	glycosphingolipid metabolic process [GO:0006687]; neutrophil degranulation [GO:0043312]	azurophil granule lumen [GO:0035578]; endoplasmic reticulum lumen [GO:0005788]; extracellular exosome [GO:0070062]; extracellular region [GO:0005576]; lysosomal lumen [GO:0043202]; lysosome [GO:0005764]; arylsulfatase activity [GO:0004065]; calcium ion binding [GO:0005509]; cerebroside-sulfatase activity [GO:0004098]; sulfuric ester hydrolase activity [GO:0008484]; glycosphingolipid metabolic pro…	arylsulfatase activity [GO:0004065]; calcium ion binding [GO:0005509]; cerebroside-sulfatase activity [GO:0004098]; sulfuric ester hydrolase activity [GO:0008484]	SUBCELLULAR LOCATION: Endoplasmic reticulum {ECO:0000269|PubMed:9342345}. Lysosome {ECO:0000305|PubMed:2562955}.	GO:0004065; GO:0004098; GO:0005509; GO:0005576; GO:0005764; GO:0005788; GO:0006687; GO:0008484; GO:0035578; GO:0043202; GO:0043312; GO:0070062
PLD4	GANAB	30|29	0.97	GANAB_HUMAN	Neutral alpha-glucosidase AB (EC 3.2.1.207) (Alpha-glucosidase 2) (Glucosidase II subunit alpha)	GANAB G2AN KIAA0088	FUNCTION: Catalytic subunit of glucosidase II that cleaves sequentially the 2 innermost alpha-1,3-linked glucose residues from the Glc(2)Man(9)GlcNAc(2) oligosaccharide precursor of immature glycoproteins (PubMed:10929008). Required for PKD1/Polycystin-1 and PKD2/Polycystin-2 maturation and localization to the cell surface and cilia (PubMed:27259053). {ECO:0000269|PubMed:10929008, ECO:0000269|Pub…	PATHWAY: Glycan metabolism; N-glycan metabolism. {ECO:0000269|PubMed:10929008}.	endoplasmic reticulum lumen [GO:0005788]; extracellular exosome [GO:0070062]; glucosidase II complex [GO:0017177]; Golgi apparatus [GO:0005794]; intracellular membrane-bounded organelle [GO:0043231]; melanosome [GO:0042470]; membrane [GO:0016020]	carbohydrate metabolic process [GO:0005975]; N-glycan processing [GO:0006491]; protein folding [GO:0006457]; viral protein processing [GO:0019082]	endoplasmic reticulum lumen [GO:0005788]; extracellular exosome [GO:0070062]; glucosidase II complex [GO:0017177]; Golgi apparatus [GO:0005794]; intracellular membrane-bounded organelle [GO:0043231]; melanosome [GO:0042470]; membrane [GO:0016020]; alpha-glucosidase activity [GO:0090599]; carbohydrate binding [GO:0030246]; glucan 1,3-alpha-glucosidase activity [GO:0033919]; hydrolase activity, hyd…	alpha-glucosidase activity [GO:0090599]; carbohydrate binding [GO:0030246]; glucan 1,3-alpha-glucosidase activity [GO:0033919]; hydrolase activity, hydrolyzing O-glycosyl compounds [GO:0004553]; RNA binding [GO:0003723]	SUBCELLULAR LOCATION: Endoplasmic reticulum {ECO:0000305|PubMed:10929008}. Golgi apparatus {ECO:0000250|UniProtKB:P79403}. Melanosome {ECO:0000269|PubMed:17081065}. Note=Identified by mass spectrometry in melanosome fractions from stage I to stage IV. {ECO:0000269|PubMed:17081065}.	GO:0003723; GO:0004553; GO:0005788; GO:0005794; GO:0005975; GO:0006457; GO:0006491; GO:0016020; GO:0017177; GO:0019082; GO:0030246; GO:0033919; GO:0042470; GO:0043231; GO:0070062; GO:0090599
PLD4	EIF4A2	10|3	0.97	IF4A2_HUMAN	Eukaryotic initiation factor 4A-II (eIF-4A-II) (eIF4A-II) (EC 3.6.4.13) (ATP-dependent RNA helicase eIF4A-2)	EIF4A2 DDX2B EIF4F	FUNCTION: ATP-dependent RNA helicase which is a subunit of the eIF4F complex involved in cap recognition and is required for mRNA binding to ribosome. In the current model of translation initiation, eIF4A unwinds RNA secondary structures in the 5'-UTR of mRNAs which is necessary to allow efficient binding of the small ribosomal subunit, and subsequent scanning for the initiator codon.		cytosol [GO:0005829]; eukaryotic translation initiation factor 4F complex [GO:0016281]; perinuclear region of cytoplasm [GO:0048471]	cellular response to leukemia inhibitory factor [GO:1990830]; cytoplasmic translational initiation [GO:0002183]; negative regulation of RNA-directed 5'-3' RNA polymerase activity [GO:1900260]; regulation of translational initiation [GO:0006446]; translational initiation [GO:0006413]; viral process [GO:0016032]	cytosol [GO:0005829]; eukaryotic translation initiation factor 4F complex [GO:0016281]; perinuclear region of cytoplasm [GO:0048471]; ATP binding [GO:0005524]; ATPase activity [GO:0016887]; helicase activity [GO:0004386]; RNA binding [GO:0003723]; RNA helicase activity [GO:0003724]; translation initiation factor activity [GO:0003743]; cellular response to leukemia inhibitory factor [GO:1990830]; …	ATPase activity [GO:0016887]; ATP binding [GO:0005524]; helicase activity [GO:0004386]; RNA binding [GO:0003723]; RNA helicase activity [GO:0003724]; translation initiation factor activity [GO:0003743]		GO:0002183; GO:0003723; GO:0003724; GO:0003743; GO:0004386; GO:0005524; GO:0005829; GO:0006413; GO:0006446; GO:0016032; GO:0016281; GO:0016887; GO:0048471; GO:1900260; GO:1990830
PLD4	PDIA3	23|26	0.96	PDIA3_HUMAN	Protein disulfide-isomerase A3 (EC 5.3.4.1) (58 kDa glucose-regulated protein) (58 kDa microsomal protein) (p58) (Disulfide isomerase ER-60) (Endoplasmic reticulum resident protein 57) (ER protein 57) (ERp57) (Endoplasmic reticulum resident protein 60) (ER protein 60) (ERp60)	PDIA3 ERP57 ERP60 GRP58			cell surface [GO:0009986]; endoplasmic reticulum [GO:0005783]; endoplasmic reticulum lumen [GO:0005788]; extracellular exosome [GO:0070062]; extracellular space [GO:0005615]; focal adhesion [GO:0005925]; melanosome [GO:0042470]; MHC class I peptide loading complex [GO:0042824]; nucleus [GO:0005634]; phagocytic vesicle [GO:0045335]; recycling endosome membrane [GO:0055038]	antigen processing and presentation of exogenous peptide antigen via MHC class I, TAP-dependent [GO:0002479]; antigen processing and presentation of peptide antigen via MHC class I [GO:0002474]; cellular response to interleukin-7 [GO:0098761]; positive regulation of extrinsic apoptotic signaling pathway [GO:2001238]; protein folding [GO:0006457]; protein folding in endoplasmic reticulum [GO:00349…	cell surface [GO:0009986]; endoplasmic reticulum [GO:0005783]; endoplasmic reticulum lumen [GO:0005788]; extracellular exosome [GO:0070062]; extracellular space [GO:0005615]; focal adhesion [GO:0005925]; melanosome [GO:0042470]; MHC class I peptide loading complex [GO:0042824]; nucleus [GO:0005634]; phagocytic vesicle [GO:0045335]; recycling endosome membrane [GO:0055038]; cysteine-type endopepti…	cysteine-type endopeptidase activity [GO:0004197]; disulfide oxidoreductase activity [GO:0015036]; identical protein binding [GO:0042802]; peptide disulfide oxidoreductase activity [GO:0015037]; phospholipase C activity [GO:0004629]; protein disulfide isomerase activity [GO:0003756]; RNA binding [GO:0003723]	SUBCELLULAR LOCATION: Endoplasmic reticulum {ECO:0000269|PubMed:23826168}. Endoplasmic reticulum lumen {ECO:0000250}. Melanosome {ECO:0000269|PubMed:12643545, ECO:0000269|PubMed:17081065}. Note=Identified by mass spectrometry in melanosome fractions from stage I to stage IV (PubMed:12643545). {ECO:0000269|PubMed:12643545}.	GO:0002474; GO:0002479; GO:0003723; GO:0003756; GO:0004197; GO:0004629; GO:0005615; GO:0005634; GO:0005783; GO:0005788; GO:0005925; GO:0006457; GO:0009986; GO:0015036; GO:0015037; GO:0034975; GO:0034976; GO:0042470; GO:0042802; GO:0042824; GO:0045335; GO:0055038; GO:0070062; GO:0098761; GO:2001238
[truncated: 182 more rows]
