# Supplementary material for: Interactome Analysis of Human Phospholipase D and Phosphatidic Acid-Associated Protein Network
Source: Mol Cell Proteomics. 2022 Jan 8;21(2):100195. doi: 10.1016/j.mcpro.2022.100195 (PMC8864472; doi:10.1016/j.mcpro.2022.100195)
Supplement: Supplemental Table S4 — Comparison of the PLDs HCIPs in BioPlex. [file mmc4.xlsx]

## Sheet: PLD family
PLD isoform-Bait	BioPlex-Prey	Identified in PLD Study Y/N
PLD1	AHCYL1	No
PLD1	AKAP11	No
PLD1	ANKS3	Yes-Non-HCIP
PLD1	ASIC2	No
PLD1	BACH2	No
PLD1	C5AR2	No
PLD1	CACNG5	No
PLD1	CCDC85A	No
PLD1	CD6	No
PLD1	CDH5	No
PLD1	CLSTN1	No
PLD1	CXCR4	No
PLD1	DNAJB5	No
PLD1	DOP1B	No
PLD1	EIF2B5	Yes-Non-HCIP
PLD1	FAXC	No
PLD1	FTL	No
PLD1	GPR156	No
PLD1	GPT	No
PLD1	HEATR3	Yes-Non-HCIP
PLD1	INSYN1	No
PLD1	KCNA4	No
PLD1	KCTD17	No
PLD1	LTBP2	No
PLD1	LURAP1	No
PLD1	MAGEA9	No
PLD1	MCC	No
PLD1	MIER2	No
PLD1	OSBPL5	No
PLD1	PER2	No
PLD1	PIPSL	No
PLD1	PRKAR1B	Yes-Non-HCIP
PLD1	PTGES3	Yes-Non-HCIP
PLD1	RHEX	No
PLD1	RYK	No
PLD1	SIRT1	Yes- HCIP
PLD1	SLC31A1	No
PLD1	SPACA1	No
PLD1	TEX264	No
PLD1	TMEM63C	No
PLD1	TMEM74	No
PLD1	TNFRSF19	No
PLD1	UBE2O	No
PLD1	ZCCHC10	Yes-Non-HCIP
PLD1	ZRANB2	Yes-Non-HCIP
PLD2	CAMK2A	No
PLD2	VCPIP1	No
PLD2	TCTEX1D2	No
PLD2	DYNLT1	No
PLD2	HERC4	Yes- HCIP
PLD2	ASRGL1	Yes-Non-HCIP
PLD2	HSPA8	Yes-Non-HCIP
PLD2	DNAJB5	Yes-Non-HCIP
PLD2	STUB1	Yes- HCIP
PLD2	VSIG8	No
PLD2	PDP1	Yes-Non-HCIP
PLD2	HSPA1L	Yes-Non-HCIP
PLD2	HSPA2	Yes- HCIP
PLD2	HSPA1B	Yes- HCIP
PLD2	DNAJB4	Yes- HCIP
PLD2	MAGEA9	No
PLD2	FTL	No
PLD2	TEX264	Yes-Non-HCIP
PLD2	PTGES3	Yes-Non-HCIP
PLD2	CACNG5	No
PLD2	BAG2	Yes-Non-HCIP
PLD2	CHRM3	No
PLD2	BSND	No
PLD2	TMEM169	No
PLD2	ATG7	No
PLD2	TUBA4A	Yes-Non-HCIP
PLD2	TMEM74	No
PLD2	CDK5RAP3	No
PLD2	CIB2	No
PLD2	GPR156	No
PLD2	INSYN1	No
PLD2	PIPSL	Yes-Non-HCIP
PLD2	CDH8	No
PLD2	CXCR4	No
PLD2	SPC24	No
PLD2	CDH5	No
PLD2	BSG	No
PLD2	LURAP1	No
PLD2	ZCCHC10	No
PLD2	CCDC107	No
PLD2	TSPAN3	No
PLD2	GPR182	No
PLD2	PPP4R1L	No
PLD2	ASIC2	No
PLD2	SSSCA1	No
PLD2	TNFRSF19	No
PLD2	RAMP3	No
PLD2	TUBB4B	Yes- HCIP
PLD2	HAVCR2	No
PLD2	CACNG7	No
PLD2	TTC9C	No
PLD2	KCNE4	No
PLD2	HLA-DRA	No
PLD2	COL6A2	No
PLD2	STK16	No
PLD2	CRYL1	No
PLD2	HSPB8	No
PLD2	TMEM63C	No
PLD2	SF3B3	Yes-Non-HCIP
PLD2	EIF2B5	Yes-Non-HCIP
PLD2	DNAJA2	Yes-HCIP
PLD2	DNAJC7	Yes-HCIP
PLD2	BAG5	Yes- HCIP
PLD2	DNAJA1	Yes-Non-HCIP
PLD2	TUBB2B	Yes- HCIP
PLD2	MDM4	No
PLD2	GPR45	No
PLD2	TUBB2A	Yes-Non-HCIP
PLD2	TUBB	Yes-Non-HCIP
PLD3	LSMEM2	No
PLD5	CRYBG1	No
PLD5	PLCD1	No
PLD5	SPINK5	No
PLD5	PADI3	No
PLD5	LRRC15	No
PLD5	DSG4	No
PLD5	CALHM4	No
PLD5	LYG2	No
PLD5	ATG9B	No
PLD5	HEPHL1	No
PLD5	VSIG8	No
PLD5	CSNK1E	No
PLD5	SELENBP1	No
PLD5	GDPD3	No
PLD5	CRAT	No
PLD5	SERPINB13	No
PLD5	HIST2H3PS2	No
PLD5	HIST1H1B	No
PLD5	NEU2	No
PLD5	DUSP14	No
PLD5	S100A3	No
PLD5	ACPP	No
PLD5	SERPINA3	No
PLD5	TRIM29	No
PLD5	TGM1	No
PLD5	ENGASE	No
PLD5	PKP1	No
PLD5	TGM3	No
PLD5	CRYAB	No
PLD5	TSPAN7	No
PLD5	H2AFY	No
PLD5	ECHDC1	No
PLD5	CALML5	No
PLD5	CALML3	No
PLD5	ARL8B	No
PLD5	LPCAT3	No
PLD5	PITHD1	No
PLD5	HIST1H2AG	No
PLD5	NPC1	No
PLD5	CAPN12	No
PLD5	FBP1	No
PLD5	PKP3	No
PLD6	ADCY8	No
PLD6	ATP12A	No
PLD6	C3AR1	No
PLD6	C3orf52	No
PLD6	CANX	Yes-Non-HCIP
PLD6	CHRNA3	No
PLD6	CHRNA4	No
PLD6	CHRNB4	No
PLD6	DGCR2	No
PLD6	GAA	No
PLD6	GGT7	Yes-Non-HCIP
PLD6	HSPA5	Yes-Non-HCIP
PLD6	IL27RA	No
PLD6	JMJD8	No
PLD6	KCNC4	No
PLD6	KCNS3	No
PLD6	LRP3	No
PLD6	LRRC55	No
PLD6	MAGEE2	No
PLD6	MICB	Yes-HCIP
PLD6	MME	No
PLD6	MSH5	No
PLD6	P2RX4	No
PLD6	PBXIP1	No
PLD6	PCBP3	No
PLD6	PEX19	Yes-Non-HCIP
PLD6	SCN4A	No
PLD6	SFN	No
PLD6	SIDT2	No
PLD6	SLC9A6	No
PLD6	SPPL2B	No
PLD6	TCIRG1	No
PLD6	TDRKH	Yes-HCIP
PLD6	TTYH1	No

## Sheet: PLD1
BioPlex Network
Node Table
A-B	A	B	A	B	A	B	Networks	Wrong	pNI	pInt
6259-5337	5337	6259	Gene Link	Gene Link	PLD1	RYK	BioPlex_3_0	0	0	1
55027-5337	5337	55027	Gene Link	Gene Link	PLD1	HEATR3	BioPlex_3_0	0	0	1
5337-55027	55027	5337	Gene Link	Gene Link	HEATR3	PLD1	BioPlex_3_0	0	0	1
60468-5337	5337	60468	Gene Link	Gene Link	PLD1	BACH2	BioPlex_3_0	0	0	1
5337-60468	60468	5337	Gene Link	Gene Link	BACH2	PLD1	BioPlex_3_0	0	0	1
84553-5337	5337	84553	Gene Link	Gene Link	PLD1	FAXC	BioPlex_3_0	0	0	1
165829-5337	5337	165829	Gene Link	Gene Link	PLD1	GPR156	BioPlex_3_0	0	0	1
8893-5337	5337	8893	Gene Link	Gene Link	PLD1	EIF2B5	BioPlex_3_0, BioPlexHCT_1_0	0, 0.0256	0.0001, 0	0.9999, 0.9744
27091-5337	5337	27091	Gene Link	Gene Link	PLD1	CACNG5	BioPlex_3_0	0	0.0001	0.9999
63893-5337	5337	63893	Gene Link	Gene Link	PLD1	UBE2O	BioPlex_3_0	0	0.0001	0.9999
5337-63893	63893	5337	Gene Link	Gene Link	UBE2O	PLD1	BioPlex_3_0	0	0.0001	0.9999
157753-5337	5337	157753	Gene Link	Gene Link	PLD1	TMEM74	BioPlex_3_0	0	0.0001	0.9999
57156-5337	5337	57156	Gene Link	Gene Link	PLD1	TMEM63C	BioPlex_3_0	0	0.0002	0.9998
2512-5337	5337	2512	Gene Link	Gene Link	PLD1	FTL	BioPlex_3_0, BioPlexHCT_1_0	0, 0	0.0003, 0	0.9997, 1
54819-5337	5337	54819	Gene Link	Gene Link	PLD1	ZCCHC10	BioPlex_3_0	0	0.0004	0.9996
1003-5337	5337	1003	Gene Link	Gene Link	PLD1	CDH5	BioPlex_3_0	0	0.0006	0.9994
7852-5337	5337	7852	Gene Link	Gene Link	PLD1	CXCR4	BioPlex_3_0	0	0.0006	0.9994
541468-5337	5337	541468	Gene Link	Gene Link	PLD1	LURAP1	BioPlex_3_0	0	0.0009	0.9991
266971-5337	5337	266971	Gene Link	Gene Link	PLD1	PIPSL	BioPlex_3_0	0	0.0019	0.9981
388135-5337	5337	388135	Gene Link	Gene Link	PLD1	INSYN1	BioPlex_3_0	0	0.0022	0.9978
923-5337	5337	923	Gene Link	Gene Link	PLD1	CD6	BioPlex_3_0	0	0.0027	0.9973
1317-5337	5337	1317	Gene Link	Gene Link	PLD1	SLC31A1	BioPlex_3_0	0	0.0034	0.9966
4163-5337	5337	4163	Gene Link	Gene Link	PLD1	MCC	BioPlex_3_0	0	0.0036	0.9964
4108-5337	5337	4108	Gene Link	Gene Link	PLD1	MAGEA9	BioPlex_3_0	0	0.0041	0.9959
51368-5337	5337	51368	Gene Link	Gene Link	PLD1	TEX264	BioPlex_3_0, BioPlexHCT_1_0	0, 0	0.0042, 0	0.9958, 1
5337-51368	51368	5337	Gene Link	Gene Link	TEX264	PLD1	BioPlex_3_0	0	0.0042	0.9958
22883-5337	5337	22883	Gene Link	Gene Link	PLD1	CLSTN1	BioPlex_3_0	0	0.0051	0.9949
114800-5337	5337	114800	Gene Link	Gene Link	PLD1	CCDC85A	BioPlex_3_0	0	0.0052	0.9948
10768-5337	5337	10768	Gene Link	Gene Link	PLD1	AHCYL1	BioPlex_3_0	0	0.0054	0.9946
9406-5337	5337	9406	Gene Link	Gene Link	PLD1	ZRANB2	BioPlex_3_0	0	0.0075	0.9925
5337-9406	9406	5337	Gene Link	Gene Link	ZRANB2	PLD1	BioPlex_3_0	0	0.0075	0.9925
3739-5337	5337	3739	Gene Link	Gene Link	PLD1	KCNA4	BioPlex_3_0	0	0.009	0.991
55504-5337	5337	55504	Gene Link	Gene Link	PLD1	TNFRSF19	BioPlex_3_0	0	0.0099	0.9901
81833-5337	5337	81833	Gene Link	Gene Link	PLD1	SPACA1	BioPlex_3_0	0	0.0189	0.9811
40-5337	5337	40	Gene Link	Gene Link	PLD1	ASIC2	BioPlex_3_0	0	0.0254	0.9746
10728-5337	5337	10728	Gene Link	Gene Link	PLD1	PTGES3	BioPlex_3_0, BioPlexHCT_1_0	0, 0.0041	0.0346, 0	0.9654, 0.9959
5337-2875	2875	5337	Gene Link	Gene Link	GPT	PLD1	BioPlex_3_0	0	0.0429	0.9571
5337-11215	11215	5337	Gene Link	Gene Link	AKAP11	PLD1	BioPlex_3_0	0	0.0492	0.9508
114879-5337	5337	114879	Gene Link	Gene Link	PLD1	OSBPL5	BioPlex_3_0	0	0.0513	0.9487
124401-5337	5337	124401	Gene Link	Gene Link	PLD1	ANKS3	BioPlex_3_0	0	0.0535	0.9465
79734-5337	5337	79734	Gene Link	Gene Link	PLD1	KCTD17	BioPlex_3_0	0	0.0697	0.9303
54531-5337	5337	54531	Gene Link	Gene Link	PLD1	MIER2	BioPlex_3_0	0.0011	0.0751	0.9237
5337-25822	25822	5337	Gene Link	Gene Link	DNAJB5	PLD1	BioPlex_3_0	0.0214	0.0596	0.919
5337-23411	23411	5337	Gene Link	Gene Link	SIRT1	PLD1	BioPlex_3_0	0	0.0915	0.9085
440712-5337	5337	440712	Gene Link	Gene Link	PLD1	RHEX	BioPlex_3_0	0.0013	0.0959	0.9029
27202-5337	5337	27202	Gene Link	Gene Link	PLD1	C5AR2	BioPlex_3_0	0.0008	0.0991	0.9001
4053-5337	5337	4053	Gene Link	Gene Link	PLD1	LTBP2	BioPlex_3_0	0	0.1278	0.8722
5337-5575	5575	5337	Gene Link	Gene Link	PRKAR1B	PLD1	BioPlex_3_0	0	0.1327	0.8673
8864-5337	5337	8864	Gene Link	Gene Link	PLD1	PER2	BioPlex_3_0	0.0005	0.249	0.7505
9980-5337	5337	9980	Gene Link	Gene Link	PLD1	DOP1B	BioPlex_3_0	0.0059	0.4375	0.5566
	Number
HCIPs: SIRT1	1
Non-HCIPs: ANKS3 EIF2B5 HEATR3 PRKAR1B PTGES3 UBE20 ZCCHC10 ZRANB2	8
Not identified	36
Total	45

## Sheet: PLD2
BioPlex Network
Node Table
A-B	A	B	A	B	A	B	Networks	Wrong	pNI	pInt
5338-815	815	5338	Gene Link	Gene Link	CAMK2A	PLD2	BioPlex_3_0	0	0	1
5338-80124	80124	5338	Gene Link	Gene Link	VCPIP1	PLD2	BioPlex_3_0	0	0	1
4108-5338	5338	4108	Gene Link	Gene Link	PLD2	MAGEA9	BioPlex_3_0, BioPlexHCT_1_0	0, 0	0.0005, 0.0173	0.9995, 0.9827
5338-255758	255758	5338	Gene Link	Gene Link	TCTEX1D2	PLD2	BioPlex_3_0	0	0.0005	0.9995
5338-6993	6993	5338	Gene Link	Gene Link	DYNLT1	PLD2	BioPlex_3_0	0	0.0006	0.9994
2512-5338	5338	2512	Gene Link	Gene Link	PLD2	FTL	BioPlex_3_0, BioPlexHCT_1_0	0, 0	0.0021, 0.0032	0.9979, 0.9968
51368-5338	5338	51368	Gene Link	Gene Link	PLD2	TEX264	BioPlexHCT_1_0	0	0.0021	0.9979
10728-5338	5338	10728	Gene Link	Gene Link	PLD2	PTGES3	BioPlex_3_0, BioPlexHCT_1_0	0, 0	0.0036, 0.0377	0.9964, 0.9623
27091-5338	5338	27091	Gene Link	Gene Link	PLD2	CACNG5	BioPlex_3_0	0	0.0047	0.9953
5338-26091	26091	5338	Gene Link	Gene Link	HERC4	PLD2	BioPlex_3_0	0	0.0088	0.9912
10294-5338	5338	10294	Gene Link	Gene Link	PLD2	DNAJA2	BioPlex_3_0, BioPlexHCT_1_0	0, 0	0.0096, 0.0103	0.9904, 0.9897
5338-10294	10294	5338	Gene Link	Gene Link	DNAJA2	PLD2	BioPlex_3_0	0	0.0096	0.9904
9532-5338	5338	9532	Gene Link	Gene Link	PLD2	BAG2	BioPlexHCT_1_0	0	0.0097	0.9903
203068-5338	5338	203068	Gene Link	Gene Link	PLD2	TUBB	BioPlex_3_0, BioPlexHCT_1_0	0, 0	0.0099, 0.0059	0.9901, 0.9941
5338-203068	203068	5338	Gene Link	Gene Link	TUBB	PLD2	BioPlex_3_0	0	0.0099	0.9901
1131-5338	5338	1131	Gene Link	Gene Link	PLD2	CHRM3	BioPlex_3_0	0	0.0131	0.9869
7809-5338	5338	7809	Gene Link	Gene Link	PLD2	BSND	BioPlexHCT_1_0	0	0.0149	0.9851
92691-5338	5338	92691	Gene Link	Gene Link	PLD2	TMEM169	BioPlex_3_0	0	0.019	0.981
10533-5338	5338	10533	Gene Link	Gene Link	PLD2	ATG7	BioPlexHCT_1_0	0	0.0208	0.9792
7277-5338	5338	7277	Gene Link	Gene Link	PLD2	TUBA4A	BioPlexHCT_1_0	0	0.0242	0.9758
157753-5338	5338	157753	Gene Link	Gene Link	PLD2	TMEM74	BioPlex_3_0	0	0.0268	0.9732
80279-5338	5338	80279	Gene Link	Gene Link	PLD2	CDK5RAP3	BioPlex_3_0, BioPlexHCT_1_0	0, 0	0.0275, 0.2855	0.9725, 0.7145
10518-5338	5338	10518	Gene Link	Gene Link	PLD2	CIB2	BioPlex_3_0, BioPlexHCT_1_0	0, 0	0.0307, 0.2058	0.9693, 0.7942
165829-5338	5338	165829	Gene Link	Gene Link	PLD2	GPR156	BioPlex_3_0	0	0.0326	0.9674
388135-5338	5338	388135	Gene Link	Gene Link	PLD2	INSYN1	BioPlex_3_0	0	0.033	0.967
266971-5338	5338	266971	Gene Link	Gene Link	PLD2	PIPSL	BioPlex_3_0	0	0.0334	0.9666
1006-5338	5338	1006	Gene Link	Gene Link	PLD2	CDH8	BioPlex_3_0	0	0.0387	0.9613
7852-5338	5338	7852	Gene Link	Gene Link	PLD2	CXCR4	BioPlex_3_0	0	0.0402	0.9598
5338-80150	80150	5338	Gene Link	Gene Link	ASRGL1	PLD2	BioPlex_3_0	0.0358	0.006	0.9583
7266-5338	5338	7266	Gene Link	Gene Link	PLD2	DNAJC7	BioPlex_3_0	0	0.0443	0.9557
5338-7266	7266	5338	Gene Link	Gene Link	DNAJC7	PLD2	BioPlex_3_0	0	0.0443	0.9557
147841-5338	5338	147841	Gene Link	Gene Link	PLD2	SPC24	BioPlex_3_0, BioPlexHCT_1_0	0, 0	0.0461, 0.0003	0.9539, 0.9997
5338-3312	3312	5338	Gene Link	Gene Link	HSPA8	PLD2	BioPlex_3_0	0	0.0667	0.9333
1003-5338	5338	1003	Gene Link	Gene Link	PLD2	CDH5	BioPlex_3_0	0	0.0795	0.9205
5338-25822	25822	5338	Gene Link	Gene Link	DNAJB5	PLD2	BioPlex_3_0	0	0.0829	0.9171
682-5338	5338	682	Gene Link	Gene Link	PLD2	BSG	BioPlexHCT_1_0	0	0.1021	0.8979
541468-5338	5338	541468	Gene Link	Gene Link	PLD2	LURAP1	BioPlex_3_0	0	0.1149	0.8851
54819-5338	5338	54819	Gene Link	Gene Link	PLD2	ZCCHC10	BioPlex_3_0	0	0.1171	0.8829
203260-5338	5338	203260	Gene Link	Gene Link	PLD2	CCDC107	BioPlex_3_0, BioPlexHCT_1_0	0, 0	0.1181, 0.0013	0.8819, 0.9987
10099-5338	5338	10099	Gene Link	Gene Link	PLD2	TSPAN3	BioPlexHCT_1_0	0	0.1367	0.8633
11318-5338	5338	11318	Gene Link	Gene Link	PLD2	GPR182	BioPlexHCT_1_0	0	0.1457	0.8543
55370-5338	5338	55370	Gene Link	Gene Link	PLD2	PPP4R1L	BioPlex_3_0	0	0.1501	0.8499
5338-10273	10273	5338	Gene Link	Gene Link	STUB1	PLD2	BioPlex_3_0	0	0.1544	0.8456
40-5338	5338	40	Gene Link	Gene Link	PLD2	ASIC2	BioPlex_3_0	0	0.1593	0.8407
10534-5338	5338	10534	Gene Link	Gene Link	PLD2	SSSCA1	BioPlexHCT_1_0	0	0.1738	0.8262
5338-391123	391123	5338	Gene Link	Gene Link	VSIG8	PLD2	BioPlex_3_0	0	0.1761	0.8239
55504-5338	5338	55504	Gene Link	Gene Link	PLD2	TNFRSF19	BioPlex_3_0	0	0.1774	0.8226
10268-5338	5338	10268	Gene Link	Gene Link	PLD2	RAMP3	BioPlexHCT_1_0	0	0.183	0.817
10383-5338	5338	10383	Gene Link	Gene Link	PLD2	TUBB4B	BioPlexHCT_1_0	0	0.2209	0.7791
84868-5338	5338	84868	Gene Link	Gene Link	PLD2	HAVCR2	BioPlex_3_0	0	0.228	0.772
59284-5338	5338	59284	Gene Link	Gene Link	PLD2	CACNG7	BioPlexHCT_1_0	0	0.2429	0.7571
283237-5338	5338	283237	Gene Link	Gene Link	PLD2	TTC9C	BioPlex_3_0	0	0.2435	0.7565
5338-54704	54704	5338	Gene Link	Gene Link	PDP1	PLD2	BioPlex_3_0	0	0.2441	0.7559
5338-3305	3305	5338	Gene Link	Gene Link	HSPA1L	PLD2	BioPlex_3_0	0	0.2578	0.7422
23704-5338	5338	23704	Gene Link	Gene Link	PLD2	KCNE4	BioPlexHCT_1_0	0	0.2608	0.7392
3122-5338	5338	3122	Gene Link	Gene Link	PLD2	HLA-DRA	BioPlexHCT_1_0	0	0.2869	0.7131
1292-5338	5338	1292	Gene Link	Gene Link	PLD2	COL6A2	BioPlex_3_0	0	0.2996	0.7004
5338-3306	3306	5338	Gene Link	Gene Link	HSPA2	PLD2	BioPlex_3_0	0	0.3018	0.6982
8576-5338	5338	8576	Gene Link	Gene Link	PLD2	STK16	BioPlexHCT_1_0	0	0.3054	0.6946
51084-5338	5338	51084	Gene Link	Gene Link	PLD2	CRYL1	BioPlex_3_0	0	0.3212	0.6788
26353-5338	5338	26353	Gene Link	Gene Link	PLD2	HSPB8	BioPlexHCT_1_0	0	0.3433	0.6567
5338-3304	3304	5338	Gene Link	Gene Link	HSPA1B	PLD2	BioPlex_3_0	0	0.3577	0.6423
57156-5338	5338	57156	Gene Link	Gene Link	PLD2	TMEM63C	BioPlex_3_0	0	0.3671	0.6329
23450-5338	5338	23450	Gene Link	Gene Link	PLD2	SF3B3	BioPlexHCT_1_0	0	0.3728	0.6272
8893-5338	5338	8893	Gene Link	Gene Link	PLD2	EIF2B5	BioPlexHCT_1_0	0	0.3829	0.6171
9529-5338	5338	9529	Gene Link	Gene Link	PLD2	BAG5	BioPlexHCT_1_0	0	0.4214	0.5786
3301-5338	5338	3301	Gene Link	Gene Link	PLD2	DNAJA1	BioPlexHCT_1_0	0	0.4279	0.5721
347733-5338	5338	347733	Gene Link	Gene Link	PLD2	TUBB2B	BioPlexHCT_1_0	0	0.4525	0.5475
4194-5338	5338	4194	Gene Link	Gene Link	PLD2	MDM4	BioPlex_3_0	0	0.4554	0.5446
11250-5338	5338	11250	Gene Link	Gene Link	PLD2	GPR45	BioPlexHCT_1_0	0	0.457	0.543
7280-5338	5338	7280	Gene Link	Gene Link	PLD2	TUBB2A	BioPlexHCT_1_0	0	0.459	0.541
5338-11080	11080	5338	Gene Link	Gene Link	DNAJB4	PLD2	BioPlex_3_0	0	0.4871	0.5129
	Number
HCIPs: BAG5 DNAJA2 DNAJB4 DNAJC7 HERC4 HSPA1B HSPA2 STUB1 TUBB2B TUBB4B	10
Non-HCIPs: PTGES3 HSPA1L ASRGL1 PDP1 TEX264 BAG2 BSG DNAJA1 DNAJB5 EIF2B5 HSPA8 PIPSL SF3B3 TUBA4A TUBB TUBB2A	16
Not identified	43
Total number	69

## Sheet: PLD3
BioPlex Network
Node Table
A-B	A	B	A	B	A	B	Networks	Wrong	pNI	pInt
132228-23646	23646	132228	Gene Link	Gene Link	PLD3	LSMEM2	BioPlex_3_0	0	0.0115	0.9885
	Number
HCIPs	0
Non-HCIPs	0
Not identified	1
Total	1

## Sheet: PLD4
No record

## Sheet: PLD5
BioPlex Network
Node Table
A-B	A	B	A	B	A	B	Networks	Wrong	pNI	pInt
200150-202	202	200150	Gene Link	Gene Link	CRYBG1	PLD5	BioPlexHCT_1_0	0	0	1
200150-5333	5333	200150	Gene Link	Gene Link	PLCD1	PLD5	BioPlexHCT_1_0	0	0	1
200150-11005	11005	200150	Gene Link	Gene Link	SPINK5	PLD5	BioPlexHCT_1_0	0	0	1
200150-51702	51702	200150	Gene Link	Gene Link	PADI3	PLD5	BioPlexHCT_1_0	0	0	1
200150-131578	131578	200150	Gene Link	Gene Link	LRRC15	PLD5	BioPlexHCT_1_0	0	0	1
200150-147409	147409	200150	Gene Link	Gene Link	DSG4	PLD5	BioPlexHCT_1_0	0	0	1
200150-221301	221301	200150	Gene Link	Gene Link	CALHM4	PLD5	BioPlexHCT_1_0	0	0	1
200150-254773	254773	200150	Gene Link	Gene Link	LYG2	PLD5	BioPlexHCT_1_0	0	0	1
200150-285973	285973	200150	Gene Link	Gene Link	ATG9B	PLD5	BioPlexHCT_1_0	0	0	1
200150-341208	341208	200150	Gene Link	Gene Link	HEPHL1	PLD5	BioPlexHCT_1_0	0	0	1
200150-391123	391123	200150	Gene Link	Gene Link	VSIG8	PLD5	BioPlexHCT_1_0	0	0	1
200150-1454	1454	200150	Gene Link	Gene Link	CSNK1E	PLD5	BioPlexHCT_1_0	0	0.0001	0.9999
200150-8991	8991	200150	Gene Link	Gene Link	SELENBP1	PLD5	BioPlexHCT_1_0	0	0.0002	0.9998
200150-79153	79153	200150	Gene Link	Gene Link	GDPD3	PLD5	BioPlexHCT_1_0	0	0.0008	0.9992
200150-1384	1384	200150	Gene Link	Gene Link	CRAT	PLD5	BioPlexHCT_1_0	0	0.0009	0.9991
200150-5275	5275	200150	Gene Link	Gene Link	SERPINB13	PLD5	BioPlexHCT_1_0	0	0.0018	0.9982
200150-440686	440686	200150	Gene Link	Gene Link	HIST2H3PS2	PLD5	BioPlexHCT_1_0	0	0.0019	0.9981
200150-3009	3009	200150	Gene Link	Gene Link	HIST1H1B	PLD5	BioPlexHCT_1_0	0	0.0021	0.9979
200150-4759	4759	200150	Gene Link	Gene Link	NEU2	PLD5	BioPlexHCT_1_0	0	0.0021	0.9979
200150-11072	11072	200150	Gene Link	Gene Link	DUSP14	PLD5	BioPlexHCT_1_0	0.0001	0.0022	0.9978
200150-6274	6274	200150	Gene Link	Gene Link	S100A3	PLD5	BioPlexHCT_1_0	0.0002	0.0033	0.9965
200150-55	55	200150	Gene Link	Gene Link	ACPP	PLD5	BioPlexHCT_1_0	0	0.0069	0.9931
200150-12	12	200150	Gene Link	Gene Link	SERPINA3	PLD5	BioPlexHCT_1_0	0.0001	0.0149	0.985
200150-23650	23650	200150	Gene Link	Gene Link	TRIM29	PLD5	BioPlexHCT_1_0	0	0.0157	0.9843
200150-7051	7051	200150	Gene Link	Gene Link	TGM1	PLD5	BioPlexHCT_1_0	0	0.0207	0.9793
200150-64772	64772	200150	Gene Link	Gene Link	ENGASE	PLD5	BioPlexHCT_1_0	0.0237	0	0.9763
200150-5317	5317	200150	Gene Link	Gene Link	PKP1	PLD5	BioPlexHCT_1_0	0	0.0319	0.9681
200150-7053	7053	200150	Gene Link	Gene Link	TGM3	PLD5	BioPlexHCT_1_0	0	0.0415	0.9585
200150-1410	1410	200150	Gene Link	Gene Link	CRYAB	PLD5	BioPlexHCT_1_0	0.0479	0.0014	0.9507
200150-7102	7102	200150	Gene Link	Gene Link	TSPAN7	PLD5	BioPlexHCT_1_0	0.0496	0	0.9504
200150-9555	9555	200150	Gene Link	Gene Link	H2AFY	PLD5	BioPlexHCT_1_0	0	0.0539	0.9461
200150-55862	55862	200150	Gene Link	Gene Link	ECHDC1	PLD5	BioPlexHCT_1_0	0	0.0656	0.9344
200150-51806	51806	200150	Gene Link	Gene Link	CALML5	PLD5	BioPlexHCT_1_0	0	0.0853	0.9147
200150-810	810	200150	Gene Link	Gene Link	CALML3	PLD5	BioPlexHCT_1_0	0	0.0928	0.9072
200150-55207	55207	200150	Gene Link	Gene Link	ARL8B	PLD5	BioPlexHCT_1_0	0.0017	0.0941	0.9042
200150-10162	10162	200150	Gene Link	Gene Link	LPCAT3	PLD5	BioPlexHCT_1_0	0.2378	0.0008	0.7613
200150-57095	57095	200150	Gene Link	Gene Link	PITHD1	PLD5	BioPlexHCT_1_0	0	0.2547	0.7453
200150-8969	8969	200150	Gene Link	Gene Link	HIST1H2AG	PLD5	BioPlexHCT_1_0	0	0.2944	0.7056
200150-4864	4864	200150	Gene Link	Gene Link	NPC1	PLD5	BioPlexHCT_1_0	0.0209	0.3486	0.6305
200150-147968	147968	200150	Gene Link	Gene Link	CAPN12	PLD5	BioPlexHCT_1_0	0.3713	0	0.6287
200150-2203	2203	200150	Gene Link	Gene Link	FBP1	PLD5	BioPlexHCT_1_0	0.0013	0.3826	0.6161
200150-11187	11187	200150	Gene Link	Gene Link	PKP3	PLD5	BioPlexHCT_1_0	0	0.4062	0.5938
	Number
HCIPs	0
Non-HCIPs	0
Not identified	42
Total	42

## Sheet: PLD6
BioPlex Network
Node Table
A-B	A	B	A	B	A	B	Networks	Wrong	pNI	pInt
201164-4277	4277	201164	Gene Link	Gene Link	MICB	PLD6	BioPlex_3_0	0	0.0006	0.9994
201164-339123	339123	201164	Gene Link	Gene Link	JMJD8	PLD6	BioPlex_3_0	0.0004	0.0012	0.9985
57326-201164	201164	57326	Gene Link	Gene Link	PLD6	PBXIP1	BioPlex_3_0	0	0.0017	0.9983
201164-57326	57326	201164	Gene Link	Gene Link	PBXIP1	PLD6	BioPlex_3_0	0	0.0017	0.9983
9993-201164	201164	9993	Gene Link	Gene Link	PLD6	DGCR2	BioPlex_3_0	0.0009	0.0008	0.9982
1137-201164	201164	1137	Gene Link	Gene Link	PLD6	CHRNA4	BioPlex_3_0	0.0005	0.0016	0.9979
3749-201164	201164	3749	Gene Link	Gene Link	PLD6	KCNC4	BioPlex_3_0	0.0007	0.0024	0.9969
57348-201164	201164	57348	Gene Link	Gene Link	PLD6	TTYH1	BioPlex_3_0	0.0002	0.0033	0.9965
5824-201164	201164	5824	Gene Link	Gene Link	PLD6	PEX19	BioPlex_3_0	0.0002	0.0036	0.9962
10479-201164	201164	10479	Gene Link	Gene Link	PLD6	SLC9A6	BioPlex_3_0	0	0.0042	0.9958
2810-201164	201164	2810	Gene Link	Gene Link	PLD6	SFN	BioPlex_3_0	0.0001	0.0044	0.9955
9466-201164	201164	9466	Gene Link	Gene Link	PLD6	IL27RA	BioPlex_3_0	0.0001	0.0094	0.9905
4439-201164	201164	4439	Gene Link	Gene Link	PLD6	MSH5	BioPlex_3_0	0.0002	0.0152	0.9846
51092-201164	201164	51092	Gene Link	Gene Link	PLD6	SIDT2	BioPlex_3_0	0.0002	0.0152	0.9846
201164-54039	54039	201164	Gene Link	Gene Link	PCBP3	PLD6	BioPlex_3_0	0.001	0.0389	0.9601
79669-201164	201164	79669	Gene Link	Gene Link	PLD6	C3orf52	BioPlex_3_0	0.0178	0.0439	0.9383
56928-201164	201164	56928	Gene Link	Gene Link	PLD6	SPPL2B	BioPlex_3_0	0.064	0.0012	0.9348
219527-201164	201164	219527	Gene Link	Gene Link	PLD6	LRRC55	BioPlex_3_0	0.0185	0.0501	0.9314
4037-201164	201164	4037	Gene Link	Gene Link	PLD6	LRP3	BioPlex_3_0	0.0202	0.0625	0.9173
201164-479	479	201164	Gene Link	Gene Link	ATP12A	PLD6	BioPlex_3_0	0	0.0865	0.9135
114-201164	201164	114	Gene Link	Gene Link	PLD6	ADCY8	BioPlex_3_0	0.0116	0.091	0.8974
719-201164	201164	719	Gene Link	Gene Link	PLD6	C3AR1	BioPlex_3_0	0.189	0.0064	0.8047
3790-201164	201164	3790	Gene Link	Gene Link	PLD6	KCNS3	BioPlex_3_0	0.0266	0.1773	0.7961
2686-201164	201164	2686	Gene Link	Gene Link	PLD6	GGT7	BioPlex_3_0	0	0.2116	0.7884
201164-2686	2686	201164	Gene Link	Gene Link	GGT7	PLD6	BioPlex_3_0	0	0.2116	0.7884
6329-201164	201164	6329	Gene Link	Gene Link	PLD6	SCN4A	BioPlex_3_0	0.2113	0.0055	0.7832
201164-3309	3309	201164	Gene Link	Gene Link	HSPA5	PLD6	BioPlex_3_0	0	0.2188	0.7812
10312-201164	201164	10312	Gene Link	Gene Link	PLD6	TCIRG1	BioPlex_3_0	0.2148	0.0107	0.7745
1136-201164	201164	1136	Gene Link	Gene Link	PLD6	CHRNA3	BioPlex_3_0	0.2221	0.0053	0.7726
11022-201164	201164	11022	Gene Link	Gene Link	PLD6	TDRKH	BioPlex_3_0	0	0.2274	0.7726
201164-11022	11022	201164	Gene Link	Gene Link	TDRKH	PLD6	BioPlex_3_0	0	0.2274	0.7726
1143-201164	201164	1143	Gene Link	Gene Link	PLD6	CHRNB4	BioPlex_3_0	0.2267	0.0089	0.7644
2548-201164	201164	2548	Gene Link	Gene Link	PLD6	GAA	BioPlex_3_0	0.2451	0.0038	0.7511
5025-201164	201164	5025	Gene Link	Gene Link	PLD6	P2RX4	BioPlex_3_0	0.2639	0.0022	0.7338
4311-201164	201164	4311	Gene Link	Gene Link	PLD6	MME	BioPlex_3_0	0.0602	0.2418	0.6979
139599-201164	201164	139599	Gene Link	Gene Link	PLD6	MAGEE2	BioPlex_3_0	0.305	0.0026	0.6925
201164-821	821	201164	Gene Link	Gene Link	CANX	PLD6	BioPlex_3_0	0	0.3577	0.6423
	Number
HCIPs: MICB TDRKH	2
Non-HCIPs: CANX GGT7 HSPA5 PEX19	4
Not identified	28
Total	34

## Sheet: Total Summary 
	Number of BioPlex interactions
Total HCIPs	13
Total Non-HCIPs	28
Total Not identified	150
Total	191
