# Supplementary material for: Interactome Analysis of Human Phospholipase D and Phosphatidic Acid-Associated Protein Network
Source: Mol Cell Proteomics. 2022 Jan 8;21(2):100195. doi: 10.1016/j.mcpro.2022.100195 (PMC8864472; doi:10.1016/j.mcpro.2022.100195)
Supplement: Supplemental Table S5 — GO analyses of human PLDs and PA-associated HCIPs. [file mmc5.xlsx]

## Sheet: Sheet 1 - HeatmapSelectedGO
GO: Biological Processes
GO	Description: Biological Processes	PA	PLD1	PLD2	PLD3	PLD4	PLD5	PLD6
GO:0031334	positive regulation of protein complex assembly	0	0	3.14476	0	0	0	0
GO:0051129	negative regulation of cellular component organization	2.32731	0	4.91989	0	0	0	0
GO:0072594	establishment of protein localization to organelle	7.74336	0	3.89616	0	0	0	2.82825
GO:0000280	nuclear division	2.21386	0	0	0	0	2.70438	0
GO:0048285	organelle fission	2.08598	0	0	0	0	2.57213	2.60999
GO:0006625	protein targeting to peroxisome	8.43959	0	0	0	0	0	0
GO:0090407	organophosphate biosynthetic process	0	0	0	3.7503	0	0	6.3067
GO:0036507	protein demannosylation	0	0	0	5.7638	0	0	4.14561
GO:0009225	nucleotide-sugar metabolic process	0	0	0	0	0	0	4.89419
GO:0000226	microtubule cytoskeleton organization	0	0	3.68226	2.34981	0	0	2.58344
GO:0006998	nuclear envelope organization	0	0	0	4.18563	0	0	0
GO:0008610	lipid biosynthetic process	2.42509	0	0	4.17014	0	0	0
GO:0035269	protein O-linked mannosylation	0	0	0	0	4.8064	0	0
GO:0045055	regulated exocytosis	0	0	0	0	5.8738	0	2.47475
GO:0048490	anterograde synaptic vesicle transport	0	7.24237	0	0	0	0	0
GO:0009408	response to heat	0	0	17.3695	0	0	9.40883	6.62743
GO:0032527	protein exit from endoplasmic reticulum	0	0	0	10.2839	4.89591	0	4.30091
GO:1901137	carbohydrate derivative biosynthetic process	0	0	0	10.8296	13.6921	0	10.6675
GO:0034976	response to endoplasmic reticulum stress	0	0	3.08918	16.5517	17.3807	0	12.2014
GO:0006457	protein folding	0	0	22.7537	14.3747	25.6135	16.5984	8.68956
