# Supplementary material for: Interactome Analysis of Human Phospholipase D and Phosphatidic Acid-Associated Protein Network
Source: Mol Cell Proteomics. 2022 Jan 8;21(2):100195. doi: 10.1016/j.mcpro.2022.100195 (PMC8864472; doi:10.1016/j.mcpro.2022.100195)
Supplement: Supplemental Table S6 — Sequence information of PJA2 sgRNAs. [file mmc6.xlsx]

## Sheet: Sheet1
Single-guide RNA
PJA2_sgRNA1	5'-ATTCAATGCTGAACCACAAG-3'
PJA2_sgRNA2	5'-TCAACTTTCTGCAGAAGTCG-3'
PJA2_sgRNA3	5'-CGTGGAAGGTAGTAGATACC-3'
PJA2_sgRNA4	5'-ATCAACTTGATCCAAAGGAC-3'
PJA2_sgRNA5	5'-TTCAATGCTGAACCACAAGT-3'
